# Supplementary material for: BFL: a node and edge betweenness based fast layout algorithm for large scale networks
Source: BMC Bioinformatics. 2009 Jan 15;10:19. doi: 10.1186/1471-2105-10-19 (PMC2753844; doi:10.1186/1471-2105-10-19)
Supplement: Additional file 1 — Network data. UO analysis dataset used for layout comparison in GML, TUL, NET, and CSML file. CSML file has been stripped of all metadata not related to the graph structure. Zip file should be extracted for all data. [file 1471-2105-10-19-S1.zip]

Archive with 12 entries (12 files):
- 2000.csml
- 2000.GML
- 2000.net
- 2000.TUL
- 4000.csml
- 4000.GML
- 4000.net
- 4000.TUL
- UO.csml
- UO.GML
- UO.net
- UO.TUL
