# Supplementary material for: BFL: a node and edge betweenness based fast layout algorithm for large scale networks
Source: BMC Bioinformatics. 2009 Jan 15;10:19. doi: 10.1186/1471-2105-10-19 (PMC2753844; doi:10.1186/1471-2105-10-19)
Supplement: Additional file 1 — Network data. UO analysis dataset used for layout comparison in GML, TUL, NET, and CSML file. CSML file has been stripped of all metadata not related to the graph structure. Zip file should be extracted for all data. [file 1471-2105-10-19-S1.zip › 2000.csml]

<?xml version="1.0" encoding="UTF-8" standalone="no"?>
<csml:project xmlns:csml="http://www.csml.org/csml/version3" xmlns:xlink="http://www.w3.org/1999/xlink" majorVersion="3" minorVersion="0" projectID="local" projectVersionID="undef">
<csml:model modelID="undef" modelVersionID="undef">
<csml:entitySet>
<csml:entity id="e0" type="undef">
<csml:viewProperty>
<csml:position position="auto" positionID="default" x="670.0" y="559.0"/>
<csml:shape shapeID="default" visible="true">
<csml:toolSpecificGraphics xmlns="http://www.csml.org/csml/cigraphics">
<figure>
<geneEntity depth="0" size="9.399436712265015 9.399436712265015" visible="true"/>
</figure>
</csml:toolSpecificGraphics>
</csml:shape>
</csml:viewProperty>
</csml:entity>
<csml:entity id="e1" type="undef">
<csml:viewProperty>
<csml:position position="auto" positionID="default" x="659.0" y="734.0"/>
<csml:shape shapeID="default" visible="true">
<csml:toolSpecificGraphics xmlns="http://www.csml.org/csml/cigraphics">
<figure>
<geneEntity depth="0" size="11.866246461868286 11.866246461868286" visible="true"/>
</figure>
</csml:toolSpecificGraphics>
</csml:shape>
</csml:viewProperty>
</csml:entity>
<csml:entity id="e2" type="undef">
<csml:viewProperty>
<csml:position position="auto" positionID="default" x="960.0" y="571.0"/>
<csml:shape shapeID="default" visible="true">
<csml:toolSpecificGraphics xmlns="http://www.csml.org/csml/cigraphics">
<figure>
<geneEntity depth="0" size="2.0000000298023224 2.0000000298023224" visible="true"/>
</figure>
</csml:toolSpecificGraphics>
</csml:shape>
</csml:viewProperty>
</csml:entity>
<csml:entity id="e3" type="undef">
<csml:viewProperty>
<csml:position position="auto" positionID="default" x="960.0" y="571.0"/>
<csml:shape shapeID="default" visible="true">
<csml:toolSpecificGraphics xmlns="http://www.csml.org/csml/cigraphics">
<figure>
<geneEntity depth="0" size="2.0000000298023224 2.0000000298023224" visible="true"/>
</figure>
</csml:toolSpecificGraphics>
</csml:shape>
</csml:viewProperty>
</csml:entity>
<csml:entity id="e4" type="undef">
<csml:viewProperty>
<csml:position position="auto" positionID="default" x="960.0" y="571.0"/>
<csml:shape shapeID="default" visible="true">
<csml:toolSpecificGraphics xmlns="http://www.csml.org/csml/cigraphics">
<figure>
<geneEntity depth="0" size="2.0000000298023224 2.0000000298023224" visible="true"/>
</figure>
</csml:toolSpecificGraphics>
</csml:shape>
</csml:viewProperty>
</csml:entity>
<csml:entity id="e5" type="undef">
<csml:viewProperty>
<csml:position position="auto" positionID="default" x="973.0" y="666.0"/>
<csml:shape shapeID="default" visible="true">
<csml:toolSpecificGraphics xmlns="http://www.csml.org/csml/cigraphics">
<figure>
<geneEntity depth="0" size="4.1244494915008545 4.1244494915008545" visible="true"/>
</figure>
</csml:toolSpecificGraphics>
</csml:shape>
</csml:viewProperty>
</csml:entity>
<csml:entity id="e6" type="undef">
<csml:viewProperty>
<csml:position position="auto" positionID="default" x="960.0" y="571.0"/>
<csml:shape shapeID="default" visible="true">
<csml:toolSpecificGraphics xmlns="http://www.csml.org/csml/cigraphics">
<figure>
<geneEntity depth="0" size="2.0000000298023224 2.0000000298023224" visible="true"/>
</figure>
</csml:toolSpecificGraphics>
</csml:shape>
</csml:viewProperty>
</csml:entity>
<csml:entity id="e7" type="undef">
<csml:viewProperty>
<csml:position position="auto" positionID="default" x="960.0" y="571.0"/>
<csml:shape shapeID="default" visible="true">
<csml:toolSpecificGraphics xmlns="http://www.csml.org/csml/cigraphics">
<figure>
<geneEntity depth="0" size="2.0000000298023224 2.0000000298023224" visible="true"/>
</figure>
</csml:toolSpecificGraphics>
</csml:shape>
</csml:viewProperty>
</csml:entity>
<csml:entity id="e8" type="undef">
<csml:viewProperty>
<csml:position position="auto" positionID="default" x="960.0" y="571.0"/>
<csml:shape shapeID="default" visible="true">
<csml:toolSpecificGraphics xmlns="http://www.csml.org/csml/cigraphics">
<figure>
<geneEntity depth="0" size="2.0000000298023224 2.0000000298023224" visible="true"/>
</figure>
</csml:toolSpecificGraphics>
</csml:shape>
</csml:viewProperty>
</csml:entity>
<csml:entity id="e9" type="undef">
<csml:viewProperty>
<csml:position position="auto" positionID="default" x="1183.0" y="399.0"/>
<csml:shape shapeID="default" visible="true">
<csml:toolSpecificGraphics xmlns="http://www.csml.org/csml/cigraphics">
<figure>
<geneEntity depth="0" size="14.67678427696228 14.67678427696228" visible="true"/>
</figure>
</csml:toolSpecificGraphics>
</csml:shape>
</csml:viewProperty>
</csml:entity>
<csml:entity id="e10" type="undef">
<csml:viewProperty>
<csml:position position="auto" positionID="default" x="960.0" y="571.0"/>
<csml:shape shapeID="default" visible="true">
<csml:toolSpecificGraphics xmlns="http://www.csml.org/csml/cigraphics">
<figure>
<geneEntity depth="0" size="2.0000000298023224 2.0000000298023224" visible="true"/>
</figure>
</csml:toolSpecificGraphics>
</csml:shape>
</csml:viewProperty>
</csml:entity>
<csml:entity id="e11" type="undef">
<csml:viewProperty>
<csml:position position="auto" positionID="default" x="1048.0" y="611.0"/>
<csml:shape shapeID="default" visible="true">
<csml:toolSpecificGraphics xmlns="http://www.csml.org/csml/cigraphics">
<figure>
<geneEntity depth="0" size="4.91175651550293 4.91175651550293" visible="true"/>
</figure>
</csml:toolSpecificGraphics>
</csml:shape>
</csml:viewProperty>
</csml:entity>
<csml:entity id="e12" type="undef">
<csml:viewProperty>
<csml:position position="auto" positionID="default" x="960.0" y="571.0"/>
<csml:shape shapeID="default" visible="true">
<csml:toolSpecificGraphics xmlns="http://www.csml.org/csml/cigraphics">
<figure>
<geneEntity depth="0" size="2.0000000298023224 2.0000000298023224" visible="true"/>
</figure>
</csml:toolSpecificGraphics>
</csml:shape>
</csml:viewProperty>
</csml:entity>
<csml:entity id="e13" type="undef">
<csml:viewProperty>
<csml:position position="auto" positionID="default" x="1182.0" y="496.0"/>
<csml:shape shapeID="default" visible="true">
<csml:toolSpecificGraphics xmlns="http://www.csml.org/csml/cigraphics">
<figure>
<geneEntity depth="0" size="3.7546193599700928 3.7546193599700928" visible="true"/>
</figure>
</csml:toolSpecificGraphics>
</csml:shape>
</csml:viewProperty>
</csml:entity>
<csml:entity id="e14" type="undef">
<csml:viewProperty>
<csml:position position="auto" positionID="default" x="960.0" y="571.0"/>
<csml:shape shapeID="default" visible="true">
<csml:toolSpecificGraphics xmlns="http://www.csml.org/csml/cigraphics">
<figure>
<geneEntity depth="0" size="2.0000000298023224 2.0000000298023224" visible="true"/>
</figure>
</csml:toolSpecificGraphics>
</csml:shape>
</csml:viewProperty>
</csml:entity>
<csml:entity id="e15" type="undef">
<csml:viewProperty>
<csml:position position="auto" positionID="default" x="1396.0" y="739.0"/>
<csml:shape shapeID="default" visible="true">
<csml:toolSpecificGraphics xmlns="http://www.csml.org/csml/cigraphics">
<figure>
<geneEntity depth="0" size="3.7486588954925537 3.7486588954925537" visible="true"/>
</figure>
</csml:toolSpecificGraphics>
</csml:shape>
</csml:viewProperty>
</csml:entity>
<csml:entity id="e16" type="undef">
<csml:viewProperty>
<csml:position position="auto" positionID="default" x="1235.0" y="1193.0"/>
<csml:shape shapeID="default" visible="true">
<csml:toolSpecificGraphics xmlns="http://www.csml.org/csml/cigraphics">
<figure>
<geneEntity depth="0" size="16.80903196334839 16.80903196334839" visible="true"/>
</figure>
</csml:toolSpecificGraphics>
</csml:shape>
</csml:viewProperty>
</csml:entity>
<csml:entity id="e17" type="undef">
<csml:viewProperty>
<csml:position position="auto" positionID="default" x="732.0" y="258.0"/>
<csml:shape shapeID="default" visible="true">
<csml:toolSpecificGraphics xmlns="http://www.csml.org/csml/cigraphics">
<figure>
<geneEntity depth="0" size="3.8876980543136597 3.8876980543136597" visible="true"/>
</figure>
</csml:toolSpecificGraphics>
</csml:shape>
</csml:viewProperty>
</csml:entity>
<csml:entity id="e18" type="undef">
<csml:viewProperty>
<csml:position position="auto" positionID="default" x="960.0" y="571.0"/>
<csml:shape shapeID="default" visible="true">
<csml:toolSpecificGraphics xmlns="http://www.csml.org/csml/cigraphics">
<figure>
<geneEntity depth="0" size="2.0000000298023224 2.0000000298023224" visible="true"/>
</figure>
</csml:toolSpecificGraphics>
</csml:shape>
</csml:viewProperty>
</csml:entity>
<csml:entity id="e19" type="undef">
<csml:viewProperty>
<csml:position position="auto" positionID="default" x="1302.0" y="644.0"/>
<csml:shape shapeID="default" visible="true">
<csml:toolSpecificGraphics xmlns="http://www.csml.org/csml/cigraphics">
<figure>
<geneEntity depth="0" size="7.824987173080444 7.824987173080444" visible="true"/>
</figure>
</csml:toolSpecificGraphics>
</csml:shape>
</csml:viewProperty>
</csml:entity>
<csml:entity id="e20" type="undef">
<csml:viewProperty>
<csml:position position="auto" positionID="default" x="960.0" y="571.0"/>
<csml:shape shapeID="default" visible="true">
<csml:toolSpecificGraphics xmlns="http://www.csml.org/csml/cigraphics">
<figure>
<geneEntity depth="0" size="2.0000000298023224 2.0000000298023224" visible="true"/>
</figure>
</csml:toolSpecificGraphics>
</csml:shape>
</csml:viewProperty>
</csml:entity>
<csml:entity id="e21" type="undef">
<csml:viewProperty>
<csml:position position="auto" positionID="default" x="1215.0" y="515.0"/>
<csml:shape shapeID="default" visible="true">
<csml:toolSpecificGraphics xmlns="http://www.csml.org/csml/cigraphics">
<figure>
<geneEntity depth="0" size="3.6397784948349 3.6397784948349" visible="true"/>
</figure>
</csml:toolSpecificGraphics>
</csml:shape>
</csml:viewProperty>
</csml:entity>
<csml:entity id="e22" type="undef">
<csml:viewProperty>
<csml:position position="auto" positionID="default" x="1142.0" y="531.0"/>
<csml:shape shapeID="default" visible="true">
<csml:toolSpecificGraphics xmlns="http://www.csml.org/csml/cigraphics">
<figure>
<geneEntity depth="0" size="5.89268684387207 5.89268684387207" visible="true"/>
</figure>
</csml:toolSpecificGraphics>
</csml:shape>
</csml:viewProperty>
</csml:entity>
<csml:entity id="e23" type="undef">
<csml:viewProperty>
<csml:position position="auto" positionID="default" x="1192.0" y="1043.0"/>
<csml:shape shapeID="default" visible="true">
<csml:toolSpecificGraphics xmlns="http://www.csml.org/csml/cigraphics">
<figure>
<geneEntity depth="0" size="7.465308308601379 7.465308308601379" visible="true"/>
</figure>
</csml:toolSpecificGraphics>
</csml:shape>
</csml:viewProperty>
</csml:entity>
<csml:entity id="e24" type="undef">
<csml:viewProperty>
<csml:position position="auto" positionID="default" x="1206.0" y="997.0"/>
<csml:shape shapeID="default" visible="true">
<csml:toolSpecificGraphics xmlns="http://www.csml.org/csml/cigraphics">
<figure>
<geneEntity depth="0" size="3.854812979698181 3.854812979698181" visible="true"/>
</figure>
</csml:toolSpecificGraphics>
</csml:shape>
</csml:viewProperty>
</csml:entity>
<csml:entity id="e25" type="undef">
<csml:viewProperty>
<csml:position position="auto" positionID="default" x="960.0" y="571.0"/>
<csml:shape shapeID="default" visible="true">
<csml:toolSpecificGraphics xmlns="http://www.csml.org/csml/cigraphics">
<figure>
<geneEntity depth="0" size="2.0000000298023224 2.0000000298023224" visible="true"/>
</figure>
</csml:toolSpecificGraphics>
</csml:shape>
</csml:viewProperty>
</csml:entity>
<csml:entity id="e26" type="undef">
<csml:viewProperty>
<csml:position position="auto" positionID="default" x="960.0" y="571.0"/>
<csml:shape shapeID="default" visible="true">
<csml:toolSpecificGraphics xmlns="http://www.csml.org/csml/cigraphics">
<figure>
<geneEntity depth="0" size="2.0000000298023224 2.0000000298023224" visible="true"/>
</figure>
</csml:toolSpecificGraphics>
</csml:shape>
</csml:viewProperty>
</csml:entity>
<csml:entity id="e27" type="undef">
<csml:viewProperty>
<csml:position position="auto" positionID="default" x="957.0" y="220.0"/>
<csml:shape shapeID="default" visible="true">
<csml:toolSpecificGraphics xmlns="http://www.csml.org/csml/cigraphics">
<figure>
<geneEntity depth="0" size="4.011821746826172 4.011821746826172" visible="true"/>
</figure>
</csml:toolSpecificGraphics>
</csml:shape>
</csml:viewProperty>
</csml:entity>
<csml:entity id="e28" type="undef">
<csml:viewProperty>
<csml:position position="auto" positionID="default" x="818.0" y="444.0"/>
<csml:shape shapeID="default" visible="true">
<csml:toolSpecificGraphics xmlns="http://www.csml.org/csml/cigraphics">
<figure>
<geneEntity depth="0" size="4.319745302200317 4.319745302200317" visible="true"/>
</figure>
</csml:toolSpecificGraphics>
</csml:shape>
</csml:viewProperty>
</csml:entity>
<csml:entity id="e29" type="undef">
<csml:viewProperty>
<csml:position position="auto" positionID="default" x="1041.0" y="683.0"/>
<csml:shape shapeID="default" visible="true">
<csml:toolSpecificGraphics xmlns="http://www.csml.org/csml/cigraphics">
<figure>
<geneEntity depth="0" size="4.558294415473938 4.558294415473938" visible="true"/>
</figure>
</csml:toolSpecificGraphics>
</csml:shape>
</csml:viewProperty>
</csml:entity>
<csml:entity id="e30" type="undef">
<csml:viewProperty>
<csml:position position="auto" positionID="default" x="1091.0" y="690.0"/>
<csml:shape shapeID="default" visible="true">
<csml:toolSpecificGraphics xmlns="http://www.csml.org/csml/cigraphics">
<figure>
<geneEntity depth="0" size="3.9112746715545654 3.9112746715545654" visible="true"/>
</figure>
</csml:toolSpecificGraphics>
</csml:shape>
</csml:viewProperty>
</csml:entity>
<csml:entity id="e31" type="undef">
<csml:viewProperty>
<csml:position position="auto" positionID="default" x="877.0" y="586.0"/>
<csml:shape shapeID="default" visible="true">
<csml:toolSpecificGraphics xmlns="http://www.csml.org/csml/cigraphics">
<figure>
<geneEntity depth="0" size="17.438594102859497 17.438594102859497" visible="true"/>
</figure>
</csml:toolSpecificGraphics>
</csml:shape>
</csml:viewProperty>
</csml:entity>
<csml:entity id="e32" type="undef">
<csml:viewProperty>
<csml:position position="auto" positionID="default" x="960.0" y="571.0"/>
<csml:shape shapeID="default" visible="true">
<csml:toolSpecificGraphics xmlns="http://www.csml.org/csml/cigraphics">
<figure>
<geneEntity depth="0" size="2.0000000298023224 2.0000000298023224" visible="true"/>
</figure>
</csml:toolSpecificGraphics>
</csml:shape>
</csml:viewProperty>
</csml:entity>
<csml:entity id="e33" type="undef">
<csml:viewProperty>
<csml:position position="auto" positionID="default" x="960.0" y="571.0"/>
<csml:shape shapeID="default" visible="true">
<csml:toolSpecificGraphics xmlns="http://www.csml.org/csml/cigraphics">
<figure>
<geneEntity depth="0" size="2.0000000298023224 2.0000000298023224" visible="true"/>
</figure>
</csml:toolSpecificGraphics>
</csml:shape>
</csml:viewProperty>
</csml:entity>
<csml:entity id="e34" type="undef">
<csml:viewProperty>
<csml:position position="auto" positionID="default" x="960.0" y="571.0"/>
<csml:shape shapeID="default" visible="true">
<csml:toolSpecificGraphics xmlns="http://www.csml.org/csml/cigraphics">
<figure>
<geneEntity depth="0" size="2.0000000298023224 2.0000000298023224" visible="true"/>
</figure>
</csml:toolSpecificGraphics>
</csml:shape>
</csml:viewProperty>
</csml:entity>
<csml:entity id="e35" type="undef">
<csml:viewProperty>
<csml:position position="auto" positionID="default" x="1064.0" y="582.0"/>
<csml:shape shapeID="default" visible="true">
<csml:toolSpecificGraphics xmlns="http://www.csml.org/csml/cigraphics">
<figure>
<geneEntity depth="0" size="4.502166509628296 4.502166509628296" visible="true"/>
</figure>
</csml:toolSpecificGraphics>
</csml:shape>
</csml:viewProperty>
</csml:entity>
<csml:entity id="e36" type="undef">
<csml:viewProperty>
<csml:position position="auto" positionID="default" x="666.0" y="946.0"/>
<csml:shape shapeID="default" visible="true">
<csml:toolSpecificGraphics xmlns="http://www.csml.org/csml/cigraphics">
<figure>
<geneEntity depth="0" size="20.13646364212036 20.13646364212036" visible="true"/>
</figure>
</csml:toolSpecificGraphics>
</csml:shape>
</csml:viewProperty>
</csml:entity>
<csml:entity id="e37" type="undef">
<csml:viewProperty>
<csml:position position="auto" positionID="default" x="960.0" y="571.0"/>
<csml:shape shapeID="default" visible="true">
<csml:toolSpecificGraphics xmlns="http://www.csml.org/csml/cigraphics">
<figure>
<geneEntity depth="0" size="2.0000000298023224 2.0000000298023224" visible="true"/>
</figure>
</csml:toolSpecificGraphics>
</csml:shape>
</csml:viewProperty>
</csml:entity>
<csml:entity id="e38" type="undef">
<csml:viewProperty>
<csml:position position="auto" positionID="default" x="960.0" y="571.0"/>
<csml:shape shapeID="default" visible="true">
<csml:toolSpecificGraphics xmlns="http://www.csml.org/csml/cigraphics">
<figure>
<geneEntity depth="0" size="2.0000000298023224 2.0000000298023224" visible="true"/>
</figure>
</csml:toolSpecificGraphics>
</csml:shape>
</csml:viewProperty>
</csml:entity>
<csml:entity id="e39" type="undef">
<csml:viewProperty>
<csml:position position="auto" positionID="default" x="1152.0" y="356.0"/>
<csml:shape shapeID="default" visible="true">
<csml:toolSpecificGraphics xmlns="http://www.csml.org/csml/cigraphics">
<figure>
<geneEntity depth="0" size="8.224806785583496 8.224806785583496" visible="true"/>
</figure>
</csml:toolSpecificGraphics>
</csml:shape>
</csml:viewProperty>
</csml:entity>
<csml:entity id="e40" type="undef">
<csml:viewProperty>
<csml:position position="auto" positionID="default" x="871.0" y="516.0"/>
<csml:shape shapeID="default" visible="true">
<csml:toolSpecificGraphics xmlns="http://www.csml.org/csml/cigraphics">
<figure>
<geneEntity depth="0" size="4.336224794387817 4.336224794387817" visible="true"/>
</figure>
</csml:toolSpecificGraphics>
</csml:shape>
</csml:viewProperty>
</csml:entity>
<csml:entity id="e41" type="undef">
<csml:viewProperty>
<csml:position position="auto" positionID="default" x="960.0" y="571.0"/>
<csml:shape shapeID="default" visible="true">
<csml:toolSpecificGraphics xmlns="http://www.csml.org/csml/cigraphics">
<figure>
<geneEntity depth="0" size="2.0000000298023224 2.0000000298023224" visible="true"/>
</figure>
</csml:toolSpecificGraphics>
</csml:shape>
</csml:viewProperty>
</csml:entity>
<csml:entity id="e42" type="undef">
<csml:viewProperty>
<csml:position position="auto" positionID="default" x="960.0" y="571.0"/>
<csml:shape shapeID="default" visible="true">
<csml:toolSpecificGraphics xmlns="http://www.csml.org/csml/cigraphics">
<figure>
<geneEntity depth="0" size="2.0000000298023224 2.0000000298023224" visible="true"/>
</figure>
</csml:toolSpecificGraphics>
</csml:shape>
</csml:viewProperty>
</csml:entity>
<csml:entity id="e43" type="undef">
<csml:viewProperty>
<csml:position position="auto" positionID="default" x="639.0" y="914.0"/>
<csml:shape shapeID="default" visible="true">
<csml:toolSpecificGraphics xmlns="http://www.csml.org/csml/cigraphics">
<figure>
<geneEntity depth="0" size="15.38581371307373 15.38581371307373" visible="true"/>
</figure>
</csml:toolSpecificGraphics>
</csml:shape>
</csml:viewProperty>
</csml:entity>
<csml:entity id="e44" type="undef">
<csml:viewProperty>
<csml:position position="auto" positionID="default" x="960.0" y="571.0"/>
<csml:shape shapeID="default" visible="true">
<csml:toolSpecificGraphics xmlns="http://www.csml.org/csml/cigraphics">
<figure>
<geneEntity depth="0" size="2.0000000298023224 2.0000000298023224" visible="true"/>
</figure>
</csml:toolSpecificGraphics>
</csml:shape>
</csml:viewProperty>
</csml:entity>
<csml:entity id="e45" type="undef">
<csml:viewProperty>
<csml:position position="auto" positionID="default" x="697.0" y="569.0"/>
<csml:shape shapeID="default" visible="true">
<csml:toolSpecificGraphics xmlns="http://www.csml.org/csml/cigraphics">
<figure>
<geneEntity depth="0" size="12.930794954299927 12.930794954299927" visible="true"/>
</figure>
</csml:toolSpecificGraphics>
</csml:shape>
</csml:viewProperty>
</csml:entity>
<csml:entity id="e46" type="undef">
<csml:viewProperty>
<csml:position position="auto" positionID="default" x="887.0" y="444.0"/>
<csml:shape shapeID="default" visible="true">
<csml:toolSpecificGraphics xmlns="http://www.csml.org/csml/cigraphics">
<figure>
<geneEntity depth="0" size="4.386588931083679 4.386588931083679" visible="true"/>
</figure>
</csml:toolSpecificGraphics>
</csml:shape>
</csml:viewProperty>
</csml:entity>
<csml:entity id="e47" type="undef">
<csml:viewProperty>
<csml:position position="auto" positionID="default" x="960.0" y="571.0"/>
<csml:shape shapeID="default" visible="true">
<csml:toolSpecificGraphics xmlns="http://www.csml.org/csml/cigraphics">
<figure>
<geneEntity depth="0" size="2.0000000298023224 2.0000000298023224" visible="true"/>
</figure>
</csml:toolSpecificGraphics>
</csml:shape>
</csml:viewProperty>
</csml:entity>
<csml:entity id="e48" type="undef">
<csml:viewProperty>
<csml:position position="auto" positionID="default" x="960.0" y="571.0"/>
<csml:shape shapeID="default" visible="true">
<csml:toolSpecificGraphics xmlns="http://www.csml.org/csml/cigraphics">
<figure>
<geneEntity depth="0" size="2.0000000298023224 2.0000000298023224" visible="true"/>
</figure>
</csml:toolSpecificGraphics>
</csml:shape>
</csml:viewProperty>
</csml:entity>
<csml:entity id="e49" type="undef">
<csml:viewProperty>
<csml:position position="auto" positionID="default" x="1452.0" y="785.0"/>
<csml:shape shapeID="default" visible="true">
<csml:toolSpecificGraphics xmlns="http://www.csml.org/csml/cigraphics">
<figure>
<geneEntity depth="0" size="6.253177523612976 6.253177523612976" visible="true"/>
</figure>
</csml:toolSpecificGraphics>
</csml:shape>
</csml:viewProperty>
</csml:entity>
<csml:entity id="e50" type="undef">
<csml:viewProperty>
<csml:position position="auto" positionID="default" x="1218.0" y="509.0"/>
<csml:shape shapeID="default" visible="true">
<csml:toolSpecificGraphics xmlns="http://www.csml.org/csml/cigraphics">
<figure>
<geneEntity depth="0" size="4.704427719116211 4.704427719116211" visible="true"/>
</figure>
</csml:toolSpecificGraphics>
</csml:shape>
</csml:viewProperty>
</csml:entity>
<csml:entity id="e51" type="undef">
<csml:viewProperty>
<csml:position position="auto" positionID="default" x="960.0" y="571.0"/>
<csml:shape shapeID="default" visible="true">
<csml:toolSpecificGraphics xmlns="http://www.csml.org/csml/cigraphics">
<figure>
<geneEntity depth="0" size="2.0000000298023224 2.0000000298023224" visible="true"/>
</figure>
</csml:toolSpecificGraphics>
</csml:shape>
</csml:viewProperty>
</csml:entity>
<csml:entity id="e52" type="undef">
<csml:viewProperty>
<csml:position position="auto" positionID="default" x="960.0" y="571.0"/>
<csml:shape shapeID="default" visible="true">
<csml:toolSpecificGraphics xmlns="http://www.csml.org/csml/cigraphics">
<figure>
<geneEntity depth="0" size="2.0000000298023224 2.0000000298023224" visible="true"/>
</figure>
</csml:toolSpecificGraphics>
</csml:shape>
</csml:viewProperty>
</csml:entity>
<csml:entity id="e53" type="undef">
<csml:viewProperty>
<csml:position position="auto" positionID="default" x="960.0" y="571.0"/>
<csml:shape shapeID="default" visible="true">
<csml:toolSpecificGraphics xmlns="http://www.csml.org/csml/cigraphics">
<figure>
<geneEntity depth="0" size="2.0000000298023224 2.0000000298023224" visible="true"/>
</figure>
</csml:toolSpecificGraphics>
</csml:shape>
</csml:viewProperty>
</csml:entity>
<csml:entity id="e54" type="undef">
<csml:viewProperty>
<csml:position position="auto" positionID="default" x="1176.0" y="821.0"/>
<csml:shape shapeID="default" visible="true">
<csml:toolSpecificGraphics xmlns="http://www.csml.org/csml/cigraphics">
<figure>
<geneEntity depth="0" size="10.7647705078125 10.7647705078125" visible="true"/>
</figure>
</csml:toolSpecificGraphics>
</csml:shape>
</csml:viewProperty>
</csml:entity>
<csml:entity id="e55" type="undef">
<csml:viewProperty>
<csml:position position="auto" positionID="default" x="959.0" y="477.0"/>
<csml:shape shapeID="default" visible="true">
<csml:toolSpecificGraphics xmlns="http://www.csml.org/csml/cigraphics">
<figure>
<geneEntity depth="0" size="4.095600247383118 4.095600247383118" visible="true"/>
</figure>
</csml:toolSpecificGraphics>
</csml:shape>
</csml:viewProperty>
</csml:entity>
<csml:entity id="e56" type="undef">
<csml:viewProperty>
<csml:position position="auto" positionID="default" x="1205.0" y="629.0"/>
<csml:shape shapeID="default" visible="true">
<csml:toolSpecificGraphics xmlns="http://www.csml.org/csml/cigraphics">
<figure>
<geneEntity depth="0" size="3.225294351577759 3.225294351577759" visible="true"/>
</figure>
</csml:toolSpecificGraphics>
</csml:shape>
</csml:viewProperty>
</csml:entity>
<csml:entity id="e57" type="undef">
<csml:viewProperty>
<csml:position position="auto" positionID="default" x="931.0" y="439.0"/>
<csml:shape shapeID="default" visible="true">
<csml:toolSpecificGraphics xmlns="http://www.csml.org/csml/cigraphics">
<figure>
<geneEntity depth="0" size="4.9361491203308105 4.9361491203308105" visible="true"/>
</figure>
</csml:toolSpecificGraphics>
</csml:shape>
</csml:viewProperty>
</csml:entity>
<csml:entity id="e58" type="undef">
<csml:viewProperty>
<csml:position position="auto" positionID="default" x="976.0" y="776.0"/>
<csml:shape shapeID="default" visible="true">
<csml:toolSpecificGraphics xmlns="http://www.csml.org/csml/cigraphics">
<figure>
<geneEntity depth="0" size="6.308674216270447 6.308674216270447" visible="true"/>
</figure>
</csml:toolSpecificGraphics>
</csml:shape>
</csml:viewProperty>
</csml:entity>
<csml:entity id="e59" type="undef">
<csml:viewProperty>
<csml:position position="auto" positionID="default" x="1180.0" y="635.0"/>
<csml:shape shapeID="default" visible="true">
<csml:toolSpecificGraphics xmlns="http://www.csml.org/csml/cigraphics">
<figure>
<geneEntity depth="0" size="12.040157318115234 12.040157318115234" visible="true"/>
</figure>
</csml:toolSpecificGraphics>
</csml:shape>
</csml:viewProperty>
</csml:entity>
<csml:entity id="e60" type="undef">
<csml:viewProperty>
<csml:position position="auto" positionID="default" x="960.0" y="571.0"/>
<csml:shape shapeID="default" visible="true">
<csml:toolSpecificGraphics xmlns="http://www.csml.org/csml/cigraphics">
<figure>
<geneEntity depth="0" size="2.0000000298023224 2.0000000298023224" visible="true"/>
</figure>
</csml:toolSpecificGraphics>
</csml:shape>
</csml:viewProperty>
</csml:entity>
<csml:entity id="e61" type="undef">
<csml:viewProperty>
<csml:position position="auto" positionID="default" x="1090.0" y="899.0"/>
<csml:shape shapeID="default" visible="true">
<csml:toolSpecificGraphics xmlns="http://www.csml.org/csml/cigraphics">
<figure>
<geneEntity depth="0" size="8.23723316192627 8.23723316192627" visible="true"/>
</figure>
</csml:toolSpecificGraphics>
</csml:shape>
</csml:viewProperty>
</csml:entity>
<csml:entity id="e62" type="undef">
<csml:viewProperty>
<csml:position position="auto" positionID="default" x="960.0" y="571.0"/>
<csml:shape shapeID="default" visible="true">
<csml:toolSpecificGraphics xmlns="http://www.csml.org/csml/cigraphics">
<figure>
<geneEntity depth="0" size="2.0000000298023224 2.0000000298023224" visible="true"/>
</figure>
</csml:toolSpecificGraphics>
</csml:shape>
</csml:viewProperty>
</csml:entity>
<csml:entity id="e63" type="undef">
<csml:viewProperty>
<csml:position position="auto" positionID="default" x="1429.0" y="698.0"/>
<csml:shape shapeID="default" visible="true">
<csml:toolSpecificGraphics xmlns="http://www.csml.org/csml/cigraphics">
<figure>
<geneEntity depth="0" size="6.9878089427948 6.9878089427948" visible="true"/>
</figure>
</csml:toolSpecificGraphics>
</csml:shape>
</csml:viewProperty>
</csml:entity>
<csml:entity id="e64" type="undef">
<csml:viewProperty>
<csml:position position="auto" positionID="default" x="960.0" y="571.0"/>
<csml:shape shapeID="default" visible="true">
<csml:toolSpecificGraphics xmlns="http://www.csml.org/csml/cigraphics">
<figure>
<geneEntity depth="0" size="2.0000000298023224 2.0000000298023224" visible="true"/>
</figure>
</csml:toolSpecificGraphics>
</csml:shape>
</csml:viewProperty>
</csml:entity>
<csml:entity id="e65" type="undef">
<csml:viewProperty>
<csml:position position="auto" positionID="default" x="719.0" y="867.0"/>
<csml:shape shapeID="default" visible="true">
<csml:toolSpecificGraphics xmlns="http://www.csml.org/csml/cigraphics">
<figure>
<geneEntity depth="0" size="10.610852241516113 10.610852241516113" visible="true"/>
</figure>
</csml:toolSpecificGraphics>
</csml:shape>
</csml:viewProperty>
</csml:entity>
<csml:entity id="e66" type="undef">
<csml:viewProperty>
<csml:position position="auto" positionID="default" x="1233.0" y="996.0"/>
<csml:shape shapeID="default" visible="true">
<csml:toolSpecificGraphics xmlns="http://www.csml.org/csml/cigraphics">
<figure>
<geneEntity depth="0" size="3.889034688472748 3.889034688472748" visible="true"/>
</figure>
</csml:toolSpecificGraphics>
</csml:shape>
</csml:viewProperty>
</csml:entity>
<csml:entity id="e67" type="undef">
<csml:viewProperty>
<csml:position position="auto" positionID="default" x="812.0" y="584.0"/>
<csml:shape shapeID="default" visible="true">
<csml:toolSpecificGraphics xmlns="http://www.csml.org/csml/cigraphics">
<figure>
<geneEntity depth="0" size="9.419475793838501 9.419475793838501" visible="true"/>
</figure>
</csml:toolSpecificGraphics>
</csml:shape>
</csml:viewProperty>
</csml:entity>
<csml:entity id="e68" type="undef">
<csml:viewProperty>
<csml:position position="auto" positionID="default" x="512.0" y="862.0"/>
<csml:shape shapeID="default" visible="true">
<csml:toolSpecificGraphics xmlns="http://www.csml.org/csml/cigraphics">
<figure>
<geneEntity depth="0" size="3.195926249027252 3.195926249027252" visible="true"/>
</figure>
</csml:toolSpecificGraphics>
</csml:shape>
</csml:viewProperty>
</csml:entity>
<csml:entity id="e69" type="undef">
<csml:viewProperty>
<csml:position position="auto" positionID="default" x="1087.0" y="782.0"/>
<csml:shape shapeID="default" visible="true">
<csml:toolSpecificGraphics xmlns="http://www.csml.org/csml/cigraphics">
<figure>
<geneEntity depth="0" size="8.140035271644592 8.140035271644592" visible="true"/>
</figure>
</csml:toolSpecificGraphics>
</csml:shape>
</csml:viewProperty>
</csml:entity>
<csml:entity id="e70" type="undef">
<csml:viewProperty>
<csml:position position="auto" positionID="default" x="702.0" y="504.0"/>
<csml:shape shapeID="default" visible="true">
<csml:toolSpecificGraphics xmlns="http://www.csml.org/csml/cigraphics">
<figure>
<geneEntity depth="0" size="8.29088568687439 8.29088568687439" visible="true"/>
</figure>
</csml:toolSpecificGraphics>
</csml:shape>
</csml:viewProperty>
</csml:entity>
<csml:entity id="e71" type="undef">
<csml:viewProperty>
<csml:position position="auto" positionID="default" x="1097.0" y="782.0"/>
<csml:shape shapeID="default" visible="true">
<csml:toolSpecificGraphics xmlns="http://www.csml.org/csml/cigraphics">
<figure>
<geneEntity depth="0" size="4.195111393928528 4.195111393928528" visible="true"/>
</figure>
</csml:toolSpecificGraphics>
</csml:shape>
</csml:viewProperty>
</csml:entity>
<csml:entity id="e72" type="undef">
<csml:viewProperty>
<csml:position position="auto" positionID="default" x="1077.0" y="642.0"/>
<csml:shape shapeID="default" visible="true">
<csml:toolSpecificGraphics xmlns="http://www.csml.org/csml/cigraphics">
<figure>
<geneEntity depth="0" size="3.8413816690444946 3.8413816690444946" visible="true"/>
</figure>
</csml:toolSpecificGraphics>
</csml:shape>
</csml:viewProperty>
</csml:entity>
<csml:entity id="e73" type="undef">
<csml:viewProperty>
<csml:position position="auto" positionID="default" x="858.0" y="579.0"/>
<csml:shape shapeID="default" visible="true">
<csml:toolSpecificGraphics xmlns="http://www.csml.org/csml/cigraphics">
<figure>
<geneEntity depth="0" size="4.4197916984558105 4.4197916984558105" visible="true"/>
</figure>
</csml:toolSpecificGraphics>
</csml:shape>
</csml:viewProperty>
</csml:entity>
<csml:entity id="e74" type="undef">
<csml:viewProperty>
<csml:position position="auto" positionID="default" x="1244.0" y="519.0"/>
<csml:shape shapeID="default" visible="true">
<csml:toolSpecificGraphics xmlns="http://www.csml.org/csml/cigraphics">
<figure>
<geneEntity depth="0" size="4.764472246170044 4.764472246170044" visible="true"/>
</figure>
</csml:toolSpecificGraphics>
</csml:shape>
</csml:viewProperty>
</csml:entity>
<csml:entity id="e75" type="undef">
<csml:viewProperty>
<csml:position position="auto" positionID="default" x="984.0" y="650.0"/>
<csml:shape shapeID="default" visible="true">
<csml:toolSpecificGraphics xmlns="http://www.csml.org/csml/cigraphics">
<figure>
<geneEntity depth="0" size="14.830131530761719 14.830131530761719" visible="true"/>
</figure>
</csml:toolSpecificGraphics>
</csml:shape>
</csml:viewProperty>
</csml:entity>
<csml:entity id="e76" type="undef">
<csml:viewProperty>
<csml:position position="auto" positionID="default" x="960.0" y="571.0"/>
<csml:shape shapeID="default" visible="true">
<csml:toolSpecificGraphics xmlns="http://www.csml.org/csml/cigraphics">
<figure>
<geneEntity depth="0" size="2.0000000298023224 2.0000000298023224" visible="true"/>
</figure>
</csml:toolSpecificGraphics>
</csml:shape>
</csml:viewProperty>
</csml:entity>
<csml:entity id="e77" type="undef">
<csml:viewProperty>
<csml:position position="auto" positionID="default" x="1271.0" y="494.0"/>
<csml:shape shapeID="default" visible="true">
<csml:toolSpecificGraphics xmlns="http://www.csml.org/csml/cigraphics">
<figure>
<geneEntity depth="0" size="4.397820830345154 4.397820830345154" visible="true"/>
</figure>
</csml:toolSpecificGraphics>
</csml:shape>
</csml:viewProperty>
</csml:entity>
<csml:entity id="e78" type="undef">
<csml:viewProperty>
<csml:position position="auto" positionID="default" x="805.0" y="248.0"/>
<csml:shape shapeID="default" visible="true">
<csml:toolSpecificGraphics xmlns="http://www.csml.org/csml/cigraphics">
<figure>
<geneEntity depth="0" size="13.365919589996338 13.365919589996338" visible="true"/>
</figure>
</csml:toolSpecificGraphics>
</csml:shape>
</csml:viewProperty>
</csml:entity>
<csml:entity id="e79" type="undef">
<csml:viewProperty>
<csml:position position="auto" positionID="default" x="829.0" y="625.0"/>
<csml:shape shapeID="default" visible="true">
<csml:toolSpecificGraphics xmlns="http://www.csml.org/csml/cigraphics">
<figure>
<geneEntity depth="0" size="3.8995569944381714 3.8995569944381714" visible="true"/>
</figure>
</csml:toolSpecificGraphics>
</csml:shape>
</csml:viewProperty>
</csml:entity>
<csml:entity id="e80" type="undef">
<csml:viewProperty>
<csml:position position="auto" positionID="default" x="1203.0" y="1024.0"/>
<csml:shape shapeID="default" visible="true">
<csml:toolSpecificGraphics xmlns="http://www.csml.org/csml/cigraphics">
<figure>
<geneEntity depth="0" size="3.657638430595398 3.657638430595398" visible="true"/>
</figure>
</csml:toolSpecificGraphics>
</csml:shape>
</csml:viewProperty>
</csml:entity>
<csml:entity id="e81" type="undef">
<csml:viewProperty>
<csml:position position="auto" positionID="default" x="869.0" y="601.0"/>
<csml:shape shapeID="default" visible="true">
<csml:toolSpecificGraphics xmlns="http://www.csml.org/csml/cigraphics">
<figure>
<geneEntity depth="0" size="4.01500403881073 4.01500403881073" visible="true"/>
</figure>
</csml:toolSpecificGraphics>
</csml:shape>
</csml:viewProperty>
</csml:entity>
<csml:entity id="e82" type="undef">
<csml:viewProperty>
<csml:position position="auto" positionID="default" x="1622.0" y="826.0"/>
<csml:shape shapeID="default" visible="true">
<csml:toolSpecificGraphics xmlns="http://www.csml.org/csml/cigraphics">
<figure>
<geneEntity depth="0" size="18.910897970199585 18.910897970199585" visible="true"/>
</figure>
</csml:toolSpecificGraphics>
</csml:shape>
</csml:viewProperty>
</csml:entity>
<csml:entity id="e83" type="undef">
<csml:viewProperty>
<csml:position position="auto" positionID="default" x="920.0" y="435.0"/>
<csml:shape shapeID="default" visible="true">
<csml:toolSpecificGraphics xmlns="http://www.csml.org/csml/cigraphics">
<figure>
<geneEntity depth="0" size="18.682621717453003 18.682621717453003" visible="true"/>
</figure>
</csml:toolSpecificGraphics>
</csml:shape>
</csml:viewProperty>
</csml:entity>
<csml:entity id="e84" type="undef">
<csml:viewProperty>
<csml:position position="auto" positionID="default" x="516.0" y="493.0"/>
<csml:shape shapeID="default" visible="true">
<csml:toolSpecificGraphics xmlns="http://www.csml.org/csml/cigraphics">
<figure>
<geneEntity depth="0" size="17.927091121673584 17.927091121673584" visible="true"/>
</figure>
</csml:toolSpecificGraphics>
</csml:shape>
</csml:viewProperty>
</csml:entity>
<csml:entity id="e85" type="undef">
<csml:viewProperty>
<csml:position position="auto" positionID="default" x="810.0" y="528.0"/>
<csml:shape shapeID="default" visible="true">
<csml:toolSpecificGraphics xmlns="http://www.csml.org/csml/cigraphics">
<figure>
<geneEntity depth="0" size="4.048877656459808 4.048877656459808" visible="true"/>
</figure>
</csml:toolSpecificGraphics>
</csml:shape>
</csml:viewProperty>
</csml:entity>
<csml:entity id="e86" type="undef">
<csml:viewProperty>
<csml:position position="auto" positionID="default" x="1027.0" y="650.0"/>
<csml:shape shapeID="default" visible="true">
<csml:toolSpecificGraphics xmlns="http://www.csml.org/csml/cigraphics">
<figure>
<geneEntity depth="0" size="7.347016334533691 7.347016334533691" visible="true"/>
</figure>
</csml:toolSpecificGraphics>
</csml:shape>
</csml:viewProperty>
</csml:entity>
<csml:entity id="e87" type="undef">
<csml:viewProperty>
<csml:position position="auto" positionID="default" x="362.0" y="384.0"/>
<csml:shape shapeID="default" visible="true">
<csml:toolSpecificGraphics xmlns="http://www.csml.org/csml/cigraphics">
<figure>
<geneEntity depth="0" size="26.565163135528564 26.565163135528564" visible="true"/>
</figure>
</csml:toolSpecificGraphics>
</csml:shape>
</csml:viewProperty>
</csml:entity>
<csml:entity id="e88" type="undef">
<csml:viewProperty>
<csml:position position="auto" positionID="default" x="960.0" y="571.0"/>
<csml:shape shapeID="default" visible="true">
<csml:toolSpecificGraphics xmlns="http://www.csml.org/csml/cigraphics">
<figure>
<geneEntity depth="0" size="2.0000000298023224 2.0000000298023224" visible="true"/>
</figure>
</csml:toolSpecificGraphics>
</csml:shape>
</csml:viewProperty>
</csml:entity>
<csml:entity id="e89" type="undef">
<csml:viewProperty>
<csml:position position="auto" positionID="default" x="1114.0" y="778.0"/>
<csml:shape shapeID="default" visible="true">
<csml:toolSpecificGraphics xmlns="http://www.csml.org/csml/cigraphics">
<figure>
<geneEntity depth="0" size="7.941362261772156 7.941362261772156" visible="true"/>
</figure>
</csml:toolSpecificGraphics>
</csml:shape>
</csml:viewProperty>
</csml:entity>
<csml:entity id="e90" type="undef">
<csml:viewProperty>
<csml:position position="auto" positionID="default" x="960.0" y="571.0"/>
<csml:shape shapeID="default" visible="true">
<csml:toolSpecificGraphics xmlns="http://www.csml.org/csml/cigraphics">
<figure>
<geneEntity depth="0" size="2.0000000298023224 2.0000000298023224" visible="true"/>
</figure>
</csml:toolSpecificGraphics>
</csml:shape>
</csml:viewProperty>
</csml:entity>
<csml:entity id="e91" type="undef">
<csml:viewProperty>
<csml:position position="auto" positionID="default" x="960.0" y="571.0"/>
<csml:shape shapeID="default" visible="true">
<csml:toolSpecificGraphics xmlns="http://www.csml.org/csml/cigraphics">
<figure>
<geneEntity depth="0" size="2.0000000298023224 2.0000000298023224" visible="true"/>
</figure>
</csml:toolSpecificGraphics>
</csml:shape>
</csml:viewProperty>
</csml:entity>
<csml:entity id="e92" type="undef">
<csml:viewProperty>
<csml:position position="auto" positionID="default" x="960.0" y="571.0"/>
<csml:shape shapeID="default" visible="true">
<csml:toolSpecificGraphics xmlns="http://www.csml.org/csml/cigraphics">
<figure>
<geneEntity depth="0" size="2.0000000298023224 2.0000000298023224" visible="true"/>
</figure>
</csml:toolSpecificGraphics>
</csml:shape>
</csml:viewProperty>
</csml:entity>
<csml:entity id="e93" type="undef">
<csml:viewProperty>
<csml:position position="auto" positionID="default" x="1389.0" y="597.0"/>
<csml:shape shapeID="default" visible="true">
<csml:toolSpecificGraphics xmlns="http://www.csml.org/csml/cigraphics">
<figure>
<geneEntity depth="0" size="13.552385568618774 13.552385568618774" visible="true"/>
</figure>
</csml:toolSpecificGraphics>
</csml:shape>
</csml:viewProperty>
</csml:entity>
<csml:entity id="e94" type="undef">
<csml:viewProperty>
<csml:position position="auto" positionID="default" x="960.0" y="571.0"/>
<csml:shape shapeID="default" visible="true">
<csml:toolSpecificGraphics xmlns="http://www.csml.org/csml/cigraphics">
<figure>
<geneEntity depth="0" size="2.0000000298023224 2.0000000298023224" visible="true"/>
</figure>
</csml:toolSpecificGraphics>
</csml:shape>
</csml:viewProperty>
</csml:entity>
<csml:entity id="e95" type="undef">
<csml:viewProperty>
<csml:position position="auto" positionID="default" x="921.0" y="550.0"/>
<csml:shape shapeID="default" visible="true">
<csml:toolSpecificGraphics xmlns="http://www.csml.org/csml/cigraphics">
<figure>
<geneEntity depth="0" size="3.7811842560768127 3.7811842560768127" visible="true"/>
</figure>
</csml:toolSpecificGraphics>
</csml:shape>
</csml:viewProperty>
</csml:entity>
<csml:entity id="e96" type="undef">
<csml:viewProperty>
<csml:position position="auto" positionID="default" x="960.0" y="571.0"/>
<csml:shape shapeID="default" visible="true">
<csml:toolSpecificGraphics xmlns="http://www.csml.org/csml/cigraphics">
<figure>
<geneEntity depth="0" size="2.0000000298023224 2.0000000298023224" visible="true"/>
</figure>
</csml:toolSpecificGraphics>
</csml:shape>
</csml:viewProperty>
</csml:entity>
<csml:entity id="e97" type="undef">
<csml:viewProperty>
<csml:position position="auto" positionID="default" x="960.0" y="571.0"/>
<csml:shape shapeID="default" visible="true">
<csml:toolSpecificGraphics xmlns="http://www.csml.org/csml/cigraphics">
<figure>
<geneEntity depth="0" size="2.0000000298023224 2.0000000298023224" visible="true"/>
</figure>
</csml:toolSpecificGraphics>
</csml:shape>
</csml:viewProperty>
</csml:entity>
<csml:entity id="e98" type="undef">
<csml:viewProperty>
<csml:position position="auto" positionID="default" x="933.0" y="639.0"/>
<csml:shape shapeID="default" visible="true">
<csml:toolSpecificGraphics xmlns="http://www.csml.org/csml/cigraphics">
<figure>
<geneEntity depth="0" size="4.004443287849426 4.004443287849426" visible="true"/>
</figure>
</csml:toolSpecificGraphics>
</csml:shape>
</csml:viewProperty>
</csml:entity>
<csml:entity id="e99" type="undef">
<csml:viewProperty>
<csml:position position="auto" positionID="default" x="1257.0" y="520.0"/>
<csml:shape shapeID="default" visible="true">
<csml:toolSpecificGraphics xmlns="http://www.csml.org/csml/cigraphics">
<figure>
<geneEntity depth="0" size="8.6793714761734 8.6793714761734" visible="true"/>
</figure>
</csml:toolSpecificGraphics>
</csml:shape>
</csml:viewProperty>
</csml:entity>
<csml:entity id="e100" type="undef">
<csml:viewProperty>
<csml:position position="auto" positionID="default" x="960.0" y="571.0"/>
<csml:shape shapeID="default" visible="true">
<csml:toolSpecificGraphics xmlns="http://www.csml.org/csml/cigraphics">
<figure>
<geneEntity depth="0" size="2.0000000298023224 2.0000000298023224" visible="true"/>
</figure>
</csml:toolSpecificGraphics>
</csml:shape>
</csml:viewProperty>
</csml:entity>
<csml:entity id="e101" type="undef">
<csml:viewProperty>
<csml:position position="auto" positionID="default" x="960.0" y="571.0"/>
<csml:shape shapeID="default" visible="true">
<csml:toolSpecificGraphics xmlns="http://www.csml.org/csml/cigraphics">
<figure>
<geneEntity depth="0" size="2.0000000298023224 2.0000000298023224" visible="true"/>
</figure>
</csml:toolSpecificGraphics>
</csml:shape>
</csml:viewProperty>
</csml:entity>
<csml:entity id="e102" type="undef">
<csml:viewProperty>
<csml:position position="auto" positionID="default" x="911.0" y="430.0"/>
<csml:shape shapeID="default" visible="true">
<csml:toolSpecificGraphics xmlns="http://www.csml.org/csml/cigraphics">
<figure>
<geneEntity depth="0" size="4.370288550853729 4.370288550853729" visible="true"/>
</figure>
</csml:toolSpecificGraphics>
</csml:shape>
</csml:viewProperty>
</csml:entity>
<csml:entity id="e103" type="undef">
<csml:viewProperty>
<csml:position position="auto" positionID="default" x="809.0" y="551.0"/>
<csml:shape shapeID="default" visible="true">
<csml:toolSpecificGraphics xmlns="http://www.csml.org/csml/cigraphics">
<figure>
<geneEntity depth="0" size="10.048034191131592 10.048034191131592" visible="true"/>
</figure>
</csml:toolSpecificGraphics>
</csml:shape>
</csml:viewProperty>
</csml:entity>
<csml:entity id="e104" type="undef">
<csml:viewProperty>
<csml:position position="auto" positionID="default" x="1310.0" y="641.0"/>
<csml:shape shapeID="default" visible="true">
<csml:toolSpecificGraphics xmlns="http://www.csml.org/csml/cigraphics">
<figure>
<geneEntity depth="0" size="5.113219618797302 5.113219618797302" visible="true"/>
</figure>
</csml:toolSpecificGraphics>
</csml:shape>
</csml:viewProperty>
</csml:entity>
<csml:entity id="e105" type="undef">
<csml:viewProperty>
<csml:position position="auto" positionID="default" x="960.0" y="571.0"/>
<csml:shape shapeID="default" visible="true">
<csml:toolSpecificGraphics xmlns="http://www.csml.org/csml/cigraphics">
<figure>
<geneEntity depth="0" size="2.0000000298023224 2.0000000298023224" visible="true"/>
</figure>
</csml:toolSpecificGraphics>
</csml:shape>
</csml:viewProperty>
</csml:entity>
<csml:entity id="e106" type="undef">
<csml:viewProperty>
<csml:position position="auto" positionID="default" x="1148.0" y="615.0"/>
<csml:shape shapeID="default" visible="true">
<csml:toolSpecificGraphics xmlns="http://www.csml.org/csml/cigraphics">
<figure>
<geneEntity depth="0" size="3.4697067737579346 3.4697067737579346" visible="true"/>
</figure>
</csml:toolSpecificGraphics>
</csml:shape>
</csml:viewProperty>
</csml:entity>
<csml:entity id="e107" type="undef">
<csml:viewProperty>
<csml:position position="auto" positionID="default" x="960.0" y="571.0"/>
<csml:shape shapeID="default" visible="true">
<csml:toolSpecificGraphics xmlns="http://www.csml.org/csml/cigraphics">
<figure>
<geneEntity depth="0" size="2.0000000298023224 2.0000000298023224" visible="true"/>
</figure>
</csml:toolSpecificGraphics>
</csml:shape>
</csml:viewProperty>
</csml:entity>
<csml:entity id="e108" type="undef">
<csml:viewProperty>
<csml:position position="auto" positionID="default" x="960.0" y="571.0"/>
<csml:shape shapeID="default" visible="true">
<csml:toolSpecificGraphics xmlns="http://www.csml.org/csml/cigraphics">
<figure>
<geneEntity depth="0" size="2.0000000298023224 2.0000000298023224" visible="true"/>
</figure>
</csml:toolSpecificGraphics>
</csml:shape>
</csml:viewProperty>
</csml:entity>
<csml:entity id="e109" type="undef">
<csml:viewProperty>
<csml:position position="auto" positionID="default" x="779.0" y="645.0"/>
<csml:shape shapeID="default" visible="true">
<csml:toolSpecificGraphics xmlns="http://www.csml.org/csml/cigraphics">
<figure>
<geneEntity depth="0" size="6.8739378452301025 6.8739378452301025" visible="true"/>
</figure>
</csml:toolSpecificGraphics>
</csml:shape>
</csml:viewProperty>
</csml:entity>
<csml:entity id="e110" type="undef">
<csml:viewProperty>
<csml:position position="auto" positionID="default" x="609.0" y="300.0"/>
<csml:shape shapeID="default" visible="true">
<csml:toolSpecificGraphics xmlns="http://www.csml.org/csml/cigraphics">
<figure>
<geneEntity depth="0" size="4.41737174987793 4.41737174987793" visible="true"/>
</figure>
</csml:toolSpecificGraphics>
</csml:shape>
</csml:viewProperty>
</csml:entity>
<csml:entity id="e111" type="undef">
<csml:viewProperty>
<csml:position position="auto" positionID="default" x="759.0" y="649.0"/>
<csml:shape shapeID="default" visible="true">
<csml:toolSpecificGraphics xmlns="http://www.csml.org/csml/cigraphics">
<figure>
<geneEntity depth="0" size="4.680994153022766 4.680994153022766" visible="true"/>
</figure>
</csml:toolSpecificGraphics>
</csml:shape>
</csml:viewProperty>
</csml:entity>
<csml:entity id="e112" type="undef">
<csml:viewProperty>
<csml:position position="auto" positionID="default" x="960.0" y="571.0"/>
<csml:shape shapeID="default" visible="true">
<csml:toolSpecificGraphics xmlns="http://www.csml.org/csml/cigraphics">
<figure>
<geneEntity depth="0" size="2.0000000298023224 2.0000000298023224" visible="true"/>
</figure>
</csml:toolSpecificGraphics>
</csml:shape>
</csml:viewProperty>
</csml:entity>
<csml:entity id="e113" type="undef">
<csml:viewProperty>
<csml:position position="auto" positionID="default" x="960.0" y="571.0"/>
<csml:shape shapeID="default" visible="true">
<csml:toolSpecificGraphics xmlns="http://www.csml.org/csml/cigraphics">
<figure>
<geneEntity depth="0" size="2.0000000298023224 2.0000000298023224" visible="true"/>
</figure>
</csml:toolSpecificGraphics>
</csml:shape>
</csml:viewProperty>
</csml:entity>
<csml:entity id="e114" type="undef">
<csml:viewProperty>
<csml:position position="auto" positionID="default" x="1245.0" y="366.0"/>
<csml:shape shapeID="default" visible="true">
<csml:toolSpecificGraphics xmlns="http://www.csml.org/csml/cigraphics">
<figure>
<geneEntity depth="0" size="7.005219459533691 7.005219459533691" visible="true"/>
</figure>
</csml:toolSpecificGraphics>
</csml:shape>
</csml:viewProperty>
</csml:entity>
<csml:entity id="e115" type="undef">
<csml:viewProperty>
<csml:position position="auto" positionID="default" x="1573.0" y="743.0"/>
<csml:shape shapeID="default" visible="true">
<csml:toolSpecificGraphics xmlns="http://www.csml.org/csml/cigraphics">
<figure>
<geneEntity depth="0" size="16.990389823913574 16.990389823913574" visible="true"/>
</figure>
</csml:toolSpecificGraphics>
</csml:shape>
</csml:viewProperty>
</csml:entity>
<csml:entity id="e116" type="undef">
<csml:viewProperty>
<csml:position position="auto" positionID="default" x="960.0" y="571.0"/>
<csml:shape shapeID="default" visible="true">
<csml:toolSpecificGraphics xmlns="http://www.csml.org/csml/cigraphics">
<figure>
<geneEntity depth="0" size="2.0000000298023224 2.0000000298023224" visible="true"/>
</figure>
</csml:toolSpecificGraphics>
</csml:shape>
</csml:viewProperty>
</csml:entity>
<csml:entity id="e117" type="undef">
<csml:viewProperty>
<csml:position position="auto" positionID="default" x="1191.0" y="948.0"/>
<csml:shape shapeID="default" visible="true">
<csml:toolSpecificGraphics xmlns="http://www.csml.org/csml/cigraphics">
<figure>
<geneEntity depth="0" size="12.358840703964233 12.358840703964233" visible="true"/>
</figure>
</csml:toolSpecificGraphics>
</csml:shape>
</csml:viewProperty>
</csml:entity>
<csml:entity id="e118" type="undef">
<csml:viewProperty>
<csml:position position="auto" positionID="default" x="960.0" y="571.0"/>
<csml:shape shapeID="default" visible="true">
<csml:toolSpecificGraphics xmlns="http://www.csml.org/csml/cigraphics">
<figure>
<geneEntity depth="0" size="2.0000000298023224 2.0000000298023224" visible="true"/>
</figure>
</csml:toolSpecificGraphics>
</csml:shape>
</csml:viewProperty>
</csml:entity>
<csml:entity id="e119" type="undef">
<csml:viewProperty>
<csml:position position="auto" positionID="default" x="1263.0" y="385.0"/>
<csml:shape shapeID="default" visible="true">
<csml:toolSpecificGraphics xmlns="http://www.csml.org/csml/cigraphics">
<figure>
<geneEntity depth="0" size="3.896706998348236 3.896706998348236" visible="true"/>
</figure>
</csml:toolSpecificGraphics>
</csml:shape>
</csml:viewProperty>
</csml:entity>
<csml:entity id="e120" type="undef">
<csml:viewProperty>
<csml:position position="auto" positionID="default" x="960.0" y="571.0"/>
<csml:shape shapeID="default" visible="true">
<csml:toolSpecificGraphics xmlns="http://www.csml.org/csml/cigraphics">
<figure>
<geneEntity depth="0" size="2.0000000298023224 2.0000000298023224" visible="true"/>
</figure>
</csml:toolSpecificGraphics>
</csml:shape>
</csml:viewProperty>
</csml:entity>
<csml:entity id="e121" type="undef">
<csml:viewProperty>
<csml:position position="auto" positionID="default" x="960.0" y="571.0"/>
<csml:shape shapeID="default" visible="true">
<csml:toolSpecificGraphics xmlns="http://www.csml.org/csml/cigraphics">
<figure>
<geneEntity depth="0" size="2.0000000298023224 2.0000000298023224" visible="true"/>
</figure>
</csml:toolSpecificGraphics>
</csml:shape>
</csml:viewProperty>
</csml:entity>
<csml:entity id="e122" type="undef">
<csml:viewProperty>
<csml:position position="auto" positionID="default" x="929.0" y="575.0"/>
<csml:shape shapeID="default" visible="true">
<csml:toolSpecificGraphics xmlns="http://www.csml.org/csml/cigraphics">
<figure>
<geneEntity depth="0" size="9.852128624916077 9.852128624916077" visible="true"/>
</figure>
</csml:toolSpecificGraphics>
</csml:shape>
</csml:viewProperty>
</csml:entity>
<csml:entity id="e123" type="undef">
<csml:viewProperty>
<csml:position position="auto" positionID="default" x="1115.0" y="693.0"/>
<csml:shape shapeID="default" visible="true">
<csml:toolSpecificGraphics xmlns="http://www.csml.org/csml/cigraphics">
<figure>
<geneEntity depth="0" size="9.755703806877136 9.755703806877136" visible="true"/>
</figure>
</csml:toolSpecificGraphics>
</csml:shape>
</csml:viewProperty>
</csml:entity>
<csml:entity id="e124" type="undef">
<csml:viewProperty>
<csml:position position="auto" positionID="default" x="1319.0" y="146.0"/>
<csml:shape shapeID="default" visible="true">
<csml:toolSpecificGraphics xmlns="http://www.csml.org/csml/cigraphics">
<figure>
<geneEntity depth="0" size="23.227462768554688 23.227462768554688" visible="true"/>
</figure>
</csml:toolSpecificGraphics>
</csml:shape>
</csml:viewProperty>
</csml:entity>
<csml:entity id="e125" type="undef">
<csml:viewProperty>
<csml:position position="auto" positionID="default" x="960.0" y="571.0"/>
<csml:shape shapeID="default" visible="true">
<csml:toolSpecificGraphics xmlns="http://www.csml.org/csml/cigraphics">
<figure>
<geneEntity depth="0" size="2.0000000298023224 2.0000000298023224" visible="true"/>
</figure>
</csml:toolSpecificGraphics>
</csml:shape>
</csml:viewProperty>
</csml:entity>
<csml:entity id="e126" type="undef">
<csml:viewProperty>
<csml:position position="auto" positionID="default" x="1197.0" y="520.0"/>
<csml:shape shapeID="default" visible="true">
<csml:toolSpecificGraphics xmlns="http://www.csml.org/csml/cigraphics">
<figure>
<geneEntity depth="0" size="4.298194050788879 4.298194050788879" visible="true"/>
</figure>
</csml:toolSpecificGraphics>
</csml:shape>
</csml:viewProperty>
</csml:entity>
<csml:entity id="e127" type="undef">
<csml:viewProperty>
<csml:position position="auto" positionID="default" x="960.0" y="571.0"/>
<csml:shape shapeID="default" visible="true">
<csml:toolSpecificGraphics xmlns="http://www.csml.org/csml/cigraphics">
<figure>
<geneEntity depth="0" size="2.0000000298023224 2.0000000298023224" visible="true"/>
</figure>
</csml:toolSpecificGraphics>
</csml:shape>
</csml:viewProperty>
</csml:entity>
<csml:entity id="e128" type="undef">
<csml:viewProperty>
<csml:position position="auto" positionID="default" x="960.0" y="571.0"/>
<csml:shape shapeID="default" visible="true">
<csml:toolSpecificGraphics xmlns="http://www.csml.org/csml/cigraphics">
<figure>
<geneEntity depth="0" size="2.0000000298023224 2.0000000298023224" visible="true"/>
</figure>
</csml:toolSpecificGraphics>
</csml:shape>
</csml:viewProperty>
</csml:entity>
<csml:entity id="e129" type="undef">
<csml:viewProperty>
<csml:position position="auto" positionID="default" x="1196.0" y="943.0"/>
<csml:shape shapeID="default" visible="true">
<csml:toolSpecificGraphics xmlns="http://www.csml.org/csml/cigraphics">
<figure>
<geneEntity depth="0" size="9.792935848236084 9.792935848236084" visible="true"/>
</figure>
</csml:toolSpecificGraphics>
</csml:shape>
</csml:viewProperty>
</csml:entity>
<csml:entity id="e130" type="undef">
<csml:viewProperty>
<csml:position position="auto" positionID="default" x="960.0" y="571.0"/>
<csml:shape shapeID="default" visible="true">
<csml:toolSpecificGraphics xmlns="http://www.csml.org/csml/cigraphics">
<figure>
<geneEntity depth="0" size="2.0000000298023224 2.0000000298023224" visible="true"/>
</figure>
</csml:toolSpecificGraphics>
</csml:shape>
</csml:viewProperty>
</csml:entity>
<csml:entity id="e131" type="undef">
<csml:viewProperty>
<csml:position position="auto" positionID="default" x="960.0" y="571.0"/>
<csml:shape shapeID="default" visible="true">
<csml:toolSpecificGraphics xmlns="http://www.csml.org/csml/cigraphics">
<figure>
<geneEntity depth="0" size="2.0000000298023224 2.0000000298023224" visible="true"/>
</figure>
</csml:toolSpecificGraphics>
</csml:shape>
</csml:viewProperty>
</csml:entity>
<csml:entity id="e132" type="undef">
<csml:viewProperty>
<csml:position position="auto" positionID="default" x="960.0" y="571.0"/>
<csml:shape shapeID="default" visible="true">
<csml:toolSpecificGraphics xmlns="http://www.csml.org/csml/cigraphics">
<figure>
<geneEntity depth="0" size="2.0000000298023224 2.0000000298023224" visible="true"/>
</figure>
</csml:toolSpecificGraphics>
</csml:shape>
</csml:viewProperty>
</csml:entity>
<csml:entity id="e133" type="undef">
<csml:viewProperty>
<csml:position position="auto" positionID="default" x="960.0" y="571.0"/>
<csml:shape shapeID="default" visible="true">
<csml:toolSpecificGraphics xmlns="http://www.csml.org/csml/cigraphics">
<figure>
<geneEntity depth="0" size="2.0000000298023224 2.0000000298023224" visible="true"/>
</figure>
</csml:toolSpecificGraphics>
</csml:shape>
</csml:viewProperty>
</csml:entity>
<csml:entity id="e134" type="undef">
<csml:viewProperty>
<csml:position position="auto" positionID="default" x="1021.0" y="628.0"/>
<csml:shape shapeID="default" visible="true">
<csml:toolSpecificGraphics xmlns="http://www.csml.org/csml/cigraphics">
<figure>
<geneEntity depth="0" size="8.105777502059937 8.105777502059937" visible="true"/>
</figure>
</csml:toolSpecificGraphics>
</csml:shape>
</csml:viewProperty>
</csml:entity>
<csml:entity id="e135" type="undef">
<csml:viewProperty>
<csml:position position="auto" positionID="default" x="663.0" y="569.0"/>
<csml:shape shapeID="default" visible="true">
<csml:toolSpecificGraphics xmlns="http://www.csml.org/csml/cigraphics">
<figure>
<geneEntity depth="0" size="4.219915270805359 4.219915270805359" visible="true"/>
</figure>
</csml:toolSpecificGraphics>
</csml:shape>
</csml:viewProperty>
</csml:entity>
<csml:entity id="e136" type="undef">
<csml:viewProperty>
<csml:position position="auto" positionID="default" x="600.0" y="1002.0"/>
<csml:shape shapeID="default" visible="true">
<csml:toolSpecificGraphics xmlns="http://www.csml.org/csml/cigraphics">
<figure>
<geneEntity depth="0" size="15.983999967575073 15.983999967575073" visible="true"/>
</figure>
</csml:toolSpecificGraphics>
</csml:shape>
</csml:viewProperty>
</csml:entity>
<csml:entity id="e137" type="undef">
<csml:viewProperty>
<csml:position position="auto" positionID="default" x="1091.0" y="722.0"/>
<csml:shape shapeID="default" visible="true">
<csml:toolSpecificGraphics xmlns="http://www.csml.org/csml/cigraphics">
<figure>
<geneEntity depth="0" size="3.788995146751404 3.788995146751404" visible="true"/>
</figure>
</csml:toolSpecificGraphics>
</csml:shape>
</csml:viewProperty>
</csml:entity>
<csml:entity id="e138" type="undef">
<csml:viewProperty>
<csml:position position="auto" positionID="default" x="779.0" y="615.0"/>
<csml:shape shapeID="default" visible="true">
<csml:toolSpecificGraphics xmlns="http://www.csml.org/csml/cigraphics">
<figure>
<geneEntity depth="0" size="4.128347337245941 4.128347337245941" visible="true"/>
</figure>
</csml:toolSpecificGraphics>
</csml:shape>
</csml:viewProperty>
</csml:entity>
<csml:entity id="e139" type="undef">
<csml:viewProperty>
<csml:position position="auto" positionID="default" x="960.0" y="571.0"/>
<csml:shape shapeID="default" visible="true">
<csml:toolSpecificGraphics xmlns="http://www.csml.org/csml/cigraphics">
<figure>
<geneEntity depth="0" size="2.0000000298023224 2.0000000298023224" visible="true"/>
</figure>
</csml:toolSpecificGraphics>
</csml:shape>
</csml:viewProperty>
</csml:entity>
<csml:entity id="e140" type="undef">
<csml:viewProperty>
<csml:position position="auto" positionID="default" x="960.0" y="571.0"/>
<csml:shape shapeID="default" visible="true">
<csml:toolSpecificGraphics xmlns="http://www.csml.org/csml/cigraphics">
<figure>
<geneEntity depth="0" size="2.0000000298023224 2.0000000298023224" visible="true"/>
</figure>
</csml:toolSpecificGraphics>
</csml:shape>
</csml:viewProperty>
</csml:entity>
<csml:entity id="e141" type="undef">
<csml:viewProperty>
<csml:position position="auto" positionID="default" x="961.0" y="473.0"/>
<csml:shape shapeID="default" visible="true">
<csml:toolSpecificGraphics xmlns="http://www.csml.org/csml/cigraphics">
<figure>
<geneEntity depth="0" size="4.094266891479492 4.094266891479492" visible="true"/>
</figure>
</csml:toolSpecificGraphics>
</csml:shape>
</csml:viewProperty>
</csml:entity>
<csml:entity id="e142" type="undef">
<csml:viewProperty>
<csml:position position="auto" positionID="default" x="893.0" y="440.0"/>
<csml:shape shapeID="default" visible="true">
<csml:toolSpecificGraphics xmlns="http://www.csml.org/csml/cigraphics">
<figure>
<geneEntity depth="0" size="3.7885791063308716 3.7885791063308716" visible="true"/>
</figure>
</csml:toolSpecificGraphics>
</csml:shape>
</csml:viewProperty>
</csml:entity>
<csml:entity id="e143" type="undef">
<csml:viewProperty>
<csml:position position="auto" positionID="default" x="960.0" y="571.0"/>
<csml:shape shapeID="default" visible="true">
<csml:toolSpecificGraphics xmlns="http://www.csml.org/csml/cigraphics">
<figure>
<geneEntity depth="0" size="2.0000000298023224 2.0000000298023224" visible="true"/>
</figure>
</csml:toolSpecificGraphics>
</csml:shape>
</csml:viewProperty>
</csml:entity>
<csml:entity id="e144" type="undef">
<csml:viewProperty>
<csml:position position="auto" positionID="default" x="960.0" y="571.0"/>
<csml:shape shapeID="default" visible="true">
<csml:toolSpecificGraphics xmlns="http://www.csml.org/csml/cigraphics">
<figure>
<geneEntity depth="0" size="2.0000000298023224 2.0000000298023224" visible="true"/>
</figure>
</csml:toolSpecificGraphics>
</csml:shape>
</csml:viewProperty>
</csml:entity>
<csml:entity id="e145" type="undef">
<csml:viewProperty>
<csml:position position="auto" positionID="default" x="960.0" y="571.0"/>
<csml:shape shapeID="default" visible="true">
<csml:toolSpecificGraphics xmlns="http://www.csml.org/csml/cigraphics">
<figure>
<geneEntity depth="0" size="2.0000000298023224 2.0000000298023224" visible="true"/>
</figure>
</csml:toolSpecificGraphics>
</csml:shape>
</csml:viewProperty>
</csml:entity>
<csml:entity id="e146" type="undef">
<csml:viewProperty>
<csml:position position="auto" positionID="default" x="1158.0" y="347.0"/>
<csml:shape shapeID="default" visible="true">
<csml:toolSpecificGraphics xmlns="http://www.csml.org/csml/cigraphics">
<figure>
<geneEntity depth="0" size="4.456464648246765 4.456464648246765" visible="true"/>
</figure>
</csml:toolSpecificGraphics>
</csml:shape>
</csml:viewProperty>
</csml:entity>
<csml:entity id="e147" type="undef">
<csml:viewProperty>
<csml:position position="auto" positionID="default" x="913.0" y="226.0"/>
<csml:shape shapeID="default" visible="true">
<csml:toolSpecificGraphics xmlns="http://www.csml.org/csml/cigraphics">
<figure>
<geneEntity depth="0" size="4.391735792160034 4.391735792160034" visible="true"/>
</figure>
</csml:toolSpecificGraphics>
</csml:shape>
</csml:viewProperty>
</csml:entity>
<csml:entity id="e148" type="undef">
<csml:viewProperty>
<csml:position position="auto" positionID="default" x="926.0" y="225.0"/>
<csml:shape shapeID="default" visible="true">
<csml:toolSpecificGraphics xmlns="http://www.csml.org/csml/cigraphics">
<figure>
<geneEntity depth="0" size="7.731692790985107 7.731692790985107" visible="true"/>
</figure>
</csml:toolSpecificGraphics>
</csml:shape>
</csml:viewProperty>
</csml:entity>
<csml:entity id="e149" type="undef">
<csml:viewProperty>
<csml:position position="auto" positionID="default" x="960.0" y="571.0"/>
<csml:shape shapeID="default" visible="true">
<csml:toolSpecificGraphics xmlns="http://www.csml.org/csml/cigraphics">
<figure>
<geneEntity depth="0" size="2.0000000298023224 2.0000000298023224" visible="true"/>
</figure>
</csml:toolSpecificGraphics>
</csml:shape>
</csml:viewProperty>
</csml:entity>
<csml:entity id="e150" type="undef">
<csml:viewProperty>
<csml:position position="auto" positionID="default" x="1093.0" y="769.0"/>
<csml:shape shapeID="default" visible="true">
<csml:toolSpecificGraphics xmlns="http://www.csml.org/csml/cigraphics">
<figure>
<geneEntity depth="0" size="3.921079933643341 3.921079933643341" visible="true"/>
</figure>
</csml:toolSpecificGraphics>
</csml:shape>
</csml:viewProperty>
</csml:entity>
<csml:entity id="e151" type="undef">
<csml:viewProperty>
<csml:position position="auto" positionID="default" x="960.0" y="571.0"/>
<csml:shape shapeID="default" visible="true">
<csml:toolSpecificGraphics xmlns="http://www.csml.org/csml/cigraphics">
<figure>
<geneEntity depth="0" size="2.0000000298023224 2.0000000298023224" visible="true"/>
</figure>
</csml:toolSpecificGraphics>
</csml:shape>
</csml:viewProperty>
</csml:entity>
<csml:entity id="e152" type="undef">
<csml:viewProperty>
<csml:position position="auto" positionID="default" x="960.0" y="571.0"/>
<csml:shape shapeID="default" visible="true">
<csml:toolSpecificGraphics xmlns="http://www.csml.org/csml/cigraphics">
<figure>
<geneEntity depth="0" size="2.0000000298023224 2.0000000298023224" visible="true"/>
</figure>
</csml:toolSpecificGraphics>
</csml:shape>
</csml:viewProperty>
</csml:entity>
<csml:entity id="e153" type="undef">
<csml:viewProperty>
<csml:position position="auto" positionID="default" x="825.0" y="258.0"/>
<csml:shape shapeID="default" visible="true">
<csml:toolSpecificGraphics xmlns="http://www.csml.org/csml/cigraphics">
<figure>
<geneEntity depth="0" size="5.076177716255188 5.076177716255188" visible="true"/>
</figure>
</csml:toolSpecificGraphics>
</csml:shape>
</csml:viewProperty>
</csml:entity>
<csml:entity id="e154" type="undef">
<csml:viewProperty>
<csml:position position="auto" positionID="default" x="902.0" y="519.0"/>
<csml:shape shapeID="default" visible="true">
<csml:toolSpecificGraphics xmlns="http://www.csml.org/csml/cigraphics">
<figure>
<geneEntity depth="0" size="3.6883187294006348 3.6883187294006348" visible="true"/>
</figure>
</csml:toolSpecificGraphics>
</csml:shape>
</csml:viewProperty>
</csml:entity>
<csml:entity id="e155" type="undef">
<csml:viewProperty>
<csml:position position="auto" positionID="default" x="960.0" y="571.0"/>
<csml:shape shapeID="default" visible="true">
<csml:toolSpecificGraphics xmlns="http://www.csml.org/csml/cigraphics">
<figure>
<geneEntity depth="0" size="2.0000000298023224 2.0000000298023224" visible="true"/>
</figure>
</csml:toolSpecificGraphics>
</csml:shape>
</csml:viewProperty>
</csml:entity>
<csml:entity id="e156" type="undef">
<csml:viewProperty>
<csml:position position="auto" positionID="default" x="759.0" y="441.0"/>
<csml:shape shapeID="default" visible="true">
<csml:toolSpecificGraphics xmlns="http://www.csml.org/csml/cigraphics">
<figure>
<geneEntity depth="0" size="4.0031105279922485 4.0031105279922485" visible="true"/>
</figure>
</csml:toolSpecificGraphics>
</csml:shape>
</csml:viewProperty>
</csml:entity>
<csml:entity id="e157" type="undef">
<csml:viewProperty>
<csml:position position="auto" positionID="default" x="1674.0" y="1018.0"/>
<csml:shape shapeID="default" visible="true">
<csml:toolSpecificGraphics xmlns="http://www.csml.org/csml/cigraphics">
<figure>
<geneEntity depth="0" size="10.950558185577393 10.950558185577393" visible="true"/>
</figure>
</csml:toolSpecificGraphics>
</csml:shape>
</csml:viewProperty>
</csml:entity>
<csml:entity id="e158" type="undef">
<csml:viewProperty>
<csml:position position="auto" positionID="default" x="1191.0" y="632.0"/>
<csml:shape shapeID="default" visible="true">
<csml:toolSpecificGraphics xmlns="http://www.csml.org/csml/cigraphics">
<figure>
<geneEntity depth="0" size="4.463248252868652 4.463248252868652" visible="true"/>
</figure>
</csml:toolSpecificGraphics>
</csml:shape>
</csml:viewProperty>
</csml:entity>
<csml:entity id="e159" type="undef">
<csml:viewProperty>
<csml:position position="auto" positionID="default" x="907.0" y="466.0"/>
<csml:shape shapeID="default" visible="true">
<csml:toolSpecificGraphics xmlns="http://www.csml.org/csml/cigraphics">
<figure>
<geneEntity depth="0" size="6.570082902908325 6.570082902908325" visible="true"/>
</figure>
</csml:toolSpecificGraphics>
</csml:shape>
</csml:viewProperty>
</csml:entity>
<csml:entity id="e160" type="undef">
<csml:viewProperty>
<csml:position position="auto" positionID="default" x="1039.0" y="879.0"/>
<csml:shape shapeID="default" visible="true">
<csml:toolSpecificGraphics xmlns="http://www.csml.org/csml/cigraphics">
<figure>
<geneEntity depth="0" size="4.85892653465271 4.85892653465271" visible="true"/>
</figure>
</csml:toolSpecificGraphics>
</csml:shape>
</csml:viewProperty>
</csml:entity>
<csml:entity id="e161" type="undef">
<csml:viewProperty>
<csml:position position="auto" positionID="default" x="960.0" y="571.0"/>
<csml:shape shapeID="default" visible="true">
<csml:toolSpecificGraphics xmlns="http://www.csml.org/csml/cigraphics">
<figure>
<geneEntity depth="0" size="2.0000000298023224 2.0000000298023224" visible="true"/>
</figure>
</csml:toolSpecificGraphics>
</csml:shape>
</csml:viewProperty>
</csml:entity>
<csml:entity id="e162" type="undef">
<csml:viewProperty>
<csml:position position="auto" positionID="default" x="715.0" y="482.0"/>
<csml:shape shapeID="default" visible="true">
<csml:toolSpecificGraphics xmlns="http://www.csml.org/csml/cigraphics">
<figure>
<geneEntity depth="0" size="14.28585410118103 14.28585410118103" visible="true"/>
</figure>
</csml:toolSpecificGraphics>
</csml:shape>
</csml:viewProperty>
</csml:entity>
<csml:entity id="e163" type="undef">
<csml:viewProperty>
<csml:position position="auto" positionID="default" x="811.0" y="618.0"/>
<csml:shape shapeID="default" visible="true">
<csml:toolSpecificGraphics xmlns="http://www.csml.org/csml/cigraphics">
<figure>
<geneEntity depth="0" size="3.7572884559631348 3.7572884559631348" visible="true"/>
</figure>
</csml:toolSpecificGraphics>
</csml:shape>
</csml:viewProperty>
</csml:entity>
<csml:entity id="e164" type="undef">
<csml:viewProperty>
<csml:position position="auto" positionID="default" x="865.0" y="569.0"/>
<csml:shape shapeID="default" visible="true">
<csml:toolSpecificGraphics xmlns="http://www.csml.org/csml/cigraphics">
<figure>
<geneEntity depth="0" size="9.255369305610657 9.255369305610657" visible="true"/>
</figure>
</csml:toolSpecificGraphics>
</csml:shape>
</csml:viewProperty>
</csml:entity>
<csml:entity id="e165" type="undef">
<csml:viewProperty>
<csml:position position="auto" positionID="default" x="960.0" y="571.0"/>
<csml:shape shapeID="default" visible="true">
<csml:toolSpecificGraphics xmlns="http://www.csml.org/csml/cigraphics">
<figure>
<geneEntity depth="0" size="2.0000000298023224 2.0000000298023224" visible="true"/>
</figure>
</csml:toolSpecificGraphics>
</csml:shape>
</csml:viewProperty>
</csml:entity>
<csml:entity id="e166" type="undef">
<csml:viewProperty>
<csml:position position="auto" positionID="default" x="960.0" y="571.0"/>
<csml:shape shapeID="default" visible="true">
<csml:toolSpecificGraphics xmlns="http://www.csml.org/csml/cigraphics">
<figure>
<geneEntity depth="0" size="2.0000000298023224 2.0000000298023224" visible="true"/>
</figure>
</csml:toolSpecificGraphics>
</csml:shape>
</csml:viewProperty>
</csml:entity>
<csml:entity id="e167" type="undef">
<csml:viewProperty>
<csml:position position="auto" positionID="default" x="960.0" y="571.0"/>
<csml:shape shapeID="default" visible="true">
<csml:toolSpecificGraphics xmlns="http://www.csml.org/csml/cigraphics">
<figure>
<geneEntity depth="0" size="2.0000000298023224 2.0000000298023224" visible="true"/>
</figure>
</csml:toolSpecificGraphics>
</csml:shape>
</csml:viewProperty>
</csml:entity>
<csml:entity id="e168" type="undef">
<csml:viewProperty>
<csml:position position="auto" positionID="default" x="1057.0" y="883.0"/>
<csml:shape shapeID="default" visible="true">
<csml:toolSpecificGraphics xmlns="http://www.csml.org/csml/cigraphics">
<figure>
<geneEntity depth="0" size="4.469130039215088 4.469130039215088" visible="true"/>
</figure>
</csml:toolSpecificGraphics>
</csml:shape>
</csml:viewProperty>
</csml:entity>
<csml:entity id="e169" type="undef">
<csml:viewProperty>
<csml:position position="auto" positionID="default" x="960.0" y="571.0"/>
<csml:shape shapeID="default" visible="true">
<csml:toolSpecificGraphics xmlns="http://www.csml.org/csml/cigraphics">
<figure>
<geneEntity depth="0" size="2.0000000298023224 2.0000000298023224" visible="true"/>
</figure>
</csml:toolSpecificGraphics>
</csml:shape>
</csml:viewProperty>
</csml:entity>
<csml:entity id="e170" type="undef">
<csml:viewProperty>
<csml:position position="auto" positionID="default" x="960.0" y="571.0"/>
<csml:shape shapeID="default" visible="true">
<csml:toolSpecificGraphics xmlns="http://www.csml.org/csml/cigraphics">
<figure>
<geneEntity depth="0" size="2.0000000298023224 2.0000000298023224" visible="true"/>
</figure>
</csml:toolSpecificGraphics>
</csml:shape>
</csml:viewProperty>
</csml:entity>
<csml:entity id="e171" type="undef">
<csml:viewProperty>
<csml:position position="auto" positionID="default" x="1056.0" y="665.0"/>
<csml:shape shapeID="default" visible="true">
<csml:toolSpecificGraphics xmlns="http://www.csml.org/csml/cigraphics">
<figure>
<geneEntity depth="0" size="3.9570897817611694 3.9570897817611694" visible="true"/>
</figure>
</csml:toolSpecificGraphics>
</csml:shape>
</csml:viewProperty>
</csml:entity>
<csml:entity id="e172" type="undef">
<csml:viewProperty>
<csml:position position="auto" positionID="default" x="960.0" y="571.0"/>
<csml:shape shapeID="default" visible="true">
<csml:toolSpecificGraphics xmlns="http://www.csml.org/csml/cigraphics">
<figure>
<geneEntity depth="0" size="2.0000000298023224 2.0000000298023224" visible="true"/>
</figure>
</csml:toolSpecificGraphics>
</csml:shape>
</csml:viewProperty>
</csml:entity>
<csml:entity id="e173" type="undef">
<csml:viewProperty>
<csml:position position="auto" positionID="default" x="1190.0" y="998.0"/>
<csml:shape shapeID="default" visible="true">
<csml:toolSpecificGraphics xmlns="http://www.csml.org/csml/cigraphics">
<figure>
<geneEntity depth="0" size="6.7999231815338135 6.7999231815338135" visible="true"/>
</figure>
</csml:toolSpecificGraphics>
</csml:shape>
</csml:viewProperty>
</csml:entity>
<csml:entity id="e174" type="undef">
<csml:viewProperty>
<csml:position position="auto" positionID="default" x="1093.0" y="685.0"/>
<csml:shape shapeID="default" visible="true">
<csml:toolSpecificGraphics xmlns="http://www.csml.org/csml/cigraphics">
<figure>
<geneEntity depth="0" size="3.129267692565918 3.129267692565918" visible="true"/>
</figure>
</csml:toolSpecificGraphics>
</csml:shape>
</csml:viewProperty>
</csml:entity>
<csml:entity id="e175" type="undef">
<csml:viewProperty>
<csml:position position="auto" positionID="default" x="960.0" y="571.0"/>
<csml:shape shapeID="default" visible="true">
<csml:toolSpecificGraphics xmlns="http://www.csml.org/csml/cigraphics">
<figure>
<geneEntity depth="0" size="2.0000000298023224 2.0000000298023224" visible="true"/>
</figure>
</csml:toolSpecificGraphics>
</csml:shape>
</csml:viewProperty>
</csml:entity>
<csml:entity id="e176" type="undef">
<csml:viewProperty>
<csml:position position="auto" positionID="default" x="960.0" y="571.0"/>
<csml:shape shapeID="default" visible="true">
<csml:toolSpecificGraphics xmlns="http://www.csml.org/csml/cigraphics">
<figure>
<geneEntity depth="0" size="2.0000000298023224 2.0000000298023224" visible="true"/>
</figure>
</csml:toolSpecificGraphics>
</csml:shape>
</csml:viewProperty>
</csml:entity>
<csml:entity id="e177" type="undef">
<csml:viewProperty>
<csml:position position="auto" positionID="default" x="913.0" y="470.0"/>
<csml:shape shapeID="default" visible="true">
<csml:toolSpecificGraphics xmlns="http://www.csml.org/csml/cigraphics">
<figure>
<geneEntity depth="0" size="8.546897172927856 8.546897172927856" visible="true"/>
</figure>
</csml:toolSpecificGraphics>
</csml:shape>
</csml:viewProperty>
</csml:entity>
<csml:entity id="e178" type="undef">
<csml:viewProperty>
<csml:position position="auto" positionID="default" x="960.0" y="571.0"/>
<csml:shape shapeID="default" visible="true">
<csml:toolSpecificGraphics xmlns="http://www.csml.org/csml/cigraphics">
<figure>
<geneEntity depth="0" size="2.0000000298023224 2.0000000298023224" visible="true"/>
</figure>
</csml:toolSpecificGraphics>
</csml:shape>
</csml:viewProperty>
</csml:entity>
<csml:entity id="e179" type="undef">
<csml:viewProperty>
<csml:position position="auto" positionID="default" x="897.0" y="842.0"/>
<csml:shape shapeID="default" visible="true">
<csml:toolSpecificGraphics xmlns="http://www.csml.org/csml/cigraphics">
<figure>
<geneEntity depth="0" size="4.625609517097473 4.625609517097473" visible="true"/>
</figure>
</csml:toolSpecificGraphics>
</csml:shape>
</csml:viewProperty>
</csml:entity>
<csml:entity id="e180" type="undef">
<csml:viewProperty>
<csml:position position="auto" positionID="default" x="960.0" y="571.0"/>
<csml:shape shapeID="default" visible="true">
<csml:toolSpecificGraphics xmlns="http://www.csml.org/csml/cigraphics">
<figure>
<geneEntity depth="0" size="2.0000000298023224 2.0000000298023224" visible="true"/>
</figure>
</csml:toolSpecificGraphics>
</csml:shape>
</csml:viewProperty>
</csml:entity>
<csml:entity id="e181" type="undef">
<csml:viewProperty>
<csml:position position="auto" positionID="default" x="1672.0" y="669.0"/>
<csml:shape shapeID="default" visible="true">
<csml:toolSpecificGraphics xmlns="http://www.csml.org/csml/cigraphics">
<figure>
<geneEntity depth="0" size="20.7724928855896 20.7724928855896" visible="true"/>
</figure>
</csml:toolSpecificGraphics>
</csml:shape>
</csml:viewProperty>
</csml:entity>
<csml:entity id="e182" type="undef">
<csml:viewProperty>
<csml:position position="auto" positionID="default" x="960.0" y="571.0"/>
<csml:shape shapeID="default" visible="true">
<csml:toolSpecificGraphics xmlns="http://www.csml.org/csml/cigraphics">
<figure>
<geneEntity depth="0" size="2.0000000298023224 2.0000000298023224" visible="true"/>
</figure>
</csml:toolSpecificGraphics>
</csml:shape>
</csml:viewProperty>
</csml:entity>
<csml:entity id="e183" type="undef">
<csml:viewProperty>
<csml:position position="auto" positionID="default" x="1245.0" y="989.0"/>
<csml:shape shapeID="default" visible="true">
<csml:toolSpecificGraphics xmlns="http://www.csml.org/csml/cigraphics">
<figure>
<geneEntity depth="0" size="3.519037365913391 3.519037365913391" visible="true"/>
</figure>
</csml:toolSpecificGraphics>
</csml:shape>
</csml:viewProperty>
</csml:entity>
<csml:entity id="e184" type="undef">
<csml:viewProperty>
<csml:position position="auto" positionID="default" x="1591.0" y="603.0"/>
<csml:shape shapeID="default" visible="true">
<csml:toolSpecificGraphics xmlns="http://www.csml.org/csml/cigraphics">
<figure>
<geneEntity depth="0" size="12.660095691680908 12.660095691680908" visible="true"/>
</figure>
</csml:toolSpecificGraphics>
</csml:shape>
</csml:viewProperty>
</csml:entity>
<csml:entity id="e185" type="undef">
<csml:viewProperty>
<csml:position position="auto" positionID="default" x="960.0" y="571.0"/>
<csml:shape shapeID="default" visible="true">
<csml:toolSpecificGraphics xmlns="http://www.csml.org/csml/cigraphics">
<figure>
<geneEntity depth="0" size="2.0000000298023224 2.0000000298023224" visible="true"/>
</figure>
</csml:toolSpecificGraphics>
</csml:shape>
</csml:viewProperty>
</csml:entity>
<csml:entity id="e186" type="undef">
<csml:viewProperty>
<csml:position position="auto" positionID="default" x="960.0" y="571.0"/>
<csml:shape shapeID="default" visible="true">
<csml:toolSpecificGraphics xmlns="http://www.csml.org/csml/cigraphics">
<figure>
<geneEntity depth="0" size="2.0000000298023224 2.0000000298023224" visible="true"/>
</figure>
</csml:toolSpecificGraphics>
</csml:shape>
</csml:viewProperty>
</csml:entity>
<csml:entity id="e187" type="undef">
<csml:viewProperty>
<csml:position position="auto" positionID="default" x="1172.0" y="410.0"/>
<csml:shape shapeID="default" visible="true">
<csml:toolSpecificGraphics xmlns="http://www.csml.org/csml/cigraphics">
<figure>
<geneEntity depth="0" size="4.716953635215759 4.716953635215759" visible="true"/>
</figure>
</csml:toolSpecificGraphics>
</csml:shape>
</csml:viewProperty>
</csml:entity>
<csml:entity id="e188" type="undef">
<csml:viewProperty>
<csml:position position="auto" positionID="default" x="1062.0" y="578.0"/>
<csml:shape shapeID="default" visible="true">
<csml:toolSpecificGraphics xmlns="http://www.csml.org/csml/cigraphics">
<figure>
<geneEntity depth="0" size="4.500830769538879 4.500830769538879" visible="true"/>
</figure>
</csml:toolSpecificGraphics>
</csml:shape>
</csml:viewProperty>
</csml:entity>
<csml:entity id="e189" type="undef">
<csml:viewProperty>
<csml:position position="auto" positionID="default" x="960.0" y="571.0"/>
<csml:shape shapeID="default" visible="true">
<csml:toolSpecificGraphics xmlns="http://www.csml.org/csml/cigraphics">
<figure>
<geneEntity depth="0" size="2.0000000298023224 2.0000000298023224" visible="true"/>
</figure>
</csml:toolSpecificGraphics>
</csml:shape>
</csml:viewProperty>
</csml:entity>
<csml:entity id="e190" type="undef">
<csml:viewProperty>
<csml:position position="auto" positionID="default" x="1251.0" y="521.0"/>
<csml:shape shapeID="default" visible="true">
<csml:toolSpecificGraphics xmlns="http://www.csml.org/csml/cigraphics">
<figure>
<geneEntity depth="0" size="3.6431777477264404 3.6431777477264404" visible="true"/>
</figure>
</csml:toolSpecificGraphics>
</csml:shape>
</csml:viewProperty>
</csml:entity>
<csml:entity id="e191" type="undef">
<csml:viewProperty>
<csml:position position="auto" positionID="default" x="765.0" y="823.0"/>
<csml:shape shapeID="default" visible="true">
<csml:toolSpecificGraphics xmlns="http://www.csml.org/csml/cigraphics">
<figure>
<geneEntity depth="0" size="2.9074054956436157 2.9074054956436157" visible="true"/>
</figure>
</csml:toolSpecificGraphics>
</csml:shape>
</csml:viewProperty>
</csml:entity>
<csml:entity id="e192" type="undef">
<csml:viewProperty>
<csml:position position="auto" positionID="default" x="960.0" y="571.0"/>
<csml:shape shapeID="default" visible="true">
<csml:toolSpecificGraphics xmlns="http://www.csml.org/csml/cigraphics">
<figure>
<geneEntity depth="0" size="2.0000000298023224 2.0000000298023224" visible="true"/>
</figure>
</csml:toolSpecificGraphics>
</csml:shape>
</csml:viewProperty>
</csml:entity>
<csml:entity id="e193" type="undef">
<csml:viewProperty>
<csml:position position="auto" positionID="default" x="1422.0" y="1006.0"/>
<csml:shape shapeID="default" visible="true">
<csml:toolSpecificGraphics xmlns="http://www.csml.org/csml/cigraphics">
<figure>
<geneEntity depth="0" size="3.086729049682617 3.086729049682617" visible="true"/>
</figure>
</csml:toolSpecificGraphics>
</csml:shape>
</csml:viewProperty>
</csml:entity>
<csml:entity id="e194" type="undef">
<csml:viewProperty>
<csml:position position="auto" positionID="default" x="1090.0" y="547.0"/>
<csml:shape shapeID="default" visible="true">
<csml:toolSpecificGraphics xmlns="http://www.csml.org/csml/cigraphics">
<figure>
<geneEntity depth="0" size="4.1665661334991455 4.1665661334991455" visible="true"/>
</figure>
</csml:toolSpecificGraphics>
</csml:shape>
</csml:viewProperty>
</csml:entity>
<csml:entity id="e195" type="undef">
<csml:viewProperty>
<csml:position position="auto" positionID="default" x="1099.0" y="641.0"/>
<csml:shape shapeID="default" visible="true">
<csml:toolSpecificGraphics xmlns="http://www.csml.org/csml/cigraphics">
<figure>
<geneEntity depth="0" size="14.61375117301941 14.61375117301941" visible="true"/>
</figure>
</csml:toolSpecificGraphics>
</csml:shape>
</csml:viewProperty>
</csml:entity>
<csml:entity id="e196" type="undef">
<csml:viewProperty>
<csml:position position="auto" positionID="default" x="620.0" y="300.0"/>
<csml:shape shapeID="default" visible="true">
<csml:toolSpecificGraphics xmlns="http://www.csml.org/csml/cigraphics">
<figure>
<geneEntity depth="0" size="3.764936923980713 3.764936923980713" visible="true"/>
</figure>
</csml:toolSpecificGraphics>
</csml:shape>
</csml:viewProperty>
</csml:entity>
<csml:entity id="e197" type="undef">
<csml:viewProperty>
<csml:position position="auto" positionID="default" x="880.0" y="686.0"/>
<csml:shape shapeID="default" visible="true">
<csml:toolSpecificGraphics xmlns="http://www.csml.org/csml/cigraphics">
<figure>
<geneEntity depth="0" size="4.340226054191589 4.340226054191589" visible="true"/>
</figure>
</csml:toolSpecificGraphics>
</csml:shape>
</csml:viewProperty>
</csml:entity>
<csml:entity id="e198" type="undef">
<csml:viewProperty>
<csml:position position="auto" positionID="default" x="617.0" y="294.0"/>
<csml:shape shapeID="default" visible="true">
<csml:toolSpecificGraphics xmlns="http://www.csml.org/csml/cigraphics">
<figure>
<geneEntity depth="0" size="3.455429971218109 3.455429971218109" visible="true"/>
</figure>
</csml:toolSpecificGraphics>
</csml:shape>
</csml:viewProperty>
</csml:entity>
<csml:entity id="e199" type="undef">
<csml:viewProperty>
<csml:position position="auto" positionID="default" x="960.0" y="571.0"/>
<csml:shape shapeID="default" visible="true">
<csml:toolSpecificGraphics xmlns="http://www.csml.org/csml/cigraphics">
<figure>
<geneEntity depth="0" size="2.0000000298023224 2.0000000298023224" visible="true"/>
</figure>
</csml:toolSpecificGraphics>
</csml:shape>
</csml:viewProperty>
</csml:entity>
<csml:entity id="e200" type="undef">
<csml:viewProperty>
<csml:position position="auto" positionID="default" x="960.0" y="571.0"/>
<csml:shape shapeID="default" visible="true">
<csml:toolSpecificGraphics xmlns="http://www.csml.org/csml/cigraphics">
<figure>
<geneEntity depth="0" size="2.0000000298023224 2.0000000298023224" visible="true"/>
</figure>
</csml:toolSpecificGraphics>
</csml:shape>
</csml:viewProperty>
</csml:entity>
<csml:entity id="e201" type="undef">
<csml:viewProperty>
<csml:position position="auto" positionID="default" x="819.0" y="265.0"/>
<csml:shape shapeID="default" visible="true">
<csml:toolSpecificGraphics xmlns="http://www.csml.org/csml/cigraphics">
<figure>
<geneEntity depth="0" size="3.887128233909607 3.887128233909607" visible="true"/>
</figure>
</csml:toolSpecificGraphics>
</csml:shape>
</csml:viewProperty>
</csml:entity>
<csml:entity id="e202" type="undef">
<csml:viewProperty>
<csml:position position="auto" positionID="default" x="960.0" y="571.0"/>
<csml:shape shapeID="default" visible="true">
<csml:toolSpecificGraphics xmlns="http://www.csml.org/csml/cigraphics">
<figure>
<geneEntity depth="0" size="2.0000000298023224 2.0000000298023224" visible="true"/>
</figure>
</csml:toolSpecificGraphics>
</csml:shape>
</csml:viewProperty>
</csml:entity>
<csml:entity id="e203" type="undef">
<csml:viewProperty>
<csml:position position="auto" positionID="default" x="1018.0" y="853.0"/>
<csml:shape shapeID="default" visible="true">
<csml:toolSpecificGraphics xmlns="http://www.csml.org/csml/cigraphics">
<figure>
<geneEntity depth="0" size="5.313229560852051 5.313229560852051" visible="true"/>
</figure>
</csml:toolSpecificGraphics>
</csml:shape>
</csml:viewProperty>
</csml:entity>
<csml:entity id="e204" type="undef">
<csml:viewProperty>
<csml:position position="auto" positionID="default" x="815.0" y="260.0"/>
<csml:shape shapeID="default" visible="true">
<csml:toolSpecificGraphics xmlns="http://www.csml.org/csml/cigraphics">
<figure>
<geneEntity depth="0" size="7.351850867271423 7.351850867271423" visible="true"/>
</figure>
</csml:toolSpecificGraphics>
</csml:shape>
</csml:viewProperty>
</csml:entity>
<csml:entity id="e205" type="undef">
<csml:viewProperty>
<csml:position position="auto" positionID="default" x="960.0" y="571.0"/>
<csml:shape shapeID="default" visible="true">
<csml:toolSpecificGraphics xmlns="http://www.csml.org/csml/cigraphics">
<figure>
<geneEntity depth="0" size="2.0000000298023224 2.0000000298023224" visible="true"/>
</figure>
</csml:toolSpecificGraphics>
</csml:shape>
</csml:viewProperty>
</csml:entity>
<csml:entity id="e206" type="undef">
<csml:viewProperty>
<csml:position position="auto" positionID="default" x="1291.0" y="590.0"/>
<csml:shape shapeID="default" visible="true">
<csml:toolSpecificGraphics xmlns="http://www.csml.org/csml/cigraphics">
<figure>
<geneEntity depth="0" size="10.279152393341064 10.279152393341064" visible="true"/>
</figure>
</csml:toolSpecificGraphics>
</csml:shape>
</csml:viewProperty>
</csml:entity>
<csml:entity id="e207" type="undef">
<csml:viewProperty>
<csml:position position="auto" positionID="default" x="1024.0" y="597.0"/>
<csml:shape shapeID="default" visible="true">
<csml:toolSpecificGraphics xmlns="http://www.csml.org/csml/cigraphics">
<figure>
<geneEntity depth="0" size="10.179305076599121 10.179305076599121" visible="true"/>
</figure>
</csml:toolSpecificGraphics>
</csml:shape>
</csml:viewProperty>
</csml:entity>
<csml:entity id="e208" type="undef">
<csml:viewProperty>
<csml:position position="auto" positionID="default" x="1004.0" y="771.0"/>
<csml:shape shapeID="default" visible="true">
<csml:toolSpecificGraphics xmlns="http://www.csml.org/csml/cigraphics">
<figure>
<geneEntity depth="0" size="7.3092299699783325 7.3092299699783325" visible="true"/>
</figure>
</csml:toolSpecificGraphics>
</csml:shape>
</csml:viewProperty>
</csml:entity>
<csml:entity id="e209" type="undef">
<csml:viewProperty>
<csml:position position="auto" positionID="default" x="1270.0" y="1013.0"/>
<csml:shape shapeID="default" visible="true">
<csml:toolSpecificGraphics xmlns="http://www.csml.org/csml/cigraphics">
<figure>
<geneEntity depth="0" size="3.7998569011688232 3.7998569011688232" visible="true"/>
</figure>
</csml:toolSpecificGraphics>
</csml:shape>
</csml:viewProperty>
</csml:entity>
<csml:entity id="e210" type="undef">
<csml:viewProperty>
<csml:position position="auto" positionID="default" x="960.0" y="571.0"/>
<csml:shape shapeID="default" visible="true">
<csml:toolSpecificGraphics xmlns="http://www.csml.org/csml/cigraphics">
<figure>
<geneEntity depth="0" size="2.0000000298023224 2.0000000298023224" visible="true"/>
</figure>
</csml:toolSpecificGraphics>
</csml:shape>
</csml:viewProperty>
</csml:entity>
<csml:entity id="e211" type="undef">
<csml:viewProperty>
<csml:position position="auto" positionID="default" x="918.0" y="229.0"/>
<csml:shape shapeID="default" visible="true">
<csml:toolSpecificGraphics xmlns="http://www.csml.org/csml/cigraphics">
<figure>
<geneEntity depth="0" size="4.392767548561096 4.392767548561096" visible="true"/>
</figure>
</csml:toolSpecificGraphics>
</csml:shape>
</csml:viewProperty>
</csml:entity>
<csml:entity id="e212" type="undef">
<csml:viewProperty>
<csml:position position="auto" positionID="default" x="777.0" y="269.0"/>
<csml:shape shapeID="default" visible="true">
<csml:toolSpecificGraphics xmlns="http://www.csml.org/csml/cigraphics">
<figure>
<geneEntity depth="0" size="9.59700882434845 9.59700882434845" visible="true"/>
</figure>
</csml:toolSpecificGraphics>
</csml:shape>
</csml:viewProperty>
</csml:entity>
<csml:entity id="e213" type="undef">
<csml:viewProperty>
<csml:position position="auto" positionID="default" x="780.0" y="280.0"/>
<csml:shape shapeID="default" visible="true">
<csml:toolSpecificGraphics xmlns="http://www.csml.org/csml/cigraphics">
<figure>
<geneEntity depth="0" size="4.5229023694992065 4.5229023694992065" visible="true"/>
</figure>
</csml:toolSpecificGraphics>
</csml:shape>
</csml:viewProperty>
</csml:entity>
<csml:entity id="e214" type="undef">
<csml:viewProperty>
<csml:position position="auto" positionID="default" x="1308.0" y="550.0"/>
<csml:shape shapeID="default" visible="true">
<csml:toolSpecificGraphics xmlns="http://www.csml.org/csml/cigraphics">
<figure>
<geneEntity depth="0" size="13.130499124526978 13.130499124526978" visible="true"/>
</figure>
</csml:toolSpecificGraphics>
</csml:shape>
</csml:viewProperty>
</csml:entity>
<csml:entity id="e215" type="undef">
<csml:viewProperty>
<csml:position position="auto" positionID="default" x="1186.0" y="629.0"/>
<csml:shape shapeID="default" visible="true">
<csml:toolSpecificGraphics xmlns="http://www.csml.org/csml/cigraphics">
<figure>
<geneEntity depth="0" size="4.340206980705261 4.340206980705261" visible="true"/>
</figure>
</csml:toolSpecificGraphics>
</csml:shape>
</csml:viewProperty>
</csml:entity>
<csml:entity id="e216" type="undef">
<csml:viewProperty>
<csml:position position="auto" positionID="default" x="960.0" y="571.0"/>
<csml:shape shapeID="default" visible="true">
<csml:toolSpecificGraphics xmlns="http://www.csml.org/csml/cigraphics">
<figure>
<geneEntity depth="0" size="2.0000000298023224 2.0000000298023224" visible="true"/>
</figure>
</csml:toolSpecificGraphics>
</csml:shape>
</csml:viewProperty>
</csml:entity>
<csml:entity id="e217" type="undef">
<csml:viewProperty>
<csml:position position="auto" positionID="default" x="960.0" y="571.0"/>
<csml:shape shapeID="default" visible="true">
<csml:toolSpecificGraphics xmlns="http://www.csml.org/csml/cigraphics">
<figure>
<geneEntity depth="0" size="2.0000000298023224 2.0000000298023224" visible="true"/>
</figure>
</csml:toolSpecificGraphics>
</csml:shape>
</csml:viewProperty>
</csml:entity>
<csml:entity id="e218" type="undef">
<csml:viewProperty>
<csml:position position="auto" positionID="default" x="1108.0" y="682.0"/>
<csml:shape shapeID="default" visible="true">
<csml:toolSpecificGraphics xmlns="http://www.csml.org/csml/cigraphics">
<figure>
<geneEntity depth="0" size="5.557483434677124 5.557483434677124" visible="true"/>
</figure>
</csml:toolSpecificGraphics>
</csml:shape>
</csml:viewProperty>
</csml:entity>
<csml:entity id="e219" type="undef">
<csml:viewProperty>
<csml:position position="auto" positionID="default" x="1196.0" y="933.0"/>
<csml:shape shapeID="default" visible="true">
<csml:toolSpecificGraphics xmlns="http://www.csml.org/csml/cigraphics">
<figure>
<geneEntity depth="0" size="3.5849136114120483 3.5849136114120483" visible="true"/>
</figure>
</csml:toolSpecificGraphics>
</csml:shape>
</csml:viewProperty>
</csml:entity>
<csml:entity id="e220" type="undef">
<csml:viewProperty>
<csml:position position="auto" positionID="default" x="960.0" y="571.0"/>
<csml:shape shapeID="default" visible="true">
<csml:toolSpecificGraphics xmlns="http://www.csml.org/csml/cigraphics">
<figure>
<geneEntity depth="0" size="2.0000000298023224 2.0000000298023224" visible="true"/>
</figure>
</csml:toolSpecificGraphics>
</csml:shape>
</csml:viewProperty>
</csml:entity>
<csml:entity id="e221" type="undef">
<csml:viewProperty>
<csml:position position="auto" positionID="default" x="1376.0" y="990.0"/>
<csml:shape shapeID="default" visible="true">
<csml:toolSpecificGraphics xmlns="http://www.csml.org/csml/cigraphics">
<figure>
<geneEntity depth="0" size="3.6645162105560303 3.6645162105560303" visible="true"/>
</figure>
</csml:toolSpecificGraphics>
</csml:shape>
</csml:viewProperty>
</csml:entity>
<csml:entity id="e222" type="undef">
<csml:viewProperty>
<csml:position position="auto" positionID="default" x="960.0" y="571.0"/>
<csml:shape shapeID="default" visible="true">
<csml:toolSpecificGraphics xmlns="http://www.csml.org/csml/cigraphics">
<figure>
<geneEntity depth="0" size="2.0000000298023224 2.0000000298023224" visible="true"/>
</figure>
</csml:toolSpecificGraphics>
</csml:shape>
</csml:viewProperty>
</csml:entity>
<csml:entity id="e223" type="undef">
<csml:viewProperty>
<csml:position position="auto" positionID="default" x="1071.0" y="660.0"/>
<csml:shape shapeID="default" visible="true">
<csml:toolSpecificGraphics xmlns="http://www.csml.org/csml/cigraphics">
<figure>
<geneEntity depth="0" size="4.9555933475494385 4.9555933475494385" visible="true"/>
</figure>
</csml:toolSpecificGraphics>
</csml:shape>
</csml:viewProperty>
</csml:entity>
<csml:entity id="e224" type="undef">
<csml:viewProperty>
<csml:position position="auto" positionID="default" x="1126.0" y="807.0"/>
<csml:shape shapeID="default" visible="true">
<csml:toolSpecificGraphics xmlns="http://www.csml.org/csml/cigraphics">
<figure>
<geneEntity depth="0" size="4.318802356719971 4.318802356719971" visible="true"/>
</figure>
</csml:toolSpecificGraphics>
</csml:shape>
</csml:viewProperty>
</csml:entity>
<csml:entity id="e225" type="undef">
<csml:viewProperty>
<csml:position position="auto" positionID="default" x="677.0" y="308.0"/>
<csml:shape shapeID="default" visible="true">
<csml:toolSpecificGraphics xmlns="http://www.csml.org/csml/cigraphics">
<figure>
<geneEntity depth="0" size="13.761069774627686 13.761069774627686" visible="true"/>
</figure>
</csml:toolSpecificGraphics>
</csml:shape>
</csml:viewProperty>
</csml:entity>
<csml:entity id="e226" type="undef">
<csml:viewProperty>
<csml:position position="auto" positionID="default" x="515.0" y="424.0"/>
<csml:shape shapeID="default" visible="true">
<csml:toolSpecificGraphics xmlns="http://www.csml.org/csml/cigraphics">
<figure>
<geneEntity depth="0" size="18.020381927490234 18.020381927490234" visible="true"/>
</figure>
</csml:toolSpecificGraphics>
</csml:shape>
</csml:viewProperty>
</csml:entity>
<csml:entity id="e227" type="undef">
<csml:viewProperty>
<csml:position position="auto" positionID="default" x="960.0" y="571.0"/>
<csml:shape shapeID="default" visible="true">
<csml:toolSpecificGraphics xmlns="http://www.csml.org/csml/cigraphics">
<figure>
<geneEntity depth="0" size="2.0000000298023224 2.0000000298023224" visible="true"/>
</figure>
</csml:toolSpecificGraphics>
</csml:shape>
</csml:viewProperty>
</csml:entity>
<csml:entity id="e228" type="undef">
<csml:viewProperty>
<csml:position position="auto" positionID="default" x="663.0" y="743.0"/>
<csml:shape shapeID="default" visible="true">
<csml:toolSpecificGraphics xmlns="http://www.csml.org/csml/cigraphics">
<figure>
<geneEntity depth="0" size="4.140200614929199 4.140200614929199" visible="true"/>
</figure>
</csml:toolSpecificGraphics>
</csml:shape>
</csml:viewProperty>
</csml:entity>
<csml:entity id="e229" type="undef">
<csml:viewProperty>
<csml:position position="auto" positionID="default" x="911.0" y="562.0"/>
<csml:shape shapeID="default" visible="true">
<csml:toolSpecificGraphics xmlns="http://www.csml.org/csml/cigraphics">
<figure>
<geneEntity depth="0" size="9.224270582199097 9.224270582199097" visible="true"/>
</figure>
</csml:toolSpecificGraphics>
</csml:shape>
</csml:viewProperty>
</csml:entity>
<csml:entity id="e230" type="undef">
<csml:viewProperty>
<csml:position position="auto" positionID="default" x="1072.0" y="560.0"/>
<csml:shape shapeID="default" visible="true">
<csml:toolSpecificGraphics xmlns="http://www.csml.org/csml/cigraphics">
<figure>
<geneEntity depth="0" size="3.152083456516266 3.152083456516266" visible="true"/>
</figure>
</csml:toolSpecificGraphics>
</csml:shape>
</csml:viewProperty>
</csml:entity>
<csml:entity id="e231" type="undef">
<csml:viewProperty>
<csml:position position="auto" positionID="default" x="1435.0" y="693.0"/>
<csml:shape shapeID="default" visible="true">
<csml:toolSpecificGraphics xmlns="http://www.csml.org/csml/cigraphics">
<figure>
<geneEntity depth="0" size="3.773660659790039 3.773660659790039" visible="true"/>
</figure>
</csml:toolSpecificGraphics>
</csml:shape>
</csml:viewProperty>
</csml:entity>
<csml:entity id="e232" type="undef">
<csml:viewProperty>
<csml:position position="auto" positionID="default" x="960.0" y="571.0"/>
<csml:shape shapeID="default" visible="true">
<csml:toolSpecificGraphics xmlns="http://www.csml.org/csml/cigraphics">
<figure>
<geneEntity depth="0" size="2.0000000298023224 2.0000000298023224" visible="true"/>
</figure>
</csml:toolSpecificGraphics>
</csml:shape>
</csml:viewProperty>
</csml:entity>
<csml:entity id="e233" type="undef">
<csml:viewProperty>
<csml:position position="auto" positionID="default" x="960.0" y="571.0"/>
<csml:shape shapeID="default" visible="true">
<csml:toolSpecificGraphics xmlns="http://www.csml.org/csml/cigraphics">
<figure>
<geneEntity depth="0" size="2.0000000298023224 2.0000000298023224" visible="true"/>
</figure>
</csml:toolSpecificGraphics>
</csml:shape>
</csml:viewProperty>
</csml:entity>
<csml:entity id="e234" type="undef">
<csml:viewProperty>
<csml:position position="auto" positionID="default" x="960.0" y="571.0"/>
<csml:shape shapeID="default" visible="true">
<csml:toolSpecificGraphics xmlns="http://www.csml.org/csml/cigraphics">
<figure>
<geneEntity depth="0" size="2.0000000298023224 2.0000000298023224" visible="true"/>
</figure>
</csml:toolSpecificGraphics>
</csml:shape>
</csml:viewProperty>
</csml:entity>
<csml:entity id="e235" type="undef">
<csml:viewProperty>
<csml:position position="auto" positionID="default" x="1089.0" y="583.0"/>
<csml:shape shapeID="default" visible="true">
<csml:toolSpecificGraphics xmlns="http://www.csml.org/csml/cigraphics">
<figure>
<geneEntity depth="0" size="4.107078313827515 4.107078313827515" visible="true"/>
</figure>
</csml:toolSpecificGraphics>
</csml:shape>
</csml:viewProperty>
</csml:entity>
<csml:entity id="e236" type="undef">
<csml:viewProperty>
<csml:position position="auto" positionID="default" x="960.0" y="571.0"/>
<csml:shape shapeID="default" visible="true">
<csml:toolSpecificGraphics xmlns="http://www.csml.org/csml/cigraphics">
<figure>
<geneEntity depth="0" size="2.0000000298023224 2.0000000298023224" visible="true"/>
</figure>
</csml:toolSpecificGraphics>
</csml:shape>
</csml:viewProperty>
</csml:entity>
<csml:entity id="e237" type="undef">
<csml:viewProperty>
<csml:position position="auto" positionID="default" x="1210.0" y="1026.0"/>
<csml:shape shapeID="default" visible="true">
<csml:toolSpecificGraphics xmlns="http://www.csml.org/csml/cigraphics">
<figure>
<geneEntity depth="0" size="3.9727771282196045 3.9727771282196045" visible="true"/>
</figure>
</csml:toolSpecificGraphics>
</csml:shape>
</csml:viewProperty>
</csml:entity>
<csml:entity id="e238" type="undef">
<csml:viewProperty>
<csml:position position="auto" positionID="default" x="960.0" y="571.0"/>
<csml:shape shapeID="default" visible="true">
<csml:toolSpecificGraphics xmlns="http://www.csml.org/csml/cigraphics">
<figure>
<geneEntity depth="0" size="2.0000000298023224 2.0000000298023224" visible="true"/>
</figure>
</csml:toolSpecificGraphics>
</csml:shape>
</csml:viewProperty>
</csml:entity>
<csml:entity id="e239" type="undef">
<csml:viewProperty>
<csml:position position="auto" positionID="default" x="674.0" y="551.0"/>
<csml:shape shapeID="default" visible="true">
<csml:toolSpecificGraphics xmlns="http://www.csml.org/csml/cigraphics">
<figure>
<geneEntity depth="0" size="5.3187549114227295 5.3187549114227295" visible="true"/>
</figure>
</csml:toolSpecificGraphics>
</csml:shape>
</csml:viewProperty>
</csml:entity>
<csml:entity id="e240" type="undef">
<csml:viewProperty>
<csml:position position="auto" positionID="default" x="1104.0" y="514.0"/>
<csml:shape shapeID="default" visible="true">
<csml:toolSpecificGraphics xmlns="http://www.csml.org/csml/cigraphics">
<figure>
<geneEntity depth="0" size="3.686877489089966 3.686877489089966" visible="true"/>
</figure>
</csml:toolSpecificGraphics>
</csml:shape>
</csml:viewProperty>
</csml:entity>
<csml:entity id="e241" type="undef">
<csml:viewProperty>
<csml:position position="auto" positionID="default" x="703.0" y="936.0"/>
<csml:shape shapeID="default" visible="true">
<csml:toolSpecificGraphics xmlns="http://www.csml.org/csml/cigraphics">
<figure>
<geneEntity depth="0" size="20.230486392974854 20.230486392974854" visible="true"/>
</figure>
</csml:toolSpecificGraphics>
</csml:shape>
</csml:viewProperty>
</csml:entity>
<csml:entity id="e242" type="undef">
<csml:viewProperty>
<csml:position position="auto" positionID="default" x="1078.0" y="640.0"/>
<csml:shape shapeID="default" visible="true">
<csml:toolSpecificGraphics xmlns="http://www.csml.org/csml/cigraphics">
<figure>
<geneEntity depth="0" size="5.163130760192871 5.163130760192871" visible="true"/>
</figure>
</csml:toolSpecificGraphics>
</csml:shape>
</csml:viewProperty>
</csml:entity>
<csml:entity id="e243" type="undef">
<csml:viewProperty>
<csml:position position="auto" positionID="default" x="960.0" y="571.0"/>
<csml:shape shapeID="default" visible="true">
<csml:toolSpecificGraphics xmlns="http://www.csml.org/csml/cigraphics">
<figure>
<geneEntity depth="0" size="2.0000000298023224 2.0000000298023224" visible="true"/>
</figure>
</csml:toolSpecificGraphics>
</csml:shape>
</csml:viewProperty>
</csml:entity>
<csml:entity id="e244" type="undef">
<csml:viewProperty>
<csml:position position="auto" positionID="default" x="960.0" y="571.0"/>
<csml:shape shapeID="default" visible="true">
<csml:toolSpecificGraphics xmlns="http://www.csml.org/csml/cigraphics">
<figure>
<geneEntity depth="0" size="2.0000000298023224 2.0000000298023224" visible="true"/>
</figure>
</csml:toolSpecificGraphics>
</csml:shape>
</csml:viewProperty>
</csml:entity>
<csml:entity id="e245" type="undef">
<csml:viewProperty>
<csml:position position="auto" positionID="default" x="803.0" y="646.0"/>
<csml:shape shapeID="default" visible="true">
<csml:toolSpecificGraphics xmlns="http://www.csml.org/csml/cigraphics">
<figure>
<geneEntity depth="0" size="4.697080850601196 4.697080850601196" visible="true"/>
</figure>
</csml:toolSpecificGraphics>
</csml:shape>
</csml:viewProperty>
</csml:entity>
<csml:entity id="e246" type="undef">
<csml:viewProperty>
<csml:position position="auto" positionID="default" x="635.0" y="305.0"/>
<csml:shape shapeID="default" visible="true">
<csml:toolSpecificGraphics xmlns="http://www.csml.org/csml/cigraphics">
<figure>
<geneEntity depth="0" size="8.500767946243286 8.500767946243286" visible="true"/>
</figure>
</csml:toolSpecificGraphics>
</csml:shape>
</csml:viewProperty>
</csml:entity>
<csml:entity id="e247" type="undef">
<csml:viewProperty>
<csml:position position="auto" positionID="default" x="1018.0" y="910.0"/>
<csml:shape shapeID="default" visible="true">
<csml:toolSpecificGraphics xmlns="http://www.csml.org/csml/cigraphics">
<figure>
<geneEntity depth="0" size="7.977365255355835 7.977365255355835" visible="true"/>
</figure>
</csml:toolSpecificGraphics>
</csml:shape>
</csml:viewProperty>
</csml:entity>
<csml:entity id="e248" type="undef">
<csml:viewProperty>
<csml:position position="auto" positionID="default" x="960.0" y="571.0"/>
<csml:shape shapeID="default" visible="true">
<csml:toolSpecificGraphics xmlns="http://www.csml.org/csml/cigraphics">
<figure>
<geneEntity depth="0" size="2.0000000298023224 2.0000000298023224" visible="true"/>
</figure>
</csml:toolSpecificGraphics>
</csml:shape>
</csml:viewProperty>
</csml:entity>
<csml:entity id="e249" type="undef">
<csml:viewProperty>
<csml:position position="auto" positionID="default" x="960.0" y="571.0"/>
<csml:shape shapeID="default" visible="true">
<csml:toolSpecificGraphics xmlns="http://www.csml.org/csml/cigraphics">
<figure>
<geneEntity depth="0" size="2.0000000298023224 2.0000000298023224" visible="true"/>
</figure>
</csml:toolSpecificGraphics>
</csml:shape>
</csml:viewProperty>
</csml:entity>
<csml:entity id="e250" type="undef">
<csml:viewProperty>
<csml:position position="auto" positionID="default" x="834.0" y="626.0"/>
<csml:shape shapeID="default" visible="true">
<csml:toolSpecificGraphics xmlns="http://www.csml.org/csml/cigraphics">
<figure>
<geneEntity depth="0" size="3.8656318187713623 3.8656318187713623" visible="true"/>
</figure>
</csml:toolSpecificGraphics>
</csml:shape>
</csml:viewProperty>
</csml:entity>
<csml:entity id="e251" type="undef">
<csml:viewProperty>
<csml:position position="auto" positionID="default" x="1101.0" y="792.0"/>
<csml:shape shapeID="default" visible="true">
<csml:toolSpecificGraphics xmlns="http://www.csml.org/csml/cigraphics">
<figure>
<geneEntity depth="0" size="8.627691864967346 8.627691864967346" visible="true"/>
</figure>
</csml:toolSpecificGraphics>
</csml:shape>
</csml:viewProperty>
</csml:entity>
<csml:entity id="e252" type="undef">
<csml:viewProperty>
<csml:position position="auto" positionID="default" x="999.0" y="692.0"/>
<csml:shape shapeID="default" visible="true">
<csml:toolSpecificGraphics xmlns="http://www.csml.org/csml/cigraphics">
<figure>
<geneEntity depth="0" size="7.980636954307556 7.980636954307556" visible="true"/>
</figure>
</csml:toolSpecificGraphics>
</csml:shape>
</csml:viewProperty>
</csml:entity>
<csml:entity id="e253" type="undef">
<csml:viewProperty>
<csml:position position="auto" positionID="default" x="905.0" y="472.0"/>
<csml:shape shapeID="default" visible="true">
<csml:toolSpecificGraphics xmlns="http://www.csml.org/csml/cigraphics">
<figure>
<geneEntity depth="0" size="3.5901254415512085 3.5901254415512085" visible="true"/>
</figure>
</csml:toolSpecificGraphics>
</csml:shape>
</csml:viewProperty>
</csml:entity>
<csml:entity id="e254" type="undef">
<csml:viewProperty>
<csml:position position="auto" positionID="default" x="791.0" y="637.0"/>
<csml:shape shapeID="default" visible="true">
<csml:toolSpecificGraphics xmlns="http://www.csml.org/csml/cigraphics">
<figure>
<geneEntity depth="0" size="5.1411354541778564 5.1411354541778564" visible="true"/>
</figure>
</csml:toolSpecificGraphics>
</csml:shape>
</csml:viewProperty>
</csml:entity>
<csml:entity id="e255" type="undef">
<csml:viewProperty>
<csml:position position="auto" positionID="default" x="960.0" y="571.0"/>
<csml:shape shapeID="default" visible="true">
<csml:toolSpecificGraphics xmlns="http://www.csml.org/csml/cigraphics">
<figure>
<geneEntity depth="0" size="2.0000000298023224 2.0000000298023224" visible="true"/>
</figure>
</csml:toolSpecificGraphics>
</csml:shape>
</csml:viewProperty>
</csml:entity>
<csml:entity id="e256" type="undef">
<csml:viewProperty>
<csml:position position="auto" positionID="default" x="1134.0" y="544.0"/>
<csml:shape shapeID="default" visible="true">
<csml:toolSpecificGraphics xmlns="http://www.csml.org/csml/cigraphics">
<figure>
<geneEntity depth="0" size="9.348771572113037 9.348771572113037" visible="true"/>
</figure>
</csml:toolSpecificGraphics>
</csml:shape>
</csml:viewProperty>
</csml:entity>
<csml:entity id="e257" type="undef">
<csml:viewProperty>
<csml:position position="auto" positionID="default" x="701.0" y="504.0"/>
<csml:shape shapeID="default" visible="true">
<csml:toolSpecificGraphics xmlns="http://www.csml.org/csml/cigraphics">
<figure>
<geneEntity depth="0" size="4.032486379146576 4.032486379146576" visible="true"/>
</figure>
</csml:toolSpecificGraphics>
</csml:shape>
</csml:viewProperty>
</csml:entity>
<csml:entity id="e258" type="undef">
<csml:viewProperty>
<csml:position position="auto" positionID="default" x="1046.0" y="768.0"/>
<csml:shape shapeID="default" visible="true">
<csml:toolSpecificGraphics xmlns="http://www.csml.org/csml/cigraphics">
<figure>
<geneEntity depth="0" size="4.109669923782349 4.109669923782349" visible="true"/>
</figure>
</csml:toolSpecificGraphics>
</csml:shape>
</csml:viewProperty>
</csml:entity>
<csml:entity id="e259" type="undef">
<csml:viewProperty>
<csml:position position="auto" positionID="default" x="960.0" y="571.0"/>
<csml:shape shapeID="default" visible="true">
<csml:toolSpecificGraphics xmlns="http://www.csml.org/csml/cigraphics">
<figure>
<geneEntity depth="0" size="2.0000000298023224 2.0000000298023224" visible="true"/>
</figure>
</csml:toolSpecificGraphics>
</csml:shape>
</csml:viewProperty>
</csml:entity>
<csml:entity id="e260" type="undef">
<csml:viewProperty>
<csml:position position="auto" positionID="default" x="400.0" y="570.0"/>
<csml:shape shapeID="default" visible="true">
<csml:toolSpecificGraphics xmlns="http://www.csml.org/csml/cigraphics">
<figure>
<geneEntity depth="0" size="29.66660976409912 29.66660976409912" visible="true"/>
</figure>
</csml:toolSpecificGraphics>
</csml:shape>
</csml:viewProperty>
</csml:entity>
<csml:entity id="e261" type="undef">
<csml:viewProperty>
<csml:position position="auto" positionID="default" x="1208.0" y="505.0"/>
<csml:shape shapeID="default" visible="true">
<csml:toolSpecificGraphics xmlns="http://www.csml.org/csml/cigraphics">
<figure>
<geneEntity depth="0" size="6.535097360610962 6.535097360610962" visible="true"/>
</figure>
</csml:toolSpecificGraphics>
</csml:shape>
</csml:viewProperty>
</csml:entity>
<csml:entity id="e262" type="undef">
<csml:viewProperty>
<csml:position position="auto" positionID="default" x="960.0" y="571.0"/>
<csml:shape shapeID="default" visible="true">
<csml:toolSpecificGraphics xmlns="http://www.csml.org/csml/cigraphics">
<figure>
<geneEntity depth="0" size="2.0000000298023224 2.0000000298023224" visible="true"/>
</figure>
</csml:toolSpecificGraphics>
</csml:shape>
</csml:viewProperty>
</csml:entity>
<csml:entity id="e263" type="undef">
<csml:viewProperty>
<csml:position position="auto" positionID="default" x="960.0" y="571.0"/>
<csml:shape shapeID="default" visible="true">
<csml:toolSpecificGraphics xmlns="http://www.csml.org/csml/cigraphics">
<figure>
<geneEntity depth="0" size="2.0000000298023224 2.0000000298023224" visible="true"/>
</figure>
</csml:toolSpecificGraphics>
</csml:shape>
</csml:viewProperty>
</csml:entity>
<csml:entity id="e264" type="undef">
<csml:viewProperty>
<csml:position position="auto" positionID="default" x="960.0" y="571.0"/>
<csml:shape shapeID="default" visible="true">
<csml:toolSpecificGraphics xmlns="http://www.csml.org/csml/cigraphics">
<figure>
<geneEntity depth="0" size="2.0000000298023224 2.0000000298023224" visible="true"/>
</figure>
</csml:toolSpecificGraphics>
</csml:shape>
</csml:viewProperty>
</csml:entity>
<csml:entity id="e265" type="undef">
<csml:viewProperty>
<csml:position position="auto" positionID="default" x="1053.0" y="846.0"/>
<csml:shape shapeID="default" visible="true">
<csml:toolSpecificGraphics xmlns="http://www.csml.org/csml/cigraphics">
<figure>
<geneEntity depth="0" size="4.239882230758667 4.239882230758667" visible="true"/>
</figure>
</csml:toolSpecificGraphics>
</csml:shape>
</csml:viewProperty>
</csml:entity>
<csml:entity id="e266" type="undef">
<csml:viewProperty>
<csml:position position="auto" positionID="default" x="960.0" y="571.0"/>
<csml:shape shapeID="default" visible="true">
<csml:toolSpecificGraphics xmlns="http://www.csml.org/csml/cigraphics">
<figure>
<geneEntity depth="0" size="2.0000000298023224 2.0000000298023224" visible="true"/>
</figure>
</csml:toolSpecificGraphics>
</csml:shape>
</csml:viewProperty>
</csml:entity>
<csml:entity id="e267" type="undef">
<csml:viewProperty>
<csml:position position="auto" positionID="default" x="904.0" y="505.0"/>
<csml:shape shapeID="default" visible="true">
<csml:toolSpecificGraphics xmlns="http://www.csml.org/csml/cigraphics">
<figure>
<geneEntity depth="0" size="8.965548872947693 8.965548872947693" visible="true"/>
</figure>
</csml:toolSpecificGraphics>
</csml:shape>
</csml:viewProperty>
</csml:entity>
<csml:entity id="e268" type="undef">
<csml:viewProperty>
<csml:position position="auto" positionID="default" x="1439.0" y="454.0"/>
<csml:shape shapeID="default" visible="true">
<csml:toolSpecificGraphics xmlns="http://www.csml.org/csml/cigraphics">
<figure>
<geneEntity depth="0" size="12.288180589675903 12.288180589675903" visible="true"/>
</figure>
</csml:toolSpecificGraphics>
</csml:shape>
</csml:viewProperty>
</csml:entity>
<csml:entity id="e269" type="undef">
<csml:viewProperty>
<csml:position position="auto" positionID="default" x="1188.0" y="652.0"/>
<csml:shape shapeID="default" visible="true">
<csml:toolSpecificGraphics xmlns="http://www.csml.org/csml/cigraphics">
<figure>
<geneEntity depth="0" size="4.46370542049408 4.46370542049408" visible="true"/>
</figure>
</csml:toolSpecificGraphics>
</csml:shape>
</csml:viewProperty>
</csml:entity>
<csml:entity id="e270" type="undef">
<csml:viewProperty>
<csml:position position="auto" positionID="default" x="673.0" y="573.0"/>
<csml:shape shapeID="default" visible="true">
<csml:toolSpecificGraphics xmlns="http://www.csml.org/csml/cigraphics">
<figure>
<geneEntity depth="0" size="3.915133774280548 3.915133774280548" visible="true"/>
</figure>
</csml:toolSpecificGraphics>
</csml:shape>
</csml:viewProperty>
</csml:entity>
<csml:entity id="e271" type="undef">
<csml:viewProperty>
<csml:position position="auto" positionID="default" x="743.0" y="832.0"/>
<csml:shape shapeID="default" visible="true">
<csml:toolSpecificGraphics xmlns="http://www.csml.org/csml/cigraphics">
<figure>
<geneEntity depth="0" size="4.821993112564087 4.821993112564087" visible="true"/>
</figure>
</csml:toolSpecificGraphics>
</csml:shape>
</csml:viewProperty>
</csml:entity>
<csml:entity id="e272" type="undef">
<csml:viewProperty>
<csml:position position="auto" positionID="default" x="1185.0" y="485.0"/>
<csml:shape shapeID="default" visible="true">
<csml:toolSpecificGraphics xmlns="http://www.csml.org/csml/cigraphics">
<figure>
<geneEntity depth="0" size="3.1856143474578857 3.1856143474578857" visible="true"/>
</figure>
</csml:toolSpecificGraphics>
</csml:shape>
</csml:viewProperty>
</csml:entity>
<csml:entity id="e273" type="undef">
<csml:viewProperty>
<csml:position position="auto" positionID="default" x="960.0" y="571.0"/>
<csml:shape shapeID="default" visible="true">
<csml:toolSpecificGraphics xmlns="http://www.csml.org/csml/cigraphics">
<figure>
<geneEntity depth="0" size="2.0000000298023224 2.0000000298023224" visible="true"/>
</figure>
</csml:toolSpecificGraphics>
</csml:shape>
</csml:viewProperty>
</csml:entity>
<csml:entity id="e274" type="undef">
<csml:viewProperty>
<csml:position position="auto" positionID="default" x="960.0" y="571.0"/>
<csml:shape shapeID="default" visible="true">
<csml:toolSpecificGraphics xmlns="http://www.csml.org/csml/cigraphics">
<figure>
<geneEntity depth="0" size="2.0000000298023224 2.0000000298023224" visible="true"/>
</figure>
</csml:toolSpecificGraphics>
</csml:shape>
</csml:viewProperty>
</csml:entity>
<csml:entity id="e275" type="undef">
<csml:viewProperty>
<csml:position position="auto" positionID="default" x="960.0" y="571.0"/>
<csml:shape shapeID="default" visible="true">
<csml:toolSpecificGraphics xmlns="http://www.csml.org/csml/cigraphics">
<figure>
<geneEntity depth="0" size="2.0000000298023224 2.0000000298023224" visible="true"/>
</figure>
</csml:toolSpecificGraphics>
</csml:shape>
</csml:viewProperty>
</csml:entity>
<csml:entity id="e276" type="undef">
<csml:viewProperty>
<csml:position position="auto" positionID="default" x="1437.0" y="1012.0"/>
<csml:shape shapeID="default" visible="true">
<csml:toolSpecificGraphics xmlns="http://www.csml.org/csml/cigraphics">
<figure>
<geneEntity depth="0" size="4.512411952018738 4.512411952018738" visible="true"/>
</figure>
</csml:toolSpecificGraphics>
</csml:shape>
</csml:viewProperty>
</csml:entity>
<csml:entity id="e277" type="undef">
<csml:viewProperty>
<csml:position position="auto" positionID="default" x="1217.0" y="496.0"/>
<csml:shape shapeID="default" visible="true">
<csml:toolSpecificGraphics xmlns="http://www.csml.org/csml/cigraphics">
<figure>
<geneEntity depth="0" size="7.236455082893372 7.236455082893372" visible="true"/>
</figure>
</csml:toolSpecificGraphics>
</csml:shape>
</csml:viewProperty>
</csml:entity>
<csml:entity id="e278" type="undef">
<csml:viewProperty>
<csml:position position="auto" positionID="default" x="886.0" y="1011.0"/>
<csml:shape shapeID="default" visible="true">
<csml:toolSpecificGraphics xmlns="http://www.csml.org/csml/cigraphics">
<figure>
<geneEntity depth="0" size="12.036221027374268 12.036221027374268" visible="true"/>
</figure>
</csml:toolSpecificGraphics>
</csml:shape>
</csml:viewProperty>
</csml:entity>
<csml:entity id="e279" type="undef">
<csml:viewProperty>
<csml:position position="auto" positionID="default" x="960.0" y="571.0"/>
<csml:shape shapeID="default" visible="true">
<csml:toolSpecificGraphics xmlns="http://www.csml.org/csml/cigraphics">
<figure>
<geneEntity depth="0" size="2.0000000298023224 2.0000000298023224" visible="true"/>
</figure>
</csml:toolSpecificGraphics>
</csml:shape>
</csml:viewProperty>
</csml:entity>
<csml:entity id="e280" type="undef">
<csml:viewProperty>
<csml:position position="auto" positionID="default" x="960.0" y="571.0"/>
<csml:shape shapeID="default" visible="true">
<csml:toolSpecificGraphics xmlns="http://www.csml.org/csml/cigraphics">
<figure>
<geneEntity depth="0" size="2.0000000298023224 2.0000000298023224" visible="true"/>
</figure>
</csml:toolSpecificGraphics>
</csml:shape>
</csml:viewProperty>
</csml:entity>
<csml:entity id="e281" type="undef">
<csml:viewProperty>
<csml:position position="auto" positionID="default" x="1265.0" y="779.0"/>
<csml:shape shapeID="default" visible="true">
<csml:toolSpecificGraphics xmlns="http://www.csml.org/csml/cigraphics">
<figure>
<geneEntity depth="0" size="8.718098402023315 8.718098402023315" visible="true"/>
</figure>
</csml:toolSpecificGraphics>
</csml:shape>
</csml:viewProperty>
</csml:entity>
<csml:entity id="e282" type="undef">
<csml:viewProperty>
<csml:position position="auto" positionID="default" x="960.0" y="571.0"/>
<csml:shape shapeID="default" visible="true">
<csml:toolSpecificGraphics xmlns="http://www.csml.org/csml/cigraphics">
<figure>
<geneEntity depth="0" size="2.0000000298023224 2.0000000298023224" visible="true"/>
</figure>
</csml:toolSpecificGraphics>
</csml:shape>
</csml:viewProperty>
</csml:entity>
<csml:entity id="e283" type="undef">
<csml:viewProperty>
<csml:position position="auto" positionID="default" x="768.0" y="648.0"/>
<csml:shape shapeID="default" visible="true">
<csml:toolSpecificGraphics xmlns="http://www.csml.org/csml/cigraphics">
<figure>
<geneEntity depth="0" size="8.18220853805542 8.18220853805542" visible="true"/>
</figure>
</csml:toolSpecificGraphics>
</csml:shape>
</csml:viewProperty>
</csml:entity>
<csml:entity id="e284" type="undef">
<csml:viewProperty>
<csml:position position="auto" positionID="default" x="960.0" y="571.0"/>
<csml:shape shapeID="default" visible="true">
<csml:toolSpecificGraphics xmlns="http://www.csml.org/csml/cigraphics">
<figure>
<geneEntity depth="0" size="2.0000000298023224 2.0000000298023224" visible="true"/>
</figure>
</csml:toolSpecificGraphics>
</csml:shape>
</csml:viewProperty>
</csml:entity>
<csml:entity id="e285" type="undef">
<csml:viewProperty>
<csml:position position="auto" positionID="default" x="1260.0" y="496.0"/>
<csml:shape shapeID="default" visible="true">
<csml:toolSpecificGraphics xmlns="http://www.csml.org/csml/cigraphics">
<figure>
<geneEntity depth="0" size="4.396489858627319 4.396489858627319" visible="true"/>
</figure>
</csml:toolSpecificGraphics>
</csml:shape>
</csml:viewProperty>
</csml:entity>
<csml:entity id="e286" type="undef">
<csml:viewProperty>
<csml:position position="auto" positionID="default" x="1120.0" y="574.0"/>
<csml:shape shapeID="default" visible="true">
<csml:toolSpecificGraphics xmlns="http://www.csml.org/csml/cigraphics">
<figure>
<geneEntity depth="0" size="4.679345488548279 4.679345488548279" visible="true"/>
</figure>
</csml:toolSpecificGraphics>
</csml:shape>
</csml:viewProperty>
</csml:entity>
<csml:entity id="e287" type="undef">
<csml:viewProperty>
<csml:position position="auto" positionID="default" x="1287.0" y="705.0"/>
<csml:shape shapeID="default" visible="true">
<csml:toolSpecificGraphics xmlns="http://www.csml.org/csml/cigraphics">
<figure>
<geneEntity depth="0" size="10.618938207626343 10.618938207626343" visible="true"/>
</figure>
</csml:toolSpecificGraphics>
</csml:shape>
</csml:viewProperty>
</csml:entity>
<csml:entity id="e288" type="undef">
<csml:viewProperty>
<csml:position position="auto" positionID="default" x="1190.0" y="986.0"/>
<csml:shape shapeID="default" visible="true">
<csml:toolSpecificGraphics xmlns="http://www.csml.org/csml/cigraphics">
<figure>
<geneEntity depth="0" size="3.733419179916382 3.733419179916382" visible="true"/>
</figure>
</csml:toolSpecificGraphics>
</csml:shape>
</csml:viewProperty>
</csml:entity>
<csml:entity id="e289" type="undef">
<csml:viewProperty>
<csml:position position="auto" positionID="default" x="960.0" y="571.0"/>
<csml:shape shapeID="default" visible="true">
<csml:toolSpecificGraphics xmlns="http://www.csml.org/csml/cigraphics">
<figure>
<geneEntity depth="0" size="2.0000000298023224 2.0000000298023224" visible="true"/>
</figure>
</csml:toolSpecificGraphics>
</csml:shape>
</csml:viewProperty>
</csml:entity>
<csml:entity id="e290" type="undef">
<csml:viewProperty>
<csml:position position="auto" positionID="default" x="960.0" y="571.0"/>
<csml:shape shapeID="default" visible="true">
<csml:toolSpecificGraphics xmlns="http://www.csml.org/csml/cigraphics">
<figure>
<geneEntity depth="0" size="2.0000000298023224 2.0000000298023224" visible="true"/>
</figure>
</csml:toolSpecificGraphics>
</csml:shape>
</csml:viewProperty>
</csml:entity>
<csml:entity id="e291" type="undef">
<csml:viewProperty>
<csml:position position="auto" positionID="default" x="817.0" y="339.0"/>
<csml:shape shapeID="default" visible="true">
<csml:toolSpecificGraphics xmlns="http://www.csml.org/csml/cigraphics">
<figure>
<geneEntity depth="0" size="3.9557522535324097 3.9557522535324097" visible="true"/>
</figure>
</csml:toolSpecificGraphics>
</csml:shape>
</csml:viewProperty>
</csml:entity>
<csml:entity id="e292" type="undef">
<csml:viewProperty>
<csml:position position="auto" positionID="default" x="1221.0" y="507.0"/>
<csml:shape shapeID="default" visible="true">
<csml:toolSpecificGraphics xmlns="http://www.csml.org/csml/cigraphics">
<figure>
<geneEntity depth="0" size="4.103073477745056 4.103073477745056" visible="true"/>
</figure>
</csml:toolSpecificGraphics>
</csml:shape>
</csml:viewProperty>
</csml:entity>
<csml:entity id="e293" type="undef">
<csml:viewProperty>
<csml:position position="auto" positionID="default" x="1221.0" y="516.0"/>
<csml:shape shapeID="default" visible="true">
<csml:toolSpecificGraphics xmlns="http://www.csml.org/csml/cigraphics">
<figure>
<geneEntity depth="0" size="3.8580644130706787 3.8580644130706787" visible="true"/>
</figure>
</csml:toolSpecificGraphics>
</csml:shape>
</csml:viewProperty>
</csml:entity>
<csml:entity id="e294" type="undef">
<csml:viewProperty>
<csml:position position="auto" positionID="default" x="960.0" y="571.0"/>
<csml:shape shapeID="default" visible="true">
<csml:toolSpecificGraphics xmlns="http://www.csml.org/csml/cigraphics">
<figure>
<geneEntity depth="0" size="2.0000000298023224 2.0000000298023224" visible="true"/>
</figure>
</csml:toolSpecificGraphics>
</csml:shape>
</csml:viewProperty>
</csml:entity>
<csml:entity id="e295" type="undef">
<csml:viewProperty>
<csml:position position="auto" positionID="default" x="960.0" y="571.0"/>
<csml:shape shapeID="default" visible="true">
<csml:toolSpecificGraphics xmlns="http://www.csml.org/csml/cigraphics">
<figure>
<geneEntity depth="0" size="2.0000000298023224 2.0000000298023224" visible="true"/>
</figure>
</csml:toolSpecificGraphics>
</csml:shape>
</csml:viewProperty>
</csml:entity>
<csml:entity id="e296" type="undef">
<csml:viewProperty>
<csml:position position="auto" positionID="default" x="1032.0" y="141.0"/>
<csml:shape shapeID="default" visible="true">
<csml:toolSpecificGraphics xmlns="http://www.csml.org/csml/cigraphics">
<figure>
<geneEntity depth="0" size="10.333435535430908 10.333435535430908" visible="true"/>
</figure>
</csml:toolSpecificGraphics>
</csml:shape>
</csml:viewProperty>
</csml:entity>
<csml:entity id="e297" type="undef">
<csml:viewProperty>
<csml:position position="auto" positionID="default" x="960.0" y="571.0"/>
<csml:shape shapeID="default" visible="true">
<csml:toolSpecificGraphics xmlns="http://www.csml.org/csml/cigraphics">
<figure>
<geneEntity depth="0" size="2.0000000298023224 2.0000000298023224" visible="true"/>
</figure>
</csml:toolSpecificGraphics>
</csml:shape>
</csml:viewProperty>
</csml:entity>
<csml:entity id="e298" type="undef">
<csml:viewProperty>
<csml:position position="auto" positionID="default" x="960.0" y="571.0"/>
<csml:shape shapeID="default" visible="true">
<csml:toolSpecificGraphics xmlns="http://www.csml.org/csml/cigraphics">
<figure>
<geneEntity depth="0" size="2.0000000298023224 2.0000000298023224" visible="true"/>
</figure>
</csml:toolSpecificGraphics>
</csml:shape>
</csml:viewProperty>
</csml:entity>
<csml:entity id="e299" type="undef">
<csml:viewProperty>
<csml:position position="auto" positionID="default" x="960.0" y="571.0"/>
<csml:shape shapeID="default" visible="true">
<csml:toolSpecificGraphics xmlns="http://www.csml.org/csml/cigraphics">
<figure>
<geneEntity depth="0" size="2.0000000298023224 2.0000000298023224" visible="true"/>
</figure>
</csml:toolSpecificGraphics>
</csml:shape>
</csml:viewProperty>
</csml:entity>
<csml:entity id="e300" type="undef">
<csml:viewProperty>
<csml:position position="auto" positionID="default" x="834.0" y="431.0"/>
<csml:shape shapeID="default" visible="true">
<csml:toolSpecificGraphics xmlns="http://www.csml.org/csml/cigraphics">
<figure>
<geneEntity depth="0" size="3.7758812308311462 3.7758812308311462" visible="true"/>
</figure>
</csml:toolSpecificGraphics>
</csml:shape>
</csml:viewProperty>
</csml:entity>
<csml:entity id="e301" type="undef">
<csml:viewProperty>
<csml:position position="auto" positionID="default" x="832.0" y="558.0"/>
<csml:shape shapeID="default" visible="true">
<csml:toolSpecificGraphics xmlns="http://www.csml.org/csml/cigraphics">
<figure>
<geneEntity depth="0" size="4.949507117271423 4.949507117271423" visible="true"/>
</figure>
</csml:toolSpecificGraphics>
</csml:shape>
</csml:viewProperty>
</csml:entity>
<csml:entity id="e302" type="undef">
<csml:viewProperty>
<csml:position position="auto" positionID="default" x="960.0" y="571.0"/>
<csml:shape shapeID="default" visible="true">
<csml:toolSpecificGraphics xmlns="http://www.csml.org/csml/cigraphics">
<figure>
<geneEntity depth="0" size="2.0000000298023224 2.0000000298023224" visible="true"/>
</figure>
</csml:toolSpecificGraphics>
</csml:shape>
</csml:viewProperty>
</csml:entity>
<csml:entity id="e303" type="undef">
<csml:viewProperty>
<csml:position position="auto" positionID="default" x="830.0" y="1034.0"/>
<csml:shape shapeID="default" visible="true">
<csml:toolSpecificGraphics xmlns="http://www.csml.org/csml/cigraphics">
<figure>
<geneEntity depth="0" size="18.859899044036865 18.859899044036865" visible="true"/>
</figure>
</csml:toolSpecificGraphics>
</csml:shape>
</csml:viewProperty>
</csml:entity>
<csml:entity id="e304" type="undef">
<csml:viewProperty>
<csml:position position="auto" positionID="default" x="1181.0" y="485.0"/>
<csml:shape shapeID="default" visible="true">
<csml:toolSpecificGraphics xmlns="http://www.csml.org/csml/cigraphics">
<figure>
<geneEntity depth="0" size="5.014097094535828 5.014097094535828" visible="true"/>
</figure>
</csml:toolSpecificGraphics>
</csml:shape>
</csml:viewProperty>
</csml:entity>
<csml:entity id="e305" type="undef">
<csml:viewProperty>
<csml:position position="auto" positionID="default" x="1174.0" y="590.0"/>
<csml:shape shapeID="default" visible="true">
<csml:toolSpecificGraphics xmlns="http://www.csml.org/csml/cigraphics">
<figure>
<geneEntity depth="0" size="4.104275405406952 4.104275405406952" visible="true"/>
</figure>
</csml:toolSpecificGraphics>
</csml:shape>
</csml:viewProperty>
</csml:entity>
<csml:entity id="e306" type="undef">
<csml:viewProperty>
<csml:position position="auto" positionID="default" x="1198.0" y="735.0"/>
<csml:shape shapeID="default" visible="true">
<csml:toolSpecificGraphics xmlns="http://www.csml.org/csml/cigraphics">
<figure>
<geneEntity depth="0" size="9.48117971420288 9.48117971420288" visible="true"/>
</figure>
</csml:toolSpecificGraphics>
</csml:shape>
</csml:viewProperty>
</csml:entity>
<csml:entity id="e307" type="undef">
<csml:viewProperty>
<csml:position position="auto" positionID="default" x="771.0" y="597.0"/>
<csml:shape shapeID="default" visible="true">
<csml:toolSpecificGraphics xmlns="http://www.csml.org/csml/cigraphics">
<figure>
<geneEntity depth="0" size="5.0746458768844604 5.0746458768844604" visible="true"/>
</figure>
</csml:toolSpecificGraphics>
</csml:shape>
</csml:viewProperty>
</csml:entity>
<csml:entity id="e308" type="undef">
<csml:viewProperty>
<csml:position position="auto" positionID="default" x="770.0" y="817.0"/>
<csml:shape shapeID="default" visible="true">
<csml:toolSpecificGraphics xmlns="http://www.csml.org/csml/cigraphics">
<figure>
<geneEntity depth="0" size="10.580633878707886 10.580633878707886" visible="true"/>
</figure>
</csml:toolSpecificGraphics>
</csml:shape>
</csml:viewProperty>
</csml:entity>
<csml:entity id="e309" type="undef">
<csml:viewProperty>
<csml:position position="auto" positionID="default" x="960.0" y="571.0"/>
<csml:shape shapeID="default" visible="true">
<csml:toolSpecificGraphics xmlns="http://www.csml.org/csml/cigraphics">
<figure>
<geneEntity depth="0" size="2.0000000298023224 2.0000000298023224" visible="true"/>
</figure>
</csml:toolSpecificGraphics>
</csml:shape>
</csml:viewProperty>
</csml:entity>
<csml:entity id="e310" type="undef">
<csml:viewProperty>
<csml:position position="auto" positionID="default" x="960.0" y="571.0"/>
<csml:shape shapeID="default" visible="true">
<csml:toolSpecificGraphics xmlns="http://www.csml.org/csml/cigraphics">
<figure>
<geneEntity depth="0" size="2.0000000298023224 2.0000000298023224" visible="true"/>
</figure>
</csml:toolSpecificGraphics>
</csml:shape>
</csml:viewProperty>
</csml:entity>
<csml:entity id="e311" type="undef">
<csml:viewProperty>
<csml:position position="auto" positionID="default" x="1212.0" y="774.0"/>
<csml:shape shapeID="default" visible="true">
<csml:toolSpecificGraphics xmlns="http://www.csml.org/csml/cigraphics">
<figure>
<geneEntity depth="0" size="9.523762464523315 9.523762464523315" visible="true"/>
</figure>
</csml:toolSpecificGraphics>
</csml:shape>
</csml:viewProperty>
</csml:entity>
<csml:entity id="e312" type="undef">
<csml:viewProperty>
<csml:position position="auto" positionID="default" x="990.0" y="756.0"/>
<csml:shape shapeID="default" visible="true">
<csml:toolSpecificGraphics xmlns="http://www.csml.org/csml/cigraphics">
<figure>
<geneEntity depth="0" size="3.8257330656051636 3.8257330656051636" visible="true"/>
</figure>
</csml:toolSpecificGraphics>
</csml:shape>
</csml:viewProperty>
</csml:entity>
<csml:entity id="e313" type="undef">
<csml:viewProperty>
<csml:position position="auto" positionID="default" x="960.0" y="571.0"/>
<csml:shape shapeID="default" visible="true">
<csml:toolSpecificGraphics xmlns="http://www.csml.org/csml/cigraphics">
<figure>
<geneEntity depth="0" size="2.0000000298023224 2.0000000298023224" visible="true"/>
</figure>
</csml:toolSpecificGraphics>
</csml:shape>
</csml:viewProperty>
</csml:entity>
<csml:entity id="e314" type="undef">
<csml:viewProperty>
<csml:position position="auto" positionID="default" x="1047.0" y="882.0"/>
<csml:shape shapeID="default" visible="true">
<csml:toolSpecificGraphics xmlns="http://www.csml.org/csml/cigraphics">
<figure>
<geneEntity depth="0" size="7.903837561607361 7.903837561607361" visible="true"/>
</figure>
</csml:toolSpecificGraphics>
</csml:shape>
</csml:viewProperty>
</csml:entity>
<csml:entity id="e315" type="undef">
<csml:viewProperty>
<csml:position position="auto" positionID="default" x="762.0" y="610.0"/>
<csml:shape shapeID="default" visible="true">
<csml:toolSpecificGraphics xmlns="http://www.csml.org/csml/cigraphics">
<figure>
<geneEntity depth="0" size="7.701689004898071 7.701689004898071" visible="true"/>
</figure>
</csml:toolSpecificGraphics>
</csml:shape>
</csml:viewProperty>
</csml:entity>
<csml:entity id="e316" type="undef">
<csml:viewProperty>
<csml:position position="auto" positionID="default" x="838.0" y="666.0"/>
<csml:shape shapeID="default" visible="true">
<csml:toolSpecificGraphics xmlns="http://www.csml.org/csml/cigraphics">
<figure>
<geneEntity depth="0" size="3.9156904816627502 3.9156904816627502" visible="true"/>
</figure>
</csml:toolSpecificGraphics>
</csml:shape>
</csml:viewProperty>
</csml:entity>
<csml:entity id="e317" type="undef">
<csml:viewProperty>
<csml:position position="auto" positionID="default" x="1091.0" y="695.0"/>
<csml:shape shapeID="default" visible="true">
<csml:toolSpecificGraphics xmlns="http://www.csml.org/csml/cigraphics">
<figure>
<geneEntity depth="0" size="3.3256274461746216 3.3256274461746216" visible="true"/>
</figure>
</csml:toolSpecificGraphics>
</csml:shape>
</csml:viewProperty>
</csml:entity>
<csml:entity id="e318" type="undef">
<csml:viewProperty>
<csml:position position="auto" positionID="default" x="960.0" y="571.0"/>
<csml:shape shapeID="default" visible="true">
<csml:toolSpecificGraphics xmlns="http://www.csml.org/csml/cigraphics">
<figure>
<geneEntity depth="0" size="2.0000000298023224 2.0000000298023224" visible="true"/>
</figure>
</csml:toolSpecificGraphics>
</csml:shape>
</csml:viewProperty>
</csml:entity>
<csml:entity id="e319" type="undef">
<csml:viewProperty>
<csml:position position="auto" positionID="default" x="1409.0" y="990.0"/>
<csml:shape shapeID="default" visible="true">
<csml:toolSpecificGraphics xmlns="http://www.csml.org/csml/cigraphics">
<figure>
<geneEntity depth="0" size="4.001556634902954 4.001556634902954" visible="true"/>
</figure>
</csml:toolSpecificGraphics>
</csml:shape>
</csml:viewProperty>
</csml:entity>
<csml:entity id="e320" type="undef">
<csml:viewProperty>
<csml:position position="auto" positionID="default" x="999.0" y="571.0"/>
<csml:shape shapeID="default" visible="true">
<csml:toolSpecificGraphics xmlns="http://www.csml.org/csml/cigraphics">
<figure>
<geneEntity depth="0" size="3.814871907234192 3.814871907234192" visible="true"/>
</figure>
</csml:toolSpecificGraphics>
</csml:shape>
</csml:viewProperty>
</csml:entity>
<csml:entity id="e321" type="undef">
<csml:viewProperty>
<csml:position position="auto" positionID="default" x="1037.0" y="629.0"/>
<csml:shape shapeID="default" visible="true">
<csml:toolSpecificGraphics xmlns="http://www.csml.org/csml/cigraphics">
<figure>
<geneEntity depth="0" size="4.743562340736389 4.743562340736389" visible="true"/>
</figure>
</csml:toolSpecificGraphics>
</csml:shape>
</csml:viewProperty>
</csml:entity>
<csml:entity id="e322" type="undef">
<csml:viewProperty>
<csml:position position="auto" positionID="default" x="927.0" y="231.0"/>
<csml:shape shapeID="default" visible="true">
<csml:toolSpecificGraphics xmlns="http://www.csml.org/csml/cigraphics">
<figure>
<geneEntity depth="0" size="4.394259452819824 4.394259452819824" visible="true"/>
</figure>
</csml:toolSpecificGraphics>
</csml:shape>
</csml:viewProperty>
</csml:entity>
<csml:entity id="e323" type="undef">
<csml:viewProperty>
<csml:position position="auto" positionID="default" x="960.0" y="571.0"/>
<csml:shape shapeID="default" visible="true">
<csml:toolSpecificGraphics xmlns="http://www.csml.org/csml/cigraphics">
<figure>
<geneEntity depth="0" size="2.0000000298023224 2.0000000298023224" visible="true"/>
</figure>
</csml:toolSpecificGraphics>
</csml:shape>
</csml:viewProperty>
</csml:entity>
<csml:entity id="e324" type="undef">
<csml:viewProperty>
<csml:position position="auto" positionID="default" x="1206.0" y="500.0"/>
<csml:shape shapeID="default" visible="true">
<csml:toolSpecificGraphics xmlns="http://www.csml.org/csml/cigraphics">
<figure>
<geneEntity depth="0" size="6.536439657211304 6.536439657211304" visible="true"/>
</figure>
</csml:toolSpecificGraphics>
</csml:shape>
</csml:viewProperty>
</csml:entity>
<csml:entity id="e325" type="undef">
<csml:viewProperty>
<csml:position position="auto" positionID="default" x="960.0" y="571.0"/>
<csml:shape shapeID="default" visible="true">
<csml:toolSpecificGraphics xmlns="http://www.csml.org/csml/cigraphics">
<figure>
<geneEntity depth="0" size="2.0000000298023224 2.0000000298023224" visible="true"/>
</figure>
</csml:toolSpecificGraphics>
</csml:shape>
</csml:viewProperty>
</csml:entity>
<csml:entity id="e326" type="undef">
<csml:viewProperty>
<csml:position position="auto" positionID="default" x="960.0" y="571.0"/>
<csml:shape shapeID="default" visible="true">
<csml:toolSpecificGraphics xmlns="http://www.csml.org/csml/cigraphics">
<figure>
<geneEntity depth="0" size="2.0000000298023224 2.0000000298023224" visible="true"/>
</figure>
</csml:toolSpecificGraphics>
</csml:shape>
</csml:viewProperty>
</csml:entity>
<csml:entity id="e327" type="undef">
<csml:viewProperty>
<csml:position position="auto" positionID="default" x="1388.0" y="752.0"/>
<csml:shape shapeID="default" visible="true">
<csml:toolSpecificGraphics xmlns="http://www.csml.org/csml/cigraphics">
<figure>
<geneEntity depth="0" size="9.720478057861328 9.720478057861328" visible="true"/>
</figure>
</csml:toolSpecificGraphics>
</csml:shape>
</csml:viewProperty>
</csml:entity>
<csml:entity id="e328" type="undef">
<csml:viewProperty>
<csml:position position="auto" positionID="default" x="979.0" y="818.0"/>
<csml:shape shapeID="default" visible="true">
<csml:toolSpecificGraphics xmlns="http://www.csml.org/csml/cigraphics">
<figure>
<geneEntity depth="0" size="4.518354535102844 4.518354535102844" visible="true"/>
</figure>
</csml:toolSpecificGraphics>
</csml:shape>
</csml:viewProperty>
</csml:entity>
<csml:entity id="e329" type="undef">
<csml:viewProperty>
<csml:position position="auto" positionID="default" x="1089.0" y="888.0"/>
<csml:shape shapeID="default" visible="true">
<csml:toolSpecificGraphics xmlns="http://www.csml.org/csml/cigraphics">
<figure>
<geneEntity depth="0" size="11.33549451828003 11.33549451828003" visible="true"/>
</figure>
</csml:toolSpecificGraphics>
</csml:shape>
</csml:viewProperty>
</csml:entity>
<csml:entity id="e330" type="undef">
<csml:viewProperty>
<csml:position position="auto" positionID="default" x="982.0" y="771.0"/>
<csml:shape shapeID="default" visible="true">
<csml:toolSpecificGraphics xmlns="http://www.csml.org/csml/cigraphics">
<figure>
<geneEntity depth="0" size="4.862682223320007 4.862682223320007" visible="true"/>
</figure>
</csml:toolSpecificGraphics>
</csml:shape>
</csml:viewProperty>
</csml:entity>
<csml:entity id="e331" type="undef">
<csml:viewProperty>
<csml:position position="auto" positionID="default" x="638.0" y="583.0"/>
<csml:shape shapeID="default" visible="true">
<csml:toolSpecificGraphics xmlns="http://www.csml.org/csml/cigraphics">
<figure>
<geneEntity depth="0" size="8.933679461479187 8.933679461479187" visible="true"/>
</figure>
</csml:toolSpecificGraphics>
</csml:shape>
</csml:viewProperty>
</csml:entity>
<csml:entity id="e332" type="undef">
<csml:viewProperty>
<csml:position position="auto" positionID="default" x="1212.0" y="775.0"/>
<csml:shape shapeID="default" visible="true">
<csml:toolSpecificGraphics xmlns="http://www.csml.org/csml/cigraphics">
<figure>
<geneEntity depth="0" size="8.764026761054993 8.764026761054993" visible="true"/>
</figure>
</csml:toolSpecificGraphics>
</csml:shape>
</csml:viewProperty>
</csml:entity>
<csml:entity id="e333" type="undef">
<csml:viewProperty>
<csml:position position="auto" positionID="default" x="1275.0" y="1014.0"/>
<csml:shape shapeID="default" visible="true">
<csml:toolSpecificGraphics xmlns="http://www.csml.org/csml/cigraphics">
<figure>
<geneEntity depth="0" size="3.2664337754249573 3.2664337754249573" visible="true"/>
</figure>
</csml:toolSpecificGraphics>
</csml:shape>
</csml:viewProperty>
</csml:entity>
<csml:entity id="e334" type="undef">
<csml:viewProperty>
<csml:position position="auto" positionID="default" x="390.0" y="1024.0"/>
<csml:shape shapeID="default" visible="true">
<csml:toolSpecificGraphics xmlns="http://www.csml.org/csml/cigraphics">
<figure>
<geneEntity depth="0" size="21.79063081741333 21.79063081741333" visible="true"/>
</figure>
</csml:toolSpecificGraphics>
</csml:shape>
</csml:viewProperty>
</csml:entity>
<csml:entity id="e335" type="undef">
<csml:viewProperty>
<csml:position position="auto" positionID="default" x="960.0" y="571.0"/>
<csml:shape shapeID="default" visible="true">
<csml:toolSpecificGraphics xmlns="http://www.csml.org/csml/cigraphics">
<figure>
<geneEntity depth="0" size="2.0000000298023224 2.0000000298023224" visible="true"/>
</figure>
</csml:toolSpecificGraphics>
</csml:shape>
</csml:viewProperty>
</csml:entity>
<csml:entity id="e336" type="undef">
<csml:viewProperty>
<csml:position position="auto" positionID="default" x="1420.0" y="996.0"/>
<csml:shape shapeID="default" visible="true">
<csml:toolSpecificGraphics xmlns="http://www.csml.org/csml/cigraphics">
<figure>
<geneEntity depth="0" size="4.597962498664856 4.597962498664856" visible="true"/>
</figure>
</csml:toolSpecificGraphics>
</csml:shape>
</csml:viewProperty>
</csml:entity>
<csml:entity id="e337" type="undef">
<csml:viewProperty>
<csml:position position="auto" positionID="default" x="1118.0" y="512.0"/>
<csml:shape shapeID="default" visible="true">
<csml:toolSpecificGraphics xmlns="http://www.csml.org/csml/cigraphics">
<figure>
<geneEntity depth="0" size="3.377019464969635 3.377019464969635" visible="true"/>
</figure>
</csml:toolSpecificGraphics>
</csml:shape>
</csml:viewProperty>
</csml:entity>
<csml:entity id="e338" type="undef">
<csml:viewProperty>
<csml:position position="auto" positionID="default" x="960.0" y="571.0"/>
<csml:shape shapeID="default" visible="true">
<csml:toolSpecificGraphics xmlns="http://www.csml.org/csml/cigraphics">
<figure>
<geneEntity depth="0" size="2.0000000298023224 2.0000000298023224" visible="true"/>
</figure>
</csml:toolSpecificGraphics>
</csml:shape>
</csml:viewProperty>
</csml:entity>
<csml:entity id="e339" type="undef">
<csml:viewProperty>
<csml:position position="auto" positionID="default" x="960.0" y="571.0"/>
<csml:shape shapeID="default" visible="true">
<csml:toolSpecificGraphics xmlns="http://www.csml.org/csml/cigraphics">
<figure>
<geneEntity depth="0" size="2.0000000298023224 2.0000000298023224" visible="true"/>
</figure>
</csml:toolSpecificGraphics>
</csml:shape>
</csml:viewProperty>
</csml:entity>
<csml:entity id="e340" type="undef">
<csml:viewProperty>
<csml:position position="auto" positionID="default" x="1036.0" y="633.0"/>
<csml:shape shapeID="default" visible="true">
<csml:toolSpecificGraphics xmlns="http://www.csml.org/csml/cigraphics">
<figure>
<geneEntity depth="0" size="3.9619874954223633 3.9619874954223633" visible="true"/>
</figure>
</csml:toolSpecificGraphics>
</csml:shape>
</csml:viewProperty>
</csml:entity>
<csml:entity id="e341" type="undef">
<csml:viewProperty>
<csml:position position="auto" positionID="default" x="955.0" y="785.0"/>
<csml:shape shapeID="default" visible="true">
<csml:toolSpecificGraphics xmlns="http://www.csml.org/csml/cigraphics">
<figure>
<geneEntity depth="0" size="8.98584246635437 8.98584246635437" visible="true"/>
</figure>
</csml:toolSpecificGraphics>
</csml:shape>
</csml:viewProperty>
</csml:entity>
<csml:entity id="e342" type="undef">
<csml:viewProperty>
<csml:position position="auto" positionID="default" x="960.0" y="571.0"/>
<csml:shape shapeID="default" visible="true">
<csml:toolSpecificGraphics xmlns="http://www.csml.org/csml/cigraphics">
<figure>
<geneEntity depth="0" size="2.0000000298023224 2.0000000298023224" visible="true"/>
</figure>
</csml:toolSpecificGraphics>
</csml:shape>
</csml:viewProperty>
</csml:entity>
<csml:entity id="e343" type="undef">
<csml:viewProperty>
<csml:position position="auto" positionID="default" x="1109.0" y="881.0"/>
<csml:shape shapeID="default" visible="true">
<csml:toolSpecificGraphics xmlns="http://www.csml.org/csml/cigraphics">
<figure>
<geneEntity depth="0" size="3.859999179840088 3.859999179840088" visible="true"/>
</figure>
</csml:toolSpecificGraphics>
</csml:shape>
</csml:viewProperty>
</csml:entity>
<csml:entity id="e344" type="undef">
<csml:viewProperty>
<csml:position position="auto" positionID="default" x="960.0" y="571.0"/>
<csml:shape shapeID="default" visible="true">
<csml:toolSpecificGraphics xmlns="http://www.csml.org/csml/cigraphics">
<figure>
<geneEntity depth="0" size="2.0000000298023224 2.0000000298023224" visible="true"/>
</figure>
</csml:toolSpecificGraphics>
</csml:shape>
</csml:viewProperty>
</csml:entity>
<csml:entity id="e345" type="undef">
<csml:viewProperty>
<csml:position position="auto" positionID="default" x="960.0" y="571.0"/>
<csml:shape shapeID="default" visible="true">
<csml:toolSpecificGraphics xmlns="http://www.csml.org/csml/cigraphics">
<figure>
<geneEntity depth="0" size="2.0000000298023224 2.0000000298023224" visible="true"/>
</figure>
</csml:toolSpecificGraphics>
</csml:shape>
</csml:viewProperty>
</csml:entity>
<csml:entity id="e346" type="undef">
<csml:viewProperty>
<csml:position position="auto" positionID="default" x="1134.0" y="865.0"/>
<csml:shape shapeID="default" visible="true">
<csml:toolSpecificGraphics xmlns="http://www.csml.org/csml/cigraphics">
<figure>
<geneEntity depth="0" size="3.521411418914795 3.521411418914795" visible="true"/>
</figure>
</csml:toolSpecificGraphics>
</csml:shape>
</csml:viewProperty>
</csml:entity>
<csml:entity id="e347" type="undef">
<csml:viewProperty>
<csml:position position="auto" positionID="default" x="1673.0" y="1003.0"/>
<csml:shape shapeID="default" visible="true">
<csml:toolSpecificGraphics xmlns="http://www.csml.org/csml/cigraphics">
<figure>
<geneEntity depth="0" size="4.458353519439697 4.458353519439697" visible="true"/>
</figure>
</csml:toolSpecificGraphics>
</csml:shape>
</csml:viewProperty>
</csml:entity>
<csml:entity id="e348" type="undef">
<csml:viewProperty>
<csml:position position="auto" positionID="default" x="1297.0" y="562.0"/>
<csml:shape shapeID="default" visible="true">
<csml:toolSpecificGraphics xmlns="http://www.csml.org/csml/cigraphics">
<figure>
<geneEntity depth="0" size="9.073425531387329 9.073425531387329" visible="true"/>
</figure>
</csml:toolSpecificGraphics>
</csml:shape>
</csml:viewProperty>
</csml:entity>
<csml:entity id="e349" type="undef">
<csml:viewProperty>
<csml:position position="auto" positionID="default" x="999.0" y="690.0"/>
<csml:shape shapeID="default" visible="true">
<csml:toolSpecificGraphics xmlns="http://www.csml.org/csml/cigraphics">
<figure>
<geneEntity depth="0" size="3.863430619239807 3.863430619239807" visible="true"/>
</figure>
</csml:toolSpecificGraphics>
</csml:shape>
</csml:viewProperty>
</csml:entity>
<csml:entity id="e350" type="undef">
<csml:viewProperty>
<csml:position position="auto" positionID="default" x="519.0" y="513.0"/>
<csml:shape shapeID="default" visible="true">
<csml:toolSpecificGraphics xmlns="http://www.csml.org/csml/cigraphics">
<figure>
<geneEntity depth="0" size="15.194339752197266 15.194339752197266" visible="true"/>
</figure>
</csml:toolSpecificGraphics>
</csml:shape>
</csml:viewProperty>
</csml:entity>
<csml:entity id="e351" type="undef">
<csml:viewProperty>
<csml:position position="auto" positionID="default" x="960.0" y="571.0"/>
<csml:shape shapeID="default" visible="true">
<csml:toolSpecificGraphics xmlns="http://www.csml.org/csml/cigraphics">
<figure>
<geneEntity depth="0" size="2.0000000298023224 2.0000000298023224" visible="true"/>
</figure>
</csml:toolSpecificGraphics>
</csml:shape>
</csml:viewProperty>
</csml:entity>
<csml:entity id="e352" type="undef">
<csml:viewProperty>
<csml:position position="auto" positionID="default" x="960.0" y="571.0"/>
<csml:shape shapeID="default" visible="true">
<csml:toolSpecificGraphics xmlns="http://www.csml.org/csml/cigraphics">
<figure>
<geneEntity depth="0" size="2.0000000298023224 2.0000000298023224" visible="true"/>
</figure>
</csml:toolSpecificGraphics>
</csml:shape>
</csml:viewProperty>
</csml:entity>
<csml:entity id="e353" type="undef">
<csml:viewProperty>
<csml:position position="auto" positionID="default" x="1249.0" y="789.0"/>
<csml:shape shapeID="default" visible="true">
<csml:toolSpecificGraphics xmlns="http://www.csml.org/csml/cigraphics">
<figure>
<geneEntity depth="0" size="6.991344690322876 6.991344690322876" visible="true"/>
</figure>
</csml:toolSpecificGraphics>
</csml:shape>
</csml:viewProperty>
</csml:entity>
<csml:entity id="e354" type="undef">
<csml:viewProperty>
<csml:position position="auto" positionID="default" x="1051.0" y="880.0"/>
<csml:shape shapeID="default" visible="true">
<csml:toolSpecificGraphics xmlns="http://www.csml.org/csml/cigraphics">
<figure>
<geneEntity depth="0" size="3.488793969154358 3.488793969154358" visible="true"/>
</figure>
</csml:toolSpecificGraphics>
</csml:shape>
</csml:viewProperty>
</csml:entity>
<csml:entity id="e355" type="undef">
<csml:viewProperty>
<csml:position position="auto" positionID="default" x="960.0" y="571.0"/>
<csml:shape shapeID="default" visible="true">
<csml:toolSpecificGraphics xmlns="http://www.csml.org/csml/cigraphics">
<figure>
<geneEntity depth="0" size="2.0000000298023224 2.0000000298023224" visible="true"/>
</figure>
</csml:toolSpecificGraphics>
</csml:shape>
</csml:viewProperty>
</csml:entity>
<csml:entity id="e356" type="undef">
<csml:viewProperty>
<csml:position position="auto" positionID="default" x="1038.0" y="673.0"/>
<csml:shape shapeID="default" visible="true">
<csml:toolSpecificGraphics xmlns="http://www.csml.org/csml/cigraphics">
<figure>
<geneEntity depth="0" size="10.966860055923462 10.966860055923462" visible="true"/>
</figure>
</csml:toolSpecificGraphics>
</csml:shape>
</csml:viewProperty>
</csml:entity>
<csml:entity id="e357" type="undef">
<csml:viewProperty>
<csml:position position="auto" positionID="default" x="1884.0" y="902.0"/>
<csml:shape shapeID="default" visible="true">
<csml:toolSpecificGraphics xmlns="http://www.csml.org/csml/cigraphics">
<figure>
<geneEntity depth="0" size="47.76803970336914 47.76803970336914" visible="true"/>
</figure>
</csml:toolSpecificGraphics>
</csml:shape>
</csml:viewProperty>
</csml:entity>
<csml:entity id="e358" type="undef">
<csml:viewProperty>
<csml:position position="auto" positionID="default" x="1035.0" y="621.0"/>
<csml:shape shapeID="default" visible="true">
<csml:toolSpecificGraphics xmlns="http://www.csml.org/csml/cigraphics">
<figure>
<geneEntity depth="0" size="8.532040119171143 8.532040119171143" visible="true"/>
</figure>
</csml:toolSpecificGraphics>
</csml:shape>
</csml:viewProperty>
</csml:entity>
<csml:entity id="e359" type="undef">
<csml:viewProperty>
<csml:position position="auto" positionID="default" x="871.0" y="588.0"/>
<csml:shape shapeID="default" visible="true">
<csml:toolSpecificGraphics xmlns="http://www.csml.org/csml/cigraphics">
<figure>
<geneEntity depth="0" size="6.433258056640625 6.433258056640625" visible="true"/>
</figure>
</csml:toolSpecificGraphics>
</csml:shape>
</csml:viewProperty>
</csml:entity>
<csml:entity id="e360" type="undef">
<csml:viewProperty>
<csml:position position="auto" positionID="default" x="960.0" y="571.0"/>
<csml:shape shapeID="default" visible="true">
<csml:toolSpecificGraphics xmlns="http://www.csml.org/csml/cigraphics">
<figure>
<geneEntity depth="0" size="2.0000000298023224 2.0000000298023224" visible="true"/>
</figure>
</csml:toolSpecificGraphics>
</csml:shape>
</csml:viewProperty>
</csml:entity>
<csml:entity id="e361" type="undef">
<csml:viewProperty>
<csml:position position="auto" positionID="default" x="1135.0" y="666.0"/>
<csml:shape shapeID="default" visible="true">
<csml:toolSpecificGraphics xmlns="http://www.csml.org/csml/cigraphics">
<figure>
<geneEntity depth="0" size="5.0735074281692505 5.0735074281692505" visible="true"/>
</figure>
</csml:toolSpecificGraphics>
</csml:shape>
</csml:viewProperty>
</csml:entity>
<csml:entity id="e362" type="undef">
<csml:viewProperty>
<csml:position position="auto" positionID="default" x="960.0" y="571.0"/>
<csml:shape shapeID="default" visible="true">
<csml:toolSpecificGraphics xmlns="http://www.csml.org/csml/cigraphics">
<figure>
<geneEntity depth="0" size="2.0000000298023224 2.0000000298023224" visible="true"/>
</figure>
</csml:toolSpecificGraphics>
</csml:shape>
</csml:viewProperty>
</csml:entity>
<csml:entity id="e363" type="undef">
<csml:viewProperty>
<csml:position position="auto" positionID="default" x="1425.0" y="423.0"/>
<csml:shape shapeID="default" visible="true">
<csml:toolSpecificGraphics xmlns="http://www.csml.org/csml/cigraphics">
<figure>
<geneEntity depth="0" size="14.948341846466064 14.948341846466064" visible="true"/>
</figure>
</csml:toolSpecificGraphics>
</csml:shape>
</csml:viewProperty>
</csml:entity>
<csml:entity id="e364" type="undef">
<csml:viewProperty>
<csml:position position="auto" positionID="default" x="536.0" y="659.0"/>
<csml:shape shapeID="default" visible="true">
<csml:toolSpecificGraphics xmlns="http://www.csml.org/csml/cigraphics">
<figure>
<geneEntity depth="0" size="18.59172821044922 18.59172821044922" visible="true"/>
</figure>
</csml:toolSpecificGraphics>
</csml:shape>
</csml:viewProperty>
</csml:entity>
<csml:entity id="e365" type="undef">
<csml:viewProperty>
<csml:position position="auto" positionID="default" x="1268.0" y="588.0"/>
<csml:shape shapeID="default" visible="true">
<csml:toolSpecificGraphics xmlns="http://www.csml.org/csml/cigraphics">
<figure>
<geneEntity depth="0" size="3.5311901569366455 3.5311901569366455" visible="true"/>
</figure>
</csml:toolSpecificGraphics>
</csml:shape>
</csml:viewProperty>
</csml:entity>
<csml:entity id="e366" type="undef">
<csml:viewProperty>
<csml:position position="auto" positionID="default" x="979.0" y="462.0"/>
<csml:shape shapeID="default" visible="true">
<csml:toolSpecificGraphics xmlns="http://www.csml.org/csml/cigraphics">
<figure>
<geneEntity depth="0" size="4.763951897621155 4.763951897621155" visible="true"/>
</figure>
</csml:toolSpecificGraphics>
</csml:shape>
</csml:viewProperty>
</csml:entity>
<csml:entity id="e367" type="undef">
<csml:viewProperty>
<csml:position position="auto" positionID="default" x="960.0" y="571.0"/>
<csml:shape shapeID="default" visible="true">
<csml:toolSpecificGraphics xmlns="http://www.csml.org/csml/cigraphics">
<figure>
<geneEntity depth="0" size="2.0000000298023224 2.0000000298023224" visible="true"/>
</figure>
</csml:toolSpecificGraphics>
</csml:shape>
</csml:viewProperty>
</csml:entity>
<csml:entity id="e368" type="undef">
<csml:viewProperty>
<csml:position position="auto" positionID="default" x="960.0" y="571.0"/>
<csml:shape shapeID="default" visible="true">
<csml:toolSpecificGraphics xmlns="http://www.csml.org/csml/cigraphics">
<figure>
<geneEntity depth="0" size="2.0000000298023224 2.0000000298023224" visible="true"/>
</figure>
</csml:toolSpecificGraphics>
</csml:shape>
</csml:viewProperty>
</csml:entity>
<csml:entity id="e369" type="undef">
<csml:viewProperty>
<csml:position position="auto" positionID="default" x="777.0" y="606.0"/>
<csml:shape shapeID="default" visible="true">
<csml:toolSpecificGraphics xmlns="http://www.csml.org/csml/cigraphics">
<figure>
<geneEntity depth="0" size="4.33647096157074 4.33647096157074" visible="true"/>
</figure>
</csml:toolSpecificGraphics>
</csml:shape>
</csml:viewProperty>
</csml:entity>
<csml:entity id="e370" type="undef">
<csml:viewProperty>
<csml:position position="auto" positionID="default" x="960.0" y="571.0"/>
<csml:shape shapeID="default" visible="true">
<csml:toolSpecificGraphics xmlns="http://www.csml.org/csml/cigraphics">
<figure>
<geneEntity depth="0" size="2.0000000298023224 2.0000000298023224" visible="true"/>
</figure>
</csml:toolSpecificGraphics>
</csml:shape>
</csml:viewProperty>
</csml:entity>
<csml:entity id="e371" type="undef">
<csml:viewProperty>
<csml:position position="auto" positionID="default" x="1024.0" y="775.0"/>
<csml:shape shapeID="default" visible="true">
<csml:toolSpecificGraphics xmlns="http://www.csml.org/csml/cigraphics">
<figure>
<geneEntity depth="0" size="11.969904899597168 11.969904899597168" visible="true"/>
</figure>
</csml:toolSpecificGraphics>
</csml:shape>
</csml:viewProperty>
</csml:entity>
<csml:entity id="e372" type="undef">
<csml:viewProperty>
<csml:position position="auto" positionID="default" x="443.0" y="240.0"/>
<csml:shape shapeID="default" visible="true">
<csml:toolSpecificGraphics xmlns="http://www.csml.org/csml/cigraphics">
<figure>
<geneEntity depth="0" size="12.552202939987183 12.552202939987183" visible="true"/>
</figure>
</csml:toolSpecificGraphics>
</csml:shape>
</csml:viewProperty>
</csml:entity>
<csml:entity id="e373" type="undef">
<csml:viewProperty>
<csml:position position="auto" positionID="default" x="967.0" y="777.0"/>
<csml:shape shapeID="default" visible="true">
<csml:toolSpecificGraphics xmlns="http://www.csml.org/csml/cigraphics">
<figure>
<geneEntity depth="0" size="7.431411147117615 7.431411147117615" visible="true"/>
</figure>
</csml:toolSpecificGraphics>
</csml:shape>
</csml:viewProperty>
</csml:entity>
<csml:entity id="e374" type="undef">
<csml:viewProperty>
<csml:position position="auto" positionID="default" x="938.0" y="628.0"/>
<csml:shape shapeID="default" visible="true">
<csml:toolSpecificGraphics xmlns="http://www.csml.org/csml/cigraphics">
<figure>
<geneEntity depth="0" size="4.303264021873474 4.303264021873474" visible="true"/>
</figure>
</csml:toolSpecificGraphics>
</csml:shape>
</csml:viewProperty>
</csml:entity>
<csml:entity id="e375" type="undef">
<csml:viewProperty>
<csml:position position="auto" positionID="default" x="1165.0" y="633.0"/>
<csml:shape shapeID="default" visible="true">
<csml:toolSpecificGraphics xmlns="http://www.csml.org/csml/cigraphics">
<figure>
<geneEntity depth="0" size="7.814307808876038 7.814307808876038" visible="true"/>
</figure>
</csml:toolSpecificGraphics>
</csml:shape>
</csml:viewProperty>
</csml:entity>
<csml:entity id="e376" type="undef">
<csml:viewProperty>
<csml:position position="auto" positionID="default" x="1010.0" y="666.0"/>
<csml:shape shapeID="default" visible="true">
<csml:toolSpecificGraphics xmlns="http://www.csml.org/csml/cigraphics">
<figure>
<geneEntity depth="0" size="3.9309483766555786 3.9309483766555786" visible="true"/>
</figure>
</csml:toolSpecificGraphics>
</csml:shape>
</csml:viewProperty>
</csml:entity>
<csml:entity id="e377" type="undef">
<csml:viewProperty>
<csml:position position="auto" positionID="default" x="789.0" y="623.0"/>
<csml:shape shapeID="default" visible="true">
<csml:toolSpecificGraphics xmlns="http://www.csml.org/csml/cigraphics">
<figure>
<geneEntity depth="0" size="4.173126220703125 4.173126220703125" visible="true"/>
</figure>
</csml:toolSpecificGraphics>
</csml:shape>
</csml:viewProperty>
</csml:entity>
<csml:entity id="e378" type="undef">
<csml:viewProperty>
<csml:position position="auto" positionID="default" x="1204.0" y="472.0"/>
<csml:shape shapeID="default" visible="true">
<csml:toolSpecificGraphics xmlns="http://www.csml.org/csml/cigraphics">
<figure>
<geneEntity depth="0" size="5.308126211166382 5.308126211166382" visible="true"/>
</figure>
</csml:toolSpecificGraphics>
</csml:shape>
</csml:viewProperty>
</csml:entity>
<csml:entity id="e379" type="undef">
<csml:viewProperty>
<csml:position position="auto" positionID="default" x="1088.0" y="587.0"/>
<csml:shape shapeID="default" visible="true">
<csml:toolSpecificGraphics xmlns="http://www.csml.org/csml/cigraphics">
<figure>
<geneEntity depth="0" size="6.892714500427246 6.892714500427246" visible="true"/>
</figure>
</csml:toolSpecificGraphics>
</csml:shape>
</csml:viewProperty>
</csml:entity>
<csml:entity id="e380" type="undef">
<csml:viewProperty>
<csml:position position="auto" positionID="default" x="1084.0" y="786.0"/>
<csml:shape shapeID="default" visible="true">
<csml:toolSpecificGraphics xmlns="http://www.csml.org/csml/cigraphics">
<figure>
<geneEntity depth="0" size="21.130976676940918 21.130976676940918" visible="true"/>
</figure>
</csml:toolSpecificGraphics>
</csml:shape>
</csml:viewProperty>
</csml:entity>
<csml:entity id="e381" type="undef">
<csml:viewProperty>
<csml:position position="auto" positionID="default" x="993.0" y="954.0"/>
<csml:shape shapeID="default" visible="true">
<csml:toolSpecificGraphics xmlns="http://www.csml.org/csml/cigraphics">
<figure>
<geneEntity depth="0" size="4.262717366218567 4.262717366218567" visible="true"/>
</figure>
</csml:toolSpecificGraphics>
</csml:shape>
</csml:viewProperty>
</csml:entity>
<csml:entity id="e382" type="undef">
<csml:viewProperty>
<csml:position position="auto" positionID="default" x="781.0" y="275.0"/>
<csml:shape shapeID="default" visible="true">
<csml:toolSpecificGraphics xmlns="http://www.csml.org/csml/cigraphics">
<figure>
<geneEntity depth="0" size="3.528331220149994 3.528331220149994" visible="true"/>
</figure>
</csml:toolSpecificGraphics>
</csml:shape>
</csml:viewProperty>
</csml:entity>
<csml:entity id="e383" type="undef">
<csml:viewProperty>
<csml:position position="auto" positionID="default" x="960.0" y="571.0"/>
<csml:shape shapeID="default" visible="true">
<csml:toolSpecificGraphics xmlns="http://www.csml.org/csml/cigraphics">
<figure>
<geneEntity depth="0" size="2.0000000298023224 2.0000000298023224" visible="true"/>
</figure>
</csml:toolSpecificGraphics>
</csml:shape>
</csml:viewProperty>
</csml:entity>
<csml:entity id="e384" type="undef">
<csml:viewProperty>
<csml:position position="auto" positionID="default" x="1195.0" y="569.0"/>
<csml:shape shapeID="default" visible="true">
<csml:toolSpecificGraphics xmlns="http://www.csml.org/csml/cigraphics">
<figure>
<geneEntity depth="0" size="10.75973629951477 10.75973629951477" visible="true"/>
</figure>
</csml:toolSpecificGraphics>
</csml:shape>
</csml:viewProperty>
</csml:entity>
<csml:entity id="e385" type="undef">
<csml:viewProperty>
<csml:position position="auto" positionID="default" x="1001.0" y="1032.0"/>
<csml:shape shapeID="default" visible="true">
<csml:toolSpecificGraphics xmlns="http://www.csml.org/csml/cigraphics">
<figure>
<geneEntity depth="0" size="13.366813659667969 13.366813659667969" visible="true"/>
</figure>
</csml:toolSpecificGraphics>
</csml:shape>
</csml:viewProperty>
</csml:entity>
<csml:entity id="e386" type="undef">
<csml:viewProperty>
<csml:position position="auto" positionID="default" x="960.0" y="571.0"/>
<csml:shape shapeID="default" visible="true">
<csml:toolSpecificGraphics xmlns="http://www.csml.org/csml/cigraphics">
<figure>
<geneEntity depth="0" size="2.0000000298023224 2.0000000298023224" visible="true"/>
</figure>
</csml:toolSpecificGraphics>
</csml:shape>
</csml:viewProperty>
</csml:entity>
<csml:entity id="e387" type="undef">
<csml:viewProperty>
<csml:position position="auto" positionID="default" x="1198.0" y="632.0"/>
<csml:shape shapeID="default" visible="true">
<csml:toolSpecificGraphics xmlns="http://www.csml.org/csml/cigraphics">
<figure>
<geneEntity depth="0" size="4.461913704872131 4.461913704872131" visible="true"/>
</figure>
</csml:toolSpecificGraphics>
</csml:shape>
</csml:viewProperty>
</csml:entity>
<csml:entity id="e388" type="undef">
<csml:viewProperty>
<csml:position position="auto" positionID="default" x="1285.0" y="783.0"/>
<csml:shape shapeID="default" visible="true">
<csml:toolSpecificGraphics xmlns="http://www.csml.org/csml/cigraphics">
<figure>
<geneEntity depth="0" size="4.030064344406128 4.030064344406128" visible="true"/>
</figure>
</csml:toolSpecificGraphics>
</csml:shape>
</csml:viewProperty>
</csml:entity>
<csml:entity id="e389" type="undef">
<csml:viewProperty>
<csml:position position="auto" positionID="default" x="577.0" y="620.0"/>
<csml:shape shapeID="default" visible="true">
<csml:toolSpecificGraphics xmlns="http://www.csml.org/csml/cigraphics">
<figure>
<geneEntity depth="0" size="4.820643067359924 4.820643067359924" visible="true"/>
</figure>
</csml:toolSpecificGraphics>
</csml:shape>
</csml:viewProperty>
</csml:entity>
<csml:entity id="e390" type="undef">
<csml:viewProperty>
<csml:position position="auto" positionID="default" x="960.0" y="571.0"/>
<csml:shape shapeID="default" visible="true">
<csml:toolSpecificGraphics xmlns="http://www.csml.org/csml/cigraphics">
<figure>
<geneEntity depth="0" size="2.0000000298023224 2.0000000298023224" visible="true"/>
</figure>
</csml:toolSpecificGraphics>
</csml:shape>
</csml:viewProperty>
</csml:entity>
<csml:entity id="e391" type="undef">
<csml:viewProperty>
<csml:position position="auto" positionID="default" x="978.0" y="757.0"/>
<csml:shape shapeID="default" visible="true">
<csml:toolSpecificGraphics xmlns="http://www.csml.org/csml/cigraphics">
<figure>
<geneEntity depth="0" size="7.689886093139648 7.689886093139648" visible="true"/>
</figure>
</csml:toolSpecificGraphics>
</csml:shape>
</csml:viewProperty>
</csml:entity>
<csml:entity id="e392" type="undef">
<csml:viewProperty>
<csml:position position="auto" positionID="default" x="977.0" y="912.0"/>
<csml:shape shapeID="default" visible="true">
<csml:toolSpecificGraphics xmlns="http://www.csml.org/csml/cigraphics">
<figure>
<geneEntity depth="0" size="11.601415872573853 11.601415872573853" visible="true"/>
</figure>
</csml:toolSpecificGraphics>
</csml:shape>
</csml:viewProperty>
</csml:entity>
<csml:entity id="e393" type="undef">
<csml:viewProperty>
<csml:position position="auto" positionID="default" x="960.0" y="571.0"/>
<csml:shape shapeID="default" visible="true">
<csml:toolSpecificGraphics xmlns="http://www.csml.org/csml/cigraphics">
<figure>
<geneEntity depth="0" size="2.0000000298023224 2.0000000298023224" visible="true"/>
</figure>
</csml:toolSpecificGraphics>
</csml:shape>
</csml:viewProperty>
</csml:entity>
<csml:entity id="e394" type="undef">
<csml:viewProperty>
<csml:position position="auto" positionID="default" x="1522.0" y="851.0"/>
<csml:shape shapeID="default" visible="true">
<csml:toolSpecificGraphics xmlns="http://www.csml.org/csml/cigraphics">
<figure>
<geneEntity depth="0" size="4.414899945259094 4.414899945259094" visible="true"/>
</figure>
</csml:toolSpecificGraphics>
</csml:shape>
</csml:viewProperty>
</csml:entity>
<csml:entity id="e395" type="undef">
<csml:viewProperty>
<csml:position position="auto" positionID="default" x="960.0" y="571.0"/>
<csml:shape shapeID="default" visible="true">
<csml:toolSpecificGraphics xmlns="http://www.csml.org/csml/cigraphics">
<figure>
<geneEntity depth="0" size="2.0000000298023224 2.0000000298023224" visible="true"/>
</figure>
</csml:toolSpecificGraphics>
</csml:shape>
</csml:viewProperty>
</csml:entity>
<csml:entity id="e396" type="undef">
<csml:viewProperty>
<csml:position position="auto" positionID="default" x="960.0" y="571.0"/>
<csml:shape shapeID="default" visible="true">
<csml:toolSpecificGraphics xmlns="http://www.csml.org/csml/cigraphics">
<figure>
<geneEntity depth="0" size="2.0000000298023224 2.0000000298023224" visible="true"/>
</figure>
</csml:toolSpecificGraphics>
</csml:shape>
</csml:viewProperty>
</csml:entity>
<csml:entity id="e397" type="undef">
<csml:viewProperty>
<csml:position position="auto" positionID="default" x="960.0" y="571.0"/>
<csml:shape shapeID="default" visible="true">
<csml:toolSpecificGraphics xmlns="http://www.csml.org/csml/cigraphics">
<figure>
<geneEntity depth="0" size="2.0000000298023224 2.0000000298023224" visible="true"/>
</figure>
</csml:toolSpecificGraphics>
</csml:shape>
</csml:viewProperty>
</csml:entity>
<csml:entity id="e398" type="undef">
<csml:viewProperty>
<csml:position position="auto" positionID="default" x="1200.0" y="968.0"/>
<csml:shape shapeID="default" visible="true">
<csml:toolSpecificGraphics xmlns="http://www.csml.org/csml/cigraphics">
<figure>
<geneEntity depth="0" size="4.910425543785095 4.910425543785095" visible="true"/>
</figure>
</csml:toolSpecificGraphics>
</csml:shape>
</csml:viewProperty>
</csml:entity>
<csml:entity id="e399" type="undef">
<csml:viewProperty>
<csml:position position="auto" positionID="default" x="960.0" y="571.0"/>
<csml:shape shapeID="default" visible="true">
<csml:toolSpecificGraphics xmlns="http://www.csml.org/csml/cigraphics">
<figure>
<geneEntity depth="0" size="2.0000000298023224 2.0000000298023224" visible="true"/>
</figure>
</csml:toolSpecificGraphics>
</csml:shape>
</csml:viewProperty>
</csml:entity>
<csml:entity id="e400" type="undef">
<csml:viewProperty>
<csml:position position="auto" positionID="default" x="1182.0" y="732.0"/>
<csml:shape shapeID="default" visible="true">
<csml:toolSpecificGraphics xmlns="http://www.csml.org/csml/cigraphics">
<figure>
<geneEntity depth="0" size="4.10183310508728 4.10183310508728" visible="true"/>
</figure>
</csml:toolSpecificGraphics>
</csml:shape>
</csml:viewProperty>
</csml:entity>
<csml:entity id="e401" type="undef">
<csml:viewProperty>
<csml:position position="auto" positionID="default" x="960.0" y="571.0"/>
<csml:shape shapeID="default" visible="true">
<csml:toolSpecificGraphics xmlns="http://www.csml.org/csml/cigraphics">
<figure>
<geneEntity depth="0" size="2.0000000298023224 2.0000000298023224" visible="true"/>
</figure>
</csml:toolSpecificGraphics>
</csml:shape>
</csml:viewProperty>
</csml:entity>
<csml:entity id="e402" type="undef">
<csml:viewProperty>
<csml:position position="auto" positionID="default" x="973.0" y="463.0"/>
<csml:shape shapeID="default" visible="true">
<csml:toolSpecificGraphics xmlns="http://www.csml.org/csml/cigraphics">
<figure>
<geneEntity depth="0" size="4.4739580154418945 4.4739580154418945" visible="true"/>
</figure>
</csml:toolSpecificGraphics>
</csml:shape>
</csml:viewProperty>
</csml:entity>
<csml:entity id="e403" type="undef">
<csml:viewProperty>
<csml:position position="auto" positionID="default" x="658.0" y="552.0"/>
<csml:shape shapeID="default" visible="true">
<csml:toolSpecificGraphics xmlns="http://www.csml.org/csml/cigraphics">
<figure>
<geneEntity depth="0" size="12.981266975402832 12.981266975402832" visible="true"/>
</figure>
</csml:toolSpecificGraphics>
</csml:shape>
</csml:viewProperty>
</csml:entity>
<csml:entity id="e404" type="undef">
<csml:viewProperty>
<csml:position position="auto" positionID="default" x="960.0" y="571.0"/>
<csml:shape shapeID="default" visible="true">
<csml:toolSpecificGraphics xmlns="http://www.csml.org/csml/cigraphics">
<figure>
<geneEntity depth="0" size="2.0000000298023224 2.0000000298023224" visible="true"/>
</figure>
</csml:toolSpecificGraphics>
</csml:shape>
</csml:viewProperty>
</csml:entity>
<csml:entity id="e405" type="undef">
<csml:viewProperty>
<csml:position position="auto" positionID="default" x="897.0" y="973.0"/>
<csml:shape shapeID="default" visible="true">
<csml:toolSpecificGraphics xmlns="http://www.csml.org/csml/cigraphics">
<figure>
<geneEntity depth="0" size="4.727301597595215 4.727301597595215" visible="true"/>
</figure>
</csml:toolSpecificGraphics>
</csml:shape>
</csml:viewProperty>
</csml:entity>
<csml:entity id="e406" type="undef">
<csml:viewProperty>
<csml:position position="auto" positionID="default" x="1096.0" y="588.0"/>
<csml:shape shapeID="default" visible="true">
<csml:toolSpecificGraphics xmlns="http://www.csml.org/csml/cigraphics">
<figure>
<geneEntity depth="0" size="4.214687645435333 4.214687645435333" visible="true"/>
</figure>
</csml:toolSpecificGraphics>
</csml:shape>
</csml:viewProperty>
</csml:entity>
<csml:entity id="e407" type="undef">
<csml:viewProperty>
<csml:position position="auto" positionID="default" x="960.0" y="571.0"/>
<csml:shape shapeID="default" visible="true">
<csml:toolSpecificGraphics xmlns="http://www.csml.org/csml/cigraphics">
<figure>
<geneEntity depth="0" size="2.0000000298023224 2.0000000298023224" visible="true"/>
</figure>
</csml:toolSpecificGraphics>
</csml:shape>
</csml:viewProperty>
</csml:entity>
<csml:entity id="e408" type="undef">
<csml:viewProperty>
<csml:position position="auto" positionID="default" x="960.0" y="571.0"/>
<csml:shape shapeID="default" visible="true">
<csml:toolSpecificGraphics xmlns="http://www.csml.org/csml/cigraphics">
<figure>
<geneEntity depth="0" size="2.0000000298023224 2.0000000298023224" visible="true"/>
</figure>
</csml:toolSpecificGraphics>
</csml:shape>
</csml:viewProperty>
</csml:entity>
<csml:entity id="e409" type="undef">
<csml:viewProperty>
<csml:position position="auto" positionID="default" x="960.0" y="571.0"/>
<csml:shape shapeID="default" visible="true">
<csml:toolSpecificGraphics xmlns="http://www.csml.org/csml/cigraphics">
<figure>
<geneEntity depth="0" size="2.0000000298023224 2.0000000298023224" visible="true"/>
</figure>
</csml:toolSpecificGraphics>
</csml:shape>
</csml:viewProperty>
</csml:entity>
<csml:entity id="e410" type="undef">
<csml:viewProperty>
<csml:position position="auto" positionID="default" x="1195.0" y="923.0"/>
<csml:shape shapeID="default" visible="true">
<csml:toolSpecificGraphics xmlns="http://www.csml.org/csml/cigraphics">
<figure>
<geneEntity depth="0" size="9.000159502029419 9.000159502029419" visible="true"/>
</figure>
</csml:toolSpecificGraphics>
</csml:shape>
</csml:viewProperty>
</csml:entity>
<csml:entity id="e411" type="undef">
<csml:viewProperty>
<csml:position position="auto" positionID="default" x="1177.0" y="478.0"/>
<csml:shape shapeID="default" visible="true">
<csml:toolSpecificGraphics xmlns="http://www.csml.org/csml/cigraphics">
<figure>
<geneEntity depth="0" size="4.131020903587341 4.131020903587341" visible="true"/>
</figure>
</csml:toolSpecificGraphics>
</csml:shape>
</csml:viewProperty>
</csml:entity>
<csml:entity id="e412" type="undef">
<csml:viewProperty>
<csml:position position="auto" positionID="default" x="1000.0" y="677.0"/>
<csml:shape shapeID="default" visible="true">
<csml:toolSpecificGraphics xmlns="http://www.csml.org/csml/cigraphics">
<figure>
<geneEntity depth="0" size="4.196444749832153 4.196444749832153" visible="true"/>
</figure>
</csml:toolSpecificGraphics>
</csml:shape>
</csml:viewProperty>
</csml:entity>
<csml:entity id="e413" type="undef">
<csml:viewProperty>
<csml:position position="auto" positionID="default" x="1103.0" y="691.0"/>
<csml:shape shapeID="default" visible="true">
<csml:toolSpecificGraphics xmlns="http://www.csml.org/csml/cigraphics">
<figure>
<geneEntity depth="0" size="4.922317862510681 4.922317862510681" visible="true"/>
</figure>
</csml:toolSpecificGraphics>
</csml:shape>
</csml:viewProperty>
</csml:entity>
<csml:entity id="e414" type="undef">
<csml:viewProperty>
<csml:position position="auto" positionID="default" x="1035.0" y="663.0"/>
<csml:shape shapeID="default" visible="true">
<csml:toolSpecificGraphics xmlns="http://www.csml.org/csml/cigraphics">
<figure>
<geneEntity depth="0" size="9.073853492736816 9.073853492736816" visible="true"/>
</figure>
</csml:toolSpecificGraphics>
</csml:shape>
</csml:viewProperty>
</csml:entity>
<csml:entity id="e415" type="undef">
<csml:viewProperty>
<csml:position position="auto" positionID="default" x="824.0" y="258.0"/>
<csml:shape shapeID="default" visible="true">
<csml:toolSpecificGraphics xmlns="http://www.csml.org/csml/cigraphics">
<figure>
<geneEntity depth="0" size="8.377481698989868 8.377481698989868" visible="true"/>
</figure>
</csml:toolSpecificGraphics>
</csml:shape>
</csml:viewProperty>
</csml:entity>
<csml:entity id="e416" type="undef">
<csml:viewProperty>
<csml:position position="auto" positionID="default" x="695.0" y="574.0"/>
<csml:shape shapeID="default" visible="true">
<csml:toolSpecificGraphics xmlns="http://www.csml.org/csml/cigraphics">
<figure>
<geneEntity depth="0" size="4.709312915802002 4.709312915802002" visible="true"/>
</figure>
</csml:toolSpecificGraphics>
</csml:shape>
</csml:viewProperty>
</csml:entity>
<csml:entity id="e417" type="undef">
<csml:viewProperty>
<csml:position position="auto" positionID="default" x="1028.0" y="641.0"/>
<csml:shape shapeID="default" visible="true">
<csml:toolSpecificGraphics xmlns="http://www.csml.org/csml/cigraphics">
<figure>
<geneEntity depth="0" size="9.612236618995667 9.612236618995667" visible="true"/>
</figure>
</csml:toolSpecificGraphics>
</csml:shape>
</csml:viewProperty>
</csml:entity>
<csml:entity id="e418" type="undef">
<csml:viewProperty>
<csml:position position="auto" positionID="default" x="1293.0" y="383.0"/>
<csml:shape shapeID="default" visible="true">
<csml:toolSpecificGraphics xmlns="http://www.csml.org/csml/cigraphics">
<figure>
<geneEntity depth="0" size="11.20119571685791 11.20119571685791" visible="true"/>
</figure>
</csml:toolSpecificGraphics>
</csml:shape>
</csml:viewProperty>
</csml:entity>
<csml:entity id="e419" type="undef">
<csml:viewProperty>
<csml:position position="auto" positionID="default" x="960.0" y="571.0"/>
<csml:shape shapeID="default" visible="true">
<csml:toolSpecificGraphics xmlns="http://www.csml.org/csml/cigraphics">
<figure>
<geneEntity depth="0" size="2.0000000298023224 2.0000000298023224" visible="true"/>
</figure>
</csml:toolSpecificGraphics>
</csml:shape>
</csml:viewProperty>
</csml:entity>
<csml:entity id="e420" type="undef">
<csml:viewProperty>
<csml:position position="auto" positionID="default" x="1068.0" y="649.0"/>
<csml:shape shapeID="default" visible="true">
<csml:toolSpecificGraphics xmlns="http://www.csml.org/csml/cigraphics">
<figure>
<geneEntity depth="0" size="3.894038200378418 3.894038200378418" visible="true"/>
</figure>
</csml:toolSpecificGraphics>
</csml:shape>
</csml:viewProperty>
</csml:entity>
<csml:entity id="e421" type="undef">
<csml:viewProperty>
<csml:position position="auto" positionID="default" x="960.0" y="571.0"/>
<csml:shape shapeID="default" visible="true">
<csml:toolSpecificGraphics xmlns="http://www.csml.org/csml/cigraphics">
<figure>
<geneEntity depth="0" size="2.0000000298023224 2.0000000298023224" visible="true"/>
</figure>
</csml:toolSpecificGraphics>
</csml:shape>
</csml:viewProperty>
</csml:entity>
<csml:entity id="e422" type="undef">
<csml:viewProperty>
<csml:position position="auto" positionID="default" x="1276.0" y="361.0"/>
<csml:shape shapeID="default" visible="true">
<csml:toolSpecificGraphics xmlns="http://www.csml.org/csml/cigraphics">
<figure>
<geneEntity depth="0" size="4.080675840377808 4.080675840377808" visible="true"/>
</figure>
</csml:toolSpecificGraphics>
</csml:shape>
</csml:viewProperty>
</csml:entity>
<csml:entity id="e423" type="undef">
<csml:viewProperty>
<csml:position position="auto" positionID="default" x="1057.0" y="320.0"/>
<csml:shape shapeID="default" visible="true">
<csml:toolSpecificGraphics xmlns="http://www.csml.org/csml/cigraphics">
<figure>
<geneEntity depth="0" size="11.005923748016357 11.005923748016357" visible="true"/>
</figure>
</csml:toolSpecificGraphics>
</csml:shape>
</csml:viewProperty>
</csml:entity>
<csml:entity id="e424" type="undef">
<csml:viewProperty>
<csml:position position="auto" positionID="default" x="894.0" y="439.0"/>
<csml:shape shapeID="default" visible="true">
<csml:toolSpecificGraphics xmlns="http://www.csml.org/csml/cigraphics">
<figure>
<geneEntity depth="0" size="10.37311315536499 10.37311315536499" visible="true"/>
</figure>
</csml:toolSpecificGraphics>
</csml:shape>
</csml:viewProperty>
</csml:entity>
<csml:entity id="e425" type="undef">
<csml:viewProperty>
<csml:position position="auto" positionID="default" x="1092.0" y="678.0"/>
<csml:shape shapeID="default" visible="true">
<csml:toolSpecificGraphics xmlns="http://www.csml.org/csml/cigraphics">
<figure>
<geneEntity depth="0" size="8.10786247253418 8.10786247253418" visible="true"/>
</figure>
</csml:toolSpecificGraphics>
</csml:shape>
</csml:viewProperty>
</csml:entity>
<csml:entity id="e426" type="undef">
<csml:viewProperty>
<csml:position position="auto" positionID="default" x="960.0" y="571.0"/>
<csml:shape shapeID="default" visible="true">
<csml:toolSpecificGraphics xmlns="http://www.csml.org/csml/cigraphics">
<figure>
<geneEntity depth="0" size="2.0000000298023224 2.0000000298023224" visible="true"/>
</figure>
</csml:toolSpecificGraphics>
</csml:shape>
</csml:viewProperty>
</csml:entity>
<csml:entity id="e427" type="undef">
<csml:viewProperty>
<csml:position position="auto" positionID="default" x="1106.0" y="563.0"/>
<csml:shape shapeID="default" visible="true">
<csml:toolSpecificGraphics xmlns="http://www.csml.org/csml/cigraphics">
<figure>
<geneEntity depth="0" size="4.599129557609558 4.599129557609558" visible="true"/>
</figure>
</csml:toolSpecificGraphics>
</csml:shape>
</csml:viewProperty>
</csml:entity>
<csml:entity id="e428" type="undef">
<csml:viewProperty>
<csml:position position="auto" positionID="default" x="901.0" y="513.0"/>
<csml:shape shapeID="default" visible="true">
<csml:toolSpecificGraphics xmlns="http://www.csml.org/csml/cigraphics">
<figure>
<geneEntity depth="0" size="5.534539222717285 5.534539222717285" visible="true"/>
</figure>
</csml:toolSpecificGraphics>
</csml:shape>
</csml:viewProperty>
</csml:entity>
<csml:entity id="e429" type="undef">
<csml:viewProperty>
<csml:position position="auto" positionID="default" x="928.0" y="550.0"/>
<csml:shape shapeID="default" visible="true">
<csml:toolSpecificGraphics xmlns="http://www.csml.org/csml/cigraphics">
<figure>
<geneEntity depth="0" size="6.550543308258057 6.550543308258057" visible="true"/>
</figure>
</csml:toolSpecificGraphics>
</csml:shape>
</csml:viewProperty>
</csml:entity>
<csml:entity id="e430" type="undef">
<csml:viewProperty>
<csml:position position="auto" positionID="default" x="960.0" y="571.0"/>
<csml:shape shapeID="default" visible="true">
<csml:toolSpecificGraphics xmlns="http://www.csml.org/csml/cigraphics">
<figure>
<geneEntity depth="0" size="2.0000000298023224 2.0000000298023224" visible="true"/>
</figure>
</csml:toolSpecificGraphics>
</csml:shape>
</csml:viewProperty>
</csml:entity>
<csml:entity id="e431" type="undef">
<csml:viewProperty>
<csml:position position="auto" positionID="default" x="960.0" y="571.0"/>
<csml:shape shapeID="default" visible="true">
<csml:toolSpecificGraphics xmlns="http://www.csml.org/csml/cigraphics">
<figure>
<geneEntity depth="0" size="2.0000000298023224 2.0000000298023224" visible="true"/>
</figure>
</csml:toolSpecificGraphics>
</csml:shape>
</csml:viewProperty>
</csml:entity>
<csml:entity id="e432" type="undef">
<csml:viewProperty>
<csml:position position="auto" positionID="default" x="833.0" y="257.0"/>
<csml:shape shapeID="default" visible="true">
<csml:toolSpecificGraphics xmlns="http://www.csml.org/csml/cigraphics">
<figure>
<geneEntity depth="0" size="3.500746488571167 3.500746488571167" visible="true"/>
</figure>
</csml:toolSpecificGraphics>
</csml:shape>
</csml:viewProperty>
</csml:entity>
<csml:entity id="e433" type="undef">
<csml:viewProperty>
<csml:position position="auto" positionID="default" x="960.0" y="571.0"/>
<csml:shape shapeID="default" visible="true">
<csml:toolSpecificGraphics xmlns="http://www.csml.org/csml/cigraphics">
<figure>
<geneEntity depth="0" size="2.0000000298023224 2.0000000298023224" visible="true"/>
</figure>
</csml:toolSpecificGraphics>
</csml:shape>
</csml:viewProperty>
</csml:entity>
<csml:entity id="e434" type="undef">
<csml:viewProperty>
<csml:position position="auto" positionID="default" x="924.0" y="476.0"/>
<csml:shape shapeID="default" visible="true">
<csml:toolSpecificGraphics xmlns="http://www.csml.org/csml/cigraphics">
<figure>
<geneEntity depth="0" size="4.23281729221344 4.23281729221344" visible="true"/>
</figure>
</csml:toolSpecificGraphics>
</csml:shape>
</csml:viewProperty>
</csml:entity>
<csml:entity id="e435" type="undef">
<csml:viewProperty>
<csml:position position="auto" positionID="default" x="1097.0" y="771.0"/>
<csml:shape shapeID="default" visible="true">
<csml:toolSpecificGraphics xmlns="http://www.csml.org/csml/cigraphics">
<figure>
<geneEntity depth="0" size="3.919742703437805 3.919742703437805" visible="true"/>
</figure>
</csml:toolSpecificGraphics>
</csml:shape>
</csml:viewProperty>
</csml:entity>
<csml:entity id="e436" type="undef">
<csml:viewProperty>
<csml:position position="auto" positionID="default" x="731.0" y="823.0"/>
<csml:shape shapeID="default" visible="true">
<csml:toolSpecificGraphics xmlns="http://www.csml.org/csml/cigraphics">
<figure>
<geneEntity depth="0" size="11.292555332183838 11.292555332183838" visible="true"/>
</figure>
</csml:toolSpecificGraphics>
</csml:shape>
</csml:viewProperty>
</csml:entity>
<csml:entity id="e437" type="undef">
<csml:viewProperty>
<csml:position position="auto" positionID="default" x="960.0" y="571.0"/>
<csml:shape shapeID="default" visible="true">
<csml:toolSpecificGraphics xmlns="http://www.csml.org/csml/cigraphics">
<figure>
<geneEntity depth="0" size="2.0000000298023224 2.0000000298023224" visible="true"/>
</figure>
</csml:toolSpecificGraphics>
</csml:shape>
</csml:viewProperty>
</csml:entity>
<csml:entity id="e438" type="undef">
<csml:viewProperty>
<csml:position position="auto" positionID="default" x="960.0" y="571.0"/>
<csml:shape shapeID="default" visible="true">
<csml:toolSpecificGraphics xmlns="http://www.csml.org/csml/cigraphics">
<figure>
<geneEntity depth="0" size="2.0000000298023224 2.0000000298023224" visible="true"/>
</figure>
</csml:toolSpecificGraphics>
</csml:shape>
</csml:viewProperty>
</csml:entity>
<csml:entity id="e439" type="undef">
<csml:viewProperty>
<csml:position position="auto" positionID="default" x="960.0" y="571.0"/>
<csml:shape shapeID="default" visible="true">
<csml:toolSpecificGraphics xmlns="http://www.csml.org/csml/cigraphics">
<figure>
<geneEntity depth="0" size="2.0000000298023224 2.0000000298023224" visible="true"/>
</figure>
</csml:toolSpecificGraphics>
</csml:shape>
</csml:viewProperty>
</csml:entity>
<csml:entity id="e440" type="undef">
<csml:viewProperty>
<csml:position position="auto" positionID="default" x="1170.0" y="1041.0"/>
<csml:shape shapeID="default" visible="true">
<csml:toolSpecificGraphics xmlns="http://www.csml.org/csml/cigraphics">
<figure>
<geneEntity depth="0" size="8.43712329864502 8.43712329864502" visible="true"/>
</figure>
</csml:toolSpecificGraphics>
</csml:shape>
</csml:viewProperty>
</csml:entity>
<csml:entity id="e441" type="undef">
<csml:viewProperty>
<csml:position position="auto" positionID="default" x="960.0" y="571.0"/>
<csml:shape shapeID="default" visible="true">
<csml:toolSpecificGraphics xmlns="http://www.csml.org/csml/cigraphics">
<figure>
<geneEntity depth="0" size="2.0000000298023224 2.0000000298023224" visible="true"/>
</figure>
</csml:toolSpecificGraphics>
</csml:shape>
</csml:viewProperty>
</csml:entity>
<csml:entity id="e442" type="undef">
<csml:viewProperty>
<csml:position position="auto" positionID="default" x="1257.0" y="390.0"/>
<csml:shape shapeID="default" visible="true">
<csml:toolSpecificGraphics xmlns="http://www.csml.org/csml/cigraphics">
<figure>
<geneEntity depth="0" size="4.141920804977417 4.141920804977417" visible="true"/>
</figure>
</csml:toolSpecificGraphics>
</csml:shape>
</csml:viewProperty>
</csml:entity>
<csml:entity id="e443" type="undef">
<csml:viewProperty>
<csml:position position="auto" positionID="default" x="960.0" y="571.0"/>
<csml:shape shapeID="default" visible="true">
<csml:toolSpecificGraphics xmlns="http://www.csml.org/csml/cigraphics">
<figure>
<geneEntity depth="0" size="2.0000000298023224 2.0000000298023224" visible="true"/>
</figure>
</csml:toolSpecificGraphics>
</csml:shape>
</csml:viewProperty>
</csml:entity>
<csml:entity id="e444" type="undef">
<csml:viewProperty>
<csml:position position="auto" positionID="default" x="981.0" y="459.0"/>
<csml:shape shapeID="default" visible="true">
<csml:toolSpecificGraphics xmlns="http://www.csml.org/csml/cigraphics">
<figure>
<geneEntity depth="0" size="2.0000000298023224 2.0000000298023224" visible="true"/>
</figure>
</csml:toolSpecificGraphics>
</csml:shape>
</csml:viewProperty>
</csml:entity>
<csml:entity id="e445" type="undef">
<csml:viewProperty>
<csml:position position="auto" positionID="default" x="1200.0" y="945.0"/>
<csml:shape shapeID="default" visible="true">
<csml:toolSpecificGraphics xmlns="http://www.csml.org/csml/cigraphics">
<figure>
<geneEntity depth="0" size="4.906064867973328 4.906064867973328" visible="true"/>
</figure>
</csml:toolSpecificGraphics>
</csml:shape>
</csml:viewProperty>
</csml:entity>
<csml:entity id="e446" type="undef">
<csml:viewProperty>
<csml:position position="auto" positionID="default" x="960.0" y="571.0"/>
<csml:shape shapeID="default" visible="true">
<csml:toolSpecificGraphics xmlns="http://www.csml.org/csml/cigraphics">
<figure>
<geneEntity depth="0" size="2.0000000298023224 2.0000000298023224" visible="true"/>
</figure>
</csml:toolSpecificGraphics>
</csml:shape>
</csml:viewProperty>
</csml:entity>
<csml:entity id="e447" type="undef">
<csml:viewProperty>
<csml:position position="auto" positionID="default" x="1103.0" y="697.0"/>
<csml:shape shapeID="default" visible="true">
<csml:toolSpecificGraphics xmlns="http://www.csml.org/csml/cigraphics">
<figure>
<geneEntity depth="0" size="18.316489458084106 18.316489458084106" visible="true"/>
</figure>
</csml:toolSpecificGraphics>
</csml:shape>
</csml:viewProperty>
</csml:entity>
<csml:entity id="e448" type="undef">
<csml:viewProperty>
<csml:position position="auto" positionID="default" x="610.0" y="294.0"/>
<csml:shape shapeID="default" visible="true">
<csml:toolSpecificGraphics xmlns="http://www.csml.org/csml/cigraphics">
<figure>
<geneEntity depth="0" size="5.458537936210632 5.458537936210632" visible="true"/>
</figure>
</csml:toolSpecificGraphics>
</csml:shape>
</csml:viewProperty>
</csml:entity>
<csml:entity id="e449" type="undef">
<csml:viewProperty>
<csml:position position="auto" positionID="default" x="1502.0" y="836.0"/>
<csml:shape shapeID="default" visible="true">
<csml:toolSpecificGraphics xmlns="http://www.csml.org/csml/cigraphics">
<figure>
<geneEntity depth="0" size="16.844888925552368 16.844888925552368" visible="true"/>
</figure>
</csml:toolSpecificGraphics>
</csml:shape>
</csml:viewProperty>
</csml:entity>
<csml:entity id="e450" type="undef">
<csml:viewProperty>
<csml:position position="auto" positionID="default" x="1088.0" y="746.0"/>
<csml:shape shapeID="default" visible="true">
<csml:toolSpecificGraphics xmlns="http://www.csml.org/csml/cigraphics">
<figure>
<geneEntity depth="0" size="6.681990623474121 6.681990623474121" visible="true"/>
</figure>
</csml:toolSpecificGraphics>
</csml:shape>
</csml:viewProperty>
</csml:entity>
<csml:entity id="e451" type="undef">
<csml:viewProperty>
<csml:position position="auto" positionID="default" x="960.0" y="571.0"/>
<csml:shape shapeID="default" visible="true">
<csml:toolSpecificGraphics xmlns="http://www.csml.org/csml/cigraphics">
<figure>
<geneEntity depth="0" size="2.0000000298023224 2.0000000298023224" visible="true"/>
</figure>
</csml:toolSpecificGraphics>
</csml:shape>
</csml:viewProperty>
</csml:entity>
<csml:entity id="e452" type="undef">
<csml:viewProperty>
<csml:position position="auto" positionID="default" x="960.0" y="571.0"/>
<csml:shape shapeID="default" visible="true">
<csml:toolSpecificGraphics xmlns="http://www.csml.org/csml/cigraphics">
<figure>
<geneEntity depth="0" size="2.0000000298023224 2.0000000298023224" visible="true"/>
</figure>
</csml:toolSpecificGraphics>
</csml:shape>
</csml:viewProperty>
</csml:entity>
<csml:entity id="e453" type="undef">
<csml:viewProperty>
<csml:position position="auto" positionID="default" x="1131.0" y="468.0"/>
<csml:shape shapeID="default" visible="true">
<csml:toolSpecificGraphics xmlns="http://www.csml.org/csml/cigraphics">
<figure>
<geneEntity depth="0" size="5.557824969291687 5.557824969291687" visible="true"/>
</figure>
</csml:toolSpecificGraphics>
</csml:shape>
</csml:viewProperty>
</csml:entity>
<csml:entity id="e454" type="undef">
<csml:viewProperty>
<csml:position position="auto" positionID="default" x="1198.0" y="933.0"/>
<csml:shape shapeID="default" visible="true">
<csml:toolSpecificGraphics xmlns="http://www.csml.org/csml/cigraphics">
<figure>
<geneEntity depth="0" size="3.507525622844696 3.507525622844696" visible="true"/>
</figure>
</csml:toolSpecificGraphics>
</csml:shape>
</csml:viewProperty>
</csml:entity>
<csml:entity id="e455" type="undef">
<csml:viewProperty>
<csml:position position="auto" positionID="default" x="960.0" y="571.0"/>
<csml:shape shapeID="default" visible="true">
<csml:toolSpecificGraphics xmlns="http://www.csml.org/csml/cigraphics">
<figure>
<geneEntity depth="0" size="2.0000000298023224 2.0000000298023224" visible="true"/>
</figure>
</csml:toolSpecificGraphics>
</csml:shape>
</csml:viewProperty>
</csml:entity>
<csml:entity id="e456" type="undef">
<csml:viewProperty>
<csml:position position="auto" positionID="default" x="960.0" y="571.0"/>
<csml:shape shapeID="default" visible="true">
<csml:toolSpecificGraphics xmlns="http://www.csml.org/csml/cigraphics">
<figure>
<geneEntity depth="0" size="2.0000000298023224 2.0000000298023224" visible="true"/>
</figure>
</csml:toolSpecificGraphics>
</csml:shape>
</csml:viewProperty>
</csml:entity>
<csml:entity id="e457" type="undef">
<csml:viewProperty>
<csml:position position="auto" positionID="default" x="1113.0" y="681.0"/>
<csml:shape shapeID="default" visible="true">
<csml:toolSpecificGraphics xmlns="http://www.csml.org/csml/cigraphics">
<figure>
<geneEntity depth="0" size="5.286450982093811 5.286450982093811" visible="true"/>
</figure>
</csml:toolSpecificGraphics>
</csml:shape>
</csml:viewProperty>
</csml:entity>
<csml:entity id="e458" type="undef">
<csml:viewProperty>
<csml:position position="auto" positionID="default" x="1080.0" y="567.0"/>
<csml:shape shapeID="default" visible="true">
<csml:toolSpecificGraphics xmlns="http://www.csml.org/csml/cigraphics">
<figure>
<geneEntity depth="0" size="6.842125058174133 6.842125058174133" visible="true"/>
</figure>
</csml:toolSpecificGraphics>
</csml:shape>
</csml:viewProperty>
</csml:entity>
<csml:entity id="e459" type="undef">
<csml:viewProperty>
<csml:position position="auto" positionID="default" x="916.0" y="471.0"/>
<csml:shape shapeID="default" visible="true">
<csml:toolSpecificGraphics xmlns="http://www.csml.org/csml/cigraphics">
<figure>
<geneEntity depth="0" size="7.541971206665039 7.541971206665039" visible="true"/>
</figure>
</csml:toolSpecificGraphics>
</csml:shape>
</csml:viewProperty>
</csml:entity>
<csml:entity id="e460" type="undef">
<csml:viewProperty>
<csml:position position="auto" positionID="default" x="945.0" y="229.0"/>
<csml:shape shapeID="default" visible="true">
<csml:toolSpecificGraphics xmlns="http://www.csml.org/csml/cigraphics">
<figure>
<geneEntity depth="0" size="4.8683977127075195 4.8683977127075195" visible="true"/>
</figure>
</csml:toolSpecificGraphics>
</csml:shape>
</csml:viewProperty>
</csml:entity>
<csml:entity id="e461" type="undef">
<csml:viewProperty>
<csml:position position="auto" positionID="default" x="991.0" y="666.0"/>
<csml:shape shapeID="default" visible="true">
<csml:toolSpecificGraphics xmlns="http://www.csml.org/csml/cigraphics">
<figure>
<geneEntity depth="0" size="4.18018102645874 4.18018102645874" visible="true"/>
</figure>
</csml:toolSpecificGraphics>
</csml:shape>
</csml:viewProperty>
</csml:entity>
<csml:entity id="e462" type="undef">
<csml:viewProperty>
<csml:position position="auto" positionID="default" x="960.0" y="571.0"/>
<csml:shape shapeID="default" visible="true">
<csml:toolSpecificGraphics xmlns="http://www.csml.org/csml/cigraphics">
<figure>
<geneEntity depth="0" size="2.0000000298023224 2.0000000298023224" visible="true"/>
</figure>
</csml:toolSpecificGraphics>
</csml:shape>
</csml:viewProperty>
</csml:entity>
<csml:entity id="e463" type="undef">
<csml:viewProperty>
<csml:position position="auto" positionID="default" x="1102.0" y="747.0"/>
<csml:shape shapeID="default" visible="true">
<csml:toolSpecificGraphics xmlns="http://www.csml.org/csml/cigraphics">
<figure>
<geneEntity depth="0" size="8.48475992679596 8.48475992679596" visible="true"/>
</figure>
</csml:toolSpecificGraphics>
</csml:shape>
</csml:viewProperty>
</csml:entity>
<csml:entity id="e464" type="undef">
<csml:viewProperty>
<csml:position position="auto" positionID="default" x="981.0" y="457.0"/>
<csml:shape shapeID="default" visible="true">
<csml:toolSpecificGraphics xmlns="http://www.csml.org/csml/cigraphics">
<figure>
<geneEntity depth="0" size="2.5682789087295532 2.5682789087295532" visible="true"/>
</figure>
</csml:toolSpecificGraphics>
</csml:shape>
</csml:viewProperty>
</csml:entity>
<csml:entity id="e465" type="undef">
<csml:viewProperty>
<csml:position position="auto" positionID="default" x="1227.0" y="1003.0"/>
<csml:shape shapeID="default" visible="true">
<csml:toolSpecificGraphics xmlns="http://www.csml.org/csml/cigraphics">
<figure>
<geneEntity depth="0" size="10.231342315673828 10.231342315673828" visible="true"/>
</figure>
</csml:toolSpecificGraphics>
</csml:shape>
</csml:viewProperty>
</csml:entity>
<csml:entity id="e466" type="undef">
<csml:viewProperty>
<csml:position position="auto" positionID="default" x="1111.0" y="500.0"/>
<csml:shape shapeID="default" visible="true">
<csml:toolSpecificGraphics xmlns="http://www.csml.org/csml/cigraphics">
<figure>
<geneEntity depth="0" size="9.67953622341156 9.67953622341156" visible="true"/>
</figure>
</csml:toolSpecificGraphics>
</csml:shape>
</csml:viewProperty>
</csml:entity>
<csml:entity id="e467" type="undef">
<csml:viewProperty>
<csml:position position="auto" positionID="default" x="1282.0" y="696.0"/>
<csml:shape shapeID="default" visible="true">
<csml:toolSpecificGraphics xmlns="http://www.csml.org/csml/cigraphics">
<figure>
<geneEntity depth="0" size="4.398967027664185 4.398967027664185" visible="true"/>
</figure>
</csml:toolSpecificGraphics>
</csml:shape>
</csml:viewProperty>
</csml:entity>
<csml:entity id="e468" type="undef">
<csml:viewProperty>
<csml:position position="auto" positionID="default" x="1375.0" y="483.0"/>
<csml:shape shapeID="default" visible="true">
<csml:toolSpecificGraphics xmlns="http://www.csml.org/csml/cigraphics">
<figure>
<geneEntity depth="0" size="4.391132593154907 4.391132593154907" visible="true"/>
</figure>
</csml:toolSpecificGraphics>
</csml:shape>
</csml:viewProperty>
</csml:entity>
<csml:entity id="e469" type="undef">
<csml:viewProperty>
<csml:position position="auto" positionID="default" x="518.0" y="848.0"/>
<csml:shape shapeID="default" visible="true">
<csml:toolSpecificGraphics xmlns="http://www.csml.org/csml/cigraphics">
<figure>
<geneEntity depth="0" size="12.28421688079834 12.28421688079834" visible="true"/>
</figure>
</csml:toolSpecificGraphics>
</csml:shape>
</csml:viewProperty>
</csml:entity>
<csml:entity id="e470" type="undef">
<csml:viewProperty>
<csml:position position="auto" positionID="default" x="909.0" y="229.0"/>
<csml:shape shapeID="default" visible="true">
<csml:toolSpecificGraphics xmlns="http://www.csml.org/csml/cigraphics">
<figure>
<geneEntity depth="0" size="8.44515323638916 8.44515323638916" visible="true"/>
</figure>
</csml:toolSpecificGraphics>
</csml:shape>
</csml:viewProperty>
</csml:entity>
<csml:entity id="e471" type="undef">
<csml:viewProperty>
<csml:position position="auto" positionID="default" x="938.0" y="628.0"/>
<csml:shape shapeID="default" visible="true">
<csml:toolSpecificGraphics xmlns="http://www.csml.org/csml/cigraphics">
<figure>
<geneEntity depth="0" size="9.068755507469177 9.068755507469177" visible="true"/>
</figure>
</csml:toolSpecificGraphics>
</csml:shape>
</csml:viewProperty>
</csml:entity>
<csml:entity id="e472" type="undef">
<csml:viewProperty>
<csml:position position="auto" positionID="default" x="1052.0" y="661.0"/>
<csml:shape shapeID="default" visible="true">
<csml:toolSpecificGraphics xmlns="http://www.csml.org/csml/cigraphics">
<figure>
<geneEntity depth="0" size="3.684402108192444 3.684402108192444" visible="true"/>
</figure>
</csml:toolSpecificGraphics>
</csml:shape>
</csml:viewProperty>
</csml:entity>
<csml:entity id="e473" type="undef">
<csml:viewProperty>
<csml:position position="auto" positionID="default" x="960.0" y="571.0"/>
<csml:shape shapeID="default" visible="true">
<csml:toolSpecificGraphics xmlns="http://www.csml.org/csml/cigraphics">
<figure>
<geneEntity depth="0" size="2.0000000298023224 2.0000000298023224" visible="true"/>
</figure>
</csml:toolSpecificGraphics>
</csml:shape>
</csml:viewProperty>
</csml:entity>
<csml:entity id="e474" type="undef">
<csml:viewProperty>
<csml:position position="auto" positionID="default" x="1212.0" y="996.0"/>
<csml:shape shapeID="default" visible="true">
<csml:toolSpecificGraphics xmlns="http://www.csml.org/csml/cigraphics">
<figure>
<geneEntity depth="0" size="5.787968039512634 5.787968039512634" visible="true"/>
</figure>
</csml:toolSpecificGraphics>
</csml:shape>
</csml:viewProperty>
</csml:entity>
<csml:entity id="e475" type="undef">
<csml:viewProperty>
<csml:position position="auto" positionID="default" x="613.0" y="292.0"/>
<csml:shape shapeID="default" visible="true">
<csml:toolSpecificGraphics xmlns="http://www.csml.org/csml/cigraphics">
<figure>
<geneEntity depth="0" size="3.1869518756866455 3.1869518756866455" visible="true"/>
</figure>
</csml:toolSpecificGraphics>
</csml:shape>
</csml:viewProperty>
</csml:entity>
<csml:entity id="e476" type="undef">
<csml:viewProperty>
<csml:position position="auto" positionID="default" x="960.0" y="571.0"/>
<csml:shape shapeID="default" visible="true">
<csml:toolSpecificGraphics xmlns="http://www.csml.org/csml/cigraphics">
<figure>
<geneEntity depth="0" size="2.0000000298023224 2.0000000298023224" visible="true"/>
</figure>
</csml:toolSpecificGraphics>
</csml:shape>
</csml:viewProperty>
</csml:entity>
<csml:entity id="e477" type="undef">
<csml:viewProperty>
<csml:position position="auto" positionID="default" x="960.0" y="571.0"/>
<csml:shape shapeID="default" visible="true">
<csml:toolSpecificGraphics xmlns="http://www.csml.org/csml/cigraphics">
<figure>
<geneEntity depth="0" size="2.0000000298023224 2.0000000298023224" visible="true"/>
</figure>
</csml:toolSpecificGraphics>
</csml:shape>
</csml:viewProperty>
</csml:entity>
<csml:entity id="e478" type="undef">
<csml:viewProperty>
<csml:position position="auto" positionID="default" x="615.0" y="294.0"/>
<csml:shape shapeID="default" visible="true">
<csml:toolSpecificGraphics xmlns="http://www.csml.org/csml/cigraphics">
<figure>
<geneEntity depth="0" size="3.4527593851089478 3.4527593851089478" visible="true"/>
</figure>
</csml:toolSpecificGraphics>
</csml:shape>
</csml:viewProperty>
</csml:entity>
<csml:entity id="e479" type="undef">
<csml:viewProperty>
<csml:position position="auto" positionID="default" x="960.0" y="571.0"/>
<csml:shape shapeID="default" visible="true">
<csml:toolSpecificGraphics xmlns="http://www.csml.org/csml/cigraphics">
<figure>
<geneEntity depth="0" size="2.0000000298023224 2.0000000298023224" visible="true"/>
</figure>
</csml:toolSpecificGraphics>
</csml:shape>
</csml:viewProperty>
</csml:entity>
<csml:entity id="e480" type="undef">
<csml:viewProperty>
<csml:position position="auto" positionID="default" x="897.0" y="299.0"/>
<csml:shape shapeID="default" visible="true">
<csml:toolSpecificGraphics xmlns="http://www.csml.org/csml/cigraphics">
<figure>
<geneEntity depth="0" size="8.775494694709778 8.775494694709778" visible="true"/>
</figure>
</csml:toolSpecificGraphics>
</csml:shape>
</csml:viewProperty>
</csml:entity>
<csml:entity id="e481" type="undef">
<csml:viewProperty>
<csml:position position="auto" positionID="default" x="960.0" y="571.0"/>
<csml:shape shapeID="default" visible="true">
<csml:toolSpecificGraphics xmlns="http://www.csml.org/csml/cigraphics">
<figure>
<geneEntity depth="0" size="2.0000000298023224 2.0000000298023224" visible="true"/>
</figure>
</csml:toolSpecificGraphics>
</csml:shape>
</csml:viewProperty>
</csml:entity>
<csml:entity id="e482" type="undef">
<csml:viewProperty>
<csml:position position="auto" positionID="default" x="836.0" y="264.0"/>
<csml:shape shapeID="default" visible="true">
<csml:toolSpecificGraphics xmlns="http://www.csml.org/csml/cigraphics">
<figure>
<geneEntity depth="0" size="3.2922056317329407 3.2922056317329407" visible="true"/>
</figure>
</csml:toolSpecificGraphics>
</csml:shape>
</csml:viewProperty>
</csml:entity>
<csml:entity id="e483" type="undef">
<csml:viewProperty>
<csml:position position="auto" positionID="default" x="1130.0" y="577.0"/>
<csml:shape shapeID="default" visible="true">
<csml:toolSpecificGraphics xmlns="http://www.csml.org/csml/cigraphics">
<figure>
<geneEntity depth="0" size="6.017779111862183 6.017779111862183" visible="true"/>
</figure>
</csml:toolSpecificGraphics>
</csml:shape>
</csml:viewProperty>
</csml:entity>
<csml:entity id="e484" type="undef">
<csml:viewProperty>
<csml:position position="auto" positionID="default" x="940.0" y="439.0"/>
<csml:shape shapeID="default" visible="true">
<csml:toolSpecificGraphics xmlns="http://www.csml.org/csml/cigraphics">
<figure>
<geneEntity depth="0" size="4.937480688095093 4.937480688095093" visible="true"/>
</figure>
</csml:toolSpecificGraphics>
</csml:shape>
</csml:viewProperty>
</csml:entity>
<csml:entity id="e485" type="undef">
<csml:viewProperty>
<csml:position position="auto" positionID="default" x="960.0" y="571.0"/>
<csml:shape shapeID="default" visible="true">
<csml:toolSpecificGraphics xmlns="http://www.csml.org/csml/cigraphics">
<figure>
<geneEntity depth="0" size="2.0000000298023224 2.0000000298023224" visible="true"/>
</figure>
</csml:toolSpecificGraphics>
</csml:shape>
</csml:viewProperty>
</csml:entity>
<csml:entity id="e486" type="undef">
<csml:viewProperty>
<csml:position position="auto" positionID="default" x="960.0" y="571.0"/>
<csml:shape shapeID="default" visible="true">
<csml:toolSpecificGraphics xmlns="http://www.csml.org/csml/cigraphics">
<figure>
<geneEntity depth="0" size="2.0000000298023224 2.0000000298023224" visible="true"/>
</figure>
</csml:toolSpecificGraphics>
</csml:shape>
</csml:viewProperty>
</csml:entity>
<csml:entity id="e487" type="undef">
<csml:viewProperty>
<csml:position position="auto" positionID="default" x="676.0" y="571.0"/>
<csml:shape shapeID="default" visible="true">
<csml:toolSpecificGraphics xmlns="http://www.csml.org/csml/cigraphics">
<figure>
<geneEntity depth="0" size="5.055546760559082 5.055546760559082" visible="true"/>
</figure>
</csml:toolSpecificGraphics>
</csml:shape>
</csml:viewProperty>
</csml:entity>
<csml:entity id="e488" type="undef">
<csml:viewProperty>
<csml:position position="auto" positionID="default" x="960.0" y="571.0"/>
<csml:shape shapeID="default" visible="true">
<csml:toolSpecificGraphics xmlns="http://www.csml.org/csml/cigraphics">
<figure>
<geneEntity depth="0" size="2.0000000298023224 2.0000000298023224" visible="true"/>
</figure>
</csml:toolSpecificGraphics>
</csml:shape>
</csml:viewProperty>
</csml:entity>
<csml:entity id="e489" type="undef">
<csml:viewProperty>
<csml:position position="auto" positionID="default" x="806.0" y="285.0"/>
<csml:shape shapeID="default" visible="true">
<csml:toolSpecificGraphics xmlns="http://www.csml.org/csml/cigraphics">
<figure>
<geneEntity depth="0" size="3.6445149779319763 3.6445149779319763" visible="true"/>
</figure>
</csml:toolSpecificGraphics>
</csml:shape>
</csml:viewProperty>
</csml:entity>
<csml:entity id="e490" type="undef">
<csml:viewProperty>
<csml:position position="auto" positionID="default" x="1450.0" y="912.0"/>
<csml:shape shapeID="default" visible="true">
<csml:toolSpecificGraphics xmlns="http://www.csml.org/csml/cigraphics">
<figure>
<geneEntity depth="0" size="4.613742232322693 4.613742232322693" visible="true"/>
</figure>
</csml:toolSpecificGraphics>
</csml:shape>
</csml:viewProperty>
</csml:entity>
<csml:entity id="e491" type="undef">
<csml:viewProperty>
<csml:position position="auto" positionID="default" x="960.0" y="571.0"/>
<csml:shape shapeID="default" visible="true">
<csml:toolSpecificGraphics xmlns="http://www.csml.org/csml/cigraphics">
<figure>
<geneEntity depth="0" size="2.0000000298023224 2.0000000298023224" visible="true"/>
</figure>
</csml:toolSpecificGraphics>
</csml:shape>
</csml:viewProperty>
</csml:entity>
<csml:entity id="e492" type="undef">
<csml:viewProperty>
<csml:position position="auto" positionID="default" x="755.0" y="435.0"/>
<csml:shape shapeID="default" visible="true">
<csml:toolSpecificGraphics xmlns="http://www.csml.org/csml/cigraphics">
<figure>
<geneEntity depth="0" size="7.800461649894714 7.800461649894714" visible="true"/>
</figure>
</csml:toolSpecificGraphics>
</csml:shape>
</csml:viewProperty>
</csml:entity>
<csml:entity id="e493" type="undef">
<csml:viewProperty>
<csml:position position="auto" positionID="default" x="1031.0" y="758.0"/>
<csml:shape shapeID="default" visible="true">
<csml:toolSpecificGraphics xmlns="http://www.csml.org/csml/cigraphics">
<figure>
<geneEntity depth="0" size="7.579771876335144 7.579771876335144" visible="true"/>
</figure>
</csml:toolSpecificGraphics>
</csml:shape>
</csml:viewProperty>
</csml:entity>
<csml:entity id="e494" type="undef">
<csml:viewProperty>
<csml:position position="auto" positionID="default" x="960.0" y="571.0"/>
<csml:shape shapeID="default" visible="true">
<csml:toolSpecificGraphics xmlns="http://www.csml.org/csml/cigraphics">
<figure>
<geneEntity depth="0" size="2.0000000298023224 2.0000000298023224" visible="true"/>
</figure>
</csml:toolSpecificGraphics>
</csml:shape>
</csml:viewProperty>
</csml:entity>
<csml:entity id="e495" type="undef">
<csml:viewProperty>
<csml:position position="auto" positionID="default" x="1211.0" y="498.0"/>
<csml:shape shapeID="default" visible="true">
<csml:toolSpecificGraphics xmlns="http://www.csml.org/csml/cigraphics">
<figure>
<geneEntity depth="0" size="6.533774733543396 6.533774733543396" visible="true"/>
</figure>
</csml:toolSpecificGraphics>
</csml:shape>
</csml:viewProperty>
</csml:entity>
<csml:entity id="e496" type="undef">
<csml:viewProperty>
<csml:position position="auto" positionID="default" x="960.0" y="571.0"/>
<csml:shape shapeID="default" visible="true">
<csml:toolSpecificGraphics xmlns="http://www.csml.org/csml/cigraphics">
<figure>
<geneEntity depth="0" size="2.0000000298023224 2.0000000298023224" visible="true"/>
</figure>
</csml:toolSpecificGraphics>
</csml:shape>
</csml:viewProperty>
</csml:entity>
<csml:entity id="e497" type="undef">
<csml:viewProperty>
<csml:position position="auto" positionID="default" x="808.0" y="660.0"/>
<csml:shape shapeID="default" visible="true">
<csml:toolSpecificGraphics xmlns="http://www.csml.org/csml/cigraphics">
<figure>
<geneEntity depth="0" size="3.5319513082504272 3.5319513082504272" visible="true"/>
</figure>
</csml:toolSpecificGraphics>
</csml:shape>
</csml:viewProperty>
</csml:entity>
<csml:entity id="e498" type="undef">
<csml:viewProperty>
<csml:position position="auto" positionID="default" x="960.0" y="571.0"/>
<csml:shape shapeID="default" visible="true">
<csml:toolSpecificGraphics xmlns="http://www.csml.org/csml/cigraphics">
<figure>
<geneEntity depth="0" size="2.0000000298023224 2.0000000298023224" visible="true"/>
</figure>
</csml:toolSpecificGraphics>
</csml:shape>
</csml:viewProperty>
</csml:entity>
<csml:entity id="e499" type="undef">
<csml:viewProperty>
<csml:position position="auto" positionID="default" x="960.0" y="571.0"/>
<csml:shape shapeID="default" visible="true">
<csml:toolSpecificGraphics xmlns="http://www.csml.org/csml/cigraphics">
<figure>
<geneEntity depth="0" size="2.0000000298023224 2.0000000298023224" visible="true"/>
</figure>
</csml:toolSpecificGraphics>
</csml:shape>
</csml:viewProperty>
</csml:entity>
<csml:entity id="e500" type="undef">
<csml:viewProperty>
<csml:position position="auto" positionID="default" x="913.0" y="297.0"/>
<csml:shape shapeID="default" visible="true">
<csml:toolSpecificGraphics xmlns="http://www.csml.org/csml/cigraphics">
<figure>
<geneEntity depth="0" size="12.035727500915527 12.035727500915527" visible="true"/>
</figure>
</csml:toolSpecificGraphics>
</csml:shape>
</csml:viewProperty>
</csml:entity>
<csml:entity id="e501" type="undef">
<csml:viewProperty>
<csml:position position="auto" positionID="default" x="1188.0" y="756.0"/>
<csml:shape shapeID="default" visible="true">
<csml:toolSpecificGraphics xmlns="http://www.csml.org/csml/cigraphics">
<figure>
<geneEntity depth="0" size="4.72074031829834 4.72074031829834" visible="true"/>
</figure>
</csml:toolSpecificGraphics>
</csml:shape>
</csml:viewProperty>
</csml:entity>
<csml:entity id="e502" type="undef">
<csml:viewProperty>
<csml:position position="auto" positionID="default" x="614.0" y="301.0"/>
<csml:shape shapeID="default" visible="true">
<csml:toolSpecificGraphics xmlns="http://www.csml.org/csml/cigraphics">
<figure>
<geneEntity depth="0" size="9.400585889816284 9.400585889816284" visible="true"/>
</figure>
</csml:toolSpecificGraphics>
</csml:shape>
</csml:viewProperty>
</csml:entity>
<csml:entity id="e503" type="undef">
<csml:viewProperty>
<csml:position position="auto" positionID="default" x="1141.0" y="867.0"/>
<csml:shape shapeID="default" visible="true">
<csml:toolSpecificGraphics xmlns="http://www.csml.org/csml/cigraphics">
<figure>
<geneEntity depth="0" size="3.7640216946601868 3.7640216946601868" visible="true"/>
</figure>
</csml:toolSpecificGraphics>
</csml:shape>
</csml:viewProperty>
</csml:entity>
<csml:entity id="e504" type="undef">
<csml:viewProperty>
<csml:position position="auto" positionID="default" x="506.0" y="869.0"/>
<csml:shape shapeID="default" visible="true">
<csml:toolSpecificGraphics xmlns="http://www.csml.org/csml/cigraphics">
<figure>
<geneEntity depth="0" size="5.483699440956116 5.483699440956116" visible="true"/>
</figure>
</csml:toolSpecificGraphics>
</csml:shape>
</csml:viewProperty>
</csml:entity>
<csml:entity id="e505" type="undef">
<csml:viewProperty>
<csml:position position="auto" positionID="default" x="606.0" y="292.0"/>
<csml:shape shapeID="default" visible="true">
<csml:toolSpecificGraphics xmlns="http://www.csml.org/csml/cigraphics">
<figure>
<geneEntity depth="0" size="7.955302000045776 7.955302000045776" visible="true"/>
</figure>
</csml:toolSpecificGraphics>
</csml:shape>
</csml:viewProperty>
</csml:entity>
<csml:entity id="e506" type="undef">
<csml:viewProperty>
<csml:position position="auto" positionID="default" x="1184.0" y="654.0"/>
<csml:shape shapeID="default" visible="true">
<csml:toolSpecificGraphics xmlns="http://www.csml.org/csml/cigraphics">
<figure>
<geneEntity depth="0" size="4.862661361694336 4.862661361694336" visible="true"/>
</figure>
</csml:toolSpecificGraphics>
</csml:shape>
</csml:viewProperty>
</csml:entity>
<csml:entity id="e507" type="undef">
<csml:viewProperty>
<csml:position position="auto" positionID="default" x="960.0" y="571.0"/>
<csml:shape shapeID="default" visible="true">
<csml:toolSpecificGraphics xmlns="http://www.csml.org/csml/cigraphics">
<figure>
<geneEntity depth="0" size="2.0000000298023224 2.0000000298023224" visible="true"/>
</figure>
</csml:toolSpecificGraphics>
</csml:shape>
</csml:viewProperty>
</csml:entity>
<csml:entity id="e508" type="undef">
<csml:viewProperty>
<csml:position position="auto" positionID="default" x="960.0" y="571.0"/>
<csml:shape shapeID="default" visible="true">
<csml:toolSpecificGraphics xmlns="http://www.csml.org/csml/cigraphics">
<figure>
<geneEntity depth="0" size="2.0000000298023224 2.0000000298023224" visible="true"/>
</figure>
</csml:toolSpecificGraphics>
</csml:shape>
</csml:viewProperty>
</csml:entity>
<csml:entity id="e509" type="undef">
<csml:viewProperty>
<csml:position position="auto" positionID="default" x="960.0" y="571.0"/>
<csml:shape shapeID="default" visible="true">
<csml:toolSpecificGraphics xmlns="http://www.csml.org/csml/cigraphics">
<figure>
<geneEntity depth="0" size="2.0000000298023224 2.0000000298023224" visible="true"/>
</figure>
</csml:toolSpecificGraphics>
</csml:shape>
</csml:viewProperty>
</csml:entity>
<csml:entity id="e510" type="undef">
<csml:viewProperty>
<csml:position position="auto" positionID="default" x="960.0" y="571.0"/>
<csml:shape shapeID="default" visible="true">
<csml:toolSpecificGraphics xmlns="http://www.csml.org/csml/cigraphics">
<figure>
<geneEntity depth="0" size="2.0000000298023224 2.0000000298023224" visible="true"/>
</figure>
</csml:toolSpecificGraphics>
</csml:shape>
</csml:viewProperty>
</csml:entity>
<csml:entity id="e511" type="undef">
<csml:viewProperty>
<csml:position position="auto" positionID="default" x="786.0" y="645.0"/>
<csml:shape shapeID="default" visible="true">
<csml:toolSpecificGraphics xmlns="http://www.csml.org/csml/cigraphics">
<figure>
<geneEntity depth="0" size="4.0364009141922 4.0364009141922" visible="true"/>
</figure>
</csml:toolSpecificGraphics>
</csml:shape>
</csml:viewProperty>
</csml:entity>
<csml:entity id="e512" type="undef">
<csml:viewProperty>
<csml:position position="auto" positionID="default" x="1216.0" y="934.0"/>
<csml:shape shapeID="default" visible="true">
<csml:toolSpecificGraphics xmlns="http://www.csml.org/csml/cigraphics">
<figure>
<geneEntity depth="0" size="4.921630620956421 4.921630620956421" visible="true"/>
</figure>
</csml:toolSpecificGraphics>
</csml:shape>
</csml:viewProperty>
</csml:entity>
<csml:entity id="e513" type="undef">
<csml:viewProperty>
<csml:position position="auto" positionID="default" x="1068.0" y="560.0"/>
<csml:shape shapeID="default" visible="true">
<csml:toolSpecificGraphics xmlns="http://www.csml.org/csml/cigraphics">
<figure>
<geneEntity depth="0" size="3.6882153153419495 3.6882153153419495" visible="true"/>
</figure>
</csml:toolSpecificGraphics>
</csml:shape>
</csml:viewProperty>
</csml:entity>
<csml:entity id="e514" type="undef">
<csml:viewProperty>
<csml:position position="auto" positionID="default" x="960.0" y="571.0"/>
<csml:shape shapeID="default" visible="true">
<csml:toolSpecificGraphics xmlns="http://www.csml.org/csml/cigraphics">
<figure>
<geneEntity depth="0" size="2.0000000298023224 2.0000000298023224" visible="true"/>
</figure>
</csml:toolSpecificGraphics>
</csml:shape>
</csml:viewProperty>
</csml:entity>
<csml:entity id="e515" type="undef">
<csml:viewProperty>
<csml:position position="auto" positionID="default" x="856.0" y="566.0"/>
<csml:shape shapeID="default" visible="true">
<csml:toolSpecificGraphics xmlns="http://www.csml.org/csml/cigraphics">
<figure>
<geneEntity depth="0" size="5.249718427658081 5.249718427658081" visible="true"/>
</figure>
</csml:toolSpecificGraphics>
</csml:shape>
</csml:viewProperty>
</csml:entity>
<csml:entity id="e516" type="undef">
<csml:viewProperty>
<csml:position position="auto" positionID="default" x="960.0" y="571.0"/>
<csml:shape shapeID="default" visible="true">
<csml:toolSpecificGraphics xmlns="http://www.csml.org/csml/cigraphics">
<figure>
<geneEntity depth="0" size="2.0000000298023224 2.0000000298023224" visible="true"/>
</figure>
</csml:toolSpecificGraphics>
</csml:shape>
</csml:viewProperty>
</csml:entity>
<csml:entity id="e517" type="undef">
<csml:viewProperty>
<csml:position position="auto" positionID="default" x="798.0" y="666.0"/>
<csml:shape shapeID="default" visible="true">
<csml:toolSpecificGraphics xmlns="http://www.csml.org/csml/cigraphics">
<figure>
<geneEntity depth="0" size="4.046111702919006 4.046111702919006" visible="true"/>
</figure>
</csml:toolSpecificGraphics>
</csml:shape>
</csml:viewProperty>
</csml:entity>
<csml:entity id="e518" type="undef">
<csml:viewProperty>
<csml:position position="auto" positionID="default" x="960.0" y="571.0"/>
<csml:shape shapeID="default" visible="true">
<csml:toolSpecificGraphics xmlns="http://www.csml.org/csml/cigraphics">
<figure>
<geneEntity depth="0" size="2.0000000298023224 2.0000000298023224" visible="true"/>
</figure>
</csml:toolSpecificGraphics>
</csml:shape>
</csml:viewProperty>
</csml:entity>
<csml:entity id="e519" type="undef">
<csml:viewProperty>
<csml:position position="auto" positionID="default" x="960.0" y="571.0"/>
<csml:shape shapeID="default" visible="true">
<csml:toolSpecificGraphics xmlns="http://www.csml.org/csml/cigraphics">
<figure>
<geneEntity depth="0" size="2.0000000298023224 2.0000000298023224" visible="true"/>
</figure>
</csml:toolSpecificGraphics>
</csml:shape>
</csml:viewProperty>
</csml:entity>
<csml:entity id="e520" type="undef">
<csml:viewProperty>
<csml:position position="auto" positionID="default" x="1143.0" y="795.0"/>
<csml:shape shapeID="default" visible="true">
<csml:toolSpecificGraphics xmlns="http://www.csml.org/csml/cigraphics">
<figure>
<geneEntity depth="0" size="16.914366483688354 16.914366483688354" visible="true"/>
</figure>
</csml:toolSpecificGraphics>
</csml:shape>
</csml:viewProperty>
</csml:entity>
<csml:entity id="e521" type="undef">
<csml:viewProperty>
<csml:position position="auto" positionID="default" x="960.0" y="571.0"/>
<csml:shape shapeID="default" visible="true">
<csml:toolSpecificGraphics xmlns="http://www.csml.org/csml/cigraphics">
<figure>
<geneEntity depth="0" size="2.0000000298023224 2.0000000298023224" visible="true"/>
</figure>
</csml:toolSpecificGraphics>
</csml:shape>
</csml:viewProperty>
</csml:entity>
<csml:entity id="e522" type="undef">
<csml:viewProperty>
<csml:position position="auto" positionID="default" x="960.0" y="571.0"/>
<csml:shape shapeID="default" visible="true">
<csml:toolSpecificGraphics xmlns="http://www.csml.org/csml/cigraphics">
<figure>
<geneEntity depth="0" size="2.0000000298023224 2.0000000298023224" visible="true"/>
</figure>
</csml:toolSpecificGraphics>
</csml:shape>
</csml:viewProperty>
</csml:entity>
<csml:entity id="e523" type="undef">
<csml:viewProperty>
<csml:position position="auto" positionID="default" x="960.0" y="571.0"/>
<csml:shape shapeID="default" visible="true">
<csml:toolSpecificGraphics xmlns="http://www.csml.org/csml/cigraphics">
<figure>
<geneEntity depth="0" size="2.0000000298023224 2.0000000298023224" visible="true"/>
</figure>
</csml:toolSpecificGraphics>
</csml:shape>
</csml:viewProperty>
</csml:entity>
<csml:entity id="e524" type="undef">
<csml:viewProperty>
<csml:position position="auto" positionID="default" x="1240.0" y="989.0"/>
<csml:shape shapeID="default" visible="true">
<csml:toolSpecificGraphics xmlns="http://www.csml.org/csml/cigraphics">
<figure>
<geneEntity depth="0" size="3.517697751522064 3.517697751522064" visible="true"/>
</figure>
</csml:toolSpecificGraphics>
</csml:shape>
</csml:viewProperty>
</csml:entity>
<csml:entity id="e525" type="undef">
<csml:viewProperty>
<csml:position position="auto" positionID="default" x="960.0" y="571.0"/>
<csml:shape shapeID="default" visible="true">
<csml:toolSpecificGraphics xmlns="http://www.csml.org/csml/cigraphics">
<figure>
<geneEntity depth="0" size="2.0000000298023224 2.0000000298023224" visible="true"/>
</figure>
</csml:toolSpecificGraphics>
</csml:shape>
</csml:viewProperty>
</csml:entity>
<csml:entity id="e526" type="undef">
<csml:viewProperty>
<csml:position position="auto" positionID="default" x="1156.0" y="1007.0"/>
<csml:shape shapeID="default" visible="true">
<csml:toolSpecificGraphics xmlns="http://www.csml.org/csml/cigraphics">
<figure>
<geneEntity depth="0" size="4.0487828850746155 4.0487828850746155" visible="true"/>
</figure>
</csml:toolSpecificGraphics>
</csml:shape>
</csml:viewProperty>
</csml:entity>
<csml:entity id="e527" type="undef">
<csml:viewProperty>
<csml:position position="auto" positionID="default" x="960.0" y="571.0"/>
<csml:shape shapeID="default" visible="true">
<csml:toolSpecificGraphics xmlns="http://www.csml.org/csml/cigraphics">
<figure>
<geneEntity depth="0" size="2.0000000298023224 2.0000000298023224" visible="true"/>
</figure>
</csml:toolSpecificGraphics>
</csml:shape>
</csml:viewProperty>
</csml:entity>
<csml:entity id="e528" type="undef">
<csml:viewProperty>
<csml:position position="auto" positionID="default" x="725.0" y="876.0"/>
<csml:shape shapeID="default" visible="true">
<csml:toolSpecificGraphics xmlns="http://www.csml.org/csml/cigraphics">
<figure>
<geneEntity depth="0" size="3.7658098340034485 3.7658098340034485" visible="true"/>
</figure>
</csml:toolSpecificGraphics>
</csml:shape>
</csml:viewProperty>
</csml:entity>
<csml:entity id="e529" type="undef">
<csml:viewProperty>
<csml:position position="auto" positionID="default" x="954.0" y="474.0"/>
<csml:shape shapeID="default" visible="true">
<csml:toolSpecificGraphics xmlns="http://www.csml.org/csml/cigraphics">
<figure>
<geneEntity depth="0" size="5.18617570400238 5.18617570400238" visible="true"/>
</figure>
</csml:toolSpecificGraphics>
</csml:shape>
</csml:viewProperty>
</csml:entity>
<csml:entity id="e530" type="undef">
<csml:viewProperty>
<csml:position position="auto" positionID="default" x="862.0" y="614.0"/>
<csml:shape shapeID="default" visible="true">
<csml:toolSpecificGraphics xmlns="http://www.csml.org/csml/cigraphics">
<figure>
<geneEntity depth="0" size="9.885813593864441 9.885813593864441" visible="true"/>
</figure>
</csml:toolSpecificGraphics>
</csml:shape>
</csml:viewProperty>
</csml:entity>
<csml:entity id="e531" type="undef">
<csml:viewProperty>
<csml:position position="auto" positionID="default" x="1005.0" y="468.0"/>
<csml:shape shapeID="default" visible="true">
<csml:toolSpecificGraphics xmlns="http://www.csml.org/csml/cigraphics">
<figure>
<geneEntity depth="0" size="17.791001796722412 17.791001796722412" visible="true"/>
</figure>
</csml:toolSpecificGraphics>
</csml:shape>
</csml:viewProperty>
</csml:entity>
<csml:entity id="e532" type="undef">
<csml:viewProperty>
<csml:position position="auto" positionID="default" x="1232.0" y="506.0"/>
<csml:shape shapeID="default" visible="true">
<csml:toolSpecificGraphics xmlns="http://www.csml.org/csml/cigraphics">
<figure>
<geneEntity depth="0" size="4.105749726295471 4.105749726295471" visible="true"/>
</figure>
</csml:toolSpecificGraphics>
</csml:shape>
</csml:viewProperty>
</csml:entity>
<csml:entity id="e533" type="undef">
<csml:viewProperty>
<csml:position position="auto" positionID="default" x="1056.0" y="664.0"/>
<csml:shape shapeID="default" visible="true">
<csml:toolSpecificGraphics xmlns="http://www.csml.org/csml/cigraphics">
<figure>
<geneEntity depth="0" size="3.958423137664795 3.958423137664795" visible="true"/>
</figure>
</csml:toolSpecificGraphics>
</csml:shape>
</csml:viewProperty>
</csml:entity>
<csml:entity id="e534" type="undef">
<csml:viewProperty>
<csml:position position="auto" positionID="default" x="1202.0" y="936.0"/>
<csml:shape shapeID="default" visible="true">
<csml:toolSpecificGraphics xmlns="http://www.csml.org/csml/cigraphics">
<figure>
<geneEntity depth="0" size="4.795926809310913 4.795926809310913" visible="true"/>
</figure>
</csml:toolSpecificGraphics>
</csml:shape>
</csml:viewProperty>
</csml:entity>
<csml:entity id="e535" type="undef">
<csml:viewProperty>
<csml:position position="auto" positionID="default" x="960.0" y="571.0"/>
<csml:shape shapeID="default" visible="true">
<csml:toolSpecificGraphics xmlns="http://www.csml.org/csml/cigraphics">
<figure>
<geneEntity depth="0" size="2.0000000298023224 2.0000000298023224" visible="true"/>
</figure>
</csml:toolSpecificGraphics>
</csml:shape>
</csml:viewProperty>
</csml:entity>
<csml:entity id="e536" type="undef">
<csml:viewProperty>
<csml:position position="auto" positionID="default" x="906.0" y="433.0"/>
<csml:shape shapeID="default" visible="true">
<csml:toolSpecificGraphics xmlns="http://www.csml.org/csml/cigraphics">
<figure>
<geneEntity depth="0" size="4.371620714664459 4.371620714664459" visible="true"/>
</figure>
</csml:toolSpecificGraphics>
</csml:shape>
</csml:viewProperty>
</csml:entity>
<csml:entity id="e537" type="undef">
<csml:viewProperty>
<csml:position position="auto" positionID="default" x="986.0" y="453.0"/>
<csml:shape shapeID="default" visible="true">
<csml:toolSpecificGraphics xmlns="http://www.csml.org/csml/cigraphics">
<figure>
<geneEntity depth="0" size="4.288702011108398 4.288702011108398" visible="true"/>
</figure>
</csml:toolSpecificGraphics>
</csml:shape>
</csml:viewProperty>
</csml:entity>
<csml:entity id="e538" type="undef">
<csml:viewProperty>
<csml:position position="auto" positionID="default" x="960.0" y="571.0"/>
<csml:shape shapeID="default" visible="true">
<csml:toolSpecificGraphics xmlns="http://www.csml.org/csml/cigraphics">
<figure>
<geneEntity depth="0" size="2.0000000298023224 2.0000000298023224" visible="true"/>
</figure>
</csml:toolSpecificGraphics>
</csml:shape>
</csml:viewProperty>
</csml:entity>
<csml:entity id="e539" type="undef">
<csml:viewProperty>
<csml:position position="auto" positionID="default" x="824.0" y="254.0"/>
<csml:shape shapeID="default" visible="true">
<csml:toolSpecificGraphics xmlns="http://www.csml.org/csml/cigraphics">
<figure>
<geneEntity depth="0" size="3.7299644947052 3.7299644947052" visible="true"/>
</figure>
</csml:toolSpecificGraphics>
</csml:shape>
</csml:viewProperty>
</csml:entity>
<csml:entity id="e540" type="undef">
<csml:viewProperty>
<csml:position position="auto" positionID="default" x="960.0" y="571.0"/>
<csml:shape shapeID="default" visible="true">
<csml:toolSpecificGraphics xmlns="http://www.csml.org/csml/cigraphics">
<figure>
<geneEntity depth="0" size="2.0000000298023224 2.0000000298023224" visible="true"/>
</figure>
</csml:toolSpecificGraphics>
</csml:shape>
</csml:viewProperty>
</csml:entity>
<csml:entity id="e541" type="undef">
<csml:viewProperty>
<csml:position position="auto" positionID="default" x="960.0" y="571.0"/>
<csml:shape shapeID="default" visible="true">
<csml:toolSpecificGraphics xmlns="http://www.csml.org/csml/cigraphics">
<figure>
<geneEntity depth="0" size="2.0000000298023224 2.0000000298023224" visible="true"/>
</figure>
</csml:toolSpecificGraphics>
</csml:shape>
</csml:viewProperty>
</csml:entity>
<csml:entity id="e542" type="undef">
<csml:viewProperty>
<csml:position position="auto" positionID="default" x="623.0" y="269.0"/>
<csml:shape shapeID="default" visible="true">
<csml:toolSpecificGraphics xmlns="http://www.csml.org/csml/cigraphics">
<figure>
<geneEntity depth="0" size="4.213353991508484 4.213353991508484" visible="true"/>
</figure>
</csml:toolSpecificGraphics>
</csml:shape>
</csml:viewProperty>
</csml:entity>
<csml:entity id="e543" type="undef">
<csml:viewProperty>
<csml:position position="auto" positionID="default" x="594.0" y="698.0"/>
<csml:shape shapeID="default" visible="true">
<csml:toolSpecificGraphics xmlns="http://www.csml.org/csml/cigraphics">
<figure>
<geneEntity depth="0" size="3.8144993782043457 3.8144993782043457" visible="true"/>
</figure>
</csml:toolSpecificGraphics>
</csml:shape>
</csml:viewProperty>
</csml:entity>
<csml:entity id="e544" type="undef">
<csml:viewProperty>
<csml:position position="auto" positionID="default" x="1787.0" y="804.0"/>
<csml:shape shapeID="default" visible="true">
<csml:toolSpecificGraphics xmlns="http://www.csml.org/csml/cigraphics">
<figure>
<geneEntity depth="0" size="25.259428024291992 25.259428024291992" visible="true"/>
</figure>
</csml:toolSpecificGraphics>
</csml:shape>
</csml:viewProperty>
</csml:entity>
<csml:entity id="e545" type="undef">
<csml:viewProperty>
<csml:position position="auto" positionID="default" x="960.0" y="571.0"/>
<csml:shape shapeID="default" visible="true">
<csml:toolSpecificGraphics xmlns="http://www.csml.org/csml/cigraphics">
<figure>
<geneEntity depth="0" size="2.0000000298023224 2.0000000298023224" visible="true"/>
</figure>
</csml:toolSpecificGraphics>
</csml:shape>
</csml:viewProperty>
</csml:entity>
<csml:entity id="e546" type="undef">
<csml:viewProperty>
<csml:position position="auto" positionID="default" x="817.0" y="657.0"/>
<csml:shape shapeID="default" visible="true">
<csml:toolSpecificGraphics xmlns="http://www.csml.org/csml/cigraphics">
<figure>
<geneEntity depth="0" size="3.5332921147346497 3.5332921147346497" visible="true"/>
</figure>
</csml:toolSpecificGraphics>
</csml:shape>
</csml:viewProperty>
</csml:entity>
<csml:entity id="e547" type="undef">
<csml:viewProperty>
<csml:position position="auto" positionID="default" x="1175.0" y="636.0"/>
<csml:shape shapeID="default" visible="true">
<csml:toolSpecificGraphics xmlns="http://www.csml.org/csml/cigraphics">
<figure>
<geneEntity depth="0" size="3.6867964267730713 3.6867964267730713" visible="true"/>
</figure>
</csml:toolSpecificGraphics>
</csml:shape>
</csml:viewProperty>
</csml:entity>
<csml:entity id="e548" type="undef">
<csml:viewProperty>
<csml:position position="auto" positionID="default" x="967.0" y="780.0"/>
<csml:shape shapeID="default" visible="true">
<csml:toolSpecificGraphics xmlns="http://www.csml.org/csml/cigraphics">
<figure>
<geneEntity depth="0" size="6.280565857887268 6.280565857887268" visible="true"/>
</figure>
</csml:toolSpecificGraphics>
</csml:shape>
</csml:viewProperty>
</csml:entity>
<csml:entity id="e549" type="undef">
<csml:viewProperty>
<csml:position position="auto" positionID="default" x="1174.0" y="413.0"/>
<csml:shape shapeID="default" visible="true">
<csml:toolSpecificGraphics xmlns="http://www.csml.org/csml/cigraphics">
<figure>
<geneEntity depth="0" size="11.738088130950928 11.738088130950928" visible="true"/>
</figure>
</csml:toolSpecificGraphics>
</csml:shape>
</csml:viewProperty>
</csml:entity>
<csml:entity id="e550" type="undef">
<csml:viewProperty>
<csml:position position="auto" positionID="default" x="960.0" y="571.0"/>
<csml:shape shapeID="default" visible="true">
<csml:toolSpecificGraphics xmlns="http://www.csml.org/csml/cigraphics">
<figure>
<geneEntity depth="0" size="2.0000000298023224 2.0000000298023224" visible="true"/>
</figure>
</csml:toolSpecificGraphics>
</csml:shape>
</csml:viewProperty>
</csml:entity>
<csml:entity id="e551" type="undef">
<csml:viewProperty>
<csml:position position="auto" positionID="default" x="960.0" y="571.0"/>
<csml:shape shapeID="default" visible="true">
<csml:toolSpecificGraphics xmlns="http://www.csml.org/csml/cigraphics">
<figure>
<geneEntity depth="0" size="2.0000000298023224 2.0000000298023224" visible="true"/>
</figure>
</csml:toolSpecificGraphics>
</csml:shape>
</csml:viewProperty>
</csml:entity>
<csml:entity id="e552" type="undef">
<csml:viewProperty>
<csml:position position="auto" positionID="default" x="960.0" y="571.0"/>
<csml:shape shapeID="default" visible="true">
<csml:toolSpecificGraphics xmlns="http://www.csml.org/csml/cigraphics">
<figure>
<geneEntity depth="0" size="2.0000000298023224 2.0000000298023224" visible="true"/>
</figure>
</csml:toolSpecificGraphics>
</csml:shape>
</csml:viewProperty>
</csml:entity>
<csml:entity id="e553" type="undef">
<csml:viewProperty>
<csml:position position="auto" positionID="default" x="960.0" y="571.0"/>
<csml:shape shapeID="default" visible="true">
<csml:toolSpecificGraphics xmlns="http://www.csml.org/csml/cigraphics">
<figure>
<geneEntity depth="0" size="2.0000000298023224 2.0000000298023224" visible="true"/>
</figure>
</csml:toolSpecificGraphics>
</csml:shape>
</csml:viewProperty>
</csml:entity>
<csml:entity id="e554" type="undef">
<csml:viewProperty>
<csml:position position="auto" positionID="default" x="382.0" y="676.0"/>
<csml:shape shapeID="default" visible="true">
<csml:toolSpecificGraphics xmlns="http://www.csml.org/csml/cigraphics">
<figure>
<geneEntity depth="0" size="19.747334718704224 19.747334718704224" visible="true"/>
</figure>
</csml:toolSpecificGraphics>
</csml:shape>
</csml:viewProperty>
</csml:entity>
<csml:entity id="e555" type="undef">
<csml:viewProperty>
<csml:position position="auto" positionID="default" x="960.0" y="571.0"/>
<csml:shape shapeID="default" visible="true">
<csml:toolSpecificGraphics xmlns="http://www.csml.org/csml/cigraphics">
<figure>
<geneEntity depth="0" size="2.0000000298023224 2.0000000298023224" visible="true"/>
</figure>
</csml:toolSpecificGraphics>
</csml:shape>
</csml:viewProperty>
</csml:entity>
<csml:entity id="e556" type="undef">
<csml:viewProperty>
<csml:position position="auto" positionID="default" x="960.0" y="571.0"/>
<csml:shape shapeID="default" visible="true">
<csml:toolSpecificGraphics xmlns="http://www.csml.org/csml/cigraphics">
<figure>
<geneEntity depth="0" size="2.0000000298023224 2.0000000298023224" visible="true"/>
</figure>
</csml:toolSpecificGraphics>
</csml:shape>
</csml:viewProperty>
</csml:entity>
<csml:entity id="e557" type="undef">
<csml:viewProperty>
<csml:position position="auto" positionID="default" x="1221.0" y="923.0"/>
<csml:shape shapeID="default" visible="true">
<csml:toolSpecificGraphics xmlns="http://www.csml.org/csml/cigraphics">
<figure>
<geneEntity depth="0" size="13.501791954040527 13.501791954040527" visible="true"/>
</figure>
</csml:toolSpecificGraphics>
</csml:shape>
</csml:viewProperty>
</csml:entity>
<csml:entity id="e558" type="undef">
<csml:viewProperty>
<csml:position position="auto" positionID="default" x="1046.0" y="844.0"/>
<csml:shape shapeID="default" visible="true">
<csml:toolSpecificGraphics xmlns="http://www.csml.org/csml/cigraphics">
<figure>
<geneEntity depth="0" size="4.24121767282486 4.24121767282486" visible="true"/>
</figure>
</csml:toolSpecificGraphics>
</csml:shape>
</csml:viewProperty>
</csml:entity>
<csml:entity id="e559" type="undef">
<csml:viewProperty>
<csml:position position="auto" positionID="default" x="960.0" y="571.0"/>
<csml:shape shapeID="default" visible="true">
<csml:toolSpecificGraphics xmlns="http://www.csml.org/csml/cigraphics">
<figure>
<geneEntity depth="0" size="2.0000000298023224 2.0000000298023224" visible="true"/>
</figure>
</csml:toolSpecificGraphics>
</csml:shape>
</csml:viewProperty>
</csml:entity>
<csml:entity id="e560" type="undef">
<csml:viewProperty>
<csml:position position="auto" positionID="default" x="960.0" y="571.0"/>
<csml:shape shapeID="default" visible="true">
<csml:toolSpecificGraphics xmlns="http://www.csml.org/csml/cigraphics">
<figure>
<geneEntity depth="0" size="2.0000000298023224 2.0000000298023224" visible="true"/>
</figure>
</csml:toolSpecificGraphics>
</csml:shape>
</csml:viewProperty>
</csml:entity>
<csml:entity id="e561" type="undef">
<csml:viewProperty>
<csml:position position="auto" positionID="default" x="858.0" y="604.0"/>
<csml:shape shapeID="default" visible="true">
<csml:toolSpecificGraphics xmlns="http://www.csml.org/csml/cigraphics">
<figure>
<geneEntity depth="0" size="17.396175861358643 17.396175861358643" visible="true"/>
</figure>
</csml:toolSpecificGraphics>
</csml:shape>
</csml:viewProperty>
</csml:entity>
<csml:entity id="e562" type="undef">
<csml:viewProperty>
<csml:position position="auto" positionID="default" x="660.0" y="314.0"/>
<csml:shape shapeID="default" visible="true">
<csml:toolSpecificGraphics xmlns="http://www.csml.org/csml/cigraphics">
<figure>
<geneEntity depth="0" size="9.638603925704956 9.638603925704956" visible="true"/>
</figure>
</csml:toolSpecificGraphics>
</csml:shape>
</csml:viewProperty>
</csml:entity>
<csml:entity id="e563" type="undef">
<csml:viewProperty>
<csml:position position="auto" positionID="default" x="870.0" y="607.0"/>
<csml:shape shapeID="default" visible="true">
<csml:toolSpecificGraphics xmlns="http://www.csml.org/csml/cigraphics">
<figure>
<geneEntity depth="0" size="9.135680198669434 9.135680198669434" visible="true"/>
</figure>
</csml:toolSpecificGraphics>
</csml:shape>
</csml:viewProperty>
</csml:entity>
<csml:entity id="e564" type="undef">
<csml:viewProperty>
<csml:position position="auto" positionID="default" x="956.0" y="357.0"/>
<csml:shape shapeID="default" visible="true">
<csml:toolSpecificGraphics xmlns="http://www.csml.org/csml/cigraphics">
<figure>
<geneEntity depth="0" size="4.088037014007568 4.088037014007568" visible="true"/>
</figure>
</csml:toolSpecificGraphics>
</csml:shape>
</csml:viewProperty>
</csml:entity>
<csml:entity id="e565" type="undef">
<csml:viewProperty>
<csml:position position="auto" positionID="default" x="960.0" y="571.0"/>
<csml:shape shapeID="default" visible="true">
<csml:toolSpecificGraphics xmlns="http://www.csml.org/csml/cigraphics">
<figure>
<geneEntity depth="0" size="2.0000000298023224 2.0000000298023224" visible="true"/>
</figure>
</csml:toolSpecificGraphics>
</csml:shape>
</csml:viewProperty>
</csml:entity>
<csml:entity id="e566" type="undef">
<csml:viewProperty>
<csml:position position="auto" positionID="default" x="511.0" y="844.0"/>
<csml:shape shapeID="default" visible="true">
<csml:toolSpecificGraphics xmlns="http://www.csml.org/csml/cigraphics">
<figure>
<geneEntity depth="0" size="5.475780963897705 5.475780963897705" visible="true"/>
</figure>
</csml:toolSpecificGraphics>
</csml:shape>
</csml:viewProperty>
</csml:entity>
<csml:entity id="e567" type="undef">
<csml:viewProperty>
<csml:position position="auto" positionID="default" x="1403.0" y="995.0"/>
<csml:shape shapeID="default" visible="true">
<csml:toolSpecificGraphics xmlns="http://www.csml.org/csml/cigraphics">
<figure>
<geneEntity depth="0" size="13.580033779144287 13.580033779144287" visible="true"/>
</figure>
</csml:toolSpecificGraphics>
</csml:shape>
</csml:viewProperty>
</csml:entity>
<csml:entity id="e568" type="undef">
<csml:viewProperty>
<csml:position position="auto" positionID="default" x="960.0" y="571.0"/>
<csml:shape shapeID="default" visible="true">
<csml:toolSpecificGraphics xmlns="http://www.csml.org/csml/cigraphics">
<figure>
<geneEntity depth="0" size="2.0000000298023224 2.0000000298023224" visible="true"/>
</figure>
</csml:toolSpecificGraphics>
</csml:shape>
</csml:viewProperty>
</csml:entity>
<csml:entity id="e569" type="undef">
<csml:viewProperty>
<csml:position position="auto" positionID="default" x="960.0" y="571.0"/>
<csml:shape shapeID="default" visible="true">
<csml:toolSpecificGraphics xmlns="http://www.csml.org/csml/cigraphics">
<figure>
<geneEntity depth="0" size="2.0000000298023224 2.0000000298023224" visible="true"/>
</figure>
</csml:toolSpecificGraphics>
</csml:shape>
</csml:viewProperty>
</csml:entity>
<csml:entity id="e570" type="undef">
<csml:viewProperty>
<csml:position position="auto" positionID="default" x="960.0" y="571.0"/>
<csml:shape shapeID="default" visible="true">
<csml:toolSpecificGraphics xmlns="http://www.csml.org/csml/cigraphics">
<figure>
<geneEntity depth="0" size="2.0000000298023224 2.0000000298023224" visible="true"/>
</figure>
</csml:toolSpecificGraphics>
</csml:shape>
</csml:viewProperty>
</csml:entity>
<csml:entity id="e571" type="undef">
<csml:viewProperty>
<csml:position position="auto" positionID="default" x="960.0" y="571.0"/>
<csml:shape shapeID="default" visible="true">
<csml:toolSpecificGraphics xmlns="http://www.csml.org/csml/cigraphics">
<figure>
<geneEntity depth="0" size="2.0000000298023224 2.0000000298023224" visible="true"/>
</figure>
</csml:toolSpecificGraphics>
</csml:shape>
</csml:viewProperty>
</csml:entity>
<csml:entity id="e572" type="undef">
<csml:viewProperty>
<csml:position position="auto" positionID="default" x="1269.0" y="393.0"/>
<csml:shape shapeID="default" visible="true">
<csml:toolSpecificGraphics xmlns="http://www.csml.org/csml/cigraphics">
<figure>
<geneEntity depth="0" size="13.114850521087646 13.114850521087646" visible="true"/>
</figure>
</csml:toolSpecificGraphics>
</csml:shape>
</csml:viewProperty>
</csml:entity>
<csml:entity id="e573" type="undef">
<csml:viewProperty>
<csml:position position="auto" positionID="default" x="920.0" y="511.0"/>
<csml:shape shapeID="default" visible="true">
<csml:toolSpecificGraphics xmlns="http://www.csml.org/csml/cigraphics">
<figure>
<geneEntity depth="0" size="4.605280160903931 4.605280160903931" visible="true"/>
</figure>
</csml:toolSpecificGraphics>
</csml:shape>
</csml:viewProperty>
</csml:entity>
<csml:entity id="e574" type="undef">
<csml:viewProperty>
<csml:position position="auto" positionID="default" x="1069.0" y="662.0"/>
<csml:shape shapeID="default" visible="true">
<csml:toolSpecificGraphics xmlns="http://www.csml.org/csml/cigraphics">
<figure>
<geneEntity depth="0" size="4.952921271324158 4.952921271324158" visible="true"/>
</figure>
</csml:toolSpecificGraphics>
</csml:shape>
</csml:viewProperty>
</csml:entity>
<csml:entity id="e575" type="undef">
<csml:viewProperty>
<csml:position position="auto" positionID="default" x="866.0" y="576.0"/>
<csml:shape shapeID="default" visible="true">
<csml:toolSpecificGraphics xmlns="http://www.csml.org/csml/cigraphics">
<figure>
<geneEntity depth="0" size="3.862961232662201 3.862961232662201" visible="true"/>
</figure>
</csml:toolSpecificGraphics>
</csml:shape>
</csml:viewProperty>
</csml:entity>
<csml:entity id="e576" type="undef">
<csml:viewProperty>
<csml:position position="auto" positionID="default" x="1225.0" y="995.0"/>
<csml:shape shapeID="default" visible="true">
<csml:toolSpecificGraphics xmlns="http://www.csml.org/csml/cigraphics">
<figure>
<geneEntity depth="0" size="9.534390568733215 9.534390568733215" visible="true"/>
</figure>
</csml:toolSpecificGraphics>
</csml:shape>
</csml:viewProperty>
</csml:entity>
<csml:entity id="e577" type="undef">
<csml:viewProperty>
<csml:position position="auto" positionID="default" x="509.0" y="855.0"/>
<csml:shape shapeID="default" visible="true">
<csml:toolSpecificGraphics xmlns="http://www.csml.org/csml/cigraphics">
<figure>
<geneEntity depth="0" size="3.911826014518738 3.911826014518738" visible="true"/>
</figure>
</csml:toolSpecificGraphics>
</csml:shape>
</csml:viewProperty>
</csml:entity>
<csml:entity id="e578" type="undef">
<csml:viewProperty>
<csml:position position="auto" positionID="default" x="885.0" y="685.0"/>
<csml:shape shapeID="default" visible="true">
<csml:toolSpecificGraphics xmlns="http://www.csml.org/csml/cigraphics">
<figure>
<geneEntity depth="0" size="4.338896572589874 4.338896572589874" visible="true"/>
</figure>
</csml:toolSpecificGraphics>
</csml:shape>
</csml:viewProperty>
</csml:entity>
<csml:entity id="e579" type="undef">
<csml:viewProperty>
<csml:position position="auto" positionID="default" x="1252.0" y="787.0"/>
<csml:shape shapeID="default" visible="true">
<csml:toolSpecificGraphics xmlns="http://www.csml.org/csml/cigraphics">
<figure>
<geneEntity depth="0" size="3.9404088258743286 3.9404088258743286" visible="true"/>
</figure>
</csml:toolSpecificGraphics>
</csml:shape>
</csml:viewProperty>
</csml:entity>
<csml:entity id="e580" type="undef">
<csml:viewProperty>
<csml:position position="auto" positionID="default" x="960.0" y="571.0"/>
<csml:shape shapeID="default" visible="true">
<csml:toolSpecificGraphics xmlns="http://www.csml.org/csml/cigraphics">
<figure>
<geneEntity depth="0" size="2.0000000298023224 2.0000000298023224" visible="true"/>
</figure>
</csml:toolSpecificGraphics>
</csml:shape>
</csml:viewProperty>
</csml:entity>
<csml:entity id="e581" type="undef">
<csml:viewProperty>
<csml:position position="auto" positionID="default" x="782.0" y="638.0"/>
<csml:shape shapeID="default" visible="true">
<csml:toolSpecificGraphics xmlns="http://www.csml.org/csml/cigraphics">
<figure>
<geneEntity depth="0" size="12.809476852416992 12.809476852416992" visible="true"/>
</figure>
</csml:toolSpecificGraphics>
</csml:shape>
</csml:viewProperty>
</csml:entity>
<csml:entity id="e582" type="undef">
<csml:viewProperty>
<csml:position position="auto" positionID="default" x="960.0" y="571.0"/>
<csml:shape shapeID="default" visible="true">
<csml:toolSpecificGraphics xmlns="http://www.csml.org/csml/cigraphics">
<figure>
<geneEntity depth="0" size="2.0000000298023224 2.0000000298023224" visible="true"/>
</figure>
</csml:toolSpecificGraphics>
</csml:shape>
</csml:viewProperty>
</csml:entity>
<csml:entity id="e583" type="undef">
<csml:viewProperty>
<csml:position position="auto" positionID="default" x="1006.0" y="794.0"/>
<csml:shape shapeID="default" visible="true">
<csml:toolSpecificGraphics xmlns="http://www.csml.org/csml/cigraphics">
<figure>
<geneEntity depth="0" size="3.800349235534668 3.800349235534668" visible="true"/>
</figure>
</csml:toolSpecificGraphics>
</csml:shape>
</csml:viewProperty>
</csml:entity>
<csml:entity id="e584" type="undef">
<csml:viewProperty>
<csml:position position="auto" positionID="default" x="800.0" y="647.0"/>
<csml:shape shapeID="default" visible="true">
<csml:toolSpecificGraphics xmlns="http://www.csml.org/csml/cigraphics">
<figure>
<geneEntity depth="0" size="8.829323053359985 8.829323053359985" visible="true"/>
</figure>
</csml:toolSpecificGraphics>
</csml:shape>
</csml:viewProperty>
</csml:entity>
<csml:entity id="e585" type="undef">
<csml:viewProperty>
<csml:position position="auto" positionID="default" x="877.0" y="690.0"/>
<csml:shape shapeID="default" visible="true">
<csml:toolSpecificGraphics xmlns="http://www.csml.org/csml/cigraphics">
<figure>
<geneEntity depth="0" size="12.548502683639526 12.548502683639526" visible="true"/>
</figure>
</csml:toolSpecificGraphics>
</csml:shape>
</csml:viewProperty>
</csml:entity>
<csml:entity id="e586" type="undef">
<csml:viewProperty>
<csml:position position="auto" positionID="default" x="960.0" y="571.0"/>
<csml:shape shapeID="default" visible="true">
<csml:toolSpecificGraphics xmlns="http://www.csml.org/csml/cigraphics">
<figure>
<geneEntity depth="0" size="2.0000000298023224 2.0000000298023224" visible="true"/>
</figure>
</csml:toolSpecificGraphics>
</csml:shape>
</csml:viewProperty>
</csml:entity>
<csml:entity id="e587" type="undef">
<csml:viewProperty>
<csml:position position="auto" positionID="default" x="1002.0" y="786.0"/>
<csml:shape shapeID="default" visible="true">
<csml:toolSpecificGraphics xmlns="http://www.csml.org/csml/cigraphics">
<figure>
<geneEntity depth="0" size="4.913690686225891 4.913690686225891" visible="true"/>
</figure>
</csml:toolSpecificGraphics>
</csml:shape>
</csml:viewProperty>
</csml:entity>
<csml:entity id="e588" type="undef">
<csml:viewProperty>
<csml:position position="auto" positionID="default" x="960.0" y="571.0"/>
<csml:shape shapeID="default" visible="true">
<csml:toolSpecificGraphics xmlns="http://www.csml.org/csml/cigraphics">
<figure>
<geneEntity depth="0" size="2.0000000298023224 2.0000000298023224" visible="true"/>
</figure>
</csml:toolSpecificGraphics>
</csml:shape>
</csml:viewProperty>
</csml:entity>
<csml:entity id="e589" type="undef">
<csml:viewProperty>
<csml:position position="auto" positionID="default" x="1419.0" y="697.0"/>
<csml:shape shapeID="default" visible="true">
<csml:toolSpecificGraphics xmlns="http://www.csml.org/csml/cigraphics">
<figure>
<geneEntity depth="0" size="3.852143883705139 3.852143883705139" visible="true"/>
</figure>
</csml:toolSpecificGraphics>
</csml:shape>
</csml:viewProperty>
</csml:entity>
<csml:entity id="e590" type="undef">
<csml:viewProperty>
<csml:position position="auto" positionID="default" x="985.0" y="1125.0"/>
<csml:shape shapeID="default" visible="true">
<csml:toolSpecificGraphics xmlns="http://www.csml.org/csml/cigraphics">
<figure>
<geneEntity depth="0" size="12.804868221282959 12.804868221282959" visible="true"/>
</figure>
</csml:toolSpecificGraphics>
</csml:shape>
</csml:viewProperty>
</csml:entity>
<csml:entity id="e591" type="undef">
<csml:viewProperty>
<csml:position position="auto" positionID="default" x="960.0" y="571.0"/>
<csml:shape shapeID="default" visible="true">
<csml:toolSpecificGraphics xmlns="http://www.csml.org/csml/cigraphics">
<figure>
<geneEntity depth="0" size="2.0000000298023224 2.0000000298023224" visible="true"/>
</figure>
</csml:toolSpecificGraphics>
</csml:shape>
</csml:viewProperty>
</csml:entity>
<csml:entity id="e592" type="undef">
<csml:viewProperty>
<csml:position position="auto" positionID="default" x="960.0" y="571.0"/>
<csml:shape shapeID="default" visible="true">
<csml:toolSpecificGraphics xmlns="http://www.csml.org/csml/cigraphics">
<figure>
<geneEntity depth="0" size="2.0000000298023224 2.0000000298023224" visible="true"/>
</figure>
</csml:toolSpecificGraphics>
</csml:shape>
</csml:viewProperty>
</csml:entity>
<csml:entity id="e593" type="undef">
<csml:viewProperty>
<csml:position position="auto" positionID="default" x="1172.0" y="624.0"/>
<csml:shape shapeID="default" visible="true">
<csml:toolSpecificGraphics xmlns="http://www.csml.org/csml/cigraphics">
<figure>
<geneEntity depth="0" size="5.427888631820679 5.427888631820679" visible="true"/>
</figure>
</csml:toolSpecificGraphics>
</csml:shape>
</csml:viewProperty>
</csml:entity>
<csml:entity id="e594" type="undef">
<csml:viewProperty>
<csml:position position="auto" positionID="default" x="960.0" y="571.0"/>
<csml:shape shapeID="default" visible="true">
<csml:toolSpecificGraphics xmlns="http://www.csml.org/csml/cigraphics">
<figure>
<geneEntity depth="0" size="2.0000000298023224 2.0000000298023224" visible="true"/>
</figure>
</csml:toolSpecificGraphics>
</csml:shape>
</csml:viewProperty>
</csml:entity>
<csml:entity id="e595" type="undef">
<csml:viewProperty>
<csml:position position="auto" positionID="default" x="992.0" y="773.0"/>
<csml:shape shapeID="default" visible="true">
<csml:toolSpecificGraphics xmlns="http://www.csml.org/csml/cigraphics">
<figure>
<geneEntity depth="0" size="3.566584289073944 3.566584289073944" visible="true"/>
</figure>
</csml:toolSpecificGraphics>
</csml:shape>
</csml:viewProperty>
</csml:entity>
<csml:entity id="e596" type="undef">
<csml:viewProperty>
<csml:position position="auto" positionID="default" x="856.0" y="573.0"/>
<csml:shape shapeID="default" visible="true">
<csml:toolSpecificGraphics xmlns="http://www.csml.org/csml/cigraphics">
<figure>
<geneEntity depth="0" size="4.4171202182769775 4.4171202182769775" visible="true"/>
</figure>
</csml:toolSpecificGraphics>
</csml:shape>
</csml:viewProperty>
</csml:entity>
<csml:entity id="e597" type="undef">
<csml:viewProperty>
<csml:position position="auto" positionID="default" x="1003.0" y="690.0"/>
<csml:shape shapeID="default" visible="true">
<csml:toolSpecificGraphics xmlns="http://www.csml.org/csml/cigraphics">
<figure>
<geneEntity depth="0" size="3.862100839614868 3.862100839614868" visible="true"/>
</figure>
</csml:toolSpecificGraphics>
</csml:shape>
</csml:viewProperty>
</csml:entity>
<csml:entity id="e598" type="undef">
<csml:viewProperty>
<csml:position position="auto" positionID="default" x="969.0" y="777.0"/>
<csml:shape shapeID="default" visible="true">
<csml:toolSpecificGraphics xmlns="http://www.csml.org/csml/cigraphics">
<figure>
<geneEntity depth="0" size="6.52433454990387 6.52433454990387" visible="true"/>
</figure>
</csml:toolSpecificGraphics>
</csml:shape>
</csml:viewProperty>
</csml:entity>
<csml:entity id="e599" type="undef">
<csml:viewProperty>
<csml:position position="auto" positionID="default" x="1171.0" y="495.0"/>
<csml:shape shapeID="default" visible="true">
<csml:toolSpecificGraphics xmlns="http://www.csml.org/csml/cigraphics">
<figure>
<geneEntity depth="0" size="3.7955355644226074 3.7955355644226074" visible="true"/>
</figure>
</csml:toolSpecificGraphics>
</csml:shape>
</csml:viewProperty>
</csml:entity>
<csml:entity id="e600" type="undef">
<csml:viewProperty>
<csml:position position="auto" positionID="default" x="762.0" y="456.0"/>
<csml:shape shapeID="default" visible="true">
<csml:toolSpecificGraphics xmlns="http://www.csml.org/csml/cigraphics">
<figure>
<geneEntity depth="0" size="3.5157176852226257 3.5157176852226257" visible="true"/>
</figure>
</csml:toolSpecificGraphics>
</csml:shape>
</csml:viewProperty>
</csml:entity>
<csml:entity id="e601" type="undef">
<csml:viewProperty>
<csml:position position="auto" positionID="default" x="1118.0" y="516.0"/>
<csml:shape shapeID="default" visible="true">
<csml:toolSpecificGraphics xmlns="http://www.csml.org/csml/cigraphics">
<figure>
<geneEntity depth="0" size="3.379688858985901 3.379688858985901" visible="true"/>
</figure>
</csml:toolSpecificGraphics>
</csml:shape>
</csml:viewProperty>
</csml:entity>
<csml:entity id="e602" type="undef">
<csml:viewProperty>
<csml:position position="auto" positionID="default" x="1230.0" y="503.0"/>
<csml:shape shapeID="default" visible="true">
<csml:toolSpecificGraphics xmlns="http://www.csml.org/csml/cigraphics">
<figure>
<geneEntity depth="0" size="4.449640214443207 4.449640214443207" visible="true"/>
</figure>
</csml:toolSpecificGraphics>
</csml:shape>
</csml:viewProperty>
</csml:entity>
<csml:entity id="e603" type="undef">
<csml:viewProperty>
<csml:position position="auto" positionID="default" x="988.0" y="821.0"/>
<csml:shape shapeID="default" visible="true">
<csml:toolSpecificGraphics xmlns="http://www.csml.org/csml/cigraphics">
<figure>
<geneEntity depth="0" size="4.514349699020386 4.514349699020386" visible="true"/>
</figure>
</csml:toolSpecificGraphics>
</csml:shape>
</csml:viewProperty>
</csml:entity>
<csml:entity id="e604" type="undef">
<csml:viewProperty>
<csml:position position="auto" positionID="default" x="1254.0" y="378.0"/>
<csml:shape shapeID="default" visible="true">
<csml:toolSpecificGraphics xmlns="http://www.csml.org/csml/cigraphics">
<figure>
<geneEntity depth="0" size="3.761354684829712 3.761354684829712" visible="true"/>
</figure>
</csml:toolSpecificGraphics>
</csml:shape>
</csml:viewProperty>
</csml:entity>
<csml:entity id="e605" type="undef">
<csml:viewProperty>
<csml:position position="auto" positionID="default" x="960.0" y="571.0"/>
<csml:shape shapeID="default" visible="true">
<csml:toolSpecificGraphics xmlns="http://www.csml.org/csml/cigraphics">
<figure>
<geneEntity depth="0" size="2.0000000298023224 2.0000000298023224" visible="true"/>
</figure>
</csml:toolSpecificGraphics>
</csml:shape>
</csml:viewProperty>
</csml:entity>
<csml:entity id="e606" type="undef">
<csml:viewProperty>
<csml:position position="auto" positionID="default" x="960.0" y="571.0"/>
<csml:shape shapeID="default" visible="true">
<csml:toolSpecificGraphics xmlns="http://www.csml.org/csml/cigraphics">
<figure>
<geneEntity depth="0" size="2.0000000298023224 2.0000000298023224" visible="true"/>
</figure>
</csml:toolSpecificGraphics>
</csml:shape>
</csml:viewProperty>
</csml:entity>
<csml:entity id="e607" type="undef">
<csml:viewProperty>
<csml:position position="auto" positionID="default" x="1136.0" y="555.0"/>
<csml:shape shapeID="default" visible="true">
<csml:toolSpecificGraphics xmlns="http://www.csml.org/csml/cigraphics">
<figure>
<geneEntity depth="0" size="4.609848856925964 4.609848856925964" visible="true"/>
</figure>
</csml:toolSpecificGraphics>
</csml:shape>
</csml:viewProperty>
</csml:entity>
<csml:entity id="e608" type="undef">
<csml:viewProperty>
<csml:position position="auto" positionID="default" x="960.0" y="571.0"/>
<csml:shape shapeID="default" visible="true">
<csml:toolSpecificGraphics xmlns="http://www.csml.org/csml/cigraphics">
<figure>
<geneEntity depth="0" size="2.0000000298023224 2.0000000298023224" visible="true"/>
</figure>
</csml:toolSpecificGraphics>
</csml:shape>
</csml:viewProperty>
</csml:entity>
<csml:entity id="e609" type="undef">
<csml:viewProperty>
<csml:position position="auto" positionID="default" x="1118.0" y="512.0"/>
<csml:shape shapeID="default" visible="true">
<csml:toolSpecificGraphics xmlns="http://www.csml.org/csml/cigraphics">
<figure>
<geneEntity depth="0" size="3.6478206515312195 3.6478206515312195" visible="true"/>
</figure>
</csml:toolSpecificGraphics>
</csml:shape>
</csml:viewProperty>
</csml:entity>
<csml:entity id="e610" type="undef">
<csml:viewProperty>
<csml:position position="auto" positionID="default" x="441.0" y="635.0"/>
<csml:shape shapeID="default" visible="true">
<csml:toolSpecificGraphics xmlns="http://www.csml.org/csml/cigraphics">
<figure>
<geneEntity depth="0" size="17.21575140953064 17.21575140953064" visible="true"/>
</figure>
</csml:toolSpecificGraphics>
</csml:shape>
</csml:viewProperty>
</csml:entity>
<csml:entity id="e611" type="undef">
<csml:viewProperty>
<csml:position position="auto" positionID="default" x="960.0" y="571.0"/>
<csml:shape shapeID="default" visible="true">
<csml:toolSpecificGraphics xmlns="http://www.csml.org/csml/cigraphics">
<figure>
<geneEntity depth="0" size="2.0000000298023224 2.0000000298023224" visible="true"/>
</figure>
</csml:toolSpecificGraphics>
</csml:shape>
</csml:viewProperty>
</csml:entity>
<csml:entity id="e612" type="undef">
<csml:viewProperty>
<csml:position position="auto" positionID="default" x="1203.0" y="915.0"/>
<csml:shape shapeID="default" visible="true">
<csml:toolSpecificGraphics xmlns="http://www.csml.org/csml/cigraphics">
<figure>
<geneEntity depth="0" size="9.706450700759888 9.706450700759888" visible="true"/>
</figure>
</csml:toolSpecificGraphics>
</csml:shape>
</csml:viewProperty>
</csml:entity>
<csml:entity id="e613" type="undef">
<csml:viewProperty>
<csml:position position="auto" positionID="default" x="812.0" y="988.0"/>
<csml:shape shapeID="default" visible="true">
<csml:toolSpecificGraphics xmlns="http://www.csml.org/csml/cigraphics">
<figure>
<geneEntity depth="0" size="13.660426139831543 13.660426139831543" visible="true"/>
</figure>
</csml:toolSpecificGraphics>
</csml:shape>
</csml:viewProperty>
</csml:entity>
<csml:entity id="e614" type="undef">
<csml:viewProperty>
<csml:position position="auto" positionID="default" x="960.0" y="571.0"/>
<csml:shape shapeID="default" visible="true">
<csml:toolSpecificGraphics xmlns="http://www.csml.org/csml/cigraphics">
<figure>
<geneEntity depth="0" size="2.0000000298023224 2.0000000298023224" visible="true"/>
</figure>
</csml:toolSpecificGraphics>
</csml:shape>
</csml:viewProperty>
</csml:entity>
<csml:entity id="e615" type="undef">
<csml:viewProperty>
<csml:position position="auto" positionID="default" x="1081.0" y="842.0"/>
<csml:shape shapeID="default" visible="true">
<csml:toolSpecificGraphics xmlns="http://www.csml.org/csml/cigraphics">
<figure>
<geneEntity depth="0" size="4.94599461555481 4.94599461555481" visible="true"/>
</figure>
</csml:toolSpecificGraphics>
</csml:shape>
</csml:viewProperty>
</csml:entity>
<csml:entity id="e616" type="undef">
<csml:viewProperty>
<csml:position position="auto" positionID="default" x="960.0" y="571.0"/>
<csml:shape shapeID="default" visible="true">
<csml:toolSpecificGraphics xmlns="http://www.csml.org/csml/cigraphics">
<figure>
<geneEntity depth="0" size="2.0000000298023224 2.0000000298023224" visible="true"/>
</figure>
</csml:toolSpecificGraphics>
</csml:shape>
</csml:viewProperty>
</csml:entity>
<csml:entity id="e617" type="undef">
<csml:viewProperty>
<csml:position position="auto" positionID="default" x="960.0" y="571.0"/>
<csml:shape shapeID="default" visible="true">
<csml:toolSpecificGraphics xmlns="http://www.csml.org/csml/cigraphics">
<figure>
<geneEntity depth="0" size="2.0000000298023224 2.0000000298023224" visible="true"/>
</figure>
</csml:toolSpecificGraphics>
</csml:shape>
</csml:viewProperty>
</csml:entity>
<csml:entity id="e618" type="undef">
<csml:viewProperty>
<csml:position position="auto" positionID="default" x="172.0" y="732.0"/>
<csml:shape shapeID="default" visible="true">
<csml:toolSpecificGraphics xmlns="http://www.csml.org/csml/cigraphics">
<figure>
<geneEntity depth="0" size="39.186856746673584 39.186856746673584" visible="true"/>
</figure>
</csml:toolSpecificGraphics>
</csml:shape>
</csml:viewProperty>
</csml:entity>
<csml:entity id="e619" type="undef">
<csml:viewProperty>
<csml:position position="auto" positionID="default" x="1217.0" y="472.0"/>
<csml:shape shapeID="default" visible="true">
<csml:toolSpecificGraphics xmlns="http://www.csml.org/csml/cigraphics">
<figure>
<geneEntity depth="0" size="7.2135990858078 7.2135990858078" visible="true"/>
</figure>
</csml:toolSpecificGraphics>
</csml:shape>
</csml:viewProperty>
</csml:entity>
<csml:entity id="e620" type="undef">
<csml:viewProperty>
<csml:position position="auto" positionID="default" x="1411.0" y="691.0"/>
<csml:shape shapeID="default" visible="true">
<csml:toolSpecificGraphics xmlns="http://www.csml.org/csml/cigraphics">
<figure>
<geneEntity depth="0" size="8.509021997451782 8.509021997451782" visible="true"/>
</figure>
</csml:toolSpecificGraphics>
</csml:shape>
</csml:viewProperty>
</csml:entity>
<csml:entity id="e621" type="undef">
<csml:viewProperty>
<csml:position position="auto" positionID="default" x="1091.0" y="695.0"/>
<csml:shape shapeID="default" visible="true">
<csml:toolSpecificGraphics xmlns="http://www.csml.org/csml/cigraphics">
<figure>
<geneEntity depth="0" size="15.867089033126831 15.867089033126831" visible="true"/>
</figure>
</csml:toolSpecificGraphics>
</csml:shape>
</csml:viewProperty>
</csml:entity>
<csml:entity id="e622" type="undef">
<csml:viewProperty>
<csml:position position="auto" positionID="default" x="1280.0" y="871.0"/>
<csml:shape shapeID="default" visible="true">
<csml:toolSpecificGraphics xmlns="http://www.csml.org/csml/cigraphics">
<figure>
<geneEntity depth="0" size="11.090164184570312 11.090164184570312" visible="true"/>
</figure>
</csml:toolSpecificGraphics>
</csml:shape>
</csml:viewProperty>
</csml:entity>
<csml:entity id="e623" type="undef">
<csml:viewProperty>
<csml:position position="auto" positionID="default" x="960.0" y="571.0"/>
<csml:shape shapeID="default" visible="true">
<csml:toolSpecificGraphics xmlns="http://www.csml.org/csml/cigraphics">
<figure>
<geneEntity depth="0" size="2.0000000298023224 2.0000000298023224" visible="true"/>
</figure>
</csml:toolSpecificGraphics>
</csml:shape>
</csml:viewProperty>
</csml:entity>
<csml:entity id="e624" type="undef">
<csml:viewProperty>
<csml:position position="auto" positionID="default" x="822.0" y="883.0"/>
<csml:shape shapeID="default" visible="true">
<csml:toolSpecificGraphics xmlns="http://www.csml.org/csml/cigraphics">
<figure>
<geneEntity depth="0" size="11.885011196136475 11.885011196136475" visible="true"/>
</figure>
</csml:toolSpecificGraphics>
</csml:shape>
</csml:viewProperty>
</csml:entity>
<csml:entity id="e625" type="undef">
<csml:viewProperty>
<csml:position position="auto" positionID="default" x="876.0" y="594.0"/>
<csml:shape shapeID="default" visible="true">
<csml:toolSpecificGraphics xmlns="http://www.csml.org/csml/cigraphics">
<figure>
<geneEntity depth="0" size="4.14153516292572 4.14153516292572" visible="true"/>
</figure>
</csml:toolSpecificGraphics>
</csml:shape>
</csml:viewProperty>
</csml:entity>
<csml:entity id="e626" type="undef">
<csml:viewProperty>
<csml:position position="auto" positionID="default" x="960.0" y="571.0"/>
<csml:shape shapeID="default" visible="true">
<csml:toolSpecificGraphics xmlns="http://www.csml.org/csml/cigraphics">
<figure>
<geneEntity depth="0" size="2.0000000298023224 2.0000000298023224" visible="true"/>
</figure>
</csml:toolSpecificGraphics>
</csml:shape>
</csml:viewProperty>
</csml:entity>
<csml:entity id="e627" type="undef">
<csml:viewProperty>
<csml:position position="auto" positionID="default" x="1067.0" y="652.0"/>
<csml:shape shapeID="default" visible="true">
<csml:toolSpecificGraphics xmlns="http://www.csml.org/csml/cigraphics">
<figure>
<geneEntity depth="0" size="4.129551947116852 4.129551947116852" visible="true"/>
</figure>
</csml:toolSpecificGraphics>
</csml:shape>
</csml:viewProperty>
</csml:entity>
<csml:entity id="e628" type="undef">
<csml:viewProperty>
<csml:position position="auto" positionID="default" x="922.0" y="627.0"/>
<csml:shape shapeID="default" visible="true">
<csml:toolSpecificGraphics xmlns="http://www.csml.org/csml/cigraphics">
<figure>
<geneEntity depth="0" size="8.05445671081543 8.05445671081543" visible="true"/>
</figure>
</csml:toolSpecificGraphics>
</csml:shape>
</csml:viewProperty>
</csml:entity>
<csml:entity id="e629" type="undef">
<csml:viewProperty>
<csml:position position="auto" positionID="default" x="868.0" y="577.0"/>
<csml:shape shapeID="default" visible="true">
<csml:toolSpecificGraphics xmlns="http://www.csml.org/csml/cigraphics">
<figure>
<geneEntity depth="0" size="3.864293098449707 3.864293098449707" visible="true"/>
</figure>
</csml:toolSpecificGraphics>
</csml:shape>
</csml:viewProperty>
</csml:entity>
<csml:entity id="e630" type="undef">
<csml:viewProperty>
<csml:position position="auto" positionID="default" x="536.0" y="870.0"/>
<csml:shape shapeID="default" visible="true">
<csml:toolSpecificGraphics xmlns="http://www.csml.org/csml/cigraphics">
<figure>
<geneEntity depth="0" size="5.885440111160278 5.885440111160278" visible="true"/>
</figure>
</csml:toolSpecificGraphics>
</csml:shape>
</csml:viewProperty>
</csml:entity>
<csml:entity id="e631" type="undef">
<csml:viewProperty>
<csml:position position="auto" positionID="default" x="960.0" y="571.0"/>
<csml:shape shapeID="default" visible="true">
<csml:toolSpecificGraphics xmlns="http://www.csml.org/csml/cigraphics">
<figure>
<geneEntity depth="0" size="2.0000000298023224 2.0000000298023224" visible="true"/>
</figure>
</csml:toolSpecificGraphics>
</csml:shape>
</csml:viewProperty>
</csml:entity>
<csml:entity id="e632" type="undef">
<csml:viewProperty>
<csml:position position="auto" positionID="default" x="960.0" y="571.0"/>
<csml:shape shapeID="default" visible="true">
<csml:toolSpecificGraphics xmlns="http://www.csml.org/csml/cigraphics">
<figure>
<geneEntity depth="0" size="2.0000000298023224 2.0000000298023224" visible="true"/>
</figure>
</csml:toolSpecificGraphics>
</csml:shape>
</csml:viewProperty>
</csml:entity>
<csml:entity id="e633" type="undef">
<csml:viewProperty>
<csml:position position="auto" positionID="default" x="680.0" y="681.0"/>
<csml:shape shapeID="default" visible="true">
<csml:toolSpecificGraphics xmlns="http://www.csml.org/csml/cigraphics">
<figure>
<geneEntity depth="0" size="11.195203065872192 11.195203065872192" visible="true"/>
</figure>
</csml:toolSpecificGraphics>
</csml:shape>
</csml:viewProperty>
</csml:entity>
<csml:entity id="e634" type="undef">
<csml:viewProperty>
<csml:position position="auto" positionID="default" x="960.0" y="571.0"/>
<csml:shape shapeID="default" visible="true">
<csml:toolSpecificGraphics xmlns="http://www.csml.org/csml/cigraphics">
<figure>
<geneEntity depth="0" size="2.0000000298023224 2.0000000298023224" visible="true"/>
</figure>
</csml:toolSpecificGraphics>
</csml:shape>
</csml:viewProperty>
</csml:entity>
<csml:entity id="e635" type="undef">
<csml:viewProperty>
<csml:position position="auto" positionID="default" x="960.0" y="571.0"/>
<csml:shape shapeID="default" visible="true">
<csml:toolSpecificGraphics xmlns="http://www.csml.org/csml/cigraphics">
<figure>
<geneEntity depth="0" size="2.0000000298023224 2.0000000298023224" visible="true"/>
</figure>
</csml:toolSpecificGraphics>
</csml:shape>
</csml:viewProperty>
</csml:entity>
<csml:entity id="e636" type="undef">
<csml:viewProperty>
<csml:position position="auto" positionID="default" x="960.0" y="571.0"/>
<csml:shape shapeID="default" visible="true">
<csml:toolSpecificGraphics xmlns="http://www.csml.org/csml/cigraphics">
<figure>
<geneEntity depth="0" size="2.0000000298023224 2.0000000298023224" visible="true"/>
</figure>
</csml:toolSpecificGraphics>
</csml:shape>
</csml:viewProperty>
</csml:entity>
<csml:entity id="e637" type="undef">
<csml:viewProperty>
<csml:position position="auto" positionID="default" x="960.0" y="571.0"/>
<csml:shape shapeID="default" visible="true">
<csml:toolSpecificGraphics xmlns="http://www.csml.org/csml/cigraphics">
<figure>
<geneEntity depth="0" size="2.0000000298023224 2.0000000298023224" visible="true"/>
</figure>
</csml:toolSpecificGraphics>
</csml:shape>
</csml:viewProperty>
</csml:entity>
<csml:entity id="e638" type="undef">
<csml:viewProperty>
<csml:position position="auto" positionID="default" x="930.0" y="509.0"/>
<csml:shape shapeID="default" visible="true">
<csml:toolSpecificGraphics xmlns="http://www.csml.org/csml/cigraphics">
<figure>
<geneEntity depth="0" size="24.297144412994385 24.297144412994385" visible="true"/>
</figure>
</csml:toolSpecificGraphics>
</csml:shape>
</csml:viewProperty>
</csml:entity>
<csml:entity id="e639" type="undef">
<csml:viewProperty>
<csml:position position="auto" positionID="default" x="1072.0" y="554.0"/>
<csml:shape shapeID="default" visible="true">
<csml:toolSpecificGraphics xmlns="http://www.csml.org/csml/cigraphics">
<figure>
<geneEntity depth="0" size="6.8249499797821045 6.8249499797821045" visible="true"/>
</figure>
</csml:toolSpecificGraphics>
</csml:shape>
</csml:viewProperty>
</csml:entity>
<csml:entity id="e640" type="undef">
<csml:viewProperty>
<csml:position position="auto" positionID="default" x="1260.0" y="1001.0"/>
<csml:shape shapeID="default" visible="true">
<csml:toolSpecificGraphics xmlns="http://www.csml.org/csml/cigraphics">
<figure>
<geneEntity depth="0" size="2.754731774330139 2.754731774330139" visible="true"/>
</figure>
</csml:toolSpecificGraphics>
</csml:shape>
</csml:viewProperty>
</csml:entity>
<csml:entity id="e641" type="undef">
<csml:viewProperty>
<csml:position position="auto" positionID="default" x="775.0" y="291.0"/>
<csml:shape shapeID="default" visible="true">
<csml:toolSpecificGraphics xmlns="http://www.csml.org/csml/cigraphics">
<figure>
<geneEntity depth="0" size="14.657522439956665 14.657522439956665" visible="true"/>
</figure>
</csml:toolSpecificGraphics>
</csml:shape>
</csml:viewProperty>
</csml:entity>
<csml:entity id="e642" type="undef">
<csml:viewProperty>
<csml:position position="auto" positionID="default" x="730.0" y="482.0"/>
<csml:shape shapeID="default" visible="true">
<csml:toolSpecificGraphics xmlns="http://www.csml.org/csml/cigraphics">
<figure>
<geneEntity depth="0" size="3.5195881128311157 3.5195881128311157" visible="true"/>
</figure>
</csml:toolSpecificGraphics>
</csml:shape>
</csml:viewProperty>
</csml:entity>
<csml:entity id="e643" type="undef">
<csml:viewProperty>
<csml:position position="auto" positionID="default" x="681.0" y="573.0"/>
<csml:shape shapeID="default" visible="true">
<csml:toolSpecificGraphics xmlns="http://www.csml.org/csml/cigraphics">
<figure>
<geneEntity depth="0" size="8.331800103187561 8.331800103187561" visible="true"/>
</figure>
</csml:toolSpecificGraphics>
</csml:shape>
</csml:viewProperty>
</csml:entity>
<csml:entity id="e644" type="undef">
<csml:viewProperty>
<csml:position position="auto" positionID="default" x="960.0" y="571.0"/>
<csml:shape shapeID="default" visible="true">
<csml:toolSpecificGraphics xmlns="http://www.csml.org/csml/cigraphics">
<figure>
<geneEntity depth="0" size="2.0000000298023224 2.0000000298023224" visible="true"/>
</figure>
</csml:toolSpecificGraphics>
</csml:shape>
</csml:viewProperty>
</csml:entity>
<csml:entity id="e645" type="undef">
<csml:viewProperty>
<csml:position position="auto" positionID="default" x="960.0" y="571.0"/>
<csml:shape shapeID="default" visible="true">
<csml:toolSpecificGraphics xmlns="http://www.csml.org/csml/cigraphics">
<figure>
<geneEntity depth="0" size="2.0000000298023224 2.0000000298023224" visible="true"/>
</figure>
</csml:toolSpecificGraphics>
</csml:shape>
</csml:viewProperty>
</csml:entity>
<csml:entity id="e646" type="undef">
<csml:viewProperty>
<csml:position position="auto" positionID="default" x="996.0" y="751.0"/>
<csml:shape shapeID="default" visible="true">
<csml:toolSpecificGraphics xmlns="http://www.csml.org/csml/cigraphics">
<figure>
<geneEntity depth="0" size="5.905150771141052 5.905150771141052" visible="true"/>
</figure>
</csml:toolSpecificGraphics>
</csml:shape>
</csml:viewProperty>
</csml:entity>
<csml:entity id="e647" type="undef">
<csml:viewProperty>
<csml:position position="auto" positionID="default" x="938.0" y="571.0"/>
<csml:shape shapeID="default" visible="true">
<csml:toolSpecificGraphics xmlns="http://www.csml.org/csml/cigraphics">
<figure>
<geneEntity depth="0" size="4.995103478431702 4.995103478431702" visible="true"/>
</figure>
</csml:toolSpecificGraphics>
</csml:shape>
</csml:viewProperty>
</csml:entity>
<csml:entity id="e648" type="undef">
<csml:viewProperty>
<csml:position position="auto" positionID="default" x="939.0" y="549.0"/>
<csml:shape shapeID="default" visible="true">
<csml:toolSpecificGraphics xmlns="http://www.csml.org/csml/cigraphics">
<figure>
<geneEntity depth="0" size="49.99964714050293 49.99964714050293" visible="true"/>
</figure>
</csml:toolSpecificGraphics>
</csml:shape>
</csml:viewProperty>
</csml:entity>
<csml:entity id="e649" type="undef">
<csml:viewProperty>
<csml:position position="auto" positionID="default" x="960.0" y="571.0"/>
<csml:shape shapeID="default" visible="true">
<csml:toolSpecificGraphics xmlns="http://www.csml.org/csml/cigraphics">
<figure>
<geneEntity depth="0" size="2.0000000298023224 2.0000000298023224" visible="true"/>
</figure>
</csml:toolSpecificGraphics>
</csml:shape>
</csml:viewProperty>
</csml:entity>
<csml:entity id="e650" type="undef">
<csml:viewProperty>
<csml:position position="auto" positionID="default" x="985.0" y="458.0"/>
<csml:shape shapeID="default" visible="true">
<csml:toolSpecificGraphics xmlns="http://www.csml.org/csml/cigraphics">
<figure>
<geneEntity depth="0" size="3.136112689971924 3.136112689971924" visible="true"/>
</figure>
</csml:toolSpecificGraphics>
</csml:shape>
</csml:viewProperty>
</csml:entity>
<csml:entity id="e651" type="undef">
<csml:viewProperty>
<csml:position position="auto" positionID="default" x="960.0" y="571.0"/>
<csml:shape shapeID="default" visible="true">
<csml:toolSpecificGraphics xmlns="http://www.csml.org/csml/cigraphics">
<figure>
<geneEntity depth="0" size="2.0000000298023224 2.0000000298023224" visible="true"/>
</figure>
</csml:toolSpecificGraphics>
</csml:shape>
</csml:viewProperty>
</csml:entity>
<csml:entity id="e652" type="undef">
<csml:viewProperty>
<csml:position position="auto" positionID="default" x="960.0" y="571.0"/>
<csml:shape shapeID="default" visible="true">
<csml:toolSpecificGraphics xmlns="http://www.csml.org/csml/cigraphics">
<figure>
<geneEntity depth="0" size="2.0000000298023224 2.0000000298023224" visible="true"/>
</figure>
</csml:toolSpecificGraphics>
</csml:shape>
</csml:viewProperty>
</csml:entity>
<csml:entity id="e653" type="undef">
<csml:viewProperty>
<csml:position position="auto" positionID="default" x="960.0" y="571.0"/>
<csml:shape shapeID="default" visible="true">
<csml:toolSpecificGraphics xmlns="http://www.csml.org/csml/cigraphics">
<figure>
<geneEntity depth="0" size="2.0000000298023224 2.0000000298023224" visible="true"/>
</figure>
</csml:toolSpecificGraphics>
</csml:shape>
</csml:viewProperty>
</csml:entity>
<csml:entity id="e654" type="undef">
<csml:viewProperty>
<csml:position position="auto" positionID="default" x="960.0" y="571.0"/>
<csml:shape shapeID="default" visible="true">
<csml:toolSpecificGraphics xmlns="http://www.csml.org/csml/cigraphics">
<figure>
<geneEntity depth="0" size="2.0000000298023224 2.0000000298023224" visible="true"/>
</figure>
</csml:toolSpecificGraphics>
</csml:shape>
</csml:viewProperty>
</csml:entity>
<csml:entity id="e655" type="undef">
<csml:viewProperty>
<csml:position position="auto" positionID="default" x="1108.0" y="784.0"/>
<csml:shape shapeID="default" visible="true">
<csml:toolSpecificGraphics xmlns="http://www.csml.org/csml/cigraphics">
<figure>
<geneEntity depth="0" size="8.975154161453247 8.975154161453247" visible="true"/>
</figure>
</csml:toolSpecificGraphics>
</csml:shape>
</csml:viewProperty>
</csml:entity>
<csml:entity id="e656" type="undef">
<csml:viewProperty>
<csml:position position="auto" positionID="default" x="756.0" y="818.0"/>
<csml:shape shapeID="default" visible="true">
<csml:toolSpecificGraphics xmlns="http://www.csml.org/csml/cigraphics">
<figure>
<geneEntity depth="0" size="6.681222915649414 6.681222915649414" visible="true"/>
</figure>
</csml:toolSpecificGraphics>
</csml:shape>
</csml:viewProperty>
</csml:entity>
<csml:entity id="e657" type="undef">
<csml:viewProperty>
<csml:position position="auto" positionID="default" x="960.0" y="571.0"/>
<csml:shape shapeID="default" visible="true">
<csml:toolSpecificGraphics xmlns="http://www.csml.org/csml/cigraphics">
<figure>
<geneEntity depth="0" size="2.0000000298023224 2.0000000298023224" visible="true"/>
</figure>
</csml:toolSpecificGraphics>
</csml:shape>
</csml:viewProperty>
</csml:entity>
<csml:entity id="e658" type="undef">
<csml:viewProperty>
<csml:position position="auto" positionID="default" x="972.0" y="640.0"/>
<csml:shape shapeID="default" visible="true">
<csml:toolSpecificGraphics xmlns="http://www.csml.org/csml/cigraphics">
<figure>
<geneEntity depth="0" size="5.134856104850769 5.134856104850769" visible="true"/>
</figure>
</csml:toolSpecificGraphics>
</csml:shape>
</csml:viewProperty>
</csml:entity>
<csml:entity id="e659" type="undef">
<csml:viewProperty>
<csml:position position="auto" positionID="default" x="794.0" y="512.0"/>
<csml:shape shapeID="default" visible="true">
<csml:toolSpecificGraphics xmlns="http://www.csml.org/csml/cigraphics">
<figure>
<geneEntity depth="0" size="7.076168060302734 7.076168060302734" visible="true"/>
</figure>
</csml:toolSpecificGraphics>
</csml:shape>
</csml:viewProperty>
</csml:entity>
<csml:entity id="e660" type="undef">
<csml:viewProperty>
<csml:position position="auto" positionID="default" x="960.0" y="571.0"/>
<csml:shape shapeID="default" visible="true">
<csml:toolSpecificGraphics xmlns="http://www.csml.org/csml/cigraphics">
<figure>
<geneEntity depth="0" size="2.0000000298023224 2.0000000298023224" visible="true"/>
</figure>
</csml:toolSpecificGraphics>
</csml:shape>
</csml:viewProperty>
</csml:entity>
<csml:entity id="e661" type="undef">
<csml:viewProperty>
<csml:position position="auto" positionID="default" x="1162.0" y="806.0"/>
<csml:shape shapeID="default" visible="true">
<csml:toolSpecificGraphics xmlns="http://www.csml.org/csml/cigraphics">
<figure>
<geneEntity depth="0" size="3.660604953765869 3.660604953765869" visible="true"/>
</figure>
</csml:toolSpecificGraphics>
</csml:shape>
</csml:viewProperty>
</csml:entity>
<csml:entity id="e662" type="undef">
<csml:viewProperty>
<csml:position position="auto" positionID="default" x="1207.0" y="1033.0"/>
<csml:shape shapeID="default" visible="true">
<csml:toolSpecificGraphics xmlns="http://www.csml.org/csml/cigraphics">
<figure>
<geneEntity depth="0" size="4.562395215034485 4.562395215034485" visible="true"/>
</figure>
</csml:toolSpecificGraphics>
</csml:shape>
</csml:viewProperty>
</csml:entity>
<csml:entity id="e663" type="undef">
<csml:viewProperty>
<csml:position position="auto" positionID="default" x="960.0" y="571.0"/>
<csml:shape shapeID="default" visible="true">
<csml:toolSpecificGraphics xmlns="http://www.csml.org/csml/cigraphics">
<figure>
<geneEntity depth="0" size="2.0000000298023224 2.0000000298023224" visible="true"/>
</figure>
</csml:toolSpecificGraphics>
</csml:shape>
</csml:viewProperty>
</csml:entity>
<csml:entity id="e664" type="undef">
<csml:viewProperty>
<csml:position position="auto" positionID="default" x="960.0" y="571.0"/>
<csml:shape shapeID="default" visible="true">
<csml:toolSpecificGraphics xmlns="http://www.csml.org/csml/cigraphics">
<figure>
<geneEntity depth="0" size="2.0000000298023224 2.0000000298023224" visible="true"/>
</figure>
</csml:toolSpecificGraphics>
</csml:shape>
</csml:viewProperty>
</csml:entity>
<csml:entity id="e665" type="undef">
<csml:viewProperty>
<csml:position position="auto" positionID="default" x="960.0" y="571.0"/>
<csml:shape shapeID="default" visible="true">
<csml:toolSpecificGraphics xmlns="http://www.csml.org/csml/cigraphics">
<figure>
<geneEntity depth="0" size="2.0000000298023224 2.0000000298023224" visible="true"/>
</figure>
</csml:toolSpecificGraphics>
</csml:shape>
</csml:viewProperty>
</csml:entity>
<csml:entity id="e666" type="undef">
<csml:viewProperty>
<csml:position position="auto" positionID="default" x="960.0" y="571.0"/>
<csml:shape shapeID="default" visible="true">
<csml:toolSpecificGraphics xmlns="http://www.csml.org/csml/cigraphics">
<figure>
<geneEntity depth="0" size="2.0000000298023224 2.0000000298023224" visible="true"/>
</figure>
</csml:toolSpecificGraphics>
</csml:shape>
</csml:viewProperty>
</csml:entity>
<csml:entity id="e667" type="undef">
<csml:viewProperty>
<csml:position position="auto" positionID="default" x="994.0" y="772.0"/>
<csml:shape shapeID="default" visible="true">
<csml:toolSpecificGraphics xmlns="http://www.csml.org/csml/cigraphics">
<figure>
<geneEntity depth="0" size="3.5652488470077515 3.5652488470077515" visible="true"/>
</figure>
</csml:toolSpecificGraphics>
</csml:shape>
</csml:viewProperty>
</csml:entity>
<csml:entity id="e668" type="undef">
<csml:viewProperty>
<csml:position position="auto" positionID="default" x="1186.0" y="946.0"/>
<csml:shape shapeID="default" visible="true">
<csml:toolSpecificGraphics xmlns="http://www.csml.org/csml/cigraphics">
<figure>
<geneEntity depth="0" size="4.902954697608948 4.902954697608948" visible="true"/>
</figure>
</csml:toolSpecificGraphics>
</csml:shape>
</csml:viewProperty>
</csml:entity>
<csml:entity id="e669" type="undef">
<csml:viewProperty>
<csml:position position="auto" positionID="default" x="748.0" y="816.0"/>
<csml:shape shapeID="default" visible="true">
<csml:toolSpecificGraphics xmlns="http://www.csml.org/csml/cigraphics">
<figure>
<geneEntity depth="0" size="4.318167567253113 4.318167567253113" visible="true"/>
</figure>
</csml:toolSpecificGraphics>
</csml:shape>
</csml:viewProperty>
</csml:entity>
<csml:entity id="e670" type="undef">
<csml:viewProperty>
<csml:position position="auto" positionID="default" x="960.0" y="571.0"/>
<csml:shape shapeID="default" visible="true">
<csml:toolSpecificGraphics xmlns="http://www.csml.org/csml/cigraphics">
<figure>
<geneEntity depth="0" size="2.0000000298023224 2.0000000298023224" visible="true"/>
</figure>
</csml:toolSpecificGraphics>
</csml:shape>
</csml:viewProperty>
</csml:entity>
<csml:entity id="e671" type="undef">
<csml:viewProperty>
<csml:position position="auto" positionID="default" x="874.0" y="687.0"/>
<csml:shape shapeID="default" visible="true">
<csml:toolSpecificGraphics xmlns="http://www.csml.org/csml/cigraphics">
<figure>
<geneEntity depth="0" size="4.341564774513245 4.341564774513245" visible="true"/>
</figure>
</csml:toolSpecificGraphics>
</csml:shape>
</csml:viewProperty>
</csml:entity>
<csml:entity id="e672" type="undef">
<csml:viewProperty>
<csml:position position="auto" positionID="default" x="1212.0" y="530.0"/>
<csml:shape shapeID="default" visible="true">
<csml:toolSpecificGraphics xmlns="http://www.csml.org/csml/cigraphics">
<figure>
<geneEntity depth="0" size="8.413459062576294 8.413459062576294" visible="true"/>
</figure>
</csml:toolSpecificGraphics>
</csml:shape>
</csml:viewProperty>
</csml:entity>
<csml:entity id="e673" type="undef">
<csml:viewProperty>
<csml:position position="auto" positionID="default" x="1238.0" y="500.0"/>
<csml:shape shapeID="default" visible="true">
<csml:toolSpecificGraphics xmlns="http://www.csml.org/csml/cigraphics">
<figure>
<geneEntity depth="0" size="7.87203311920166 7.87203311920166" visible="true"/>
</figure>
</csml:toolSpecificGraphics>
</csml:shape>
</csml:viewProperty>
</csml:entity>
<csml:entity id="e674" type="undef">
<csml:viewProperty>
<csml:position position="auto" positionID="default" x="994.0" y="733.0"/>
<csml:shape shapeID="default" visible="true">
<csml:toolSpecificGraphics xmlns="http://www.csml.org/csml/cigraphics">
<figure>
<geneEntity depth="0" size="3.5838064551353455 3.5838064551353455" visible="true"/>
</figure>
</csml:toolSpecificGraphics>
</csml:shape>
</csml:viewProperty>
</csml:entity>
<csml:entity id="e675" type="undef">
<csml:viewProperty>
<csml:position position="auto" positionID="default" x="992.0" y="448.0"/>
<csml:shape shapeID="default" visible="true">
<csml:toolSpecificGraphics xmlns="http://www.csml.org/csml/cigraphics">
<figure>
<geneEntity depth="0" size="6.36598527431488 6.36598527431488" visible="true"/>
</figure>
</csml:toolSpecificGraphics>
</csml:shape>
</csml:viewProperty>
</csml:entity>
<csml:entity id="e676" type="undef">
<csml:viewProperty>
<csml:position position="auto" positionID="default" x="796.0" y="519.0"/>
<csml:shape shapeID="default" visible="true">
<csml:toolSpecificGraphics xmlns="http://www.csml.org/csml/cigraphics">
<figure>
<geneEntity depth="0" size="8.066705465316772 8.066705465316772" visible="true"/>
</figure>
</csml:toolSpecificGraphics>
</csml:shape>
</csml:viewProperty>
</csml:entity>
<csml:entity id="e677" type="undef">
<csml:viewProperty>
<csml:position position="auto" positionID="default" x="960.0" y="571.0"/>
<csml:shape shapeID="default" visible="true">
<csml:toolSpecificGraphics xmlns="http://www.csml.org/csml/cigraphics">
<figure>
<geneEntity depth="0" size="2.0000000298023224 2.0000000298023224" visible="true"/>
</figure>
</csml:toolSpecificGraphics>
</csml:shape>
</csml:viewProperty>
</csml:entity>
<csml:entity id="e678" type="undef">
<csml:viewProperty>
<csml:position position="auto" positionID="default" x="960.0" y="571.0"/>
<csml:shape shapeID="default" visible="true">
<csml:toolSpecificGraphics xmlns="http://www.csml.org/csml/cigraphics">
<figure>
<geneEntity depth="0" size="2.0000000298023224 2.0000000298023224" visible="true"/>
</figure>
</csml:toolSpecificGraphics>
</csml:shape>
</csml:viewProperty>
</csml:entity>
<csml:entity id="e679" type="undef">
<csml:viewProperty>
<csml:position position="auto" positionID="default" x="1080.0" y="708.0"/>
<csml:shape shapeID="default" visible="true">
<csml:toolSpecificGraphics xmlns="http://www.csml.org/csml/cigraphics">
<figure>
<geneEntity depth="0" size="7.592846155166626 7.592846155166626" visible="true"/>
</figure>
</csml:toolSpecificGraphics>
</csml:shape>
</csml:viewProperty>
</csml:entity>
<csml:entity id="e680" type="undef">
<csml:viewProperty>
<csml:position position="auto" positionID="default" x="960.0" y="571.0"/>
<csml:shape shapeID="default" visible="true">
<csml:toolSpecificGraphics xmlns="http://www.csml.org/csml/cigraphics">
<figure>
<geneEntity depth="0" size="2.0000000298023224 2.0000000298023224" visible="true"/>
</figure>
</csml:toolSpecificGraphics>
</csml:shape>
</csml:viewProperty>
</csml:entity>
<csml:entity id="e681" type="undef">
<csml:viewProperty>
<csml:position position="auto" positionID="default" x="896.0" y="964.0"/>
<csml:shape shapeID="default" visible="true">
<csml:toolSpecificGraphics xmlns="http://www.csml.org/csml/cigraphics">
<figure>
<geneEntity depth="0" size="3.947732448577881 3.947732448577881" visible="true"/>
</figure>
</csml:toolSpecificGraphics>
</csml:shape>
</csml:viewProperty>
</csml:entity>
<csml:entity id="e682" type="undef">
<csml:viewProperty>
<csml:position position="auto" positionID="default" x="1434.0" y="1008.0"/>
<csml:shape shapeID="default" visible="true">
<csml:toolSpecificGraphics xmlns="http://www.csml.org/csml/cigraphics">
<figure>
<geneEntity depth="0" size="4.440085589885712 4.440085589885712" visible="true"/>
</figure>
</csml:toolSpecificGraphics>
</csml:shape>
</csml:viewProperty>
</csml:entity>
<csml:entity id="e683" type="undef">
<csml:viewProperty>
<csml:position position="auto" positionID="default" x="963.0" y="233.0"/>
<csml:shape shapeID="default" visible="true">
<csml:toolSpecificGraphics xmlns="http://www.csml.org/csml/cigraphics">
<figure>
<geneEntity depth="0" size="5.42724072933197 5.42724072933197" visible="true"/>
</figure>
</csml:toolSpecificGraphics>
</csml:shape>
</csml:viewProperty>
</csml:entity>
<csml:entity id="e684" type="undef">
<csml:viewProperty>
<csml:position position="auto" positionID="default" x="1139.0" y="821.0"/>
<csml:shape shapeID="default" visible="true">
<csml:toolSpecificGraphics xmlns="http://www.csml.org/csml/cigraphics">
<figure>
<geneEntity depth="0" size="3.8759595155715942 3.8759595155715942" visible="true"/>
</figure>
</csml:toolSpecificGraphics>
</csml:shape>
</csml:viewProperty>
</csml:entity>
<csml:entity id="e685" type="undef">
<csml:viewProperty>
<csml:position position="auto" positionID="default" x="960.0" y="571.0"/>
<csml:shape shapeID="default" visible="true">
<csml:toolSpecificGraphics xmlns="http://www.csml.org/csml/cigraphics">
<figure>
<geneEntity depth="0" size="2.0000000298023224 2.0000000298023224" visible="true"/>
</figure>
</csml:toolSpecificGraphics>
</csml:shape>
</csml:viewProperty>
</csml:entity>
<csml:entity id="e686" type="undef">
<csml:viewProperty>
<csml:position position="auto" positionID="default" x="948.0" y="634.0"/>
<csml:shape shapeID="default" visible="true">
<csml:toolSpecificGraphics xmlns="http://www.csml.org/csml/cigraphics">
<figure>
<geneEntity depth="0" size="3.8859453797340393 3.8859453797340393" visible="true"/>
</figure>
</csml:toolSpecificGraphics>
</csml:shape>
</csml:viewProperty>
</csml:entity>
<csml:entity id="e687" type="undef">
<csml:viewProperty>
<csml:position position="auto" positionID="default" x="960.0" y="571.0"/>
<csml:shape shapeID="default" visible="true">
<csml:toolSpecificGraphics xmlns="http://www.csml.org/csml/cigraphics">
<figure>
<geneEntity depth="0" size="2.0000000298023224 2.0000000298023224" visible="true"/>
</figure>
</csml:toolSpecificGraphics>
</csml:shape>
</csml:viewProperty>
</csml:entity>
<csml:entity id="e688" type="undef">
<csml:viewProperty>
<csml:position position="auto" positionID="default" x="1261.0" y="1011.0"/>
<csml:shape shapeID="default" visible="true">
<csml:toolSpecificGraphics xmlns="http://www.csml.org/csml/cigraphics">
<figure>
<geneEntity depth="0" size="3.96065354347229 3.96065354347229" visible="true"/>
</figure>
</csml:toolSpecificGraphics>
</csml:shape>
</csml:viewProperty>
</csml:entity>
<csml:entity id="e689" type="undef">
<csml:viewProperty>
<csml:position position="auto" positionID="default" x="1263.0" y="768.0"/>
<csml:shape shapeID="default" visible="true">
<csml:toolSpecificGraphics xmlns="http://www.csml.org/csml/cigraphics">
<figure>
<geneEntity depth="0" size="6.620534062385559 6.620534062385559" visible="true"/>
</figure>
</csml:toolSpecificGraphics>
</csml:shape>
</csml:viewProperty>
</csml:entity>
<csml:entity id="e690" type="undef">
<csml:viewProperty>
<csml:position position="auto" positionID="default" x="960.0" y="571.0"/>
<csml:shape shapeID="default" visible="true">
<csml:toolSpecificGraphics xmlns="http://www.csml.org/csml/cigraphics">
<figure>
<geneEntity depth="0" size="2.0000000298023224 2.0000000298023224" visible="true"/>
</figure>
</csml:toolSpecificGraphics>
</csml:shape>
</csml:viewProperty>
</csml:entity>
<csml:entity id="e691" type="undef">
<csml:viewProperty>
<csml:position position="auto" positionID="default" x="870.0" y="525.0"/>
<csml:shape shapeID="default" visible="true">
<csml:toolSpecificGraphics xmlns="http://www.csml.org/csml/cigraphics">
<figure>
<geneEntity depth="0" size="3.7256714701652527 3.7256714701652527" visible="true"/>
</figure>
</csml:toolSpecificGraphics>
</csml:shape>
</csml:viewProperty>
</csml:entity>
<csml:entity id="e692" type="undef">
<csml:viewProperty>
<csml:position position="auto" positionID="default" x="960.0" y="571.0"/>
<csml:shape shapeID="default" visible="true">
<csml:toolSpecificGraphics xmlns="http://www.csml.org/csml/cigraphics">
<figure>
<geneEntity depth="0" size="2.0000000298023224 2.0000000298023224" visible="true"/>
</figure>
</csml:toolSpecificGraphics>
</csml:shape>
</csml:viewProperty>
</csml:entity>
<csml:entity id="e693" type="undef">
<csml:viewProperty>
<csml:position position="auto" positionID="default" x="1347.0" y="362.0"/>
<csml:shape shapeID="default" visible="true">
<csml:toolSpecificGraphics xmlns="http://www.csml.org/csml/cigraphics">
<figure>
<geneEntity depth="0" size="22.647995948791504 22.647995948791504" visible="true"/>
</figure>
</csml:toolSpecificGraphics>
</csml:shape>
</csml:viewProperty>
</csml:entity>
<csml:entity id="e694" type="undef">
<csml:viewProperty>
<csml:position position="auto" positionID="default" x="960.0" y="571.0"/>
<csml:shape shapeID="default" visible="true">
<csml:toolSpecificGraphics xmlns="http://www.csml.org/csml/cigraphics">
<figure>
<geneEntity depth="0" size="2.0000000298023224 2.0000000298023224" visible="true"/>
</figure>
</csml:toolSpecificGraphics>
</csml:shape>
</csml:viewProperty>
</csml:entity>
<csml:entity id="e695" type="undef">
<csml:viewProperty>
<csml:position position="auto" positionID="default" x="960.0" y="571.0"/>
<csml:shape shapeID="default" visible="true">
<csml:toolSpecificGraphics xmlns="http://www.csml.org/csml/cigraphics">
<figure>
<geneEntity depth="0" size="2.0000000298023224 2.0000000298023224" visible="true"/>
</figure>
</csml:toolSpecificGraphics>
</csml:shape>
</csml:viewProperty>
</csml:entity>
<csml:entity id="e696" type="undef">
<csml:viewProperty>
<csml:position position="auto" positionID="default" x="1127.0" y="745.0"/>
<csml:shape shapeID="default" visible="true">
<csml:toolSpecificGraphics xmlns="http://www.csml.org/csml/cigraphics">
<figure>
<geneEntity depth="0" size="3.772333264350891 3.772333264350891" visible="true"/>
</figure>
</csml:toolSpecificGraphics>
</csml:shape>
</csml:viewProperty>
</csml:entity>
<csml:entity id="e697" type="undef">
<csml:viewProperty>
<csml:position position="auto" positionID="default" x="1065.0" y="648.0"/>
<csml:shape shapeID="default" visible="true">
<csml:toolSpecificGraphics xmlns="http://www.csml.org/csml/cigraphics">
<figure>
<geneEntity depth="0" size="4.130887985229492 4.130887985229492" visible="true"/>
</figure>
</csml:toolSpecificGraphics>
</csml:shape>
</csml:viewProperty>
</csml:entity>
<csml:entity id="e698" type="undef">
<csml:viewProperty>
<csml:position position="auto" positionID="default" x="960.0" y="571.0"/>
<csml:shape shapeID="default" visible="true">
<csml:toolSpecificGraphics xmlns="http://www.csml.org/csml/cigraphics">
<figure>
<geneEntity depth="0" size="2.0000000298023224 2.0000000298023224" visible="true"/>
</figure>
</csml:toolSpecificGraphics>
</csml:shape>
</csml:viewProperty>
</csml:entity>
<csml:entity id="e699" type="undef">
<csml:viewProperty>
<csml:position position="auto" positionID="default" x="960.0" y="571.0"/>
<csml:shape shapeID="default" visible="true">
<csml:toolSpecificGraphics xmlns="http://www.csml.org/csml/cigraphics">
<figure>
<geneEntity depth="0" size="2.0000000298023224 2.0000000298023224" visible="true"/>
</figure>
</csml:toolSpecificGraphics>
</csml:shape>
</csml:viewProperty>
</csml:entity>
<csml:entity id="e700" type="undef">
<csml:viewProperty>
<csml:position position="auto" positionID="default" x="960.0" y="571.0"/>
<csml:shape shapeID="default" visible="true">
<csml:toolSpecificGraphics xmlns="http://www.csml.org/csml/cigraphics">
<figure>
<geneEntity depth="0" size="2.0000000298023224 2.0000000298023224" visible="true"/>
</figure>
</csml:toolSpecificGraphics>
</csml:shape>
</csml:viewProperty>
</csml:entity>
<csml:entity id="e701" type="undef">
<csml:viewProperty>
<csml:position position="auto" positionID="default" x="1009.0" y="560.0"/>
<csml:shape shapeID="default" visible="true">
<csml:toolSpecificGraphics xmlns="http://www.csml.org/csml/cigraphics">
<figure>
<geneEntity depth="0" size="10.645139217376709 10.645139217376709" visible="true"/>
</figure>
</csml:toolSpecificGraphics>
</csml:shape>
</csml:viewProperty>
</csml:entity>
<csml:entity id="e702" type="undef">
<csml:viewProperty>
<csml:position position="auto" positionID="default" x="1189.0" y="960.0"/>
<csml:shape shapeID="default" visible="true">
<csml:toolSpecificGraphics xmlns="http://www.csml.org/csml/cigraphics">
<figure>
<geneEntity depth="0" size="5.406708121299744 5.406708121299744" visible="true"/>
</figure>
</csml:toolSpecificGraphics>
</csml:shape>
</csml:viewProperty>
</csml:entity>
<csml:entity id="e703" type="undef">
<csml:viewProperty>
<csml:position position="auto" positionID="default" x="844.0" y="644.0"/>
<csml:shape shapeID="default" visible="true">
<csml:toolSpecificGraphics xmlns="http://www.csml.org/csml/cigraphics">
<figure>
<geneEntity depth="0" size="5.105096697807312 5.105096697807312" visible="true"/>
</figure>
</csml:toolSpecificGraphics>
</csml:shape>
</csml:viewProperty>
</csml:entity>
<csml:entity id="e704" type="undef">
<csml:viewProperty>
<csml:position position="auto" positionID="default" x="884.0" y="596.0"/>
<csml:shape shapeID="default" visible="true">
<csml:toolSpecificGraphics xmlns="http://www.csml.org/csml/cigraphics">
<figure>
<geneEntity depth="0" size="7.5826966762542725 7.5826966762542725" visible="true"/>
</figure>
</csml:toolSpecificGraphics>
</csml:shape>
</csml:viewProperty>
</csml:entity>
<csml:entity id="e705" type="undef">
<csml:viewProperty>
<csml:position position="auto" positionID="default" x="915.0" y="454.0"/>
<csml:shape shapeID="default" visible="true">
<csml:toolSpecificGraphics xmlns="http://www.csml.org/csml/cigraphics">
<figure>
<geneEntity depth="0" size="5.272288918495178 5.272288918495178" visible="true"/>
</figure>
</csml:toolSpecificGraphics>
</csml:shape>
</csml:viewProperty>
</csml:entity>
<csml:entity id="e706" type="undef">
<csml:viewProperty>
<csml:position position="auto" positionID="default" x="1212.0" y="496.0"/>
<csml:shape shapeID="default" visible="true">
<csml:toolSpecificGraphics xmlns="http://www.csml.org/csml/cigraphics">
<figure>
<geneEntity depth="0" size="4.645187258720398 4.645187258720398" visible="true"/>
</figure>
</csml:toolSpecificGraphics>
</csml:shape>
</csml:viewProperty>
</csml:entity>
<csml:entity id="e707" type="undef">
<csml:viewProperty>
<csml:position position="auto" positionID="default" x="960.0" y="571.0"/>
<csml:shape shapeID="default" visible="true">
<csml:toolSpecificGraphics xmlns="http://www.csml.org/csml/cigraphics">
<figure>
<geneEntity depth="0" size="2.0000000298023224 2.0000000298023224" visible="true"/>
</figure>
</csml:toolSpecificGraphics>
</csml:shape>
</csml:viewProperty>
</csml:entity>
<csml:entity id="e708" type="undef">
<csml:viewProperty>
<csml:position position="auto" positionID="default" x="960.0" y="571.0"/>
<csml:shape shapeID="default" visible="true">
<csml:toolSpecificGraphics xmlns="http://www.csml.org/csml/cigraphics">
<figure>
<geneEntity depth="0" size="2.0000000298023224 2.0000000298023224" visible="true"/>
</figure>
</csml:toolSpecificGraphics>
</csml:shape>
</csml:viewProperty>
</csml:entity>
<csml:entity id="e709" type="undef">
<csml:viewProperty>
<csml:position position="auto" positionID="default" x="978.0" y="454.0"/>
<csml:shape shapeID="default" visible="true">
<csml:toolSpecificGraphics xmlns="http://www.csml.org/csml/cigraphics">
<figure>
<geneEntity depth="0" size="6.339291334152222 6.339291334152222" visible="true"/>
</figure>
</csml:toolSpecificGraphics>
</csml:shape>
</csml:viewProperty>
</csml:entity>
<csml:entity id="e710" type="undef">
<csml:viewProperty>
<csml:position position="auto" positionID="default" x="1391.0" y="760.0"/>
<csml:shape shapeID="default" visible="true">
<csml:toolSpecificGraphics xmlns="http://www.csml.org/csml/cigraphics">
<figure>
<geneEntity depth="0" size="4.918622374534607 4.918622374534607" visible="true"/>
</figure>
</csml:toolSpecificGraphics>
</csml:shape>
</csml:viewProperty>
</csml:entity>
<csml:entity id="e711" type="undef">
<csml:viewProperty>
<csml:position position="auto" positionID="default" x="1071.0" y="847.0"/>
<csml:shape shapeID="default" visible="true">
<csml:toolSpecificGraphics xmlns="http://www.csml.org/csml/cigraphics">
<figure>
<geneEntity depth="0" size="4.1062963008880615 4.1062963008880615" visible="true"/>
</figure>
</csml:toolSpecificGraphics>
</csml:shape>
</csml:viewProperty>
</csml:entity>
<csml:entity id="e712" type="undef">
<csml:viewProperty>
<csml:position position="auto" positionID="default" x="810.0" y="659.0"/>
<csml:shape shapeID="default" visible="true">
<csml:toolSpecificGraphics xmlns="http://www.csml.org/csml/cigraphics">
<figure>
<geneEntity depth="0" size="3.530622720718384 3.530622720718384" visible="true"/>
</figure>
</csml:toolSpecificGraphics>
</csml:shape>
</csml:viewProperty>
</csml:entity>
<csml:entity id="e713" type="undef">
<csml:viewProperty>
<csml:position position="auto" positionID="default" x="947.0" y="227.0"/>
<csml:shape shapeID="default" visible="true">
<csml:toolSpecificGraphics xmlns="http://www.csml.org/csml/cigraphics">
<figure>
<geneEntity depth="0" size="4.691411852836609 4.691411852836609" visible="true"/>
</figure>
</csml:toolSpecificGraphics>
</csml:shape>
</csml:viewProperty>
</csml:entity>
<csml:entity id="e714" type="undef">
<csml:viewProperty>
<csml:position position="auto" positionID="default" x="1096.0" y="540.0"/>
<csml:shape shapeID="default" visible="true">
<csml:toolSpecificGraphics xmlns="http://www.csml.org/csml/cigraphics">
<figure>
<geneEntity depth="0" size="6.633970737457275 6.633970737457275" visible="true"/>
</figure>
</csml:toolSpecificGraphics>
</csml:shape>
</csml:viewProperty>
</csml:entity>
<csml:entity id="e715" type="undef">
<csml:viewProperty>
<csml:position position="auto" positionID="default" x="960.0" y="571.0"/>
<csml:shape shapeID="default" visible="true">
<csml:toolSpecificGraphics xmlns="http://www.csml.org/csml/cigraphics">
<figure>
<geneEntity depth="0" size="2.0000000298023224 2.0000000298023224" visible="true"/>
</figure>
</csml:toolSpecificGraphics>
</csml:shape>
</csml:viewProperty>
</csml:entity>
<csml:entity id="e716" type="undef">
<csml:viewProperty>
<csml:position position="auto" positionID="default" x="960.0" y="571.0"/>
<csml:shape shapeID="default" visible="true">
<csml:toolSpecificGraphics xmlns="http://www.csml.org/csml/cigraphics">
<figure>
<geneEntity depth="0" size="2.0000000298023224 2.0000000298023224" visible="true"/>
</figure>
</csml:toolSpecificGraphics>
</csml:shape>
</csml:viewProperty>
</csml:entity>
<csml:entity id="e717" type="undef">
<csml:viewProperty>
<csml:position position="auto" positionID="default" x="1020.0" y="656.0"/>
<csml:shape shapeID="default" visible="true">
<csml:toolSpecificGraphics xmlns="http://www.csml.org/csml/cigraphics">
<figure>
<geneEntity depth="0" size="18.068840503692627 18.068840503692627" visible="true"/>
</figure>
</csml:toolSpecificGraphics>
</csml:shape>
</csml:viewProperty>
</csml:entity>
<csml:entity id="e718" type="undef">
<csml:viewProperty>
<csml:position position="auto" positionID="default" x="1124.0" y="505.0"/>
<csml:shape shapeID="default" visible="true">
<csml:toolSpecificGraphics xmlns="http://www.csml.org/csml/cigraphics">
<figure>
<geneEntity depth="0" size="14.575027227401733 14.575027227401733" visible="true"/>
</figure>
</csml:toolSpecificGraphics>
</csml:shape>
</csml:viewProperty>
</csml:entity>
<csml:entity id="e719" type="undef">
<csml:viewProperty>
<csml:position position="auto" positionID="default" x="866.0" y="611.0"/>
<csml:shape shapeID="default" visible="true">
<csml:toolSpecificGraphics xmlns="http://www.csml.org/csml/cigraphics">
<figure>
<geneEntity depth="0" size="3.90854150056839 3.90854150056839" visible="true"/>
</figure>
</csml:toolSpecificGraphics>
</csml:shape>
</csml:viewProperty>
</csml:entity>
<csml:entity id="e720" type="undef">
<csml:viewProperty>
<csml:position position="auto" positionID="default" x="960.0" y="571.0"/>
<csml:shape shapeID="default" visible="true">
<csml:toolSpecificGraphics xmlns="http://www.csml.org/csml/cigraphics">
<figure>
<geneEntity depth="0" size="2.0000000298023224 2.0000000298023224" visible="true"/>
</figure>
</csml:toolSpecificGraphics>
</csml:shape>
</csml:viewProperty>
</csml:entity>
<csml:entity id="e721" type="undef">
<csml:viewProperty>
<csml:position position="auto" positionID="default" x="718.0" y="496.0"/>
<csml:shape shapeID="default" visible="true">
<csml:toolSpecificGraphics xmlns="http://www.csml.org/csml/cigraphics">
<figure>
<geneEntity depth="0" size="4.441421627998352 4.441421627998352" visible="true"/>
</figure>
</csml:toolSpecificGraphics>
</csml:shape>
</csml:viewProperty>
</csml:entity>
<csml:entity id="e722" type="undef">
<csml:viewProperty>
<csml:position position="auto" positionID="default" x="810.0" y="447.0"/>
<csml:shape shapeID="default" visible="true">
<csml:toolSpecificGraphics xmlns="http://www.csml.org/csml/cigraphics">
<figure>
<geneEntity depth="0" size="3.363742232322693 3.363742232322693" visible="true"/>
</figure>
</csml:toolSpecificGraphics>
</csml:shape>
</csml:viewProperty>
</csml:entity>
<csml:entity id="e723" type="undef">
<csml:viewProperty>
<csml:position position="auto" positionID="default" x="960.0" y="571.0"/>
<csml:shape shapeID="default" visible="true">
<csml:toolSpecificGraphics xmlns="http://www.csml.org/csml/cigraphics">
<figure>
<geneEntity depth="0" size="2.0000000298023224 2.0000000298023224" visible="true"/>
</figure>
</csml:toolSpecificGraphics>
</csml:shape>
</csml:viewProperty>
</csml:entity>
<csml:entity id="e724" type="undef">
<csml:viewProperty>
<csml:position position="auto" positionID="default" x="1137.0" y="577.0"/>
<csml:shape shapeID="default" visible="true">
<csml:toolSpecificGraphics xmlns="http://www.csml.org/csml/cigraphics">
<figure>
<geneEntity depth="0" size="2.771497070789337 2.771497070789337" visible="true"/>
</figure>
</csml:toolSpecificGraphics>
</csml:shape>
</csml:viewProperty>
</csml:entity>
<csml:entity id="e725" type="undef">
<csml:viewProperty>
<csml:position position="auto" positionID="default" x="801.0" y="521.0"/>
<csml:shape shapeID="default" visible="true">
<csml:toolSpecificGraphics xmlns="http://www.csml.org/csml/cigraphics">
<figure>
<geneEntity depth="0" size="9.383330941200256 9.383330941200256" visible="true"/>
</figure>
</csml:toolSpecificGraphics>
</csml:shape>
</csml:viewProperty>
</csml:entity>
<csml:entity id="e726" type="undef">
<csml:viewProperty>
<csml:position position="auto" positionID="default" x="960.0" y="571.0"/>
<csml:shape shapeID="default" visible="true">
<csml:toolSpecificGraphics xmlns="http://www.csml.org/csml/cigraphics">
<figure>
<geneEntity depth="0" size="2.0000000298023224 2.0000000298023224" visible="true"/>
</figure>
</csml:toolSpecificGraphics>
</csml:shape>
</csml:viewProperty>
</csml:entity>
<csml:entity id="e727" type="undef">
<csml:viewProperty>
<csml:position position="auto" positionID="default" x="960.0" y="571.0"/>
<csml:shape shapeID="default" visible="true">
<csml:toolSpecificGraphics xmlns="http://www.csml.org/csml/cigraphics">
<figure>
<geneEntity depth="0" size="2.0000000298023224 2.0000000298023224" visible="true"/>
</figure>
</csml:toolSpecificGraphics>
</csml:shape>
</csml:viewProperty>
</csml:entity>
<csml:entity id="e728" type="undef">
<csml:viewProperty>
<csml:position position="auto" positionID="default" x="960.0" y="571.0"/>
<csml:shape shapeID="default" visible="true">
<csml:toolSpecificGraphics xmlns="http://www.csml.org/csml/cigraphics">
<figure>
<geneEntity depth="0" size="2.0000000298023224 2.0000000298023224" visible="true"/>
</figure>
</csml:toolSpecificGraphics>
</csml:shape>
</csml:viewProperty>
</csml:entity>
<csml:entity id="e729" type="undef">
<csml:viewProperty>
<csml:position position="auto" positionID="default" x="960.0" y="571.0"/>
<csml:shape shapeID="default" visible="true">
<csml:toolSpecificGraphics xmlns="http://www.csml.org/csml/cigraphics">
<figure>
<geneEntity depth="0" size="2.0000000298023224 2.0000000298023224" visible="true"/>
</figure>
</csml:toolSpecificGraphics>
</csml:shape>
</csml:viewProperty>
</csml:entity>
<csml:entity id="e730" type="undef">
<csml:viewProperty>
<csml:position position="auto" positionID="default" x="1224.0" y="793.0"/>
<csml:shape shapeID="default" visible="true">
<csml:toolSpecificGraphics xmlns="http://www.csml.org/csml/cigraphics">
<figure>
<geneEntity depth="0" size="3.7486115097999573 3.7486115097999573" visible="true"/>
</figure>
</csml:toolSpecificGraphics>
</csml:shape>
</csml:viewProperty>
</csml:entity>
<csml:entity id="e731" type="undef">
<csml:viewProperty>
<csml:position position="auto" positionID="default" x="960.0" y="571.0"/>
<csml:shape shapeID="default" visible="true">
<csml:toolSpecificGraphics xmlns="http://www.csml.org/csml/cigraphics">
<figure>
<geneEntity depth="0" size="2.0000000298023224 2.0000000298023224" visible="true"/>
</figure>
</csml:toolSpecificGraphics>
</csml:shape>
</csml:viewProperty>
</csml:entity>
<csml:entity id="e732" type="undef">
<csml:viewProperty>
<csml:position position="auto" positionID="default" x="1047.0" y="983.0"/>
<csml:shape shapeID="default" visible="true">
<csml:toolSpecificGraphics xmlns="http://www.csml.org/csml/cigraphics">
<figure>
<geneEntity depth="0" size="3.7506091594696045 3.7506091594696045" visible="true"/>
</figure>
</csml:toolSpecificGraphics>
</csml:shape>
</csml:viewProperty>
</csml:entity>
<csml:entity id="e733" type="undef">
<csml:viewProperty>
<csml:position position="auto" positionID="default" x="920.0" y="551.0"/>
<csml:shape shapeID="default" visible="true">
<csml:toolSpecificGraphics xmlns="http://www.csml.org/csml/cigraphics">
<figure>
<geneEntity depth="0" size="27.682135105133057 27.682135105133057" visible="true"/>
</figure>
</csml:toolSpecificGraphics>
</csml:shape>
</csml:viewProperty>
</csml:entity>
<csml:entity id="e734" type="undef">
<csml:viewProperty>
<csml:position position="auto" positionID="default" x="1074.0" y="591.0"/>
<csml:shape shapeID="default" visible="true">
<csml:toolSpecificGraphics xmlns="http://www.csml.org/csml/cigraphics">
<figure>
<geneEntity depth="0" size="2.9194536805152893 2.9194536805152893" visible="true"/>
</figure>
</csml:toolSpecificGraphics>
</csml:shape>
</csml:viewProperty>
</csml:entity>
<csml:entity id="e735" type="undef">
<csml:viewProperty>
<csml:position position="auto" positionID="default" x="1111.0" y="510.0"/>
<csml:shape shapeID="default" visible="true">
<csml:toolSpecificGraphics xmlns="http://www.csml.org/csml/cigraphics">
<figure>
<geneEntity depth="0" size="7.7517640590667725 7.7517640590667725" visible="true"/>
</figure>
</csml:toolSpecificGraphics>
</csml:shape>
</csml:viewProperty>
</csml:entity>
<csml:entity id="e736" type="undef">
<csml:viewProperty>
<csml:position position="auto" positionID="default" x="960.0" y="571.0"/>
<csml:shape shapeID="default" visible="true">
<csml:toolSpecificGraphics xmlns="http://www.csml.org/csml/cigraphics">
<figure>
<geneEntity depth="0" size="2.0000000298023224 2.0000000298023224" visible="true"/>
</figure>
</csml:toolSpecificGraphics>
</csml:shape>
</csml:viewProperty>
</csml:entity>
<csml:entity id="e737" type="undef">
<csml:viewProperty>
<csml:position position="auto" positionID="default" x="502.0" y="868.0"/>
<csml:shape shapeID="default" visible="true">
<csml:toolSpecificGraphics xmlns="http://www.csml.org/csml/cigraphics">
<figure>
<geneEntity depth="0" size="8.299466371536255 8.299466371536255" visible="true"/>
</figure>
</csml:toolSpecificGraphics>
</csml:shape>
</csml:viewProperty>
</csml:entity>
<csml:entity id="e738" type="undef">
<csml:viewProperty>
<csml:position position="auto" positionID="default" x="1378.0" y="727.0"/>
<csml:shape shapeID="default" visible="true">
<csml:toolSpecificGraphics xmlns="http://www.csml.org/csml/cigraphics">
<figure>
<geneEntity depth="0" size="6.775702238082886 6.775702238082886" visible="true"/>
</figure>
</csml:toolSpecificGraphics>
</csml:shape>
</csml:viewProperty>
</csml:entity>
<csml:entity id="e739" type="undef">
<csml:viewProperty>
<csml:position position="auto" positionID="default" x="927.0" y="537.0"/>
<csml:shape shapeID="default" visible="true">
<csml:toolSpecificGraphics xmlns="http://www.csml.org/csml/cigraphics">
<figure>
<geneEntity depth="0" size="4.438753724098206 4.438753724098206" visible="true"/>
</figure>
</csml:toolSpecificGraphics>
</csml:shape>
</csml:viewProperty>
</csml:entity>
<csml:entity id="e740" type="undef">
<csml:viewProperty>
<csml:position position="auto" positionID="default" x="799.0" y="661.0"/>
<csml:shape shapeID="default" visible="true">
<csml:toolSpecificGraphics xmlns="http://www.csml.org/csml/cigraphics">
<figure>
<geneEntity depth="0" size="10.00748872756958 10.00748872756958" visible="true"/>
</figure>
</csml:toolSpecificGraphics>
</csml:shape>
</csml:viewProperty>
</csml:entity>
<csml:entity id="e741" type="undef">
<csml:viewProperty>
<csml:position position="auto" positionID="default" x="1214.0" y="500.0"/>
<csml:shape shapeID="default" visible="true">
<csml:toolSpecificGraphics xmlns="http://www.csml.org/csml/cigraphics">
<figure>
<geneEntity depth="0" size="4.065476953983307 4.065476953983307" visible="true"/>
</figure>
</csml:toolSpecificGraphics>
</csml:shape>
</csml:viewProperty>
</csml:entity>
<csml:entity id="e742" type="undef">
<csml:viewProperty>
<csml:position position="auto" positionID="default" x="960.0" y="571.0"/>
<csml:shape shapeID="default" visible="true">
<csml:toolSpecificGraphics xmlns="http://www.csml.org/csml/cigraphics">
<figure>
<geneEntity depth="0" size="2.0000000298023224 2.0000000298023224" visible="true"/>
</figure>
</csml:toolSpecificGraphics>
</csml:shape>
</csml:viewProperty>
</csml:entity>
<csml:entity id="e743" type="undef">
<csml:viewProperty>
<csml:position position="auto" positionID="default" x="960.0" y="571.0"/>
<csml:shape shapeID="default" visible="true">
<csml:toolSpecificGraphics xmlns="http://www.csml.org/csml/cigraphics">
<figure>
<geneEntity depth="0" size="2.0000000298023224 2.0000000298023224" visible="true"/>
</figure>
</csml:toolSpecificGraphics>
</csml:shape>
</csml:viewProperty>
</csml:entity>
<csml:entity id="e744" type="undef">
<csml:viewProperty>
<csml:position position="auto" positionID="default" x="960.0" y="571.0"/>
<csml:shape shapeID="default" visible="true">
<csml:toolSpecificGraphics xmlns="http://www.csml.org/csml/cigraphics">
<figure>
<geneEntity depth="0" size="2.0000000298023224 2.0000000298023224" visible="true"/>
</figure>
</csml:toolSpecificGraphics>
</csml:shape>
</csml:viewProperty>
</csml:entity>
<csml:entity id="e745" type="undef">
<csml:viewProperty>
<csml:position position="auto" positionID="default" x="1219.0" y="996.0"/>
<csml:shape shapeID="default" visible="true">
<csml:toolSpecificGraphics xmlns="http://www.csml.org/csml/cigraphics">
<figure>
<geneEntity depth="0" size="7.994582653045654 7.994582653045654" visible="true"/>
</figure>
</csml:toolSpecificGraphics>
</csml:shape>
</csml:viewProperty>
</csml:entity>
<csml:entity id="e746" type="undef">
<csml:viewProperty>
<csml:position position="auto" positionID="default" x="960.0" y="571.0"/>
<csml:shape shapeID="default" visible="true">
<csml:toolSpecificGraphics xmlns="http://www.csml.org/csml/cigraphics">
<figure>
<geneEntity depth="0" size="2.0000000298023224 2.0000000298023224" visible="true"/>
</figure>
</csml:toolSpecificGraphics>
</csml:shape>
</csml:viewProperty>
</csml:entity>
<csml:entity id="e747" type="undef">
<csml:viewProperty>
<csml:position position="auto" positionID="default" x="1079.0" y="591.0"/>
<csml:shape shapeID="default" visible="true">
<csml:toolSpecificGraphics xmlns="http://www.csml.org/csml/cigraphics">
<figure>
<geneEntity depth="0" size="7.925376892089844 7.925376892089844" visible="true"/>
</figure>
</csml:toolSpecificGraphics>
</csml:shape>
</csml:viewProperty>
</csml:entity>
<csml:entity id="e748" type="undef">
<csml:viewProperty>
<csml:position position="auto" positionID="default" x="952.0" y="651.0"/>
<csml:shape shapeID="default" visible="true">
<csml:toolSpecificGraphics xmlns="http://www.csml.org/csml/cigraphics">
<figure>
<geneEntity depth="0" size="5.187371373176575 5.187371373176575" visible="true"/>
</figure>
</csml:toolSpecificGraphics>
</csml:shape>
</csml:viewProperty>
</csml:entity>
<csml:entity id="e749" type="undef">
<csml:viewProperty>
<csml:position position="auto" positionID="default" x="893.0" y="697.0"/>
<csml:shape shapeID="default" visible="true">
<csml:toolSpecificGraphics xmlns="http://www.csml.org/csml/cigraphics">
<figure>
<geneEntity depth="0" size="3.760494887828827 3.760494887828827" visible="true"/>
</figure>
</csml:toolSpecificGraphics>
</csml:shape>
</csml:viewProperty>
</csml:entity>
<csml:entity id="e750" type="undef">
<csml:viewProperty>
<csml:position position="auto" positionID="default" x="960.0" y="571.0"/>
<csml:shape shapeID="default" visible="true">
<csml:toolSpecificGraphics xmlns="http://www.csml.org/csml/cigraphics">
<figure>
<geneEntity depth="0" size="2.0000000298023224 2.0000000298023224" visible="true"/>
</figure>
</csml:toolSpecificGraphics>
</csml:shape>
</csml:viewProperty>
</csml:entity>
<csml:entity id="e751" type="undef">
<csml:viewProperty>
<csml:position position="auto" positionID="default" x="960.0" y="571.0"/>
<csml:shape shapeID="default" visible="true">
<csml:toolSpecificGraphics xmlns="http://www.csml.org/csml/cigraphics">
<figure>
<geneEntity depth="0" size="2.0000000298023224 2.0000000298023224" visible="true"/>
</figure>
</csml:toolSpecificGraphics>
</csml:shape>
</csml:viewProperty>
</csml:entity>
<csml:entity id="e752" type="undef">
<csml:viewProperty>
<csml:position position="auto" positionID="default" x="859.0" y="598.0"/>
<csml:shape shapeID="default" visible="true">
<csml:toolSpecificGraphics xmlns="http://www.csml.org/csml/cigraphics">
<figure>
<geneEntity depth="0" size="7.065156698226929 7.065156698226929" visible="true"/>
</figure>
</csml:toolSpecificGraphics>
</csml:shape>
</csml:viewProperty>
</csml:entity>
<csml:entity id="e753" type="undef">
<csml:viewProperty>
<csml:position position="auto" positionID="default" x="960.0" y="571.0"/>
<csml:shape shapeID="default" visible="true">
<csml:toolSpecificGraphics xmlns="http://www.csml.org/csml/cigraphics">
<figure>
<geneEntity depth="0" size="2.0000000298023224 2.0000000298023224" visible="true"/>
</figure>
</csml:toolSpecificGraphics>
</csml:shape>
</csml:viewProperty>
</csml:entity>
<csml:entity id="e754" type="undef">
<csml:viewProperty>
<csml:position position="auto" positionID="default" x="894.0" y="690.0"/>
<csml:shape shapeID="default" visible="true">
<csml:toolSpecificGraphics xmlns="http://www.csml.org/csml/cigraphics">
<figure>
<geneEntity depth="0" size="7.863030433654785 7.863030433654785" visible="true"/>
</figure>
</csml:toolSpecificGraphics>
</csml:shape>
</csml:viewProperty>
</csml:entity>
<csml:entity id="e755" type="undef">
<csml:viewProperty>
<csml:position position="auto" positionID="default" x="912.0" y="837.0"/>
<csml:shape shapeID="default" visible="true">
<csml:toolSpecificGraphics xmlns="http://www.csml.org/csml/cigraphics">
<figure>
<geneEntity depth="0" size="7.732630372047424 7.732630372047424" visible="true"/>
</figure>
</csml:toolSpecificGraphics>
</csml:shape>
</csml:viewProperty>
</csml:entity>
<csml:entity id="e756" type="undef">
<csml:viewProperty>
<csml:position position="auto" positionID="default" x="1204.0" y="784.0"/>
<csml:shape shapeID="default" visible="true">
<csml:toolSpecificGraphics xmlns="http://www.csml.org/csml/cigraphics">
<figure>
<geneEntity depth="0" size="4.140810668468475 4.140810668468475" visible="true"/>
</figure>
</csml:toolSpecificGraphics>
</csml:shape>
</csml:viewProperty>
</csml:entity>
<csml:entity id="e757" type="undef">
<csml:viewProperty>
<csml:position position="auto" positionID="default" x="1068.0" y="598.0"/>
<csml:shape shapeID="default" visible="true">
<csml:toolSpecificGraphics xmlns="http://www.csml.org/csml/cigraphics">
<figure>
<geneEntity depth="0" size="3.5309231281280518 3.5309231281280518" visible="true"/>
</figure>
</csml:toolSpecificGraphics>
</csml:shape>
</csml:viewProperty>
</csml:entity>
<csml:entity id="e758" type="undef">
<csml:viewProperty>
<csml:position position="auto" positionID="default" x="960.0" y="571.0"/>
<csml:shape shapeID="default" visible="true">
<csml:toolSpecificGraphics xmlns="http://www.csml.org/csml/cigraphics">
<figure>
<geneEntity depth="0" size="2.0000000298023224 2.0000000298023224" visible="true"/>
</figure>
</csml:toolSpecificGraphics>
</csml:shape>
</csml:viewProperty>
</csml:entity>
<csml:entity id="e759" type="undef">
<csml:viewProperty>
<csml:position position="auto" positionID="default" x="960.0" y="571.0"/>
<csml:shape shapeID="default" visible="true">
<csml:toolSpecificGraphics xmlns="http://www.csml.org/csml/cigraphics">
<figure>
<geneEntity depth="0" size="2.0000000298023224 2.0000000298023224" visible="true"/>
</figure>
</csml:toolSpecificGraphics>
</csml:shape>
</csml:viewProperty>
</csml:entity>
<csml:entity id="e760" type="undef">
<csml:viewProperty>
<csml:position position="auto" positionID="default" x="960.0" y="571.0"/>
<csml:shape shapeID="default" visible="true">
<csml:toolSpecificGraphics xmlns="http://www.csml.org/csml/cigraphics">
<figure>
<geneEntity depth="0" size="2.0000000298023224 2.0000000298023224" visible="true"/>
</figure>
</csml:toolSpecificGraphics>
</csml:shape>
</csml:viewProperty>
</csml:entity>
<csml:entity id="e761" type="undef">
<csml:viewProperty>
<csml:position position="auto" positionID="default" x="960.0" y="571.0"/>
<csml:shape shapeID="default" visible="true">
<csml:toolSpecificGraphics xmlns="http://www.csml.org/csml/cigraphics">
<figure>
<geneEntity depth="0" size="2.0000000298023224 2.0000000298023224" visible="true"/>
</figure>
</csml:toolSpecificGraphics>
</csml:shape>
</csml:viewProperty>
</csml:entity>
<csml:entity id="e762" type="undef">
<csml:viewProperty>
<csml:position position="auto" positionID="default" x="1126.0" y="818.0"/>
<csml:shape shapeID="default" visible="true">
<csml:toolSpecificGraphics xmlns="http://www.csml.org/csml/cigraphics">
<figure>
<geneEntity depth="0" size="4.565461874008179 4.565461874008179" visible="true"/>
</figure>
</csml:toolSpecificGraphics>
</csml:shape>
</csml:viewProperty>
</csml:entity>
<csml:entity id="e763" type="undef">
<csml:viewProperty>
<csml:position position="auto" positionID="default" x="1083.0" y="829.0"/>
<csml:shape shapeID="default" visible="true">
<csml:toolSpecificGraphics xmlns="http://www.csml.org/csml/cigraphics">
<figure>
<geneEntity depth="0" size="9.660479426383972 9.660479426383972" visible="true"/>
</figure>
</csml:toolSpecificGraphics>
</csml:shape>
</csml:viewProperty>
</csml:entity>
<csml:entity id="e764" type="undef">
<csml:viewProperty>
<csml:position position="auto" positionID="default" x="1172.0" y="482.0"/>
<csml:shape shapeID="default" visible="true">
<csml:toolSpecificGraphics xmlns="http://www.csml.org/csml/cigraphics">
<figure>
<geneEntity depth="0" size="4.129687547683716 4.129687547683716" visible="true"/>
</figure>
</csml:toolSpecificGraphics>
</csml:shape>
</csml:viewProperty>
</csml:entity>
<csml:entity id="e765" type="undef">
<csml:viewProperty>
<csml:position position="auto" positionID="default" x="790.0" y="666.0"/>
<csml:shape shapeID="default" visible="true">
<csml:toolSpecificGraphics xmlns="http://www.csml.org/csml/cigraphics">
<figure>
<geneEntity depth="0" size="14.620333909988403 14.620333909988403" visible="true"/>
</figure>
</csml:toolSpecificGraphics>
</csml:shape>
</csml:viewProperty>
</csml:entity>
<csml:entity id="e766" type="undef">
<csml:viewProperty>
<csml:position position="auto" positionID="default" x="935.0" y="227.0"/>
<csml:shape shapeID="default" visible="true">
<csml:toolSpecificGraphics xmlns="http://www.csml.org/csml/cigraphics">
<figure>
<geneEntity depth="0" size="3.84160578250885 3.84160578250885" visible="true"/>
</figure>
</csml:toolSpecificGraphics>
</csml:shape>
</csml:viewProperty>
</csml:entity>
<csml:entity id="e767" type="undef">
<csml:viewProperty>
<csml:position position="auto" positionID="default" x="960.0" y="571.0"/>
<csml:shape shapeID="default" visible="true">
<csml:toolSpecificGraphics xmlns="http://www.csml.org/csml/cigraphics">
<figure>
<geneEntity depth="0" size="2.0000000298023224 2.0000000298023224" visible="true"/>
</figure>
</csml:toolSpecificGraphics>
</csml:shape>
</csml:viewProperty>
</csml:entity>
<csml:entity id="e768" type="undef">
<csml:viewProperty>
<csml:position position="auto" positionID="default" x="1100.0" y="512.0"/>
<csml:shape shapeID="default" visible="true">
<csml:toolSpecificGraphics xmlns="http://www.csml.org/csml/cigraphics">
<figure>
<geneEntity depth="0" size="6.980401873588562 6.980401873588562" visible="true"/>
</figure>
</csml:toolSpecificGraphics>
</csml:shape>
</csml:viewProperty>
</csml:entity>
<csml:entity id="e769" type="undef">
<csml:viewProperty>
<csml:position position="auto" positionID="default" x="637.0" y="319.0"/>
<csml:shape shapeID="default" visible="true">
<csml:toolSpecificGraphics xmlns="http://www.csml.org/csml/cigraphics">
<figure>
<geneEntity depth="0" size="4.94670569896698 4.94670569896698" visible="true"/>
</figure>
</csml:toolSpecificGraphics>
</csml:shape>
</csml:viewProperty>
</csml:entity>
<csml:entity id="e770" type="undef">
<csml:viewProperty>
<csml:position position="auto" positionID="default" x="1133.0" y="640.0"/>
<csml:shape shapeID="default" visible="true">
<csml:toolSpecificGraphics xmlns="http://www.csml.org/csml/cigraphics">
<figure>
<geneEntity depth="0" size="4.287741184234619 4.287741184234619" visible="true"/>
</figure>
</csml:toolSpecificGraphics>
</csml:shape>
</csml:viewProperty>
</csml:entity>
<csml:entity id="e771" type="undef">
<csml:viewProperty>
<csml:position position="auto" positionID="default" x="1216.0" y="933.0"/>
<csml:shape shapeID="default" visible="true">
<csml:toolSpecificGraphics xmlns="http://www.csml.org/csml/cigraphics">
<figure>
<geneEntity depth="0" size="9.91003692150116 9.91003692150116" visible="true"/>
</figure>
</csml:toolSpecificGraphics>
</csml:shape>
</csml:viewProperty>
</csml:entity>
<csml:entity id="e772" type="undef">
<csml:viewProperty>
<csml:position position="auto" positionID="default" x="960.0" y="571.0"/>
<csml:shape shapeID="default" visible="true">
<csml:toolSpecificGraphics xmlns="http://www.csml.org/csml/cigraphics">
<figure>
<geneEntity depth="0" size="2.0000000298023224 2.0000000298023224" visible="true"/>
</figure>
</csml:toolSpecificGraphics>
</csml:shape>
</csml:viewProperty>
</csml:entity>
<csml:entity id="e773" type="undef">
<csml:viewProperty>
<csml:position position="auto" positionID="default" x="960.0" y="571.0"/>
<csml:shape shapeID="default" visible="true">
<csml:toolSpecificGraphics xmlns="http://www.csml.org/csml/cigraphics">
<figure>
<geneEntity depth="0" size="2.0000000298023224 2.0000000298023224" visible="true"/>
</figure>
</csml:toolSpecificGraphics>
</csml:shape>
</csml:viewProperty>
</csml:entity>
<csml:entity id="e774" type="undef">
<csml:viewProperty>
<csml:position position="auto" positionID="default" x="960.0" y="571.0"/>
<csml:shape shapeID="default" visible="true">
<csml:toolSpecificGraphics xmlns="http://www.csml.org/csml/cigraphics">
<figure>
<geneEntity depth="0" size="2.0000000298023224 2.0000000298023224" visible="true"/>
</figure>
</csml:toolSpecificGraphics>
</csml:shape>
</csml:viewProperty>
</csml:entity>
<csml:entity id="e775" type="undef">
<csml:viewProperty>
<csml:position position="auto" positionID="default" x="960.0" y="571.0"/>
<csml:shape shapeID="default" visible="true">
<csml:toolSpecificGraphics xmlns="http://www.csml.org/csml/cigraphics">
<figure>
<geneEntity depth="0" size="2.0000000298023224 2.0000000298023224" visible="true"/>
</figure>
</csml:toolSpecificGraphics>
</csml:shape>
</csml:viewProperty>
</csml:entity>
<csml:entity id="e776" type="undef">
<csml:viewProperty>
<csml:position position="auto" positionID="default" x="986.0" y="939.0"/>
<csml:shape shapeID="default" visible="true">
<csml:toolSpecificGraphics xmlns="http://www.csml.org/csml/cigraphics">
<figure>
<geneEntity depth="0" size="8.441001176834106 8.441001176834106" visible="true"/>
</figure>
</csml:toolSpecificGraphics>
</csml:shape>
</csml:viewProperty>
</csml:entity>
<csml:entity id="e777" type="undef">
<csml:viewProperty>
<csml:position position="auto" positionID="default" x="1097.0" y="690.0"/>
<csml:shape shapeID="default" visible="true">
<csml:toolSpecificGraphics xmlns="http://www.csml.org/csml/cigraphics">
<figure>
<geneEntity depth="0" size="9.53019380569458 9.53019380569458" visible="true"/>
</figure>
</csml:toolSpecificGraphics>
</csml:shape>
</csml:viewProperty>
</csml:entity>
<csml:entity id="e778" type="undef">
<csml:viewProperty>
<csml:position position="auto" positionID="default" x="903.0" y="176.0"/>
<csml:shape shapeID="default" visible="true">
<csml:toolSpecificGraphics xmlns="http://www.csml.org/csml/cigraphics">
<figure>
<geneEntity depth="0" size="11.77709698677063 11.77709698677063" visible="true"/>
</figure>
</csml:toolSpecificGraphics>
</csml:shape>
</csml:viewProperty>
</csml:entity>
<csml:entity id="e779" type="undef">
<csml:viewProperty>
<csml:position position="auto" positionID="default" x="1035.0" y="783.0"/>
<csml:shape shapeID="default" visible="true">
<csml:toolSpecificGraphics xmlns="http://www.csml.org/csml/cigraphics">
<figure>
<geneEntity depth="0" size="4.496526718139648 4.496526718139648" visible="true"/>
</figure>
</csml:toolSpecificGraphics>
</csml:shape>
</csml:viewProperty>
</csml:entity>
<csml:entity id="e780" type="undef">
<csml:viewProperty>
<csml:position position="auto" positionID="default" x="634.0" y="638.0"/>
<csml:shape shapeID="default" visible="true">
<csml:toolSpecificGraphics xmlns="http://www.csml.org/csml/cigraphics">
<figure>
<geneEntity depth="0" size="11.914737224578857 11.914737224578857" visible="true"/>
</figure>
</csml:toolSpecificGraphics>
</csml:shape>
</csml:viewProperty>
</csml:entity>
<csml:entity id="e781" type="undef">
<csml:viewProperty>
<csml:position position="auto" positionID="default" x="1208.0" y="934.0"/>
<csml:shape shapeID="default" visible="true">
<csml:toolSpecificGraphics xmlns="http://www.csml.org/csml/cigraphics">
<figure>
<geneEntity depth="0" size="10.333986282348633 10.333986282348633" visible="true"/>
</figure>
</csml:toolSpecificGraphics>
</csml:shape>
</csml:viewProperty>
</csml:entity>
<csml:entity id="e782" type="undef">
<csml:viewProperty>
<csml:position position="auto" positionID="default" x="960.0" y="571.0"/>
<csml:shape shapeID="default" visible="true">
<csml:toolSpecificGraphics xmlns="http://www.csml.org/csml/cigraphics">
<figure>
<geneEntity depth="0" size="2.0000000298023224 2.0000000298023224" visible="true"/>
</figure>
</csml:toolSpecificGraphics>
</csml:shape>
</csml:viewProperty>
</csml:entity>
<csml:entity id="e783" type="undef">
<csml:viewProperty>
<csml:position position="auto" positionID="default" x="960.0" y="571.0"/>
<csml:shape shapeID="default" visible="true">
<csml:toolSpecificGraphics xmlns="http://www.csml.org/csml/cigraphics">
<figure>
<geneEntity depth="0" size="2.0000000298023224 2.0000000298023224" visible="true"/>
</figure>
</csml:toolSpecificGraphics>
</csml:shape>
</csml:viewProperty>
</csml:entity>
<csml:entity id="e784" type="undef">
<csml:viewProperty>
<csml:position position="auto" positionID="default" x="960.0" y="571.0"/>
<csml:shape shapeID="default" visible="true">
<csml:toolSpecificGraphics xmlns="http://www.csml.org/csml/cigraphics">
<figure>
<geneEntity depth="0" size="2.0000000298023224 2.0000000298023224" visible="true"/>
</figure>
</csml:toolSpecificGraphics>
</csml:shape>
</csml:viewProperty>
</csml:entity>
<csml:entity id="e785" type="undef">
<csml:viewProperty>
<csml:position position="auto" positionID="default" x="1279.0" y="779.0"/>
<csml:shape shapeID="default" visible="true">
<csml:toolSpecificGraphics xmlns="http://www.csml.org/csml/cigraphics">
<figure>
<geneEntity depth="0" size="7.161473631858826 7.161473631858826" visible="true"/>
</figure>
</csml:toolSpecificGraphics>
</csml:shape>
</csml:viewProperty>
</csml:entity>
<csml:entity id="e786" type="undef">
<csml:viewProperty>
<csml:position position="auto" positionID="default" x="1215.0" y="517.0"/>
<csml:shape shapeID="default" visible="true">
<csml:toolSpecificGraphics xmlns="http://www.csml.org/csml/cigraphics">
<figure>
<geneEntity depth="0" size="3.641117513179779 3.641117513179779" visible="true"/>
</figure>
</csml:toolSpecificGraphics>
</csml:shape>
</csml:viewProperty>
</csml:entity>
<csml:entity id="e787" type="undef">
<csml:viewProperty>
<csml:position position="auto" positionID="default" x="960.0" y="571.0"/>
<csml:shape shapeID="default" visible="true">
<csml:toolSpecificGraphics xmlns="http://www.csml.org/csml/cigraphics">
<figure>
<geneEntity depth="0" size="2.0000000298023224 2.0000000298023224" visible="true"/>
</figure>
</csml:toolSpecificGraphics>
</csml:shape>
</csml:viewProperty>
</csml:entity>
<csml:entity id="e788" type="undef">
<csml:viewProperty>
<csml:position position="auto" positionID="default" x="757.0" y="900.0"/>
<csml:shape shapeID="default" visible="true">
<csml:toolSpecificGraphics xmlns="http://www.csml.org/csml/cigraphics">
<figure>
<geneEntity depth="0" size="13.829259872436523 13.829259872436523" visible="true"/>
</figure>
</csml:toolSpecificGraphics>
</csml:shape>
</csml:viewProperty>
</csml:entity>
<csml:entity id="e789" type="undef">
<csml:viewProperty>
<csml:position position="auto" positionID="default" x="840.0" y="666.0"/>
<csml:shape shapeID="default" visible="true">
<csml:toolSpecificGraphics xmlns="http://www.csml.org/csml/cigraphics">
<figure>
<geneEntity depth="0" size="3.7889647483825684 3.7889647483825684" visible="true"/>
</figure>
</csml:toolSpecificGraphics>
</csml:shape>
</csml:viewProperty>
</csml:entity>
<csml:entity id="e790" type="undef">
<csml:viewProperty>
<csml:position position="auto" positionID="default" x="960.0" y="571.0"/>
<csml:shape shapeID="default" visible="true">
<csml:toolSpecificGraphics xmlns="http://www.csml.org/csml/cigraphics">
<figure>
<geneEntity depth="0" size="2.0000000298023224 2.0000000298023224" visible="true"/>
</figure>
</csml:toolSpecificGraphics>
</csml:shape>
</csml:viewProperty>
</csml:entity>
<csml:entity id="e791" type="undef">
<csml:viewProperty>
<csml:position position="auto" positionID="default" x="1120.0" y="553.0"/>
<csml:shape shapeID="default" visible="true">
<csml:toolSpecificGraphics xmlns="http://www.csml.org/csml/cigraphics">
<figure>
<geneEntity depth="0" size="8.995700478553772 8.995700478553772" visible="true"/>
</figure>
</csml:toolSpecificGraphics>
</csml:shape>
</csml:viewProperty>
</csml:entity>
<csml:entity id="e792" type="undef">
<csml:viewProperty>
<csml:position position="auto" positionID="default" x="960.0" y="571.0"/>
<csml:shape shapeID="default" visible="true">
<csml:toolSpecificGraphics xmlns="http://www.csml.org/csml/cigraphics">
<figure>
<geneEntity depth="0" size="2.0000000298023224 2.0000000298023224" visible="true"/>
</figure>
</csml:toolSpecificGraphics>
</csml:shape>
</csml:viewProperty>
</csml:entity>
<csml:entity id="e793" type="undef">
<csml:viewProperty>
<csml:position position="auto" positionID="default" x="1025.0" y="819.0"/>
<csml:shape shapeID="default" visible="true">
<csml:toolSpecificGraphics xmlns="http://www.csml.org/csml/cigraphics">
<figure>
<geneEntity depth="0" size="4.103294610977173 4.103294610977173" visible="true"/>
</figure>
</csml:toolSpecificGraphics>
</csml:shape>
</csml:viewProperty>
</csml:entity>
<csml:entity id="e794" type="undef">
<csml:viewProperty>
<csml:position position="auto" positionID="default" x="1360.0" y="725.0"/>
<csml:shape shapeID="default" visible="true">
<csml:toolSpecificGraphics xmlns="http://www.csml.org/csml/cigraphics">
<figure>
<geneEntity depth="0" size="11.30774974822998 11.30774974822998" visible="true"/>
</figure>
</csml:toolSpecificGraphics>
</csml:shape>
</csml:viewProperty>
</csml:entity>
<csml:entity id="e795" type="undef">
<csml:viewProperty>
<csml:position position="auto" positionID="default" x="354.0" y="925.0"/>
<csml:shape shapeID="default" visible="true">
<csml:toolSpecificGraphics xmlns="http://www.csml.org/csml/cigraphics">
<figure>
<geneEntity depth="0" size="19.228686094284058 19.228686094284058" visible="true"/>
</figure>
</csml:toolSpecificGraphics>
</csml:shape>
</csml:viewProperty>
</csml:entity>
<csml:entity id="e796" type="undef">
<csml:viewProperty>
<csml:position position="auto" positionID="default" x="960.0" y="571.0"/>
<csml:shape shapeID="default" visible="true">
<csml:toolSpecificGraphics xmlns="http://www.csml.org/csml/cigraphics">
<figure>
<geneEntity depth="0" size="2.0000000298023224 2.0000000298023224" visible="true"/>
</figure>
</csml:toolSpecificGraphics>
</csml:shape>
</csml:viewProperty>
</csml:entity>
<csml:entity id="e797" type="undef">
<csml:viewProperty>
<csml:position position="auto" positionID="default" x="960.0" y="571.0"/>
<csml:shape shapeID="default" visible="true">
<csml:toolSpecificGraphics xmlns="http://www.csml.org/csml/cigraphics">
<figure>
<geneEntity depth="0" size="2.0000000298023224 2.0000000298023224" visible="true"/>
</figure>
</csml:toolSpecificGraphics>
</csml:shape>
</csml:viewProperty>
</csml:entity>
<csml:entity id="e798" type="undef">
<csml:viewProperty>
<csml:position position="auto" positionID="default" x="960.0" y="571.0"/>
<csml:shape shapeID="default" visible="true">
<csml:toolSpecificGraphics xmlns="http://www.csml.org/csml/cigraphics">
<figure>
<geneEntity depth="0" size="2.0000000298023224 2.0000000298023224" visible="true"/>
</figure>
</csml:toolSpecificGraphics>
</csml:shape>
</csml:viewProperty>
</csml:entity>
<csml:entity id="e799" type="undef">
<csml:viewProperty>
<csml:position position="auto" positionID="default" x="839.0" y="428.0"/>
<csml:shape shapeID="default" visible="true">
<csml:toolSpecificGraphics xmlns="http://www.csml.org/csml/cigraphics">
<figure>
<geneEntity depth="0" size="11.53200626373291 11.53200626373291" visible="true"/>
</figure>
</csml:toolSpecificGraphics>
</csml:shape>
</csml:viewProperty>
</csml:entity>
<csml:entity id="e800" type="undef">
<csml:viewProperty>
<csml:position position="auto" positionID="default" x="960.0" y="571.0"/>
<csml:shape shapeID="default" visible="true">
<csml:toolSpecificGraphics xmlns="http://www.csml.org/csml/cigraphics">
<figure>
<geneEntity depth="0" size="2.0000000298023224 2.0000000298023224" visible="true"/>
</figure>
</csml:toolSpecificGraphics>
</csml:shape>
</csml:viewProperty>
</csml:entity>
<csml:entity id="e801" type="undef">
<csml:viewProperty>
<csml:position position="auto" positionID="default" x="1067.0" y="881.0"/>
<csml:shape shapeID="default" visible="true">
<csml:toolSpecificGraphics xmlns="http://www.csml.org/csml/cigraphics">
<figure>
<geneEntity depth="0" size="13.23918342590332 13.23918342590332" visible="true"/>
</figure>
</csml:toolSpecificGraphics>
</csml:shape>
</csml:viewProperty>
</csml:entity>
<csml:entity id="e802" type="undef">
<csml:viewProperty>
<csml:position position="auto" positionID="default" x="1131.0" y="345.0"/>
<csml:shape shapeID="default" visible="true">
<csml:toolSpecificGraphics xmlns="http://www.csml.org/csml/cigraphics">
<figure>
<geneEntity depth="0" size="4.01279091835022 4.01279091835022" visible="true"/>
</figure>
</csml:toolSpecificGraphics>
</csml:shape>
</csml:viewProperty>
</csml:entity>
<csml:entity id="e803" type="undef">
<csml:viewProperty>
<csml:position position="auto" positionID="default" x="1320.0" y="875.0"/>
<csml:shape shapeID="default" visible="true">
<csml:toolSpecificGraphics xmlns="http://www.csml.org/csml/cigraphics">
<figure>
<geneEntity depth="0" size="12.7418851852417 12.7418851852417" visible="true"/>
</figure>
</csml:toolSpecificGraphics>
</csml:shape>
</csml:viewProperty>
</csml:entity>
<csml:entity id="e804" type="undef">
<csml:viewProperty>
<csml:position position="auto" positionID="default" x="1156.0" y="633.0"/>
<csml:shape shapeID="default" visible="true">
<csml:toolSpecificGraphics xmlns="http://www.csml.org/csml/cigraphics">
<figure>
<geneEntity depth="0" size="4.683164954185486 4.683164954185486" visible="true"/>
</figure>
</csml:toolSpecificGraphics>
</csml:shape>
</csml:viewProperty>
</csml:entity>
<csml:entity id="e805" type="undef">
<csml:viewProperty>
<csml:position position="auto" positionID="default" x="269.0" y="814.0"/>
<csml:shape shapeID="default" visible="true">
<csml:toolSpecificGraphics xmlns="http://www.csml.org/csml/cigraphics">
<figure>
<geneEntity depth="0" size="25.97811460494995 25.97811460494995" visible="true"/>
</figure>
</csml:toolSpecificGraphics>
</csml:shape>
</csml:viewProperty>
</csml:entity>
<csml:entity id="e806" type="undef">
<csml:viewProperty>
<csml:position position="auto" positionID="default" x="960.0" y="571.0"/>
<csml:shape shapeID="default" visible="true">
<csml:toolSpecificGraphics xmlns="http://www.csml.org/csml/cigraphics">
<figure>
<geneEntity depth="0" size="2.0000000298023224 2.0000000298023224" visible="true"/>
</figure>
</csml:toolSpecificGraphics>
</csml:shape>
</csml:viewProperty>
</csml:entity>
<csml:entity id="e807" type="undef">
<csml:viewProperty>
<csml:position position="auto" positionID="default" x="947.0" y="338.0"/>
<csml:shape shapeID="default" visible="true">
<csml:toolSpecificGraphics xmlns="http://www.csml.org/csml/cigraphics">
<figure>
<geneEntity depth="0" size="14.301755428314209 14.301755428314209" visible="true"/>
</figure>
</csml:toolSpecificGraphics>
</csml:shape>
</csml:viewProperty>
</csml:entity>
<csml:entity id="e808" type="undef">
<csml:viewProperty>
<csml:position position="auto" positionID="default" x="960.0" y="571.0"/>
<csml:shape shapeID="default" visible="true">
<csml:toolSpecificGraphics xmlns="http://www.csml.org/csml/cigraphics">
<figure>
<geneEntity depth="0" size="2.0000000298023224 2.0000000298023224" visible="true"/>
</figure>
</csml:toolSpecificGraphics>
</csml:shape>
</csml:viewProperty>
</csml:entity>
<csml:entity id="e809" type="undef">
<csml:viewProperty>
<csml:position position="auto" positionID="default" x="960.0" y="571.0"/>
<csml:shape shapeID="default" visible="true">
<csml:toolSpecificGraphics xmlns="http://www.csml.org/csml/cigraphics">
<figure>
<geneEntity depth="0" size="2.0000000298023224 2.0000000298023224" visible="true"/>
</figure>
</csml:toolSpecificGraphics>
</csml:shape>
</csml:viewProperty>
</csml:entity>
<csml:entity id="e810" type="undef">
<csml:viewProperty>
<csml:position position="auto" positionID="default" x="1666.0" y="1025.0"/>
<csml:shape shapeID="default" visible="true">
<csml:toolSpecificGraphics xmlns="http://www.csml.org/csml/cigraphics">
<figure>
<geneEntity depth="0" size="4.811546802520752 4.811546802520752" visible="true"/>
</figure>
</csml:toolSpecificGraphics>
</csml:shape>
</csml:viewProperty>
</csml:entity>
<csml:entity id="e811" type="undef">
<csml:viewProperty>
<csml:position position="auto" positionID="default" x="1078.0" y="740.0"/>
<csml:shape shapeID="default" visible="true">
<csml:toolSpecificGraphics xmlns="http://www.csml.org/csml/cigraphics">
<figure>
<geneEntity depth="0" size="14.275989532470703 14.275989532470703" visible="true"/>
</figure>
</csml:toolSpecificGraphics>
</csml:shape>
</csml:viewProperty>
</csml:entity>
<csml:entity id="e812" type="undef">
<csml:viewProperty>
<csml:position position="auto" positionID="default" x="1010.0" y="595.0"/>
<csml:shape shapeID="default" visible="true">
<csml:toolSpecificGraphics xmlns="http://www.csml.org/csml/cigraphics">
<figure>
<geneEntity depth="0" size="6.0505372285842896 6.0505372285842896" visible="true"/>
</figure>
</csml:toolSpecificGraphics>
</csml:shape>
</csml:viewProperty>
</csml:entity>
<csml:entity id="e813" type="undef">
<csml:viewProperty>
<csml:position position="auto" positionID="default" x="960.0" y="571.0"/>
<csml:shape shapeID="default" visible="true">
<csml:toolSpecificGraphics xmlns="http://www.csml.org/csml/cigraphics">
<figure>
<geneEntity depth="0" size="2.0000000298023224 2.0000000298023224" visible="true"/>
</figure>
</csml:toolSpecificGraphics>
</csml:shape>
</csml:viewProperty>
</csml:entity>
<csml:entity id="e814" type="undef">
<csml:viewProperty>
<csml:position position="auto" positionID="default" x="861.0" y="577.0"/>
<csml:shape shapeID="default" visible="true">
<csml:toolSpecificGraphics xmlns="http://www.csml.org/csml/cigraphics">
<figure>
<geneEntity depth="0" size="3.8976773619651794 3.8976773619651794" visible="true"/>
</figure>
</csml:toolSpecificGraphics>
</csml:shape>
</csml:viewProperty>
</csml:entity>
<csml:entity id="e815" type="undef">
<csml:viewProperty>
<csml:position position="auto" positionID="default" x="960.0" y="571.0"/>
<csml:shape shapeID="default" visible="true">
<csml:toolSpecificGraphics xmlns="http://www.csml.org/csml/cigraphics">
<figure>
<geneEntity depth="0" size="2.0000000298023224 2.0000000298023224" visible="true"/>
</figure>
</csml:toolSpecificGraphics>
</csml:shape>
</csml:viewProperty>
</csml:entity>
<csml:entity id="e816" type="undef">
<csml:viewProperty>
<csml:position position="auto" positionID="default" x="1206.0" y="1014.0"/>
<csml:shape shapeID="default" visible="true">
<csml:toolSpecificGraphics xmlns="http://www.csml.org/csml/cigraphics">
<figure>
<geneEntity depth="0" size="14.01045560836792 14.01045560836792" visible="true"/>
</figure>
</csml:toolSpecificGraphics>
</csml:shape>
</csml:viewProperty>
</csml:entity>
<csml:entity id="e817" type="undef">
<csml:viewProperty>
<csml:position position="auto" positionID="default" x="960.0" y="571.0"/>
<csml:shape shapeID="default" visible="true">
<csml:toolSpecificGraphics xmlns="http://www.csml.org/csml/cigraphics">
<figure>
<geneEntity depth="0" size="2.0000000298023224 2.0000000298023224" visible="true"/>
</figure>
</csml:toolSpecificGraphics>
</csml:shape>
</csml:viewProperty>
</csml:entity>
<csml:entity id="e818" type="undef">
<csml:viewProperty>
<csml:position position="auto" positionID="default" x="960.0" y="571.0"/>
<csml:shape shapeID="default" visible="true">
<csml:toolSpecificGraphics xmlns="http://www.csml.org/csml/cigraphics">
<figure>
<geneEntity depth="0" size="2.0000000298023224 2.0000000298023224" visible="true"/>
</figure>
</csml:toolSpecificGraphics>
</csml:shape>
</csml:viewProperty>
</csml:entity>
<csml:entity id="e819" type="undef">
<csml:viewProperty>
<csml:position position="auto" positionID="default" x="653.0" y="554.0"/>
<csml:shape shapeID="default" visible="true">
<csml:toolSpecificGraphics xmlns="http://www.csml.org/csml/cigraphics">
<figure>
<geneEntity depth="0" size="8.428718447685242 8.428718447685242" visible="true"/>
</figure>
</csml:toolSpecificGraphics>
</csml:shape>
</csml:viewProperty>
</csml:entity>
<csml:entity id="e820" type="undef">
<csml:viewProperty>
<csml:position position="auto" positionID="default" x="960.0" y="571.0"/>
<csml:shape shapeID="default" visible="true">
<csml:toolSpecificGraphics xmlns="http://www.csml.org/csml/cigraphics">
<figure>
<geneEntity depth="0" size="2.0000000298023224 2.0000000298023224" visible="true"/>
</figure>
</csml:toolSpecificGraphics>
</csml:shape>
</csml:viewProperty>
</csml:entity>
<csml:entity id="e821" type="undef">
<csml:viewProperty>
<csml:position position="auto" positionID="default" x="816.0" y="448.0"/>
<csml:shape shapeID="default" visible="true">
<csml:toolSpecificGraphics xmlns="http://www.csml.org/csml/cigraphics">
<figure>
<geneEntity depth="0" size="4.321083426475525 4.321083426475525" visible="true"/>
</figure>
</csml:toolSpecificGraphics>
</csml:shape>
</csml:viewProperty>
</csml:entity>
<csml:entity id="e822" type="undef">
<csml:viewProperty>
<csml:position position="auto" positionID="default" x="960.0" y="571.0"/>
<csml:shape shapeID="default" visible="true">
<csml:toolSpecificGraphics xmlns="http://www.csml.org/csml/cigraphics">
<figure>
<geneEntity depth="0" size="2.0000000298023224 2.0000000298023224" visible="true"/>
</figure>
</csml:toolSpecificGraphics>
</csml:shape>
</csml:viewProperty>
</csml:entity>
<csml:entity id="e823" type="undef">
<csml:viewProperty>
<csml:position position="auto" positionID="default" x="960.0" y="571.0"/>
<csml:shape shapeID="default" visible="true">
<csml:toolSpecificGraphics xmlns="http://www.csml.org/csml/cigraphics">
<figure>
<geneEntity depth="0" size="2.0000000298023224 2.0000000298023224" visible="true"/>
</figure>
</csml:toolSpecificGraphics>
</csml:shape>
</csml:viewProperty>
</csml:entity>
<csml:entity id="e824" type="undef">
<csml:viewProperty>
<csml:position position="auto" positionID="default" x="960.0" y="571.0"/>
<csml:shape shapeID="default" visible="true">
<csml:toolSpecificGraphics xmlns="http://www.csml.org/csml/cigraphics">
<figure>
<geneEntity depth="0" size="2.0000000298023224 2.0000000298023224" visible="true"/>
</figure>
</csml:toolSpecificGraphics>
</csml:shape>
</csml:viewProperty>
</csml:entity>
<csml:entity id="e825" type="undef">
<csml:viewProperty>
<csml:position position="auto" positionID="default" x="1281.0" y="1011.0"/>
<csml:shape shapeID="default" visible="true">
<csml:toolSpecificGraphics xmlns="http://www.csml.org/csml/cigraphics">
<figure>
<geneEntity depth="0" size="8.156045079231262 8.156045079231262" visible="true"/>
</figure>
</csml:toolSpecificGraphics>
</csml:shape>
</csml:viewProperty>
</csml:entity>
<csml:entity id="e826" type="undef">
<csml:viewProperty>
<csml:position position="auto" positionID="default" x="960.0" y="571.0"/>
<csml:shape shapeID="default" visible="true">
<csml:toolSpecificGraphics xmlns="http://www.csml.org/csml/cigraphics">
<figure>
<geneEntity depth="0" size="2.0000000298023224 2.0000000298023224" visible="true"/>
</figure>
</csml:toolSpecificGraphics>
</csml:shape>
</csml:viewProperty>
</csml:entity>
<csml:entity id="e827" type="undef">
<csml:viewProperty>
<csml:position position="auto" positionID="default" x="1260.0" y="765.0"/>
<csml:shape shapeID="default" visible="true">
<csml:toolSpecificGraphics xmlns="http://www.csml.org/csml/cigraphics">
<figure>
<geneEntity depth="0" size="3.496466279029846 3.496466279029846" visible="true"/>
</figure>
</csml:toolSpecificGraphics>
</csml:shape>
</csml:viewProperty>
</csml:entity>
<csml:entity id="e828" type="undef">
<csml:viewProperty>
<csml:position position="auto" positionID="default" x="960.0" y="571.0"/>
<csml:shape shapeID="default" visible="true">
<csml:toolSpecificGraphics xmlns="http://www.csml.org/csml/cigraphics">
<figure>
<geneEntity depth="0" size="2.0000000298023224 2.0000000298023224" visible="true"/>
</figure>
</csml:toolSpecificGraphics>
</csml:shape>
</csml:viewProperty>
</csml:entity>
<csml:entity id="e829" type="undef">
<csml:viewProperty>
<csml:position position="auto" positionID="default" x="960.0" y="571.0"/>
<csml:shape shapeID="default" visible="true">
<csml:toolSpecificGraphics xmlns="http://www.csml.org/csml/cigraphics">
<figure>
<geneEntity depth="0" size="2.0000000298023224 2.0000000298023224" visible="true"/>
</figure>
</csml:toolSpecificGraphics>
</csml:shape>
</csml:viewProperty>
</csml:entity>
<csml:entity id="e830" type="undef">
<csml:viewProperty>
<csml:position position="auto" positionID="default" x="970.0" y="622.0"/>
<csml:shape shapeID="default" visible="true">
<csml:toolSpecificGraphics xmlns="http://www.csml.org/csml/cigraphics">
<figure>
<geneEntity depth="0" size="4.4570159912109375 4.4570159912109375" visible="true"/>
</figure>
</csml:toolSpecificGraphics>
</csml:shape>
</csml:viewProperty>
</csml:entity>
<csml:entity id="e831" type="undef">
<csml:viewProperty>
<csml:position position="auto" positionID="default" x="640.0" y="580.0"/>
<csml:shape shapeID="default" visible="true">
<csml:toolSpecificGraphics xmlns="http://www.csml.org/csml/cigraphics">
<figure>
<geneEntity depth="0" size="4.234152436256409 4.234152436256409" visible="true"/>
</figure>
</csml:toolSpecificGraphics>
</csml:shape>
</csml:viewProperty>
</csml:entity>
<csml:entity id="e832" type="undef">
<csml:viewProperty>
<csml:position position="auto" positionID="default" x="516.0" y="635.0"/>
<csml:shape shapeID="default" visible="true">
<csml:toolSpecificGraphics xmlns="http://www.csml.org/csml/cigraphics">
<figure>
<geneEntity depth="0" size="9.961835145950317 9.961835145950317" visible="true"/>
</figure>
</csml:toolSpecificGraphics>
</csml:shape>
</csml:viewProperty>
</csml:entity>
<csml:entity id="e833" type="undef">
<csml:viewProperty>
<csml:position position="auto" positionID="default" x="960.0" y="571.0"/>
<csml:shape shapeID="default" visible="true">
<csml:toolSpecificGraphics xmlns="http://www.csml.org/csml/cigraphics">
<figure>
<geneEntity depth="0" size="2.0000000298023224 2.0000000298023224" visible="true"/>
</figure>
</csml:toolSpecificGraphics>
</csml:shape>
</csml:viewProperty>
</csml:entity>
<csml:entity id="e834" type="undef">
<csml:viewProperty>
<csml:position position="auto" positionID="default" x="1213.0" y="507.0"/>
<csml:shape shapeID="default" visible="true">
<csml:toolSpecificGraphics xmlns="http://www.csml.org/csml/cigraphics">
<figure>
<geneEntity depth="0" size="7.485709190368652 7.485709190368652" visible="true"/>
</figure>
</csml:toolSpecificGraphics>
</csml:shape>
</csml:viewProperty>
</csml:entity>
<csml:entity id="e835" type="undef">
<csml:viewProperty>
<csml:position position="auto" positionID="default" x="960.0" y="571.0"/>
<csml:shape shapeID="default" visible="true">
<csml:toolSpecificGraphics xmlns="http://www.csml.org/csml/cigraphics">
<figure>
<geneEntity depth="0" size="2.0000000298023224 2.0000000298023224" visible="true"/>
</figure>
</csml:toolSpecificGraphics>
</csml:shape>
</csml:viewProperty>
</csml:entity>
<csml:entity id="e836" type="undef">
<csml:viewProperty>
<csml:position position="auto" positionID="default" x="1028.0" y="821.0"/>
<csml:shape shapeID="default" visible="true">
<csml:toolSpecificGraphics xmlns="http://www.csml.org/csml/cigraphics">
<figure>
<geneEntity depth="0" size="4.104626774787903 4.104626774787903" visible="true"/>
</figure>
</csml:toolSpecificGraphics>
</csml:shape>
</csml:viewProperty>
</csml:entity>
<csml:entity id="e837" type="undef">
<csml:viewProperty>
<csml:position position="auto" positionID="default" x="1123.0" y="650.0"/>
<csml:shape shapeID="default" visible="true">
<csml:toolSpecificGraphics xmlns="http://www.csml.org/csml/cigraphics">
<figure>
<geneEntity depth="0" size="7.4245476722717285 7.4245476722717285" visible="true"/>
</figure>
</csml:toolSpecificGraphics>
</csml:shape>
</csml:viewProperty>
</csml:entity>
<csml:entity id="e838" type="undef">
<csml:viewProperty>
<csml:position position="auto" positionID="default" x="960.0" y="571.0"/>
<csml:shape shapeID="default" visible="true">
<csml:toolSpecificGraphics xmlns="http://www.csml.org/csml/cigraphics">
<figure>
<geneEntity depth="0" size="2.0000000298023224 2.0000000298023224" visible="true"/>
</figure>
</csml:toolSpecificGraphics>
</csml:shape>
</csml:viewProperty>
</csml:entity>
<csml:entity id="e839" type="undef">
<csml:viewProperty>
<csml:position position="auto" positionID="default" x="1049.0" y="982.0"/>
<csml:shape shapeID="default" visible="true">
<csml:toolSpecificGraphics xmlns="http://www.csml.org/csml/cigraphics">
<figure>
<geneEntity depth="0" size="3.7519454956054688 3.7519454956054688" visible="true"/>
</figure>
</csml:toolSpecificGraphics>
</csml:shape>
</csml:viewProperty>
</csml:entity>
<csml:entity id="e840" type="undef">
<csml:viewProperty>
<csml:position position="auto" positionID="default" x="513.0" y="849.0"/>
<csml:shape shapeID="default" visible="true">
<csml:toolSpecificGraphics xmlns="http://www.csml.org/csml/cigraphics">
<figure>
<geneEntity depth="0" size="9.316115379333496 9.316115379333496" visible="true"/>
</figure>
</csml:toolSpecificGraphics>
</csml:shape>
</csml:viewProperty>
</csml:entity>
<csml:entity id="e841" type="undef">
<csml:viewProperty>
<csml:position position="auto" positionID="default" x="960.0" y="571.0"/>
<csml:shape shapeID="default" visible="true">
<csml:toolSpecificGraphics xmlns="http://www.csml.org/csml/cigraphics">
<figure>
<geneEntity depth="0" size="2.0000000298023224 2.0000000298023224" visible="true"/>
</figure>
</csml:toolSpecificGraphics>
</csml:shape>
</csml:viewProperty>
</csml:entity>
<csml:entity id="e842" type="undef">
<csml:viewProperty>
<csml:position position="auto" positionID="default" x="960.0" y="571.0"/>
<csml:shape shapeID="default" visible="true">
<csml:toolSpecificGraphics xmlns="http://www.csml.org/csml/cigraphics">
<figure>
<geneEntity depth="0" size="2.0000000298023224 2.0000000298023224" visible="true"/>
</figure>
</csml:toolSpecificGraphics>
</csml:shape>
</csml:viewProperty>
</csml:entity>
<csml:entity id="e843" type="undef">
<csml:viewProperty>
<csml:position position="auto" positionID="default" x="1362.0" y="631.0"/>
<csml:shape shapeID="default" visible="true">
<csml:toolSpecificGraphics xmlns="http://www.csml.org/csml/cigraphics">
<figure>
<geneEntity depth="0" size="11.069556474685669 11.069556474685669" visible="true"/>
</figure>
</csml:toolSpecificGraphics>
</csml:shape>
</csml:viewProperty>
</csml:entity>
<csml:entity id="e844" type="undef">
<csml:viewProperty>
<csml:position position="auto" positionID="default" x="960.0" y="571.0"/>
<csml:shape shapeID="default" visible="true">
<csml:toolSpecificGraphics xmlns="http://www.csml.org/csml/cigraphics">
<figure>
<geneEntity depth="0" size="2.0000000298023224 2.0000000298023224" visible="true"/>
</figure>
</csml:toolSpecificGraphics>
</csml:shape>
</csml:viewProperty>
</csml:entity>
<csml:entity id="e845" type="undef">
<csml:viewProperty>
<csml:position position="auto" positionID="default" x="1225.0" y="1001.0"/>
<csml:shape shapeID="default" visible="true">
<csml:toolSpecificGraphics xmlns="http://www.csml.org/csml/cigraphics">
<figure>
<geneEntity depth="0" size="5.392869710922241 5.392869710922241" visible="true"/>
</figure>
</csml:toolSpecificGraphics>
</csml:shape>
</csml:viewProperty>
</csml:entity>
<csml:entity id="e846" type="undef">
<csml:viewProperty>
<csml:position position="auto" positionID="default" x="960.0" y="571.0"/>
<csml:shape shapeID="default" visible="true">
<csml:toolSpecificGraphics xmlns="http://www.csml.org/csml/cigraphics">
<figure>
<geneEntity depth="0" size="2.0000000298023224 2.0000000298023224" visible="true"/>
</figure>
</csml:toolSpecificGraphics>
</csml:shape>
</csml:viewProperty>
</csml:entity>
<csml:entity id="e847" type="undef">
<csml:viewProperty>
<csml:position position="auto" positionID="default" x="1148.0" y="610.0"/>
<csml:shape shapeID="default" visible="true">
<csml:toolSpecificGraphics xmlns="http://www.csml.org/csml/cigraphics">
<figure>
<geneEntity depth="0" size="7.071415185928345 7.071415185928345" visible="true"/>
</figure>
</csml:toolSpecificGraphics>
</csml:shape>
</csml:viewProperty>
</csml:entity>
<csml:entity id="e848" type="undef">
<csml:viewProperty>
<csml:position position="auto" positionID="default" x="960.0" y="571.0"/>
<csml:shape shapeID="default" visible="true">
<csml:toolSpecificGraphics xmlns="http://www.csml.org/csml/cigraphics">
<figure>
<geneEntity depth="0" size="2.0000000298023224 2.0000000298023224" visible="true"/>
</figure>
</csml:toolSpecificGraphics>
</csml:shape>
</csml:viewProperty>
</csml:entity>
<csml:entity id="e849" type="undef">
<csml:viewProperty>
<csml:position position="auto" positionID="default" x="960.0" y="571.0"/>
<csml:shape shapeID="default" visible="true">
<csml:toolSpecificGraphics xmlns="http://www.csml.org/csml/cigraphics">
<figure>
<geneEntity depth="0" size="2.0000000298023224 2.0000000298023224" visible="true"/>
</figure>
</csml:toolSpecificGraphics>
</csml:shape>
</csml:viewProperty>
</csml:entity>
<csml:entity id="e850" type="undef">
<csml:viewProperty>
<csml:position position="auto" positionID="default" x="806.0" y="520.0"/>
<csml:shape shapeID="default" visible="true">
<csml:toolSpecificGraphics xmlns="http://www.csml.org/csml/cigraphics">
<figure>
<geneEntity depth="0" size="3.9371097087860107 3.9371097087860107" visible="true"/>
</figure>
</csml:toolSpecificGraphics>
</csml:shape>
</csml:viewProperty>
</csml:entity>
<csml:entity id="e851" type="undef">
<csml:viewProperty>
<csml:position position="auto" positionID="default" x="960.0" y="571.0"/>
<csml:shape shapeID="default" visible="true">
<csml:toolSpecificGraphics xmlns="http://www.csml.org/csml/cigraphics">
<figure>
<geneEntity depth="0" size="2.0000000298023224 2.0000000298023224" visible="true"/>
</figure>
</csml:toolSpecificGraphics>
</csml:shape>
</csml:viewProperty>
</csml:entity>
<csml:entity id="e852" type="undef">
<csml:viewProperty>
<csml:position position="auto" positionID="default" x="865.0" y="610.0"/>
<csml:shape shapeID="default" visible="true">
<csml:toolSpecificGraphics xmlns="http://www.csml.org/csml/cigraphics">
<figure>
<geneEntity depth="0" size="3.909875750541687 3.909875750541687" visible="true"/>
</figure>
</csml:toolSpecificGraphics>
</csml:shape>
</csml:viewProperty>
</csml:entity>
<csml:entity id="e853" type="undef">
<csml:viewProperty>
<csml:position position="auto" positionID="default" x="1098.0" y="695.0"/>
<csml:shape shapeID="default" visible="true">
<csml:toolSpecificGraphics xmlns="http://www.csml.org/csml/cigraphics">
<figure>
<geneEntity depth="0" size="3.7073132395744324 3.7073132395744324" visible="true"/>
</figure>
</csml:toolSpecificGraphics>
</csml:shape>
</csml:viewProperty>
</csml:entity>
<csml:entity id="e854" type="undef">
<csml:viewProperty>
<csml:position position="auto" positionID="default" x="960.0" y="571.0"/>
<csml:shape shapeID="default" visible="true">
<csml:toolSpecificGraphics xmlns="http://www.csml.org/csml/cigraphics">
<figure>
<geneEntity depth="0" size="2.0000000298023224 2.0000000298023224" visible="true"/>
</figure>
</csml:toolSpecificGraphics>
</csml:shape>
</csml:viewProperty>
</csml:entity>
<csml:entity id="e855" type="undef">
<csml:viewProperty>
<csml:position position="auto" positionID="default" x="1274.0" y="662.0"/>
<csml:shape shapeID="default" visible="true">
<csml:toolSpecificGraphics xmlns="http://www.csml.org/csml/cigraphics">
<figure>
<geneEntity depth="0" size="3.4097835421562195 3.4097835421562195" visible="true"/>
</figure>
</csml:toolSpecificGraphics>
</csml:shape>
</csml:viewProperty>
</csml:entity>
<csml:entity id="e856" type="undef">
<csml:viewProperty>
<csml:position position="auto" positionID="default" x="960.0" y="571.0"/>
<csml:shape shapeID="default" visible="true">
<csml:toolSpecificGraphics xmlns="http://www.csml.org/csml/cigraphics">
<figure>
<geneEntity depth="0" size="2.0000000298023224 2.0000000298023224" visible="true"/>
</figure>
</csml:toolSpecificGraphics>
</csml:shape>
</csml:viewProperty>
</csml:entity>
<csml:entity id="e857" type="undef">
<csml:viewProperty>
<csml:position position="auto" positionID="default" x="1066.0" y="727.0"/>
<csml:shape shapeID="default" visible="true">
<csml:toolSpecificGraphics xmlns="http://www.csml.org/csml/cigraphics">
<figure>
<geneEntity depth="0" size="11.01320743560791 11.01320743560791" visible="true"/>
</figure>
</csml:toolSpecificGraphics>
</csml:shape>
</csml:viewProperty>
</csml:entity>
<csml:entity id="e858" type="undef">
<csml:viewProperty>
<csml:position position="auto" positionID="default" x="960.0" y="571.0"/>
<csml:shape shapeID="default" visible="true">
<csml:toolSpecificGraphics xmlns="http://www.csml.org/csml/cigraphics">
<figure>
<geneEntity depth="0" size="2.0000000298023224 2.0000000298023224" visible="true"/>
</figure>
</csml:toolSpecificGraphics>
</csml:shape>
</csml:viewProperty>
</csml:entity>
<csml:entity id="e859" type="undef">
<csml:viewProperty>
<csml:position position="auto" positionID="default" x="960.0" y="571.0"/>
<csml:shape shapeID="default" visible="true">
<csml:toolSpecificGraphics xmlns="http://www.csml.org/csml/cigraphics">
<figure>
<geneEntity depth="0" size="2.0000000298023224 2.0000000298023224" visible="true"/>
</figure>
</csml:toolSpecificGraphics>
</csml:shape>
</csml:viewProperty>
</csml:entity>
<csml:entity id="e860" type="undef">
<csml:viewProperty>
<csml:position position="auto" positionID="default" x="960.0" y="571.0"/>
<csml:shape shapeID="default" visible="true">
<csml:toolSpecificGraphics xmlns="http://www.csml.org/csml/cigraphics">
<figure>
<geneEntity depth="0" size="2.0000000298023224 2.0000000298023224" visible="true"/>
</figure>
</csml:toolSpecificGraphics>
</csml:shape>
</csml:viewProperty>
</csml:entity>
<csml:entity id="e861" type="undef">
<csml:viewProperty>
<csml:position position="auto" positionID="default" x="1161.0" y="1009.0"/>
<csml:shape shapeID="default" visible="true">
<csml:toolSpecificGraphics xmlns="http://www.csml.org/csml/cigraphics">
<figure>
<geneEntity depth="0" size="4.047446250915527 4.047446250915527" visible="true"/>
</figure>
</csml:toolSpecificGraphics>
</csml:shape>
</csml:viewProperty>
</csml:entity>
<csml:entity id="e862" type="undef">
<csml:viewProperty>
<csml:position position="auto" positionID="default" x="960.0" y="571.0"/>
<csml:shape shapeID="default" visible="true">
<csml:toolSpecificGraphics xmlns="http://www.csml.org/csml/cigraphics">
<figure>
<geneEntity depth="0" size="2.0000000298023224 2.0000000298023224" visible="true"/>
</figure>
</csml:toolSpecificGraphics>
</csml:shape>
</csml:viewProperty>
</csml:entity>
<csml:entity id="e863" type="undef">
<csml:viewProperty>
<csml:position position="auto" positionID="default" x="960.0" y="571.0"/>
<csml:shape shapeID="default" visible="true">
<csml:toolSpecificGraphics xmlns="http://www.csml.org/csml/cigraphics">
<figure>
<geneEntity depth="0" size="2.0000000298023224 2.0000000298023224" visible="true"/>
</figure>
</csml:toolSpecificGraphics>
</csml:shape>
</csml:viewProperty>
</csml:entity>
<csml:entity id="e864" type="undef">
<csml:viewProperty>
<csml:position position="auto" positionID="default" x="960.0" y="571.0"/>
<csml:shape shapeID="default" visible="true">
<csml:toolSpecificGraphics xmlns="http://www.csml.org/csml/cigraphics">
<figure>
<geneEntity depth="0" size="2.0000000298023224 2.0000000298023224" visible="true"/>
</figure>
</csml:toolSpecificGraphics>
</csml:shape>
</csml:viewProperty>
</csml:entity>
<csml:entity id="e865" type="undef">
<csml:viewProperty>
<csml:position position="auto" positionID="default" x="565.0" y="371.0"/>
<csml:shape shapeID="default" visible="true">
<csml:toolSpecificGraphics xmlns="http://www.csml.org/csml/cigraphics">
<figure>
<geneEntity depth="0" size="10.264698266983032 10.264698266983032" visible="true"/>
</figure>
</csml:toolSpecificGraphics>
</csml:shape>
</csml:viewProperty>
</csml:entity>
<csml:entity id="e866" type="undef">
<csml:viewProperty>
<csml:position position="auto" positionID="default" x="960.0" y="571.0"/>
<csml:shape shapeID="default" visible="true">
<csml:toolSpecificGraphics xmlns="http://www.csml.org/csml/cigraphics">
<figure>
<geneEntity depth="0" size="2.0000000298023224 2.0000000298023224" visible="true"/>
</figure>
</csml:toolSpecificGraphics>
</csml:shape>
</csml:viewProperty>
</csml:entity>
<csml:entity id="e867" type="undef">
<csml:viewProperty>
<csml:position position="auto" positionID="default" x="960.0" y="571.0"/>
<csml:shape shapeID="default" visible="true">
<csml:toolSpecificGraphics xmlns="http://www.csml.org/csml/cigraphics">
<figure>
<geneEntity depth="0" size="2.0000000298023224 2.0000000298023224" visible="true"/>
</figure>
</csml:toolSpecificGraphics>
</csml:shape>
</csml:viewProperty>
</csml:entity>
<csml:entity id="e868" type="undef">
<csml:viewProperty>
<csml:position position="auto" positionID="default" x="840.0" y="620.0"/>
<csml:shape shapeID="default" visible="true">
<csml:toolSpecificGraphics xmlns="http://www.csml.org/csml/cigraphics">
<figure>
<geneEntity depth="0" size="8.523657321929932 8.523657321929932" visible="true"/>
</figure>
</csml:toolSpecificGraphics>
</csml:shape>
</csml:viewProperty>
</csml:entity>
<csml:entity id="e869" type="undef">
<csml:viewProperty>
<csml:position position="auto" positionID="default" x="960.0" y="571.0"/>
<csml:shape shapeID="default" visible="true">
<csml:toolSpecificGraphics xmlns="http://www.csml.org/csml/cigraphics">
<figure>
<geneEntity depth="0" size="2.0000000298023224 2.0000000298023224" visible="true"/>
</figure>
</csml:toolSpecificGraphics>
</csml:shape>
</csml:viewProperty>
</csml:entity>
<csml:entity id="e870" type="undef">
<csml:viewProperty>
<csml:position position="auto" positionID="default" x="1236.0" y="993.0"/>
<csml:shape shapeID="default" visible="true">
<csml:toolSpecificGraphics xmlns="http://www.csml.org/csml/cigraphics">
<figure>
<geneEntity depth="0" size="6.365326642990112 6.365326642990112" visible="true"/>
</figure>
</csml:toolSpecificGraphics>
</csml:shape>
</csml:viewProperty>
</csml:entity>
<csml:entity id="e871" type="undef">
<csml:viewProperty>
<csml:position position="auto" positionID="default" x="960.0" y="571.0"/>
<csml:shape shapeID="default" visible="true">
<csml:toolSpecificGraphics xmlns="http://www.csml.org/csml/cigraphics">
<figure>
<geneEntity depth="0" size="2.0000000298023224 2.0000000298023224" visible="true"/>
</figure>
</csml:toolSpecificGraphics>
</csml:shape>
</csml:viewProperty>
</csml:entity>
<csml:entity id="e872" type="undef">
<csml:viewProperty>
<csml:position position="auto" positionID="default" x="1252.0" y="1012.0"/>
<csml:shape shapeID="default" visible="true">
<csml:toolSpecificGraphics xmlns="http://www.csml.org/csml/cigraphics">
<figure>
<geneEntity depth="0" size="7.4910056591033936 7.4910056591033936" visible="true"/>
</figure>
</csml:toolSpecificGraphics>
</csml:shape>
</csml:viewProperty>
</csml:entity>
<csml:entity id="e873" type="undef">
<csml:viewProperty>
<csml:position position="auto" positionID="default" x="834.0" y="626.0"/>
<csml:shape shapeID="default" visible="true">
<csml:toolSpecificGraphics xmlns="http://www.csml.org/csml/cigraphics">
<figure>
<geneEntity depth="0" size="7.393748164176941 7.393748164176941" visible="true"/>
</figure>
</csml:toolSpecificGraphics>
</csml:shape>
</csml:viewProperty>
</csml:entity>
<csml:entity id="e874" type="undef">
<csml:viewProperty>
<csml:position position="auto" positionID="default" x="960.0" y="571.0"/>
<csml:shape shapeID="default" visible="true">
<csml:toolSpecificGraphics xmlns="http://www.csml.org/csml/cigraphics">
<figure>
<geneEntity depth="0" size="2.0000000298023224 2.0000000298023224" visible="true"/>
</figure>
</csml:toolSpecificGraphics>
</csml:shape>
</csml:viewProperty>
</csml:entity>
<csml:entity id="e875" type="undef">
<csml:viewProperty>
<csml:position position="auto" positionID="default" x="1223.0" y="750.0"/>
<csml:shape shapeID="default" visible="true">
<csml:toolSpecificGraphics xmlns="http://www.csml.org/csml/cigraphics">
<figure>
<geneEntity depth="0" size="5.296110510826111 5.296110510826111" visible="true"/>
</figure>
</csml:toolSpecificGraphics>
</csml:shape>
</csml:viewProperty>
</csml:entity>
<csml:entity id="e876" type="undef">
<csml:viewProperty>
<csml:position position="auto" positionID="default" x="1034.0" y="628.0"/>
<csml:shape shapeID="default" visible="true">
<csml:toolSpecificGraphics xmlns="http://www.csml.org/csml/cigraphics">
<figure>
<geneEntity depth="0" size="6.953830718994141 6.953830718994141" visible="true"/>
</figure>
</csml:toolSpecificGraphics>
</csml:shape>
</csml:viewProperty>
</csml:entity>
<csml:entity id="e877" type="undef">
<csml:viewProperty>
<csml:position position="auto" positionID="default" x="960.0" y="571.0"/>
<csml:shape shapeID="default" visible="true">
<csml:toolSpecificGraphics xmlns="http://www.csml.org/csml/cigraphics">
<figure>
<geneEntity depth="0" size="2.0000000298023224 2.0000000298023224" visible="true"/>
</figure>
</csml:toolSpecificGraphics>
</csml:shape>
</csml:viewProperty>
</csml:entity>
<csml:entity id="e878" type="undef">
<csml:viewProperty>
<csml:position position="auto" positionID="default" x="889.0" y="566.0"/>
<csml:shape shapeID="default" visible="true">
<csml:toolSpecificGraphics xmlns="http://www.csml.org/csml/cigraphics">
<figure>
<geneEntity depth="0" size="3.4788483381271362 3.4788483381271362" visible="true"/>
</figure>
</csml:toolSpecificGraphics>
</csml:shape>
</csml:viewProperty>
</csml:entity>
<csml:entity id="e879" type="undef">
<csml:viewProperty>
<csml:position position="auto" positionID="default" x="960.0" y="571.0"/>
<csml:shape shapeID="default" visible="true">
<csml:toolSpecificGraphics xmlns="http://www.csml.org/csml/cigraphics">
<figure>
<geneEntity depth="0" size="2.0000000298023224 2.0000000298023224" visible="true"/>
</figure>
</csml:toolSpecificGraphics>
</csml:shape>
</csml:viewProperty>
</csml:entity>
<csml:entity id="e880" type="undef">
<csml:viewProperty>
<csml:position position="auto" positionID="default" x="960.0" y="571.0"/>
<csml:shape shapeID="default" visible="true">
<csml:toolSpecificGraphics xmlns="http://www.csml.org/csml/cigraphics">
<figure>
<geneEntity depth="0" size="2.0000000298023224 2.0000000298023224" visible="true"/>
</figure>
</csml:toolSpecificGraphics>
</csml:shape>
</csml:viewProperty>
</csml:entity>
<csml:entity id="e881" type="undef">
<csml:viewProperty>
<csml:position position="auto" positionID="default" x="294.0" y="664.0"/>
<csml:shape shapeID="default" visible="true">
<csml:toolSpecificGraphics xmlns="http://www.csml.org/csml/cigraphics">
<figure>
<geneEntity depth="0" size="21.12628936767578 21.12628936767578" visible="true"/>
</figure>
</csml:toolSpecificGraphics>
</csml:shape>
</csml:viewProperty>
</csml:entity>
<csml:entity id="e882" type="undef">
<csml:viewProperty>
<csml:position position="auto" positionID="default" x="960.0" y="571.0"/>
<csml:shape shapeID="default" visible="true">
<csml:toolSpecificGraphics xmlns="http://www.csml.org/csml/cigraphics">
<figure>
<geneEntity depth="0" size="2.0000000298023224 2.0000000298023224" visible="true"/>
</figure>
</csml:toolSpecificGraphics>
</csml:shape>
</csml:viewProperty>
</csml:entity>
<csml:entity id="e883" type="undef">
<csml:viewProperty>
<csml:position position="auto" positionID="default" x="1403.0" y="673.0"/>
<csml:shape shapeID="default" visible="true">
<csml:toolSpecificGraphics xmlns="http://www.csml.org/csml/cigraphics">
<figure>
<geneEntity depth="0" size="10.147775411605835 10.147775411605835" visible="true"/>
</figure>
</csml:toolSpecificGraphics>
</csml:shape>
</csml:viewProperty>
</csml:entity>
<csml:entity id="e884" type="undef">
<csml:viewProperty>
<csml:position position="auto" positionID="default" x="960.0" y="571.0"/>
<csml:shape shapeID="default" visible="true">
<csml:toolSpecificGraphics xmlns="http://www.csml.org/csml/cigraphics">
<figure>
<geneEntity depth="0" size="2.0000000298023224 2.0000000298023224" visible="true"/>
</figure>
</csml:toolSpecificGraphics>
</csml:shape>
</csml:viewProperty>
</csml:entity>
<csml:entity id="e885" type="undef">
<csml:viewProperty>
<csml:position position="auto" positionID="default" x="1189.0" y="935.0"/>
<csml:shape shapeID="default" visible="true">
<csml:toolSpecificGraphics xmlns="http://www.csml.org/csml/cigraphics">
<figure>
<geneEntity depth="0" size="8.93071711063385 8.93071711063385" visible="true"/>
</figure>
</csml:toolSpecificGraphics>
</csml:shape>
</csml:viewProperty>
</csml:entity>
<csml:entity id="e886" type="undef">
<csml:viewProperty>
<csml:position position="auto" positionID="default" x="1486.0" y="619.0"/>
<csml:shape shapeID="default" visible="true">
<csml:toolSpecificGraphics xmlns="http://www.csml.org/csml/cigraphics">
<figure>
<geneEntity depth="0" size="10.287835597991943 10.287835597991943" visible="true"/>
</figure>
</csml:toolSpecificGraphics>
</csml:shape>
</csml:viewProperty>
</csml:entity>
<csml:entity id="e887" type="undef">
<csml:viewProperty>
<csml:position position="auto" positionID="default" x="960.0" y="571.0"/>
<csml:shape shapeID="default" visible="true">
<csml:toolSpecificGraphics xmlns="http://www.csml.org/csml/cigraphics">
<figure>
<geneEntity depth="0" size="2.0000000298023224 2.0000000298023224" visible="true"/>
</figure>
</csml:toolSpecificGraphics>
</csml:shape>
</csml:viewProperty>
</csml:entity>
<csml:entity id="e888" type="undef">
<csml:viewProperty>
<csml:position position="auto" positionID="default" x="960.0" y="571.0"/>
<csml:shape shapeID="default" visible="true">
<csml:toolSpecificGraphics xmlns="http://www.csml.org/csml/cigraphics">
<figure>
<geneEntity depth="0" size="2.0000000298023224 2.0000000298023224" visible="true"/>
</figure>
</csml:toolSpecificGraphics>
</csml:shape>
</csml:viewProperty>
</csml:entity>
<csml:entity id="e889" type="undef">
<csml:viewProperty>
<csml:position position="auto" positionID="default" x="1169.0" y="484.0"/>
<csml:shape shapeID="default" visible="true">
<csml:toolSpecificGraphics xmlns="http://www.csml.org/csml/cigraphics">
<figure>
<geneEntity depth="0" size="3.4994059801101685 3.4994059801101685" visible="true"/>
</figure>
</csml:toolSpecificGraphics>
</csml:shape>
</csml:viewProperty>
</csml:entity>
<csml:entity id="e890" type="undef">
<csml:viewProperty>
<csml:position position="auto" positionID="default" x="1082.0" y="754.0"/>
<csml:shape shapeID="default" visible="true">
<csml:toolSpecificGraphics xmlns="http://www.csml.org/csml/cigraphics">
<figure>
<geneEntity depth="0" size="6.068186163902283 6.068186163902283" visible="true"/>
</figure>
</csml:toolSpecificGraphics>
</csml:shape>
</csml:viewProperty>
</csml:entity>
<csml:entity id="e891" type="undef">
<csml:viewProperty>
<csml:position position="auto" positionID="default" x="1283.0" y="779.0"/>
<csml:shape shapeID="default" visible="true">
<csml:toolSpecificGraphics xmlns="http://www.csml.org/csml/cigraphics">
<figure>
<geneEntity depth="0" size="8.247901201248169 8.247901201248169" visible="true"/>
</figure>
</csml:toolSpecificGraphics>
</csml:shape>
</csml:viewProperty>
</csml:entity>
<csml:entity id="e892" type="undef">
<csml:viewProperty>
<csml:position position="auto" positionID="default" x="840.0" y="264.0"/>
<csml:shape shapeID="default" visible="true">
<csml:toolSpecificGraphics xmlns="http://www.csml.org/csml/cigraphics">
<figure>
<geneEntity depth="0" size="3.2935425639152527 3.2935425639152527" visible="true"/>
</figure>
</csml:toolSpecificGraphics>
</csml:shape>
</csml:viewProperty>
</csml:entity>
<csml:entity id="e893" type="undef">
<csml:viewProperty>
<csml:position position="auto" positionID="default" x="1205.0" y="1022.0"/>
<csml:shape shapeID="default" visible="true">
<csml:toolSpecificGraphics xmlns="http://www.csml.org/csml/cigraphics">
<figure>
<geneEntity depth="0" size="3.659265637397766 3.659265637397766" visible="true"/>
</figure>
</csml:toolSpecificGraphics>
</csml:shape>
</csml:viewProperty>
</csml:entity>
<csml:entity id="e894" type="undef">
<csml:viewProperty>
<csml:position position="auto" positionID="default" x="1302.0" y="1182.0"/>
<csml:shape shapeID="default" visible="true">
<csml:toolSpecificGraphics xmlns="http://www.csml.org/csml/cigraphics">
<figure>
<geneEntity depth="0" size="10.316611528396606 10.316611528396606" visible="true"/>
</figure>
</csml:toolSpecificGraphics>
</csml:shape>
</csml:viewProperty>
</csml:entity>
<csml:entity id="e895" type="undef">
<csml:viewProperty>
<csml:position position="auto" positionID="default" x="869.0" y="595.0"/>
<csml:shape shapeID="default" visible="true">
<csml:toolSpecificGraphics xmlns="http://www.csml.org/csml/cigraphics">
<figure>
<geneEntity depth="0" size="4.483206272125244 4.483206272125244" visible="true"/>
</figure>
</csml:toolSpecificGraphics>
</csml:shape>
</csml:viewProperty>
</csml:entity>
<csml:entity id="e896" type="undef">
<csml:viewProperty>
<csml:position position="auto" positionID="default" x="1095.0" y="751.0"/>
<csml:shape shapeID="default" visible="true">
<csml:toolSpecificGraphics xmlns="http://www.csml.org/csml/cigraphics">
<figure>
<geneEntity depth="0" size="7.744896411895752 7.744896411895752" visible="true"/>
</figure>
</csml:toolSpecificGraphics>
</csml:shape>
</csml:viewProperty>
</csml:entity>
<csml:entity id="e897" type="undef">
<csml:viewProperty>
<csml:position position="auto" positionID="default" x="1275.0" y="1009.0"/>
<csml:shape shapeID="default" visible="true">
<csml:toolSpecificGraphics xmlns="http://www.csml.org/csml/cigraphics">
<figure>
<geneEntity depth="0" size="6.874006986618042 6.874006986618042" visible="true"/>
</figure>
</csml:toolSpecificGraphics>
</csml:shape>
</csml:viewProperty>
</csml:entity>
<csml:entity id="e898" type="undef">
<csml:viewProperty>
<csml:position position="auto" positionID="default" x="893.0" y="978.0"/>
<csml:shape shapeID="default" visible="true">
<csml:toolSpecificGraphics xmlns="http://www.csml.org/csml/cigraphics">
<figure>
<geneEntity depth="0" size="7.026823163032532 7.026823163032532" visible="true"/>
</figure>
</csml:toolSpecificGraphics>
</csml:shape>
</csml:viewProperty>
</csml:entity>
<csml:entity id="e899" type="undef">
<csml:viewProperty>
<csml:position position="auto" positionID="default" x="1366.0" y="505.0"/>
<csml:shape shapeID="default" visible="true">
<csml:toolSpecificGraphics xmlns="http://www.csml.org/csml/cigraphics">
<figure>
<geneEntity depth="0" size="12.666929960250854 12.666929960250854" visible="true"/>
</figure>
</csml:toolSpecificGraphics>
</csml:shape>
</csml:viewProperty>
</csml:entity>
<csml:entity id="e900" type="undef">
<csml:viewProperty>
<csml:position position="auto" positionID="default" x="952.0" y="569.0"/>
<csml:shape shapeID="default" visible="true">
<csml:toolSpecificGraphics xmlns="http://www.csml.org/csml/cigraphics">
<figure>
<geneEntity depth="0" size="4.997763633728027 4.997763633728027" visible="true"/>
</figure>
</csml:toolSpecificGraphics>
</csml:shape>
</csml:viewProperty>
</csml:entity>
<csml:entity id="e901" type="undef">
<csml:viewProperty>
<csml:position position="auto" positionID="default" x="1510.0" y="583.0"/>
<csml:shape shapeID="default" visible="true">
<csml:toolSpecificGraphics xmlns="http://www.csml.org/csml/cigraphics">
<figure>
<geneEntity depth="0" size="12.026358842849731 12.026358842849731" visible="true"/>
</figure>
</csml:toolSpecificGraphics>
</csml:shape>
</csml:viewProperty>
</csml:entity>
<csml:entity id="e902" type="undef">
<csml:viewProperty>
<csml:position position="auto" positionID="default" x="1183.0" y="1057.0"/>
<csml:shape shapeID="default" visible="true">
<csml:toolSpecificGraphics xmlns="http://www.csml.org/csml/cigraphics">
<figure>
<geneEntity depth="0" size="3.7230056524276733 3.7230056524276733" visible="true"/>
</figure>
</csml:toolSpecificGraphics>
</csml:shape>
</csml:viewProperty>
</csml:entity>
<csml:entity id="e903" type="undef">
<csml:viewProperty>
<csml:position position="auto" positionID="default" x="1206.0" y="741.0"/>
<csml:shape shapeID="default" visible="true">
<csml:toolSpecificGraphics xmlns="http://www.csml.org/csml/cigraphics">
<figure>
<geneEntity depth="0" size="3.624218702316284 3.624218702316284" visible="true"/>
</figure>
</csml:toolSpecificGraphics>
</csml:shape>
</csml:viewProperty>
</csml:entity>
<csml:entity id="e904" type="undef">
<csml:viewProperty>
<csml:position position="auto" positionID="default" x="1162.0" y="605.0"/>
<csml:shape shapeID="default" visible="true">
<csml:toolSpecificGraphics xmlns="http://www.csml.org/csml/cigraphics">
<figure>
<geneEntity depth="0" size="10.674339532852173 10.674339532852173" visible="true"/>
</figure>
</csml:toolSpecificGraphics>
</csml:shape>
</csml:viewProperty>
</csml:entity>
<csml:entity id="e905" type="undef">
<csml:viewProperty>
<csml:position position="auto" positionID="default" x="388.0" y="700.0"/>
<csml:shape shapeID="default" visible="true">
<csml:toolSpecificGraphics xmlns="http://www.csml.org/csml/cigraphics">
<figure>
<geneEntity depth="0" size="24.152448177337646 24.152448177337646" visible="true"/>
</figure>
</csml:toolSpecificGraphics>
</csml:shape>
</csml:viewProperty>
</csml:entity>
<csml:entity id="e906" type="undef">
<csml:viewProperty>
<csml:position position="auto" positionID="default" x="1022.0" y="651.0"/>
<csml:shape shapeID="default" visible="true">
<csml:toolSpecificGraphics xmlns="http://www.csml.org/csml/cigraphics">
<figure>
<geneEntity depth="0" size="3.561796545982361 3.561796545982361" visible="true"/>
</figure>
</csml:toolSpecificGraphics>
</csml:shape>
</csml:viewProperty>
</csml:entity>
<csml:entity id="e907" type="undef">
<csml:viewProperty>
<csml:position position="auto" positionID="default" x="960.0" y="571.0"/>
<csml:shape shapeID="default" visible="true">
<csml:toolSpecificGraphics xmlns="http://www.csml.org/csml/cigraphics">
<figure>
<geneEntity depth="0" size="2.0000000298023224 2.0000000298023224" visible="true"/>
</figure>
</csml:toolSpecificGraphics>
</csml:shape>
</csml:viewProperty>
</csml:entity>
<csml:entity id="e908" type="undef">
<csml:viewProperty>
<csml:position position="auto" positionID="default" x="960.0" y="571.0"/>
<csml:shape shapeID="default" visible="true">
<csml:toolSpecificGraphics xmlns="http://www.csml.org/csml/cigraphics">
<figure>
<geneEntity depth="0" size="2.0000000298023224 2.0000000298023224" visible="true"/>
</figure>
</csml:toolSpecificGraphics>
</csml:shape>
</csml:viewProperty>
</csml:entity>
<csml:entity id="e909" type="undef">
<csml:viewProperty>
<csml:position position="auto" positionID="default" x="1189.0" y="633.0"/>
<csml:shape shapeID="default" visible="true">
<csml:toolSpecificGraphics xmlns="http://www.csml.org/csml/cigraphics">
<figure>
<geneEntity depth="0" size="4.338872730731964 4.338872730731964" visible="true"/>
</figure>
</csml:toolSpecificGraphics>
</csml:shape>
</csml:viewProperty>
</csml:entity>
<csml:entity id="e910" type="undef">
<csml:viewProperty>
<csml:position position="auto" positionID="default" x="960.0" y="571.0"/>
<csml:shape shapeID="default" visible="true">
<csml:toolSpecificGraphics xmlns="http://www.csml.org/csml/cigraphics">
<figure>
<geneEntity depth="0" size="2.0000000298023224 2.0000000298023224" visible="true"/>
</figure>
</csml:toolSpecificGraphics>
</csml:shape>
</csml:viewProperty>
</csml:entity>
<csml:entity id="e911" type="undef">
<csml:viewProperty>
<csml:position position="auto" positionID="default" x="1064.0" y="670.0"/>
<csml:shape shapeID="default" visible="true">
<csml:toolSpecificGraphics xmlns="http://www.csml.org/csml/cigraphics">
<figure>
<geneEntity depth="0" size="4.575366377830505 4.575366377830505" visible="true"/>
</figure>
</csml:toolSpecificGraphics>
</csml:shape>
</csml:viewProperty>
</csml:entity>
<csml:entity id="e912" type="undef">
<csml:viewProperty>
<csml:position position="auto" positionID="default" x="1273.0" y="344.0"/>
<csml:shape shapeID="default" visible="true">
<csml:toolSpecificGraphics xmlns="http://www.csml.org/csml/cigraphics">
<figure>
<geneEntity depth="0" size="6.64642870426178 6.64642870426178" visible="true"/>
</figure>
</csml:toolSpecificGraphics>
</csml:shape>
</csml:viewProperty>
</csml:entity>
<csml:entity id="e913" type="undef">
<csml:viewProperty>
<csml:position position="auto" positionID="default" x="960.0" y="571.0"/>
<csml:shape shapeID="default" visible="true">
<csml:toolSpecificGraphics xmlns="http://www.csml.org/csml/cigraphics">
<figure>
<geneEntity depth="0" size="2.0000000298023224 2.0000000298023224" visible="true"/>
</figure>
</csml:toolSpecificGraphics>
</csml:shape>
</csml:viewProperty>
</csml:entity>
<csml:entity id="e914" type="undef">
<csml:viewProperty>
<csml:position position="auto" positionID="default" x="960.0" y="571.0"/>
<csml:shape shapeID="default" visible="true">
<csml:toolSpecificGraphics xmlns="http://www.csml.org/csml/cigraphics">
<figure>
<geneEntity depth="0" size="2.0000000298023224 2.0000000298023224" visible="true"/>
</figure>
</csml:toolSpecificGraphics>
</csml:shape>
</csml:viewProperty>
</csml:entity>
<csml:entity id="e915" type="undef">
<csml:viewProperty>
<csml:position position="auto" positionID="default" x="998.0" y="756.0"/>
<csml:shape shapeID="default" visible="true">
<csml:toolSpecificGraphics xmlns="http://www.csml.org/csml/cigraphics">
<figure>
<geneEntity depth="0" size="5.517485737800598 5.517485737800598" visible="true"/>
</figure>
</csml:toolSpecificGraphics>
</csml:shape>
</csml:viewProperty>
</csml:entity>
<csml:entity id="e916" type="undef">
<csml:viewProperty>
<csml:position position="auto" positionID="default" x="1265.0" y="386.0"/>
<csml:shape shapeID="default" visible="true">
<csml:toolSpecificGraphics xmlns="http://www.csml.org/csml/cigraphics">
<figure>
<geneEntity depth="0" size="8.341290950775146 8.341290950775146" visible="true"/>
</figure>
</csml:toolSpecificGraphics>
</csml:shape>
</csml:viewProperty>
</csml:entity>
<csml:entity id="e917" type="undef">
<csml:viewProperty>
<csml:position position="auto" positionID="default" x="787.0" y="629.0"/>
<csml:shape shapeID="default" visible="true">
<csml:toolSpecificGraphics xmlns="http://www.csml.org/csml/cigraphics">
<figure>
<geneEntity depth="0" size="9.528738260269165 9.528738260269165" visible="true"/>
</figure>
</csml:toolSpecificGraphics>
</csml:shape>
</csml:viewProperty>
</csml:entity>
<csml:entity id="e918" type="undef">
<csml:viewProperty>
<csml:position position="auto" positionID="default" x="960.0" y="571.0"/>
<csml:shape shapeID="default" visible="true">
<csml:toolSpecificGraphics xmlns="http://www.csml.org/csml/cigraphics">
<figure>
<geneEntity depth="0" size="2.0000000298023224 2.0000000298023224" visible="true"/>
</figure>
</csml:toolSpecificGraphics>
</csml:shape>
</csml:viewProperty>
</csml:entity>
<csml:entity id="e919" type="undef">
<csml:viewProperty>
<csml:position position="auto" positionID="default" x="1207.0" y="777.0"/>
<csml:shape shapeID="default" visible="true">
<csml:toolSpecificGraphics xmlns="http://www.csml.org/csml/cigraphics">
<figure>
<geneEntity depth="0" size="9.134560227394104 9.134560227394104" visible="true"/>
</figure>
</csml:toolSpecificGraphics>
</csml:shape>
</csml:viewProperty>
</csml:entity>
<csml:entity id="e920" type="undef">
<csml:viewProperty>
<csml:position position="auto" positionID="default" x="536.0" y="455.0"/>
<csml:shape shapeID="default" visible="true">
<csml:toolSpecificGraphics xmlns="http://www.csml.org/csml/cigraphics">
<figure>
<geneEntity depth="0" size="18.589534759521484 18.589534759521484" visible="true"/>
</figure>
</csml:toolSpecificGraphics>
</csml:shape>
</csml:viewProperty>
</csml:entity>
<csml:entity id="e921" type="undef">
<csml:viewProperty>
<csml:position position="auto" positionID="default" x="960.0" y="571.0"/>
<csml:shape shapeID="default" visible="true">
<csml:toolSpecificGraphics xmlns="http://www.csml.org/csml/cigraphics">
<figure>
<geneEntity depth="0" size="2.0000000298023224 2.0000000298023224" visible="true"/>
</figure>
</csml:toolSpecificGraphics>
</csml:shape>
</csml:viewProperty>
</csml:entity>
<csml:entity id="e922" type="undef">
<csml:viewProperty>
<csml:position position="auto" positionID="default" x="960.0" y="571.0"/>
<csml:shape shapeID="default" visible="true">
<csml:toolSpecificGraphics xmlns="http://www.csml.org/csml/cigraphics">
<figure>
<geneEntity depth="0" size="2.0000000298023224 2.0000000298023224" visible="true"/>
</figure>
</csml:toolSpecificGraphics>
</csml:shape>
</csml:viewProperty>
</csml:entity>
<csml:entity id="e923" type="undef">
<csml:viewProperty>
<csml:position position="auto" positionID="default" x="862.0" y="659.0"/>
<csml:shape shapeID="default" visible="true">
<csml:toolSpecificGraphics xmlns="http://www.csml.org/csml/cigraphics">
<figure>
<geneEntity depth="0" size="9.495925307273865 9.495925307273865" visible="true"/>
</figure>
</csml:toolSpecificGraphics>
</csml:shape>
</csml:viewProperty>
</csml:entity>
<csml:entity id="e924" type="undef">
<csml:viewProperty>
<csml:position position="auto" positionID="default" x="851.0" y="1053.0"/>
<csml:shape shapeID="default" visible="true">
<csml:toolSpecificGraphics xmlns="http://www.csml.org/csml/cigraphics">
<figure>
<geneEntity depth="0" size="14.049749374389648 14.049749374389648" visible="true"/>
</figure>
</csml:toolSpecificGraphics>
</csml:shape>
</csml:viewProperty>
</csml:entity>
<csml:entity id="e925" type="undef">
<csml:viewProperty>
<csml:position position="auto" positionID="default" x="1229.0" y="499.0"/>
<csml:shape shapeID="default" visible="true">
<csml:toolSpecificGraphics xmlns="http://www.csml.org/csml/cigraphics">
<figure>
<geneEntity depth="0" size="7.135879397392273 7.135879397392273" visible="true"/>
</figure>
</csml:toolSpecificGraphics>
</csml:shape>
</csml:viewProperty>
</csml:entity>
<csml:entity id="e926" type="undef">
<csml:viewProperty>
<csml:position position="auto" positionID="default" x="654.0" y="287.0"/>
<csml:shape shapeID="default" visible="true">
<csml:toolSpecificGraphics xmlns="http://www.csml.org/csml/cigraphics">
<figure>
<geneEntity depth="0" size="3.9245080947875977 3.9245080947875977" visible="true"/>
</figure>
</csml:toolSpecificGraphics>
</csml:shape>
</csml:viewProperty>
</csml:entity>
<csml:entity id="e927" type="undef">
<csml:viewProperty>
<csml:position position="auto" positionID="default" x="649.0" y="739.0"/>
<csml:shape shapeID="default" visible="true">
<csml:toolSpecificGraphics xmlns="http://www.csml.org/csml/cigraphics">
<figure>
<geneEntity depth="0" size="4.564129114151001 4.564129114151001" visible="true"/>
</figure>
</csml:toolSpecificGraphics>
</csml:shape>
</csml:viewProperty>
</csml:entity>
<csml:entity id="e928" type="undef">
<csml:viewProperty>
<csml:position position="auto" positionID="default" x="960.0" y="571.0"/>
<csml:shape shapeID="default" visible="true">
<csml:toolSpecificGraphics xmlns="http://www.csml.org/csml/cigraphics">
<figure>
<geneEntity depth="0" size="2.0000000298023224 2.0000000298023224" visible="true"/>
</figure>
</csml:toolSpecificGraphics>
[truncated: 1,365,250 more chars]
