# Supplementary material for: BFL: a node and edge betweenness based fast layout algorithm for large scale networks
Source: BMC Bioinformatics. 2009 Jan 15;10:19. doi: 10.1186/1471-2105-10-19 (PMC2753844; doi:10.1186/1471-2105-10-19)
Supplement: Additional file 1 — Network data. UO analysis dataset used for layout comparison in GML, TUL, NET, and CSML file. CSML file has been stripped of all metadata not related to the graph structure. Zip file should be extracted for all data. [file 1471-2105-10-19-S1.zip › 2000.GML]

graph [
directed 0
node [
id 1
label "Node 1"
]
node [
id 2
label "Node 2"
]
node [
id 3
label "Node 3"
]
node [
id 4
label "Node 4"
]
node [
id 5
label "Node 5"
]
node [
id 6
label "Node 6"
]
node [
id 7
label "Node 7"
]
node [
id 8
label "Node 8"
]
node [
id 9
label "Node 9"
]
node [
id 10
label "Node 10"
]
node [
id 11
label "Node 11"
]
node [
id 12
label "Node 12"
]
node [
id 13
label "Node 13"
]
node [
id 14
label "Node 14"
]
node [
id 15
label "Node 15"
]
node [
id 16
label "Node 16"
]
node [
id 17
label "Node 17"
]
node [
id 18
label "Node 18"
]
node [
id 19
label "Node 19"
]
node [
id 20
label "Node 20"
]
node [
id 21
label "Node 21"
]
node [
id 22
label "Node 22"
]
node [
id 23
label "Node 23"
]
node [
id 24
label "Node 24"
]
node [
id 25
label "Node 25"
]
node [
id 26
label "Node 26"
]
node [
id 27
label "Node 27"
]
node [
id 28
label "Node 28"
]
node [
id 29
label "Node 29"
]
node [
id 30
label "Node 30"
]
node [
id 31
label "Node 31"
]
node [
id 32
label "Node 32"
]
node [
id 33
label "Node 33"
]
node [
id 34
label "Node 34"
]
node [
id 35
label "Node 35"
]
node [
id 36
label "Node 36"
]
node [
id 37
label "Node 37"
]
node [
id 38
label "Node 38"
]
node [
id 39
label "Node 39"
]
node [
id 40
label "Node 40"
]
node [
id 41
label "Node 41"
]
node [
id 42
label "Node 42"
]
node [
id 43
label "Node 43"
]
node [
id 44
label "Node 44"
]
node [
id 45
label "Node 45"
]
node [
id 46
label "Node 46"
]
node [
id 47
label "Node 47"
]
node [
id 48
label "Node 48"
]
node [
id 49
label "Node 49"
]
node [
id 50
label "Node 50"
]
node [
id 51
label "Node 51"
]
node [
id 52
label "Node 52"
]
node [
id 53
label "Node 53"
]
node [
id 54
label "Node 54"
]
node [
id 55
label "Node 55"
]
node [
id 56
label "Node 56"
]
node [
id 57
label "Node 57"
]
node [
id 58
label "Node 58"
]
node [
id 59
label "Node 59"
]
node [
id 60
label "Node 60"
]
node [
id 61
label "Node 61"
]
node [
id 62
label "Node 62"
]
node [
id 63
label "Node 63"
]
node [
id 64
label "Node 64"
]
node [
id 65
label "Node 65"
]
node [
id 66
label "Node 66"
]
node [
id 67
label "Node 67"
]
node [
id 68
label "Node 68"
]
node [
id 69
label "Node 69"
]
node [
id 70
label "Node 70"
]
node [
id 71
label "Node 71"
]
node [
id 72
label "Node 72"
]
node [
id 73
label "Node 73"
]
node [
id 74
label "Node 74"
]
node [
id 75
label "Node 75"
]
node [
id 76
label "Node 76"
]
node [
id 77
label "Node 77"
]
node [
id 78
label "Node 78"
]
node [
id 79
label "Node 79"
]
node [
id 80
label "Node 80"
]
node [
id 81
label "Node 81"
]
node [
id 82
label "Node 82"
]
node [
id 83
label "Node 83"
]
node [
id 84
label "Node 84"
]
node [
id 85
label "Node 85"
]
node [
id 86
label "Node 86"
]
node [
id 87
label "Node 87"
]
node [
id 88
label "Node 88"
]
node [
id 89
label "Node 89"
]
node [
id 90
label "Node 90"
]
node [
id 91
label "Node 91"
]
node [
id 92
label "Node 92"
]
node [
id 93
label "Node 93"
]
node [
id 94
label "Node 94"
]
node [
id 95
label "Node 95"
]
node [
id 96
label "Node 96"
]
node [
id 97
label "Node 97"
]
node [
id 98
label "Node 98"
]
node [
id 99
label "Node 99"
]
node [
id 100
label "Node 100"
]
node [
id 101
label "Node 101"
]
node [
id 102
label "Node 102"
]
node [
id 103
label "Node 103"
]
node [
id 104
label "Node 104"
]
node [
id 105
label "Node 105"
]
node [
id 106
label "Node 106"
]
node [
id 107
label "Node 107"
]
node [
id 108
label "Node 108"
]
node [
id 109
label "Node 109"
]
node [
id 110
label "Node 110"
]
node [
id 111
label "Node 111"
]
node [
id 112
label "Node 112"
]
node [
id 113
label "Node 113"
]
node [
id 114
label "Node 114"
]
node [
id 115
label "Node 115"
]
node [
id 116
label "Node 116"
]
node [
id 117
label "Node 117"
]
node [
id 118
label "Node 118"
]
node [
id 119
label "Node 119"
]
node [
id 120
label "Node 120"
]
node [
id 121
label "Node 121"
]
node [
id 122
label "Node 122"
]
node [
id 123
label "Node 123"
]
node [
id 124
label "Node 124"
]
node [
id 125
label "Node 125"
]
node [
id 126
label "Node 126"
]
node [
id 127
label "Node 127"
]
node [
id 128
label "Node 128"
]
node [
id 129
label "Node 129"
]
node [
id 130
label "Node 130"
]
node [
id 131
label "Node 131"
]
node [
id 132
label "Node 132"
]
node [
id 133
label "Node 133"
]
node [
id 134
label "Node 134"
]
node [
id 135
label "Node 135"
]
node [
id 136
label "Node 136"
]
node [
id 137
label "Node 137"
]
node [
id 138
label "Node 138"
]
node [
id 139
label "Node 139"
]
node [
id 140
label "Node 140"
]
node [
id 141
label "Node 141"
]
node [
id 142
label "Node 142"
]
node [
id 143
label "Node 143"
]
node [
id 144
label "Node 144"
]
node [
id 145
label "Node 145"
]
node [
id 146
label "Node 146"
]
node [
id 147
label "Node 147"
]
node [
id 148
label "Node 148"
]
node [
id 149
label "Node 149"
]
node [
id 150
label "Node 150"
]
node [
id 151
label "Node 151"
]
node [
id 152
label "Node 152"
]
node [
id 153
label "Node 153"
]
node [
id 154
label "Node 154"
]
node [
id 155
label "Node 155"
]
node [
id 156
label "Node 156"
]
node [
id 157
label "Node 157"
]
node [
id 158
label "Node 158"
]
node [
id 159
label "Node 159"
]
node [
id 160
label "Node 160"
]
node [
id 161
label "Node 161"
]
node [
id 162
label "Node 162"
]
node [
id 163
label "Node 163"
]
node [
id 164
label "Node 164"
]
node [
id 165
label "Node 165"
]
node [
id 166
label "Node 166"
]
node [
id 167
label "Node 167"
]
node [
id 168
label "Node 168"
]
node [
id 169
label "Node 169"
]
node [
id 170
label "Node 170"
]
node [
id 171
label "Node 171"
]
node [
id 172
label "Node 172"
]
node [
id 173
label "Node 173"
]
node [
id 174
label "Node 174"
]
node [
id 175
label "Node 175"
]
node [
id 176
label "Node 176"
]
node [
id 177
label "Node 177"
]
node [
id 178
label "Node 178"
]
node [
id 179
label "Node 179"
]
node [
id 180
label "Node 180"
]
node [
id 181
label "Node 181"
]
node [
id 182
label "Node 182"
]
node [
id 183
label "Node 183"
]
node [
id 184
label "Node 184"
]
node [
id 185
label "Node 185"
]
node [
id 186
label "Node 186"
]
node [
id 187
label "Node 187"
]
node [
id 188
label "Node 188"
]
node [
id 189
label "Node 189"
]
node [
id 190
label "Node 190"
]
node [
id 191
label "Node 191"
]
node [
id 192
label "Node 192"
]
node [
id 193
label "Node 193"
]
node [
id 194
label "Node 194"
]
node [
id 195
label "Node 195"
]
node [
id 196
label "Node 196"
]
node [
id 197
label "Node 197"
]
node [
id 198
label "Node 198"
]
node [
id 199
label "Node 199"
]
node [
id 200
label "Node 200"
]
node [
id 201
label "Node 201"
]
node [
id 202
label "Node 202"
]
node [
id 203
label "Node 203"
]
node [
id 204
label "Node 204"
]
node [
id 205
label "Node 205"
]
node [
id 206
label "Node 206"
]
node [
id 207
label "Node 207"
]
node [
id 208
label "Node 208"
]
node [
id 209
label "Node 209"
]
node [
id 210
label "Node 210"
]
node [
id 211
label "Node 211"
]
node [
id 212
label "Node 212"
]
node [
id 213
label "Node 213"
]
node [
id 214
label "Node 214"
]
node [
id 215
label "Node 215"
]
node [
id 216
label "Node 216"
]
node [
id 217
label "Node 217"
]
node [
id 218
label "Node 218"
]
node [
id 219
label "Node 219"
]
node [
id 220
label "Node 220"
]
node [
id 221
label "Node 221"
]
node [
id 222
label "Node 222"
]
node [
id 223
label "Node 223"
]
node [
id 224
label "Node 224"
]
node [
id 225
label "Node 225"
]
node [
id 226
label "Node 226"
]
node [
id 227
label "Node 227"
]
node [
id 228
label "Node 228"
]
node [
id 229
label "Node 229"
]
node [
id 230
label "Node 230"
]
node [
id 231
label "Node 231"
]
node [
id 232
label "Node 232"
]
node [
id 233
label "Node 233"
]
node [
id 234
label "Node 234"
]
node [
id 235
label "Node 235"
]
node [
id 236
label "Node 236"
]
node [
id 237
label "Node 237"
]
node [
id 238
label "Node 238"
]
node [
id 239
label "Node 239"
]
node [
id 240
label "Node 240"
]
node [
id 241
label "Node 241"
]
node [
id 242
label "Node 242"
]
node [
id 243
label "Node 243"
]
node [
id 244
label "Node 244"
]
node [
id 245
label "Node 245"
]
node [
id 246
label "Node 246"
]
node [
id 247
label "Node 247"
]
node [
id 248
label "Node 248"
]
node [
id 249
label "Node 249"
]
node [
id 250
label "Node 250"
]
node [
id 251
label "Node 251"
]
node [
id 252
label "Node 252"
]
node [
id 253
label "Node 253"
]
node [
id 254
label "Node 254"
]
node [
id 255
label "Node 255"
]
node [
id 256
label "Node 256"
]
node [
id 257
label "Node 257"
]
node [
id 258
label "Node 258"
]
node [
id 259
label "Node 259"
]
node [
id 260
label "Node 260"
]
node [
id 261
label "Node 261"
]
node [
id 262
label "Node 262"
]
node [
id 263
label "Node 263"
]
node [
id 264
label "Node 264"
]
node [
id 265
label "Node 265"
]
node [
id 266
label "Node 266"
]
node [
id 267
label "Node 267"
]
node [
id 268
label "Node 268"
]
node [
id 269
label "Node 269"
]
node [
id 270
label "Node 270"
]
node [
id 271
label "Node 271"
]
node [
id 272
label "Node 272"
]
node [
id 273
label "Node 273"
]
node [
id 274
label "Node 274"
]
node [
id 275
label "Node 275"
]
node [
id 276
label "Node 276"
]
node [
id 277
label "Node 277"
]
node [
id 278
label "Node 278"
]
node [
id 279
label "Node 279"
]
node [
id 280
label "Node 280"
]
node [
id 281
label "Node 281"
]
node [
id 282
label "Node 282"
]
node [
id 283
label "Node 283"
]
node [
id 284
label "Node 284"
]
node [
id 285
label "Node 285"
]
node [
id 286
label "Node 286"
]
node [
id 287
label "Node 287"
]
node [
id 288
label "Node 288"
]
node [
id 289
label "Node 289"
]
node [
id 290
label "Node 290"
]
node [
id 291
label "Node 291"
]
node [
id 292
label "Node 292"
]
node [
id 293
label "Node 293"
]
node [
id 294
label "Node 294"
]
node [
id 295
label "Node 295"
]
node [
id 296
label "Node 296"
]
node [
id 297
label "Node 297"
]
node [
id 298
label "Node 298"
]
node [
id 299
label "Node 299"
]
node [
id 300
label "Node 300"
]
node [
id 301
label "Node 301"
]
node [
id 302
label "Node 302"
]
node [
id 303
label "Node 303"
]
node [
id 304
label "Node 304"
]
node [
id 305
label "Node 305"
]
node [
id 306
label "Node 306"
]
node [
id 307
label "Node 307"
]
node [
id 308
label "Node 308"
]
node [
id 309
label "Node 309"
]
node [
id 310
label "Node 310"
]
node [
id 311
label "Node 311"
]
node [
id 312
label "Node 312"
]
node [
id 313
label "Node 313"
]
node [
id 314
label "Node 314"
]
node [
id 315
label "Node 315"
]
node [
id 316
label "Node 316"
]
node [
id 317
label "Node 317"
]
node [
id 318
label "Node 318"
]
node [
id 319
label "Node 319"
]
node [
id 320
label "Node 320"
]
node [
id 321
label "Node 321"
]
node [
id 322
label "Node 322"
]
node [
id 323
label "Node 323"
]
node [
id 324
label "Node 324"
]
node [
id 325
label "Node 325"
]
node [
id 326
label "Node 326"
]
node [
id 327
label "Node 327"
]
node [
id 328
label "Node 328"
]
node [
id 329
label "Node 329"
]
node [
id 330
label "Node 330"
]
node [
id 331
label "Node 331"
]
node [
id 332
label "Node 332"
]
node [
id 333
label "Node 333"
]
node [
id 334
label "Node 334"
]
node [
id 335
label "Node 335"
]
node [
id 336
label "Node 336"
]
node [
id 337
label "Node 337"
]
node [
id 338
label "Node 338"
]
node [
id 339
label "Node 339"
]
node [
id 340
label "Node 340"
]
node [
id 341
label "Node 341"
]
node [
id 342
label "Node 342"
]
node [
id 343
label "Node 343"
]
node [
id 344
label "Node 344"
]
node [
id 345
label "Node 345"
]
node [
id 346
label "Node 346"
]
node [
id 347
label "Node 347"
]
node [
id 348
label "Node 348"
]
node [
id 349
label "Node 349"
]
node [
id 350
label "Node 350"
]
node [
id 351
label "Node 351"
]
node [
id 352
label "Node 352"
]
node [
id 353
label "Node 353"
]
node [
id 354
label "Node 354"
]
node [
id 355
label "Node 355"
]
node [
id 356
label "Node 356"
]
node [
id 357
label "Node 357"
]
node [
id 358
label "Node 358"
]
node [
id 359
label "Node 359"
]
node [
id 360
label "Node 360"
]
node [
id 361
label "Node 361"
]
node [
id 362
label "Node 362"
]
node [
id 363
label "Node 363"
]
node [
id 364
label "Node 364"
]
node [
id 365
label "Node 365"
]
node [
id 366
label "Node 366"
]
node [
id 367
label "Node 367"
]
node [
id 368
label "Node 368"
]
node [
id 369
label "Node 369"
]
node [
id 370
label "Node 370"
]
node [
id 371
label "Node 371"
]
node [
id 372
label "Node 372"
]
node [
id 373
label "Node 373"
]
node [
id 374
label "Node 374"
]
node [
id 375
label "Node 375"
]
node [
id 376
label "Node 376"
]
node [
id 377
label "Node 377"
]
node [
id 378
label "Node 378"
]
node [
id 379
label "Node 379"
]
node [
id 380
label "Node 380"
]
node [
id 381
label "Node 381"
]
node [
id 382
label "Node 382"
]
node [
id 383
label "Node 383"
]
node [
id 384
label "Node 384"
]
node [
id 385
label "Node 385"
]
node [
id 386
label "Node 386"
]
node [
id 387
label "Node 387"
]
node [
id 388
label "Node 388"
]
node [
id 389
label "Node 389"
]
node [
id 390
label "Node 390"
]
node [
id 391
label "Node 391"
]
node [
id 392
label "Node 392"
]
node [
id 393
label "Node 393"
]
node [
id 394
label "Node 394"
]
node [
id 395
label "Node 395"
]
node [
id 396
label "Node 396"
]
node [
id 397
label "Node 397"
]
node [
id 398
label "Node 398"
]
node [
id 399
label "Node 399"
]
node [
id 400
label "Node 400"
]
node [
id 401
label "Node 401"
]
node [
id 402
label "Node 402"
]
node [
id 403
label "Node 403"
]
node [
id 404
label "Node 404"
]
node [
id 405
label "Node 405"
]
node [
id 406
label "Node 406"
]
node [
id 407
label "Node 407"
]
node [
id 408
label "Node 408"
]
node [
id 409
label "Node 409"
]
node [
id 410
label "Node 410"
]
node [
id 411
label "Node 411"
]
node [
id 412
label "Node 412"
]
node [
id 413
label "Node 413"
]
node [
id 414
label "Node 414"
]
node [
id 415
label "Node 415"
]
node [
id 416
label "Node 416"
]
node [
id 417
label "Node 417"
]
node [
id 418
label "Node 418"
]
node [
id 419
label "Node 419"
]
node [
id 420
label "Node 420"
]
node [
id 421
label "Node 421"
]
node [
id 422
label "Node 422"
]
node [
id 423
label "Node 423"
]
node [
id 424
label "Node 424"
]
node [
id 425
label "Node 425"
]
node [
id 426
label "Node 426"
]
node [
id 427
label "Node 427"
]
node [
id 428
label "Node 428"
]
node [
id 429
label "Node 429"
]
node [
id 430
label "Node 430"
]
node [
id 431
label "Node 431"
]
node [
id 432
label "Node 432"
]
node [
id 433
label "Node 433"
]
node [
id 434
label "Node 434"
]
node [
id 435
label "Node 435"
]
node [
id 436
label "Node 436"
]
node [
id 437
label "Node 437"
]
node [
id 438
label "Node 438"
]
node [
id 439
label "Node 439"
]
node [
id 440
label "Node 440"
]
node [
id 441
label "Node 441"
]
node [
id 442
label "Node 442"
]
node [
id 443
label "Node 443"
]
node [
id 444
label "Node 444"
]
node [
id 445
label "Node 445"
]
node [
id 446
label "Node 446"
]
node [
id 447
label "Node 447"
]
node [
id 448
label "Node 448"
]
node [
id 449
label "Node 449"
]
node [
id 450
label "Node 450"
]
node [
id 451
label "Node 451"
]
node [
id 452
label "Node 452"
]
node [
id 453
label "Node 453"
]
node [
id 454
label "Node 454"
]
node [
id 455
label "Node 455"
]
node [
id 456
label "Node 456"
]
node [
id 457
label "Node 457"
]
node [
id 458
label "Node 458"
]
node [
id 459
label "Node 459"
]
node [
id 460
label "Node 460"
]
node [
id 461
label "Node 461"
]
node [
id 462
label "Node 462"
]
node [
id 463
label "Node 463"
]
node [
id 464
label "Node 464"
]
node [
id 465
label "Node 465"
]
node [
id 466
label "Node 466"
]
node [
id 467
label "Node 467"
]
node [
id 468
label "Node 468"
]
node [
id 469
label "Node 469"
]
node [
id 470
label "Node 470"
]
node [
id 471
label "Node 471"
]
node [
id 472
label "Node 472"
]
node [
id 473
label "Node 473"
]
node [
id 474
label "Node 474"
]
node [
id 475
label "Node 475"
]
node [
id 476
label "Node 476"
]
node [
id 477
label "Node 477"
]
node [
id 478
label "Node 478"
]
node [
id 479
label "Node 479"
]
node [
id 480
label "Node 480"
]
node [
id 481
label "Node 481"
]
node [
id 482
label "Node 482"
]
node [
id 483
label "Node 483"
]
node [
id 484
label "Node 484"
]
node [
id 485
label "Node 485"
]
node [
id 486
label "Node 486"
]
node [
id 487
label "Node 487"
]
node [
id 488
label "Node 488"
]
node [
id 489
label "Node 489"
]
node [
id 490
label "Node 490"
]
node [
id 491
label "Node 491"
]
node [
id 492
label "Node 492"
]
node [
id 493
label "Node 493"
]
node [
id 494
label "Node 494"
]
node [
id 495
label "Node 495"
]
node [
id 496
label "Node 496"
]
node [
id 497
label "Node 497"
]
node [
id 498
label "Node 498"
]
node [
id 499
label "Node 499"
]
node [
id 500
label "Node 500"
]
node [
id 501
label "Node 501"
]
node [
id 502
label "Node 502"
]
node [
id 503
label "Node 503"
]
node [
id 504
label "Node 504"
]
node [
id 505
label "Node 505"
]
node [
id 506
label "Node 506"
]
node [
id 507
label "Node 507"
]
node [
id 508
label "Node 508"
]
node [
id 509
label "Node 509"
]
node [
id 510
label "Node 510"
]
node [
id 511
label "Node 511"
]
node [
id 512
label "Node 512"
]
node [
id 513
label "Node 513"
]
node [
id 514
label "Node 514"
]
node [
id 515
label "Node 515"
]
node [
id 516
label "Node 516"
]
node [
id 517
label "Node 517"
]
node [
id 518
label "Node 518"
]
node [
id 519
label "Node 519"
]
node [
id 520
label "Node 520"
]
node [
id 521
label "Node 521"
]
node [
id 522
label "Node 522"
]
node [
id 523
label "Node 523"
]
node [
id 524
label "Node 524"
]
node [
id 525
label "Node 525"
]
node [
id 526
label "Node 526"
]
node [
id 527
label "Node 527"
]
node [
id 528
label "Node 528"
]
node [
id 529
label "Node 529"
]
node [
id 530
label "Node 530"
]
node [
id 531
label "Node 531"
]
node [
id 532
label "Node 532"
]
node [
id 533
label "Node 533"
]
node [
id 534
label "Node 534"
]
node [
id 535
label "Node 535"
]
node [
id 536
label "Node 536"
]
node [
id 537
label "Node 537"
]
node [
id 538
label "Node 538"
]
node [
id 539
label "Node 539"
]
node [
id 540
label "Node 540"
]
node [
id 541
label "Node 541"
]
node [
id 542
label "Node 542"
]
node [
id 543
label "Node 543"
]
node [
id 544
label "Node 544"
]
node [
id 545
label "Node 545"
]
node [
id 546
label "Node 546"
]
node [
id 547
label "Node 547"
]
node [
id 548
label "Node 548"
]
node [
id 549
label "Node 549"
]
node [
id 550
label "Node 550"
]
node [
id 551
label "Node 551"
]
node [
id 552
label "Node 552"
]
node [
id 553
label "Node 553"
]
node [
id 554
label "Node 554"
]
node [
id 555
label "Node 555"
]
node [
id 556
label "Node 556"
]
node [
id 557
label "Node 557"
]
node [
id 558
label "Node 558"
]
node [
id 559
label "Node 559"
]
node [
id 560
label "Node 560"
]
node [
id 561
label "Node 561"
]
node [
id 562
label "Node 562"
]
node [
id 563
label "Node 563"
]
node [
id 564
label "Node 564"
]
node [
id 565
label "Node 565"
]
node [
id 566
label "Node 566"
]
node [
id 567
label "Node 567"
]
node [
id 568
label "Node 568"
]
node [
id 569
label "Node 569"
]
node [
id 570
label "Node 570"
]
node [
id 571
label "Node 571"
]
node [
id 572
label "Node 572"
]
node [
id 573
label "Node 573"
]
node [
id 574
label "Node 574"
]
node [
id 575
label "Node 575"
]
node [
id 576
label "Node 576"
]
node [
id 577
label "Node 577"
]
node [
id 578
label "Node 578"
]
node [
id 579
label "Node 579"
]
node [
id 580
label "Node 580"
]
node [
id 581
label "Node 581"
]
node [
id 582
label "Node 582"
]
node [
id 583
label "Node 583"
]
node [
id 584
label "Node 584"
]
node [
id 585
label "Node 585"
]
node [
id 586
label "Node 586"
]
node [
id 587
label "Node 587"
]
node [
id 588
label "Node 588"
]
node [
id 589
label "Node 589"
]
node [
id 590
label "Node 590"
]
node [
id 591
label "Node 591"
]
node [
id 592
label "Node 592"
]
node [
id 593
label "Node 593"
]
node [
id 594
label "Node 594"
]
node [
id 595
label "Node 595"
]
node [
id 596
label "Node 596"
]
node [
id 597
label "Node 597"
]
node [
id 598
label "Node 598"
]
node [
id 599
label "Node 599"
]
node [
id 600
label "Node 600"
]
node [
id 601
label "Node 601"
]
node [
id 602
label "Node 602"
]
node [
id 603
label "Node 603"
]
node [
id 604
label "Node 604"
]
node [
id 605
label "Node 605"
]
node [
id 606
label "Node 606"
]
node [
id 607
label "Node 607"
]
node [
id 608
label "Node 608"
]
node [
id 609
label "Node 609"
]
node [
id 610
label "Node 610"
]
node [
id 611
label "Node 611"
]
node [
id 612
label "Node 612"
]
node [
id 613
label "Node 613"
]
node [
id 614
label "Node 614"
]
node [
id 615
label "Node 615"
]
node [
id 616
label "Node 616"
]
node [
id 617
label "Node 617"
]
node [
id 618
label "Node 618"
]
node [
id 619
label "Node 619"
]
node [
id 620
label "Node 620"
]
node [
id 621
label "Node 621"
]
node [
id 622
label "Node 622"
]
node [
id 623
label "Node 623"
]
node [
id 624
label "Node 624"
]
node [
id 625
label "Node 625"
]
node [
id 626
label "Node 626"
]
node [
id 627
label "Node 627"
]
node [
id 628
label "Node 628"
]
node [
id 629
label "Node 629"
]
node [
id 630
label "Node 630"
]
node [
id 631
label "Node 631"
]
node [
id 632
label "Node 632"
]
node [
id 633
label "Node 633"
]
node [
id 634
label "Node 634"
]
node [
id 635
label "Node 635"
]
node [
id 636
label "Node 636"
]
node [
id 637
label "Node 637"
]
node [
id 638
label "Node 638"
]
node [
id 639
label "Node 639"
]
node [
id 640
label "Node 640"
]
node [
id 641
label "Node 641"
]
node [
id 642
label "Node 642"
]
node [
id 643
label "Node 643"
]
node [
id 644
label "Node 644"
]
node [
id 645
label "Node 645"
]
node [
id 646
label "Node 646"
]
node [
id 647
label "Node 647"
]
node [
id 648
label "Node 648"
]
node [
id 649
label "Node 649"
]
node [
id 650
label "Node 650"
]
node [
id 651
label "Node 651"
]
node [
id 652
label "Node 652"
]
node [
id 653
label "Node 653"
]
node [
id 654
label "Node 654"
]
node [
id 655
label "Node 655"
]
node [
id 656
label "Node 656"
]
node [
id 657
label "Node 657"
]
node [
id 658
label "Node 658"
]
node [
id 659
label "Node 659"
]
node [
id 660
label "Node 660"
]
node [
id 661
label "Node 661"
]
node [
id 662
label "Node 662"
]
node [
id 663
label "Node 663"
]
node [
id 664
label "Node 664"
]
node [
id 665
label "Node 665"
]
node [
id 666
label "Node 666"
]
node [
id 667
label "Node 667"
]
node [
id 668
label "Node 668"
]
node [
id 669
label "Node 669"
]
node [
id 670
label "Node 670"
]
node [
id 671
label "Node 671"
]
node [
id 672
label "Node 672"
]
node [
id 673
label "Node 673"
]
node [
id 674
label "Node 674"
]
node [
id 675
label "Node 675"
]
node [
id 676
label "Node 676"
]
node [
id 677
label "Node 677"
]
node [
id 678
label "Node 678"
]
node [
id 679
label "Node 679"
]
node [
id 680
label "Node 680"
]
node [
id 681
label "Node 681"
]
node [
id 682
label "Node 682"
]
node [
id 683
label "Node 683"
]
node [
id 684
label "Node 684"
]
node [
id 685
label "Node 685"
]
node [
id 686
label "Node 686"
]
node [
id 687
label "Node 687"
]
node [
id 688
label "Node 688"
]
node [
id 689
label "Node 689"
]
node [
id 690
label "Node 690"
]
node [
id 691
label "Node 691"
]
node [
id 692
label "Node 692"
]
node [
id 693
label "Node 693"
]
node [
id 694
label "Node 694"
]
node [
id 695
label "Node 695"
]
node [
id 696
label "Node 696"
]
node [
id 697
label "Node 697"
]
node [
id 698
label "Node 698"
]
node [
id 699
label "Node 699"
]
node [
id 700
label "Node 700"
]
node [
id 701
label "Node 701"
]
node [
id 702
label "Node 702"
]
node [
id 703
label "Node 703"
]
node [
id 704
label "Node 704"
]
node [
id 705
label "Node 705"
]
node [
id 706
label "Node 706"
]
node [
id 707
label "Node 707"
]
node [
id 708
label "Node 708"
]
node [
id 709
label "Node 709"
]
node [
id 710
label "Node 710"
]
node [
id 711
label "Node 711"
]
node [
id 712
label "Node 712"
]
node [
id 713
label "Node 713"
]
node [
id 714
label "Node 714"
]
node [
id 715
label "Node 715"
]
node [
id 716
label "Node 716"
]
node [
id 717
label "Node 717"
]
node [
id 718
label "Node 718"
]
node [
id 719
label "Node 719"
]
node [
id 720
label "Node 720"
]
node [
id 721
label "Node 721"
]
node [
id 722
label "Node 722"
]
node [
id 723
label "Node 723"
]
node [
id 724
label "Node 724"
]
node [
id 725
label "Node 725"
]
node [
id 726
label "Node 726"
]
node [
id 727
label "Node 727"
]
node [
id 728
label "Node 728"
]
node [
id 729
label "Node 729"
]
node [
id 730
label "Node 730"
]
node [
id 731
label "Node 731"
]
node [
id 732
label "Node 732"
]
node [
id 733
label "Node 733"
]
node [
id 734
label "Node 734"
]
node [
id 735
label "Node 735"
]
node [
id 736
label "Node 736"
]
node [
id 737
label "Node 737"
]
node [
id 738
label "Node 738"
]
node [
id 739
label "Node 739"
]
node [
id 740
label "Node 740"
]
node [
id 741
label "Node 741"
]
node [
id 742
label "Node 742"
]
node [
id 743
label "Node 743"
]
node [
id 744
label "Node 744"
]
node [
id 745
label "Node 745"
]
node [
id 746
label "Node 746"
]
node [
id 747
label "Node 747"
]
node [
id 748
label "Node 748"
]
node [
id 749
label "Node 749"
]
node [
id 750
label "Node 750"
]
node [
id 751
label "Node 751"
]
node [
id 752
label "Node 752"
]
node [
id 753
label "Node 753"
]
node [
id 754
label "Node 754"
]
node [
id 755
label "Node 755"
]
node [
id 756
label "Node 756"
]
node [
id 757
label "Node 757"
]
node [
id 758
label "Node 758"
]
node [
id 759
label "Node 759"
]
node [
id 760
label "Node 760"
]
node [
id 761
label "Node 761"
]
node [
id 762
label "Node 762"
]
node [
id 763
label "Node 763"
]
node [
id 764
label "Node 764"
]
node [
id 765
label "Node 765"
]
node [
id 766
label "Node 766"
]
node [
id 767
label "Node 767"
]
node [
id 768
label "Node 768"
]
node [
id 769
label "Node 769"
]
node [
id 770
label "Node 770"
]
node [
id 771
label "Node 771"
]
node [
id 772
label "Node 772"
]
node [
id 773
label "Node 773"
]
node [
id 774
label "Node 774"
]
node [
id 775
label "Node 775"
]
node [
id 776
label "Node 776"
]
node [
id 777
label "Node 777"
]
node [
id 778
label "Node 778"
]
node [
id 779
label "Node 779"
]
node [
id 780
label "Node 780"
]
node [
id 781
label "Node 781"
]
node [
id 782
label "Node 782"
]
node [
id 783
label "Node 783"
]
node [
id 784
label "Node 784"
]
node [
id 785
label "Node 785"
]
node [
id 786
label "Node 786"
]
node [
id 787
label "Node 787"
]
node [
id 788
label "Node 788"
]
node [
id 789
label "Node 789"
]
node [
id 790
label "Node 790"
]
node [
id 791
label "Node 791"
]
node [
id 792
label "Node 792"
]
node [
id 793
label "Node 793"
]
node [
id 794
label "Node 794"
]
node [
id 795
label "Node 795"
]
node [
id 796
label "Node 796"
]
node [
id 797
label "Node 797"
]
node [
id 798
label "Node 798"
]
node [
id 799
label "Node 799"
]
node [
id 800
label "Node 800"
]
node [
id 801
label "Node 801"
]
node [
id 802
label "Node 802"
]
node [
id 803
label "Node 803"
]
node [
id 804
label "Node 804"
]
node [
id 805
label "Node 805"
]
node [
id 806
label "Node 806"
]
node [
id 807
label "Node 807"
]
node [
id 808
label "Node 808"
]
node [
id 809
label "Node 809"
]
node [
id 810
label "Node 810"
]
node [
id 811
label "Node 811"
]
node [
id 812
label "Node 812"
]
node [
id 813
label "Node 813"
]
node [
id 814
label "Node 814"
]
node [
id 815
label "Node 815"
]
node [
id 816
label "Node 816"
]
node [
id 817
label "Node 817"
]
node [
id 818
label "Node 818"
]
node [
id 819
label "Node 819"
]
node [
id 820
label "Node 820"
]
node [
id 821
label "Node 821"
]
node [
id 822
label "Node 822"
]
node [
id 823
label "Node 823"
]
node [
id 824
label "Node 824"
]
node [
id 825
label "Node 825"
]
node [
id 826
label "Node 826"
]
node [
id 827
label "Node 827"
]
node [
id 828
label "Node 828"
]
node [
id 829
label "Node 829"
]
node [
id 830
label "Node 830"
]
node [
id 831
label "Node 831"
]
node [
id 832
label "Node 832"
]
node [
id 833
label "Node 833"
]
node [
id 834
label "Node 834"
]
node [
id 835
label "Node 835"
]
node [
id 836
label "Node 836"
]
node [
id 837
label "Node 837"
]
node [
id 838
label "Node 838"
]
node [
id 839
label "Node 839"
]
node [
id 840
label "Node 840"
]
node [
id 841
label "Node 841"
]
node [
id 842
label "Node 842"
]
node [
id 843
label "Node 843"
]
node [
id 844
label "Node 844"
]
node [
id 845
label "Node 845"
]
node [
id 846
label "Node 846"
]
node [
id 847
label "Node 847"
]
node [
id 848
label "Node 848"
]
node [
id 849
label "Node 849"
]
node [
id 850
label "Node 850"
]
node [
id 851
label "Node 851"
]
node [
id 852
label "Node 852"
]
node [
id 853
label "Node 853"
]
node [
id 854
label "Node 854"
]
node [
id 855
label "Node 855"
]
node [
id 856
label "Node 856"
]
node [
id 857
label "Node 857"
]
node [
id 858
label "Node 858"
]
node [
id 859
label "Node 859"
]
node [
id 860
label "Node 860"
]
node [
id 861
label "Node 861"
]
node [
id 862
label "Node 862"
]
node [
id 863
label "Node 863"
]
node [
id 864
label "Node 864"
]
node [
id 865
label "Node 865"
]
node [
id 866
label "Node 866"
]
node [
id 867
label "Node 867"
]
node [
id 868
label "Node 868"
]
node [
id 869
label "Node 869"
]
node [
id 870
label "Node 870"
]
node [
id 871
label "Node 871"
]
node [
id 872
label "Node 872"
]
node [
id 873
label "Node 873"
]
node [
id 874
label "Node 874"
]
node [
id 875
label "Node 875"
]
node [
id 876
label "Node 876"
]
node [
id 877
label "Node 877"
]
node [
id 878
label "Node 878"
]
node [
id 879
label "Node 879"
]
node [
id 880
label "Node 880"
]
node [
id 881
label "Node 881"
]
node [
id 882
label "Node 882"
]
node [
id 883
label "Node 883"
]
node [
id 884
label "Node 884"
]
node [
id 885
label "Node 885"
]
node [
id 886
label "Node 886"
]
node [
id 887
label "Node 887"
]
node [
id 888
label "Node 888"
]
node [
id 889
label "Node 889"
]
node [
id 890
label "Node 890"
]
node [
id 891
label "Node 891"
]
node [
id 892
label "Node 892"
]
node [
id 893
label "Node 893"
]
node [
id 894
label "Node 894"
]
node [
id 895
label "Node 895"
]
node [
id 896
label "Node 896"
]
node [
id 897
label "Node 897"
]
node [
id 898
label "Node 898"
]
node [
id 899
label "Node 899"
]
node [
id 900
label "Node 900"
]
node [
id 901
label "Node 901"
]
node [
id 902
label "Node 902"
]
node [
id 903
label "Node 903"
]
node [
id 904
label "Node 904"
]
node [
id 905
label "Node 905"
]
node [
id 906
label "Node 906"
]
node [
id 907
label "Node 907"
]
node [
id 908
label "Node 908"
]
node [
id 909
label "Node 909"
]
node [
id 910
label "Node 910"
]
node [
id 911
label "Node 911"
]
node [
id 912
label "Node 912"
]
node [
id 913
label "Node 913"
]
node [
id 914
label "Node 914"
]
node [
id 915
label "Node 915"
]
node [
id 916
label "Node 916"
]
node [
id 917
label "Node 917"
]
node [
id 918
label "Node 918"
]
node [
id 919
label "Node 919"
]
node [
id 920
label "Node 920"
]
node [
id 921
label "Node 921"
]
node [
id 922
label "Node 922"
]
node [
id 923
label "Node 923"
]
node [
id 924
label "Node 924"
]
node [
id 925
label "Node 925"
]
node [
id 926
label "Node 926"
]
node [
id 927
label "Node 927"
]
node [
id 928
label "Node 928"
]
node [
id 929
label "Node 929"
]
node [
id 930
label "Node 930"
]
node [
id 931
label "Node 931"
]
node [
id 932
label "Node 932"
]
node [
id 933
label "Node 933"
]
node [
id 934
label "Node 934"
]
node [
id 935
label "Node 935"
]
node [
id 936
label "Node 936"
]
node [
id 937
label "Node 937"
]
node [
id 938
label "Node 938"
]
node [
id 939
label "Node 939"
]
node [
id 940
label "Node 940"
]
node [
id 941
label "Node 941"
]
node [
id 942
label "Node 942"
]
node [
id 943
label "Node 943"
]
node [
id 944
label "Node 944"
]
node [
id 945
label "Node 945"
]
node [
id 946
label "Node 946"
]
node [
id 947
label "Node 947"
]
node [
id 948
label "Node 948"
]
node [
id 949
label "Node 949"
]
node [
id 950
label "Node 950"
]
node [
id 951
label "Node 951"
]
node [
id 952
label "Node 952"
]
node [
id 953
label "Node 953"
]
node [
id 954
label "Node 954"
]
node [
id 955
label "Node 955"
]
node [
id 956
label "Node 956"
]
node [
id 957
label "Node 957"
]
node [
id 958
label "Node 958"
]
node [
id 959
label "Node 959"
]
node [
id 960
label "Node 960"
]
node [
id 961
label "Node 961"
]
node [
id 962
label "Node 962"
]
node [
id 963
label "Node 963"
]
node [
id 964
label "Node 964"
]
node [
id 965
label "Node 965"
]
node [
id 966
label "Node 966"
]
node [
id 967
label "Node 967"
]
node [
id 968
label "Node 968"
]
node [
id 969
label "Node 969"
]
node [
id 970
label "Node 970"
]
node [
id 971
label "Node 971"
]
node [
id 972
label "Node 972"
]
node [
id 973
label "Node 973"
]
node [
id 974
label "Node 974"
]
node [
id 975
label "Node 975"
]
node [
id 976
label "Node 976"
]
node [
id 977
label "Node 977"
]
node [
id 978
label "Node 978"
]
node [
id 979
label "Node 979"
]
node [
id 980
label "Node 980"
]
node [
id 981
label "Node 981"
]
node [
id 982
label "Node 982"
]
node [
id 983
label "Node 983"
]
node [
id 984
label "Node 984"
]
node [
id 985
label "Node 985"
]
node [
id 986
label "Node 986"
]
node [
id 987
label "Node 987"
]
node [
id 988
label "Node 988"
]
node [
id 989
label "Node 989"
]
node [
id 990
label "Node 990"
]
node [
id 991
label "Node 991"
]
node [
id 992
label "Node 992"
]
node [
id 993
label "Node 993"
]
node [
id 994
label "Node 994"
]
node [
id 995
label "Node 995"
]
node [
id 996
label "Node 996"
]
node [
id 997
label "Node 997"
]
node [
id 998
label "Node 998"
]
node [
id 999
label "Node 999"
]
node [
id 1000
label "Node 1000"
]
node [
id 1001
label "Node 1001"
]
node [
id 1002
label "Node 1002"
]
node [
id 1003
label "Node 1003"
]
node [
id 1004
label "Node 1004"
]
node [
id 1005
label "Node 1005"
]
node [
id 1006
label "Node 1006"
]
node [
id 1007
label "Node 1007"
]
node [
id 1008
label "Node 1008"
]
node [
id 1009
label "Node 1009"
]
node [
id 1010
label "Node 1010"
]
node [
id 1011
label "Node 1011"
]
node [
id 1012
label "Node 1012"
]
node [
id 1013
label "Node 1013"
]
node [
id 1014
label "Node 1014"
]
node [
id 1015
label "Node 1015"
]
node [
id 1016
label "Node 1016"
]
node [
id 1017
label "Node 1017"
]
node [
id 1018
label "Node 1018"
]
node [
id 1019
label "Node 1019"
]
node [
id 1020
label "Node 1020"
]
node [
id 1021
label "Node 1021"
]
node [
id 1022
label "Node 1022"
]
node [
id 1023
label "Node 1023"
]
node [
id 1024
label "Node 1024"
]
node [
id 1025
label "Node 1025"
]
node [
id 1026
label "Node 1026"
]
node [
id 1027
label "Node 1027"
]
node [
id 1028
label "Node 1028"
]
node [
id 1029
label "Node 1029"
]
node [
id 1030
label "Node 1030"
]
node [
id 1031
label "Node 1031"
]
node [
id 1032
label "Node 1032"
]
node [
id 1033
label "Node 1033"
]
node [
id 1034
label "Node 1034"
]
node [
id 1035
label "Node 1035"
]
node [
id 1036
label "Node 1036"
]
node [
id 1037
label "Node 1037"
]
node [
id 1038
label "Node 1038"
]
node [
id 1039
label "Node 1039"
]
node [
id 1040
label "Node 1040"
]
node [
id 1041
label "Node 1041"
]
node [
id 1042
label "Node 1042"
]
node [
id 1043
label "Node 1043"
]
node [
id 1044
label "Node 1044"
]
node [
id 1045
label "Node 1045"
]
node [
id 1046
label "Node 1046"
]
node [
id 1047
label "Node 1047"
]
node [
id 1048
label "Node 1048"
]
node [
id 1049
label "Node 1049"
]
node [
id 1050
label "Node 1050"
]
node [
id 1051
label "Node 1051"
]
node [
id 1052
label "Node 1052"
]
node [
id 1053
label "Node 1053"
]
node [
id 1054
label "Node 1054"
]
node [
id 1055
label "Node 1055"
]
node [
id 1056
label "Node 1056"
]
node [
id 1057
label "Node 1057"
]
node [
id 1058
label "Node 1058"
]
node [
id 1059
label "Node 1059"
]
node [
id 1060
label "Node 1060"
]
node [
id 1061
label "Node 1061"
]
node [
id 1062
label "Node 1062"
]
node [
id 1063
label "Node 1063"
]
node [
id 1064
label "Node 1064"
]
node [
id 1065
label "Node 1065"
]
node [
id 1066
label "Node 1066"
]
node [
id 1067
label "Node 1067"
]
node [
id 1068
label "Node 1068"
]
node [
id 1069
label "Node 1069"
]
node [
id 1070
label "Node 1070"
]
node [
id 1071
label "Node 1071"
]
node [
id 1072
label "Node 1072"
]
node [
id 1073
label "Node 1073"
]
node [
id 1074
label "Node 1074"
]
node [
id 1075
label "Node 1075"
]
node [
id 1076
label "Node 1076"
]
node [
id 1077
label "Node 1077"
]
node [
id 1078
label "Node 1078"
]
node [
id 1079
label "Node 1079"
]
node [
id 1080
label "Node 1080"
]
node [
id 1081
label "Node 1081"
]
node [
id 1082
label "Node 1082"
]
node [
id 1083
label "Node 1083"
]
node [
id 1084
label "Node 1084"
]
node [
id 1085
label "Node 1085"
]
node [
id 1086
label "Node 1086"
]
node [
id 1087
label "Node 1087"
]
node [
id 1088
label "Node 1088"
]
node [
id 1089
label "Node 1089"
]
node [
id 1090
label "Node 1090"
]
node [
id 1091
label "Node 1091"
]
node [
id 1092
label "Node 1092"
]
node [
id 1093
label "Node 1093"
]
node [
id 1094
label "Node 1094"
]
node [
id 1095
label "Node 1095"
]
node [
id 1096
label "Node 1096"
]
node [
id 1097
label "Node 1097"
]
node [
id 1098
label "Node 1098"
]
node [
id 1099
label "Node 1099"
]
node [
id 1100
label "Node 1100"
]
node [
id 1101
label "Node 1101"
]
node [
id 1102
label "Node 1102"
]
node [
id 1103
label "Node 1103"
]
node [
id 1104
label "Node 1104"
]
node [
id 1105
label "Node 1105"
]
node [
id 1106
label "Node 1106"
]
node [
id 1107
label "Node 1107"
]
node [
id 1108
label "Node 1108"
]
node [
id 1109
label "Node 1109"
]
node [
id 1110
label "Node 1110"
]
node [
id 1111
label "Node 1111"
]
node [
id 1112
label "Node 1112"
]
node [
id 1113
label "Node 1113"
]
node [
id 1114
label "Node 1114"
]
node [
id 1115
label "Node 1115"
]
node [
id 1116
label "Node 1116"
]
node [
id 1117
label "Node 1117"
]
node [
id 1118
label "Node 1118"
]
node [
id 1119
label "Node 1119"
]
node [
id 1120
label "Node 1120"
]
node [
id 1121
label "Node 1121"
]
node [
id 1122
label "Node 1122"
]
node [
id 1123
label "Node 1123"
]
node [
id 1124
label "Node 1124"
]
node [
id 1125
label "Node 1125"
]
node [
id 1126
label "Node 1126"
]
node [
id 1127
label "Node 1127"
]
node [
id 1128
label "Node 1128"
]
node [
id 1129
label "Node 1129"
]
node [
id 1130
label "Node 1130"
]
node [
id 1131
label "Node 1131"
]
node [
id 1132
label "Node 1132"
]
node [
id 1133
label "Node 1133"
]
node [
id 1134
label "Node 1134"
]
node [
id 1135
label "Node 1135"
]
node [
id 1136
label "Node 1136"
]
node [
id 1137
label "Node 1137"
]
node [
id 1138
label "Node 1138"
]
node [
id 1139
label "Node 1139"
]
node [
id 1140
label "Node 1140"
]
node [
id 1141
label "Node 1141"
]
node [
id 1142
label "Node 1142"
]
node [
id 1143
label "Node 1143"
]
node [
id 1144
label "Node 1144"
]
node [
id 1145
label "Node 1145"
]
node [
id 1146
label "Node 1146"
]
node [
id 1147
label "Node 1147"
]
node [
id 1148
label "Node 1148"
]
node [
id 1149
label "Node 1149"
]
node [
id 1150
label "Node 1150"
]
node [
id 1151
label "Node 1151"
]
node [
id 1152
label "Node 1152"
]
node [
id 1153
label "Node 1153"
]
node [
id 1154
label "Node 1154"
]
node [
id 1155
label "Node 1155"
]
node [
id 1156
label "Node 1156"
]
node [
id 1157
label "Node 1157"
]
node [
id 1158
label "Node 1158"
]
node [
id 1159
label "Node 1159"
]
node [
id 1160
label "Node 1160"
]
node [
id 1161
label "Node 1161"
]
node [
id 1162
label "Node 1162"
]
node [
id 1163
label "Node 1163"
]
node [
id 1164
label "Node 1164"
]
node [
id 1165
label "Node 1165"
]
node [
id 1166
label "Node 1166"
]
node [
id 1167
label "Node 1167"
]
node [
id 1168
label "Node 1168"
]
node [
id 1169
label "Node 1169"
]
node [
id 1170
label "Node 1170"
]
node [
id 1171
label "Node 1171"
]
node [
id 1172
label "Node 1172"
]
node [
id 1173
label "Node 1173"
]
node [
id 1174
label "Node 1174"
]
node [
id 1175
label "Node 1175"
]
node [
id 1176
label "Node 1176"
]
node [
id 1177
label "Node 1177"
]
node [
id 1178
label "Node 1178"
]
node [
id 1179
label "Node 1179"
]
node [
id 1180
label "Node 1180"
]
node [
id 1181
label "Node 1181"
]
node [
id 1182
label "Node 1182"
]
node [
id 1183
label "Node 1183"
]
node [
id 1184
label "Node 1184"
]
node [
id 1185
label "Node 1185"
]
node [
id 1186
label "Node 1186"
]
node [
id 1187
label "Node 1187"
]
node [
id 1188
label "Node 1188"
]
node [
id 1189
label "Node 1189"
]
node [
id 1190
label "Node 1190"
]
node [
id 1191
label "Node 1191"
]
node [
id 1192
label "Node 1192"
]
node [
id 1193
label "Node 1193"
]
node [
id 1194
label "Node 1194"
]
node [
id 1195
label "Node 1195"
]
node [
id 1196
label "Node 1196"
]
node [
id 1197
label "Node 1197"
]
node [
id 1198
label "Node 1198"
]
node [
id 1199
label "Node 1199"
]
node [
id 1200
label "Node 1200"
]
node [
id 1201
label "Node 1201"
]
node [
id 1202
label "Node 1202"
]
node [
id 1203
label "Node 1203"
]
node [
id 1204
label "Node 1204"
]
node [
id 1205
label "Node 1205"
]
node [
id 1206
label "Node 1206"
]
node [
id 1207
label "Node 1207"
]
node [
id 1208
label "Node 1208"
]
node [
id 1209
label "Node 1209"
]
node [
id 1210
label "Node 1210"
]
node [
id 1211
label "Node 1211"
]
node [
id 1212
label "Node 1212"
]
node [
id 1213
label "Node 1213"
]
node [
id 1214
label "Node 1214"
]
node [
id 1215
label "Node 1215"
]
node [
id 1216
label "Node 1216"
]
node [
id 1217
label "Node 1217"
]
node [
id 1218
label "Node 1218"
]
node [
id 1219
label "Node 1219"
]
node [
id 1220
label "Node 1220"
]
node [
id 1221
label "Node 1221"
]
node [
id 1222
label "Node 1222"
]
node [
id 1223
label "Node 1223"
]
node [
id 1224
label "Node 1224"
]
node [
id 1225
label "Node 1225"
]
node [
id 1226
label "Node 1226"
]
node [
id 1227
label "Node 1227"
]
node [
id 1228
label "Node 1228"
]
node [
id 1229
label "Node 1229"
]
node [
id 1230
label "Node 1230"
]
node [
id 1231
label "Node 1231"
]
node [
id 1232
label "Node 1232"
]
node [
id 1233
label "Node 1233"
]
node [
id 1234
label "Node 1234"
]
node [
id 1235
label "Node 1235"
]
node [
id 1236
label "Node 1236"
]
node [
id 1237
label "Node 1237"
]
node [
id 1238
label "Node 1238"
]
node [
id 1239
label "Node 1239"
]
node [
id 1240
label "Node 1240"
]
node [
id 1241
label "Node 1241"
]
node [
id 1242
label "Node 1242"
]
node [
id 1243
label "Node 1243"
]
node [
id 1244
label "Node 1244"
]
node [
id 1245
label "Node 1245"
]
node [
id 1246
label "Node 1246"
]
node [
id 1247
label "Node 1247"
]
node [
id 1248
label "Node 1248"
]
node [
id 1249
label "Node 1249"
]
node [
id 1250
label "Node 1250"
]
node [
id 1251
label "Node 1251"
]
node [
id 1252
label "Node 1252"
]
node [
id 1253
label "Node 1253"
]
node [
id 1254
label "Node 1254"
]
node [
id 1255
label "Node 1255"
]
node [
id 1256
label "Node 1256"
]
node [
id 1257
label "Node 1257"
]
node [
id 1258
label "Node 1258"
]
node [
id 1259
label "Node 1259"
]
node [
id 1260
label "Node 1260"
]
node [
id 1261
label "Node 1261"
]
node [
id 1262
label "Node 1262"
]
node [
id 1263
label "Node 1263"
]
node [
id 1264
label "Node 1264"
]
node [
id 1265
label "Node 1265"
]
node [
id 1266
label "Node 1266"
]
node [
id 1267
label "Node 1267"
]
node [
id 1268
label "Node 1268"
]
node [
id 1269
label "Node 1269"
]
node [
id 1270
label "Node 1270"
]
node [
id 1271
label "Node 1271"
]
node [
id 1272
label "Node 1272"
]
node [
id 1273
label "Node 1273"
]
node [
id 1274
label "Node 1274"
]
node [
id 1275
label "Node 1275"
]
node [
id 1276
label "Node 1276"
]
node [
id 1277
label "Node 1277"
]
node [
id 1278
label "Node 1278"
]
node [
id 1279
label "Node 1279"
]
node [
id 1280
label "Node 1280"
]
node [
id 1281
label "Node 1281"
]
node [
id 1282
label "Node 1282"
]
node [
id 1283
label "Node 1283"
]
node [
id 1284
label "Node 1284"
]
node [
id 1285
label "Node 1285"
]
node [
id 1286
label "Node 1286"
]
node [
id 1287
label "Node 1287"
]
node [
id 1288
label "Node 1288"
]
node [
id 1289
label "Node 1289"
]
node [
id 1290
label "Node 1290"
]
node [
id 1291
label "Node 1291"
]
node [
id 1292
label "Node 1292"
]
node [
id 1293
label "Node 1293"
]
node [
id 1294
label "Node 1294"
]
node [
id 1295
label "Node 1295"
]
node [
id 1296
label "Node 1296"
]
node [
id 1297
label "Node 1297"
]
node [
id 1298
label "Node 1298"
]
node [
id 1299
label "Node 1299"
]
node [
id 1300
label "Node 1300"
]
node [
id 1301
label "Node 1301"
]
node [
id 1302
label "Node 1302"
]
node [
id 1303
label "Node 1303"
]
node [
id 1304
label "Node 1304"
]
node [
id 1305
label "Node 1305"
]
node [
id 1306
label "Node 1306"
]
node [
id 1307
label "Node 1307"
]
node [
id 1308
label "Node 1308"
]
node [
id 1309
label "Node 1309"
]
node [
id 1310
label "Node 1310"
]
node [
id 1311
label "Node 1311"
]
node [
id 1312
label "Node 1312"
]
node [
id 1313
label "Node 1313"
]
node [
id 1314
label "Node 1314"
]
node [
id 1315
label "Node 1315"
]
node [
id 1316
label "Node 1316"
]
node [
id 1317
label "Node 1317"
]
node [
id 1318
label "Node 1318"
]
node [
id 1319
label "Node 1319"
]
node [
id 1320
label "Node 1320"
]
node [
id 1321
label "Node 1321"
]
node [
id 1322
label "Node 1322"
]
node [
id 1323
label "Node 1323"
]
node [
id 1324
label "Node 1324"
]
node [
id 1325
label "Node 1325"
]
node [
id 1326
label "Node 1326"
]
node [
id 1327
label "Node 1327"
]
node [
id 1328
label "Node 1328"
]
node [
id 1329
label "Node 1329"
]
node [
id 1330
label "Node 1330"
]
node [
id 1331
label "Node 1331"
]
node [
id 1332
label "Node 1332"
]
node [
id 1333
label "Node 1333"
]
node [
id 1334
label "Node 1334"
]
node [
id 1335
label "Node 1335"
]
node [
id 1336
label "Node 1336"
]
node [
id 1337
label "Node 1337"
]
node [
id 1338
label "Node 1338"
]
node [
id 1339
label "Node 1339"
]
node [
id 1340
label "Node 1340"
]
node [
id 1341
label "Node 1341"
]
node [
id 1342
label "Node 1342"
]
node [
id 1343
label "Node 1343"
]
node [
id 1344
label "Node 1344"
]
node [
id 1345
label "Node 1345"
]
node [
id 1346
label "Node 1346"
]
node [
id 1347
label "Node 1347"
]
node [
id 1348
label "Node 1348"
]
node [
id 1349
label "Node 1349"
]
node [
id 1350
label "Node 1350"
]
node [
id 1351
label "Node 1351"
]
node [
id 1352
label "Node 1352"
]
node [
id 1353
label "Node 1353"
]
node [
id 1354
label "Node 1354"
]
node [
id 1355
label "Node 1355"
]
node [
id 1356
label "Node 1356"
]
node [
id 1357
label "Node 1357"
]
node [
id 1358
label "Node 1358"
]
node [
id 1359
label "Node 1359"
]
node [
id 1360
label "Node 1360"
]
node [
id 1361
label "Node 1361"
]
node [
id 1362
label "Node 1362"
]
node [
id 1363
label "Node 1363"
]
node [
id 1364
label "Node 1364"
]
node [
id 1365
label "Node 1365"
]
node [
id 1366
label "Node 1366"
]
node [
id 1367
label "Node 1367"
]
node [
id 1368
label "Node 1368"
]
node [
id 1369
label "Node 1369"
]
node [
id 1370
label "Node 1370"
]
node [
id 1371
label "Node 1371"
]
node [
id 1372
label "Node 1372"
]
node [
id 1373
label "Node 1373"
]
node [
id 1374
label "Node 1374"
]
node [
id 1375
label "Node 1375"
]
node [
id 1376
label "Node 1376"
]
node [
id 1377
label "Node 1377"
]
node [
id 1378
label "Node 1378"
]
node [
id 1379
label "Node 1379"
]
node [
id 1380
label "Node 1380"
]
node [
id 1381
label "Node 1381"
]
node [
id 1382
label "Node 1382"
]
node [
id 1383
label "Node 1383"
]
node [
id 1384
label "Node 1384"
]
node [
id 1385
label "Node 1385"
]
node [
id 1386
label "Node 1386"
]
node [
id 1387
label "Node 1387"
]
node [
id 1388
label "Node 1388"
]
node [
id 1389
label "Node 1389"
]
node [
id 1390
label "Node 1390"
]
node [
id 1391
label "Node 1391"
]
node [
id 1392
label "Node 1392"
]
node [
id 1393
label "Node 1393"
]
node [
id 1394
label "Node 1394"
]
node [
id 1395
label "Node 1395"
]
node [
id 1396
label "Node 1396"
]
node [
id 1397
label "Node 1397"
]
node [
id 1398
label "Node 1398"
]
node [
id 1399
label "Node 1399"
]
node [
id 1400
label "Node 1400"
]
node [
id 1401
label "Node 1401"
]
node [
id 1402
label "Node 1402"
]
node [
id 1403
label "Node 1403"
]
node [
id 1404
label "Node 1404"
]
node [
id 1405
label "Node 1405"
]
node [
id 1406
label "Node 1406"
]
node [
id 1407
label "Node 1407"
]
node [
id 1408
label "Node 1408"
]
node [
id 1409
label "Node 1409"
]
node [
id 1410
label "Node 1410"
]
node [
id 1411
label "Node 1411"
]
node [
id 1412
label "Node 1412"
]
node [
id 1413
label "Node 1413"
]
node [
id 1414
label "Node 1414"
]
node [
id 1415
label "Node 1415"
]
node [
id 1416
label "Node 1416"
]
node [
id 1417
label "Node 1417"
]
node [
id 1418
label "Node 1418"
]
node [
id 1419
label "Node 1419"
]
node [
id 1420
label "Node 1420"
]
node [
id 1421
label "Node 1421"
]
node [
id 1422
label "Node 1422"
]
node [
id 1423
label "Node 1423"
]
node [
id 1424
label "Node 1424"
]
node [
id 1425
label "Node 1425"
]
node [
id 1426
label "Node 1426"
]
node [
id 1427
label "Node 1427"
]
node [
id 1428
label "Node 1428"
]
node [
id 1429
label "Node 1429"
]
node [
id 1430
label "Node 1430"
]
node [
id 1431
label "Node 1431"
]
node [
id 1432
label "Node 1432"
]
node [
id 1433
label "Node 1433"
]
node [
id 1434
label "Node 1434"
]
node [
id 1435
label "Node 1435"
]
node [
id 1436
label "Node 1436"
]
node [
id 1437
label "Node 1437"
]
node [
id 1438
label "Node 1438"
]
node [
id 1439
label "Node 1439"
]
node [
id 1440
label "Node 1440"
]
node [
id 1441
label "Node 1441"
]
node [
id 1442
label "Node 1442"
]
node [
id 1443
label "Node 1443"
]
node [
id 1444
label "Node 1444"
]
node [
id 1445
label "Node 1445"
]
node [
id 1446
label "Node 1446"
]
node [
id 1447
label "Node 1447"
]
node [
id 1448
label "Node 1448"
]
node [
id 1449
label "Node 1449"
]
node [
id 1450
label "Node 1450"
]
node [
id 1451
label "Node 1451"
]
node [
id 1452
label "Node 1452"
]
node [
id 1453
label "Node 1453"
]
node [
id 1454
label "Node 1454"
]
node [
id 1455
label "Node 1455"
]
node [
id 1456
label "Node 1456"
]
node [
id 1457
label "Node 1457"
]
node [
id 1458
label "Node 1458"
]
node [
id 1459
label "Node 1459"
]
node [
id 1460
label "Node 1460"
]
node [
id 1461
label "Node 1461"
]
node [
id 1462
label "Node 1462"
]
node [
id 1463
label "Node 1463"
]
node [
id 1464
label "Node 1464"
]
node [
id 1465
label "Node 1465"
]
node [
id 1466
label "Node 1466"
]
node [
id 1467
label "Node 1467"
]
node [
id 1468
label "Node 1468"
]
node [
id 1469
label "Node 1469"
]
node [
id 1470
label "Node 1470"
]
node [
id 1471
label "Node 1471"
]
node [
id 1472
label "Node 1472"
]
node [
id 1473
label "Node 1473"
]
node [
id 1474
label "Node 1474"
]
node [
id 1475
label "Node 1475"
]
node [
id 1476
label "Node 1476"
]
node [
id 1477
label "Node 1477"
]
node [
id 1478
label "Node 1478"
]
node [
id 1479
label "Node 1479"
]
node [
id 1480
label "Node 1480"
]
node [
id 1481
label "Node 1481"
]
node [
id 1482
label "Node 1482"
]
node [
id 1483
label "Node 1483"
]
node [
id 1484
label "Node 1484"
]
node [
id 1485
label "Node 1485"
]
node [
id 1486
label "Node 1486"
]
node [
id 1487
label "Node 1487"
]
node [
id 1488
label "Node 1488"
]
node [
id 1489
label "Node 1489"
]
node [
id 1490
label "Node 1490"
]
node [
id 1491
label "Node 1491"
]
node [
id 1492
label "Node 1492"
]
node [
id 1493
label "Node 1493"
]
node [
id 1494
label "Node 1494"
]
node [
id 1495
label "Node 1495"
]
node [
id 1496
label "Node 1496"
]
node [
id 1497
label "Node 1497"
]
node [
id 1498
label "Node 1498"
]
node [
id 1499
label "Node 1499"
]
node [
id 1500
label "Node 1500"
]
node [
id 1501
label "Node 1501"
]
node [
id 1502
label "Node 1502"
]
node [
id 1503
label "Node 1503"
]
node [
id 1504
label "Node 1504"
]
node [
id 1505
label "Node 1505"
]
node [
id 1506
label "Node 1506"
]
node [
id 1507
label "Node 1507"
]
node [
id 1508
label "Node 1508"
]
node [
id 1509
label "Node 1509"
]
node [
id 1510
label "Node 1510"
]
node [
id 1511
label "Node 1511"
]
node [
id 1512
label "Node 1512"
]
node [
id 1513
label "Node 1513"
]
node [
id 1514
label "Node 1514"
]
node [
id 1515
label "Node 1515"
]
node [
id 1516
label "Node 1516"
]
node [
id 1517
label "Node 1517"
]
node [
id 1518
label "Node 1518"
]
node [
id 1519
label "Node 1519"
]
node [
id 1520
label "Node 1520"
]
node [
id 1521
label "Node 1521"
]
node [
id 1522
label "Node 1522"
]
node [
id 1523
label "Node 1523"
]
node [
id 1524
label "Node 1524"
]
node [
id 1525
label "Node 1525"
]
node [
id 1526
label "Node 1526"
]
node [
id 1527
label "Node 1527"
]
node [
id 1528
label "Node 1528"
]
node [
id 1529
label "Node 1529"
]
node [
id 1530
label "Node 1530"
]
node [
id 1531
label "Node 1531"
]
node [
id 1532
label "Node 1532"
]
node [
id 1533
label "Node 1533"
]
node [
id 1534
label "Node 1534"
]
node [
id 1535
label "Node 1535"
]
node [
id 1536
label "Node 1536"
]
node [
id 1537
label "Node 1537"
]
node [
id 1538
label "Node 1538"
]
node [
id 1539
label "Node 1539"
]
node [
id 1540
label "Node 1540"
]
node [
id 1541
label "Node 1541"
]
node [
id 1542
label "Node 1542"
]
node [
id 1543
label "Node 1543"
]
node [
id 1544
label "Node 1544"
]
node [
id 1545
label "Node 1545"
]
node [
id 1546
label "Node 1546"
]
node [
id 1547
label "Node 1547"
]
node [
id 1548
label "Node 1548"
]
node [
id 1549
label "Node 1549"
]
node [
id 1550
label "Node 1550"
]
node [
id 1551
label "Node 1551"
]
node [
id 1552
label "Node 1552"
]
node [
id 1553
label "Node 1553"
]
node [
id 1554
label "Node 1554"
]
node [
id 1555
label "Node 1555"
]
node [
id 1556
label "Node 1556"
]
node [
id 1557
label "Node 1557"
]
node [
id 1558
label "Node 1558"
]
node [
id 1559
label "Node 1559"
]
node [
id 1560
label "Node 1560"
]
node [
id 1561
label "Node 1561"
]
node [
id 1562
label "Node 1562"
]
node [
id 1563
label "Node 1563"
]
node [
id 1564
label "Node 1564"
]
node [
id 1565
label "Node 1565"
]
node [
id 1566
label "Node 1566"
]
node [
id 1567
label "Node 1567"
]
node [
id 1568
label "Node 1568"
]
node [
id 1569
label "Node 1569"
]
node [
id 1570
label "Node 1570"
]
node [
id 1571
label "Node 1571"
]
node [
id 1572
label "Node 1572"
]
node [
id 1573
label "Node 1573"
]
node [
id 1574
label "Node 1574"
]
node [
id 1575
label "Node 1575"
]
node [
id 1576
label "Node 1576"
]
node [
id 1577
label "Node 1577"
]
node [
id 1578
label "Node 1578"
]
node [
id 1579
label "Node 1579"
]
node [
id 1580
label "Node 1580"
]
node [
id 1581
label "Node 1581"
]
node [
id 1582
label "Node 1582"
]
node [
id 1583
label "Node 1583"
]
node [
id 1584
label "Node 1584"
]
node [
id 1585
label "Node 1585"
]
node [
id 1586
label "Node 1586"
]
node [
id 1587
label "Node 1587"
]
node [
id 1588
label "Node 1588"
]
node [
id 1589
label "Node 1589"
]
node [
id 1590
label "Node 1590"
]
node [
id 1591
label "Node 1591"
]
node [
id 1592
label "Node 1592"
]
node [
id 1593
label "Node 1593"
]
node [
id 1594
label "Node 1594"
]
node [
id 1595
label "Node 1595"
]
node [
id 1596
label "Node 1596"
]
node [
id 1597
label "Node 1597"
]
node [
id 1598
label "Node 1598"
]
node [
id 1599
label "Node 1599"
]
node [
id 1600
label "Node 1600"
]
node [
id 1601
label "Node 1601"
]
node [
id 1602
label "Node 1602"
]
node [
id 1603
label "Node 1603"
]
node [
id 1604
label "Node 1604"
]
node [
id 1605
label "Node 1605"
]
node [
id 1606
label "Node 1606"
]
node [
id 1607
label "Node 1607"
]
node [
id 1608
label "Node 1608"
]
node [
id 1609
label "Node 1609"
]
node [
id 1610
label "Node 1610"
]
node [
id 1611
label "Node 1611"
]
node [
id 1612
label "Node 1612"
]
node [
id 1613
label "Node 1613"
]
node [
id 1614
label "Node 1614"
]
node [
id 1615
label "Node 1615"
]
node [
id 1616
label "Node 1616"
]
node [
id 1617
label "Node 1617"
]
node [
id 1618
label "Node 1618"
]
node [
id 1619
label "Node 1619"
]
node [
id 1620
label "Node 1620"
]
node [
id 1621
label "Node 1621"
]
node [
id 1622
label "Node 1622"
]
node [
id 1623
label "Node 1623"
]
node [
id 1624
label "Node 1624"
]
node [
id 1625
label "Node 1625"
]
node [
id 1626
label "Node 1626"
]
node [
id 1627
label "Node 1627"
]
node [
id 1628
label "Node 1628"
]
node [
id 1629
label "Node 1629"
]
node [
id 1630
label "Node 1630"
]
node [
id 1631
label "Node 1631"
]
node [
id 1632
label "Node 1632"
]
node [
id 1633
label "Node 1633"
]
node [
id 1634
label "Node 1634"
]
node [
id 1635
label "Node 1635"
]
node [
id 1636
label "Node 1636"
]
node [
id 1637
label "Node 1637"
]
node [
id 1638
label "Node 1638"
]
node [
id 1639
label "Node 1639"
]
node [
id 1640
label "Node 1640"
]
node [
id 1641
label "Node 1641"
]
node [
id 1642
label "Node 1642"
]
node [
id 1643
label "Node 1643"
]
node [
id 1644
label "Node 1644"
]
node [
id 1645
label "Node 1645"
]
node [
id 1646
label "Node 1646"
]
node [
id 1647
label "Node 1647"
]
node [
id 1648
label "Node 1648"
]
node [
id 1649
label "Node 1649"
]
node [
id 1650
label "Node 1650"
]
node [
id 1651
label "Node 1651"
]
node [
id 1652
label "Node 1652"
]
node [
id 1653
label "Node 1653"
]
node [
id 1654
label "Node 1654"
]
node [
id 1655
label "Node 1655"
]
node [
id 1656
label "Node 1656"
]
node [
id 1657
label "Node 1657"
]
node [
id 1658
label "Node 1658"
]
node [
id 1659
label "Node 1659"
]
node [
id 1660
label "Node 1660"
]
node [
id 1661
label "Node 1661"
]
node [
id 1662
label "Node 1662"
]
node [
id 1663
label "Node 1663"
]
node [
id 1664
label "Node 1664"
]
node [
id 1665
label "Node 1665"
]
node [
id 1666
label "Node 1666"
]
node [
id 1667
label "Node 1667"
]
node [
id 1668
label "Node 1668"
]
node [
id 1669
label "Node 1669"
]
node [
id 1670
label "Node 1670"
]
node [
id 1671
label "Node 1671"
]
node [
id 1672
label "Node 1672"
]
node [
id 1673
label "Node 1673"
]
node [
id 1674
label "Node 1674"
]
node [
id 1675
label "Node 1675"
]
node [
id 1676
label "Node 1676"
]
node [
id 1677
label "Node 1677"
]
node [
id 1678
label "Node 1678"
]
node [
id 1679
label "Node 1679"
]
node [
id 1680
label "Node 1680"
]
node [
id 1681
label "Node 1681"
]
node [
id 1682
label "Node 1682"
]
node [
id 1683
label "Node 1683"
]
node [
id 1684
label "Node 1684"
]
node [
id 1685
label "Node 1685"
]
node [
id 1686
label "Node 1686"
]
node [
id 1687
label "Node 1687"
]
node [
id 1688
label "Node 1688"
]
node [
id 1689
label "Node 1689"
]
node [
id 1690
label "Node 1690"
]
node [
id 1691
label "Node 1691"
]
node [
id 1692
label "Node 1692"
]
node [
id 1693
label "Node 1693"
]
node [
id 1694
label "Node 1694"
]
node [
id 1695
label "Node 1695"
]
node [
id 1696
label "Node 1696"
]
node [
id 1697
label "Node 1697"
]
node [
id 1698
label "Node 1698"
]
node [
id 1699
label "Node 1699"
]
node [
id 1700
label "Node 1700"
]
node [
id 1701
label "Node 1701"
]
node [
id 1702
label "Node 1702"
]
node [
id 1703
label "Node 1703"
]
node [
id 1704
label "Node 1704"
]
node [
id 1705
label "Node 1705"
]
node [
id 1706
label "Node 1706"
]
node [
id 1707
label "Node 1707"
]
node [
id 1708
label "Node 1708"
]
node [
id 1709
label "Node 1709"
]
node [
id 1710
label "Node 1710"
]
node [
id 1711
label "Node 1711"
]
node [
id 1712
label "Node 1712"
]
node [
id 1713
label "Node 1713"
]
node [
id 1714
label "Node 1714"
]
node [
id 1715
label "Node 1715"
]
node [
id 1716
label "Node 1716"
]
node [
id 1717
label "Node 1717"
]
node [
id 1718
label "Node 1718"
]
node [
id 1719
label "Node 1719"
]
node [
id 1720
label "Node 1720"
]
node [
id 1721
label "Node 1721"
]
node [
id 1722
label "Node 1722"
]
node [
id 1723
label "Node 1723"
]
node [
id 1724
label "Node 1724"
]
node [
id 1725
label "Node 1725"
]
node [
id 1726
label "Node 1726"
]
node [
id 1727
label "Node 1727"
]
node [
id 1728
label "Node 1728"
]
node [
id 1729
label "Node 1729"
]
node [
id 1730
label "Node 1730"
]
node [
id 1731
label "Node 1731"
]
node [
id 1732
label "Node 1732"
]
node [
id 1733
label "Node 1733"
]
node [
id 1734
label "Node 1734"
]
node [
id 1735
label "Node 1735"
]
node [
id 1736
label "Node 1736"
]
node [
id 1737
label "Node 1737"
]
node [
id 1738
label "Node 1738"
]
node [
id 1739
label "Node 1739"
]
node [
id 1740
label "Node 1740"
]
node [
id 1741
label "Node 1741"
]
node [
id 1742
label "Node 1742"
]
node [
id 1743
label "Node 1743"
]
node [
id 1744
label "Node 1744"
]
node [
id 1745
label "Node 1745"
]
node [
id 1746
label "Node 1746"
]
node [
id 1747
label "Node 1747"
]
node [
id 1748
label "Node 1748"
]
node [
id 1749
label "Node 1749"
]
node [
id 1750
label "Node 1750"
]
node [
id 1751
label "Node 1751"
]
node [
id 1752
label "Node 1752"
]
node [
id 1753
label "Node 1753"
]
node [
id 1754
label "Node 1754"
]
node [
id 1755
label "Node 1755"
]
node [
id 1756
label "Node 1756"
]
node [
id 1757
label "Node 1757"
]
node [
id 1758
label "Node 1758"
]
node [
id 1759
label "Node 1759"
]
node [
id 1760
label "Node 1760"
]
node [
id 1761
label "Node 1761"
]
node [
id 1762
label "Node 1762"
]
node [
id 1763
label "Node 1763"
]
node [
id 1764
label "Node 1764"
]
node [
id 1765
label "Node 1765"
]
node [
id 1766
label "Node 1766"
]
node [
id 1767
label "Node 1767"
]
node [
id 1768
label "Node 1768"
]
node [
id 1769
label "Node 1769"
]
node [
id 1770
label "Node 1770"
]
node [
id 1771
label "Node 1771"
]
node [
id 1772
label "Node 1772"
]
node [
id 1773
label "Node 1773"
]
node [
id 1774
label "Node 1774"
]
node [
id 1775
label "Node 1775"
]
node [
id 1776
label "Node 1776"
]
node [
id 1777
label "Node 1777"
]
node [
id 1778
label "Node 1778"
]
node [
id 1779
label "Node 1779"
]
node [
id 1780
label "Node 1780"
]
node [
id 1781
label "Node 1781"
]
node [
id 1782
label "Node 1782"
]
node [
id 1783
label "Node 1783"
]
node [
id 1784
label "Node 1784"
]
node [
id 1785
label "Node 1785"
]
node [
id 1786
label "Node 1786"
]
node [
id 1787
label "Node 1787"
]
node [
id 1788
label "Node 1788"
]
node [
id 1789
label "Node 1789"
]
node [
id 1790
label "Node 1790"
]
node [
id 1791
label "Node 1791"
]
node [
id 1792
label "Node 1792"
]
node [
id 1793
label "Node 1793"
]
node [
id 1794
label "Node 1794"
]
node [
id 1795
label "Node 1795"
]
node [
id 1796
label "Node 1796"
]
node [
id 1797
label "Node 1797"
]
node [
id 1798
label "Node 1798"
]
node [
id 1799
label "Node 1799"
]
node [
id 1800
label "Node 1800"
]
node [
id 1801
label "Node 1801"
]
node [
id 1802
label "Node 1802"
]
node [
id 1803
label "Node 1803"
]
node [
id 1804
label "Node 1804"
]
node [
id 1805
label "Node 1805"
]
node [
id 1806
label "Node 1806"
]
node [
id 1807
label "Node 1807"
]
node [
id 1808
label "Node 1808"
]
node [
id 1809
label "Node 1809"
]
node [
id 1810
label "Node 1810"
]
node [
id 1811
label "Node 1811"
]
node [
id 1812
label "Node 1812"
]
node [
id 1813
label "Node 1813"
]
node [
id 1814
label "Node 1814"
]
node [
id 1815
label "Node 1815"
]
node [
id 1816
label "Node 1816"
]
node [
id 1817
label "Node 1817"
]
node [
id 1818
label "Node 1818"
]
node [
id 1819
label "Node 1819"
]
node [
id 1820
label "Node 1820"
]
node [
id 1821
label "Node 1821"
]
node [
id 1822
label "Node 1822"
]
node [
id 1823
label "Node 1823"
]
node [
id 1824
label "Node 1824"
]
node [
id 1825
label "Node 1825"
]
node [
id 1826
label "Node 1826"
]
node [
id 1827
label "Node 1827"
]
node [
id 1828
label "Node 1828"
]
node [
id 1829
label "Node 1829"
]
node [
id 1830
label "Node 1830"
]
node [
id 1831
label "Node 1831"
]
node [
id 1832
label "Node 1832"
]
node [
id 1833
label "Node 1833"
]
node [
id 1834
label "Node 1834"
]
node [
id 1835
label "Node 1835"
]
node [
id 1836
label "Node 1836"
]
node [
id 1837
label "Node 1837"
]
node [
id 1838
label "Node 1838"
]
node [
id 1839
label "Node 1839"
]
node [
id 1840
label "Node 1840"
]
node [
id 1841
label "Node 1841"
]
node [
id 1842
label "Node 1842"
]
node [
id 1843
label "Node 1843"
]
node [
id 1844
label "Node 1844"
]
node [
id 1845
label "Node 1845"
]
node [
id 1846
label "Node 1846"
]
node [
id 1847
label "Node 1847"
]
node [
id 1848
label "Node 1848"
]
node [
id 1849
label "Node 1849"
]
node [
id 1850
label "Node 1850"
]
node [
id 1851
label "Node 1851"
]
node [
id 1852
label "Node 1852"
]
node [
id 1853
label "Node 1853"
]
node [
id 1854
label "Node 1854"
]
node [
id 1855
label "Node 1855"
]
node [
id 1856
label "Node 1856"
]
node [
id 1857
label "Node 1857"
]
node [
id 1858
label "Node 1858"
]
node [
id 1859
label "Node 1859"
]
node [
id 1860
label "Node 1860"
]
node [
id 1861
label "Node 1861"
]
node [
id 1862
label "Node 1862"
]
node [
id 1863
label "Node 1863"
]
node [
id 1864
label "Node 1864"
]
node [
id 1865
label "Node 1865"
]
node [
id 1866
label "Node 1866"
]
node [
id 1867
label "Node 1867"
]
node [
id 1868
label "Node 1868"
]
node [
id 1869
label "Node 1869"
]
node [
id 1870
label "Node 1870"
]
node [
id 1871
label "Node 1871"
]
node [
id 1872
label "Node 1872"
]
node [
id 1873
label "Node 1873"
]
node [
id 1874
label "Node 1874"
]
node [
id 1875
label "Node 1875"
]
node [
id 1876
label "Node 1876"
]
node [
id 1877
label "Node 1877"
]
node [
id 1878
label "Node 1878"
]
node [
id 1879
label "Node 1879"
]
node [
id 1880
label "Node 1880"
]
node [
id 1881
label "Node 1881"
]
node [
id 1882
label "Node 1882"
]
node [
id 1883
label "Node 1883"
]
node [
id 1884
label "Node 1884"
]
node [
id 1885
label "Node 1885"
]
node [
id 1886
label "Node 1886"
]
node [
id 1887
label "Node 1887"
]
node [
id 1888
label "Node 1888"
]
node [
id 1889
label "Node 1889"
]
node [
id 1890
label "Node 1890"
]
node [
id 1891
label "Node 1891"
]
node [
id 1892
label "Node 1892"
]
node [
id 1893
label "Node 1893"
]
node [
id 1894
label "Node 1894"
]
node [
id 1895
label "Node 1895"
]
node [
id 1896
label "Node 1896"
]
node [
id 1897
label "Node 1897"
]
node [
id 1898
label "Node 1898"
]
node [
id 1899
label "Node 1899"
]
node [
id 1900
label "Node 1900"
]
node [
id 1901
label "Node 1901"
]
node [
id 1902
label "Node 1902"
]
node [
id 1903
label "Node 1903"
]
node [
id 1904
label "Node 1904"
]
node [
id 1905
label "Node 1905"
]
node [
id 1906
label "Node 1906"
]
node [
id 1907
label "Node 1907"
]
node [
id 1908
label "Node 1908"
]
node [
id 1909
label "Node 1909"
]
node [
id 1910
label "Node 1910"
]
node [
id 1911
label "Node 1911"
]
node [
id 1912
label "Node 1912"
]
node [
id 1913
label "Node 1913"
]
node [
id 1914
label "Node 1914"
]
node [
id 1915
label "Node 1915"
]
node [
id 1916
label "Node 1916"
]
node [
id 1917
label "Node 1917"
]
node [
id 1918
label "Node 1918"
]
node [
id 1919
label "Node 1919"
]
node [
id 1920
label "Node 1920"
]
node [
id 1921
label "Node 1921"
]
node [
id 1922
label "Node 1922"
]
node [
id 1923
label "Node 1923"
]
node [
id 1924
label "Node 1924"
]
node [
id 1925
label "Node 1925"
]
node [
id 1926
label "Node 1926"
]
node [
id 1927
label "Node 1927"
]
node [
id 1928
label "Node 1928"
]
node [
id 1929
label "Node 1929"
]
node [
id 1930
label "Node 1930"
]
node [
id 1931
label "Node 1931"
]
node [
id 1932
label "Node 1932"
]
node [
id 1933
label "Node 1933"
]
node [
id 1934
label "Node 1934"
]
node [
id 1935
label "Node 1935"
]
node [
id 1936
label "Node 1936"
]
node [
id 1937
label "Node 1937"
]
node [
id 1938
label "Node 1938"
]
node [
id 1939
label "Node 1939"
]
node [
id 1940
label "Node 1940"
]
node [
id 1941
label "Node 1941"
]
node [
id 1942
label "Node 1942"
]
node [
id 1943
label "Node 1943"
]
node [
id 1944
label "Node 1944"
]
node [
id 1945
label "Node 1945"
]
node [
id 1946
label "Node 1946"
]
node [
id 1947
label "Node 1947"
]
node [
id 1948
label "Node 1948"
]
node [
id 1949
label "Node 1949"
]
node [
id 1950
label "Node 1950"
]
node [
id 1951
label "Node 1951"
]
node [
id 1952
label "Node 1952"
]
node [
id 1953
label "Node 1953"
]
node [
id 1954
label "Node 1954"
]
node [
id 1955
label "Node 1955"
]
node [
id 1956
label "Node 1956"
]
node [
id 1957
label "Node 1957"
]
node [
id 1958
label "Node 1958"
]
node [
id 1959
label "Node 1959"
]
node [
id 1960
label "Node 1960"
]
node [
id 1961
label "Node 1961"
]
node [
id 1962
label "Node 1962"
]
node [
id 1963
label "Node 1963"
]
node [
id 1964
label "Node 1964"
]
node [
id 1965
label "Node 1965"
]
node [
id 1966
label "Node 1966"
]
node [
id 1967
label "Node 1967"
]
node [
id 1968
label "Node 1968"
]
node [
id 1969
label "Node 1969"
]
node [
id 1970
label "Node 1970"
]
node [
id 1971
label "Node 1971"
]
node [
id 1972
label "Node 1972"
]
node [
id 1973
label "Node 1973"
]
node [
id 1974
label "Node 1974"
]
node [
id 1975
label "Node 1975"
]
node [
id 1976
label "Node 1976"
]
node [
id 1977
label "Node 1977"
]
node [
id 1978
label "Node 1978"
]
node [
id 1979
label "Node 1979"
]
node [
id 1980
label "Node 1980"
]
node [
id 1981
label "Node 1981"
]
node [
id 1982
label "Node 1982"
]
node [
id 1983
label "Node 1983"
]
node [
id 1984
label "Node 1984"
]
node [
id 1985
label "Node 1985"
]
node [
id 1986
label "Node 1986"
]
node [
id 1987
label "Node 1987"
]
node [
id 1988
label "Node 1988"
]
node [
id 1989
label "Node 1989"
]
node [
id 1990
label "Node 1990"
]
node [
id 1991
label "Node 1991"
]
node [
id 1992
label "Node 1992"
]
node [
id 1993
label "Node 1993"
]
node [
id 1994
label "Node 1994"
]
node [
id 1995
label "Node 1995"
]
node [
id 1996
label "Node 1996"
]
node [
id 1997
label "Node 1997"
]
node [
id 1998
label "Node 1998"
]
node [
id 1999
label "Node 1999"
]
node [
id 2000
label "Node 2000"
]
edge [
source 1
target 644
]
edge [
source 1
target 1898
]
edge [
source 1
target 1923
]
edge [
source 2
target 229
]
edge [
source 2
target 928
]
edge [
source 2
target 1389
]
edge [
source 6
target 817
]
edge [
source 10
target 188
]
edge [
source 10
target 354
]
edge [
source 10
target 1726
]
edge [
source 12
target 998
]
edge [
source 14
target 1924
]
edge [
source 16
target 558
]
edge [
source 17
target 1111
]
edge [
source 17
target 1393
]
edge [
source 17
target 1921
]
edge [
source 18
target 67
]
edge [
source 20
target 748
]
edge [
source 20
target 1816
]
edge [
source 22
target 787
]
edge [
source 23
target 83
]
edge [
source 24
target 1514
]
edge [
source 24
target 1953
]
edge [
source 25
target 1695
]
edge [
source 28
target 1454
]
edge [
source 29
target 822
]
edge [
source 30
target 999
]
edge [
source 31
target 778
]
edge [
source 32
target 766
]
edge [
source 32
target 1234
]
edge [
source 32
target 1403
]
edge [
source 36
target 1424
]
edge [
source 37
target 358
]
edge [
source 37
target 938
]
edge [
source 37
target 1868
]
edge [
source 40
target 125
]
edge [
source 41
target 1842
]
edge [
source 44
target 351
]
edge [
source 44
target 1285
]
edge [
source 44
target 1295
]
edge [
source 46
target 116
]
edge [
source 46
target 644
]
edge [
source 47
target 425
]
edge [
source 50
target 900
]
edge [
source 51
target 1505
]
edge [
source 55
target 1516
]
edge [
source 55
target 1530
]
edge [
source 56
target 625
]
edge [
source 57
target 848
]
edge [
source 58
target 485
]
edge [
source 59
target 1333
]
edge [
source 59
target 1651
]
edge [
source 60
target 376
]
edge [
source 60
target 548
]
edge [
source 60
target 550
]
edge [
source 62
target 1065
]
edge [
source 62
target 1696
]
edge [
source 64
target 621
]
edge [
source 64
target 1356
]
edge [
source 66
target 37
]
edge [
source 66
target 529
]
edge [
source 67
target 386
]
edge [
source 68
target 252
]
edge [
source 68
target 1443
]
edge [
source 69
target 1398
]
edge [
source 70
target 72
]
edge [
source 70
target 332
]
edge [
source 71
target 1258
]
edge [
source 71
target 1728
]
edge [
source 72
target 413
]
edge [
source 73
target 767
]
edge [
source 74
target 1548
]
edge [
source 75
target 1964
]
edge [
source 76
target 718
]
edge [
source 76
target 1102
]
edge [
source 76
target 1609
]
edge [
source 78
target 591
]
edge [
source 79
target 416
]
edge [
source 79
target 1081
]
edge [
source 79
target 1335
]
edge [
source 80
target 874
]
edge [
source 81
target 894
]
edge [
source 82
target 1426
]
edge [
source 83
target 895
]
edge [
source 83
target 1223
]
edge [
source 83
target 1581
]
edge [
source 83
target 1649
]
edge [
source 84
target 562
]
edge [
source 84
target 1076
]
edge [
source 84
target 1485
]
edge [
source 85
target 227
]
edge [
source 85
target 506
]
edge [
source 85
target 779
]
edge [
source 86
target 1421
]
edge [
source 87
target 907
]
edge [
source 87
target 1062
]
edge [
source 88
target 226
]
edge [
source 88
target 373
]
edge [
source 88
target 449
]
edge [
source 88
target 979
]
edge [
source 90
target 1286
]
edge [
source 90
target 1565
]
edge [
source 94
target 902
]
edge [
source 94
target 1821
]
edge [
source 96
target 1684
]
edge [
source 99
target 611
]
edge [
source 100
target 1351
]
edge [
source 100
target 1736
]
edge [
source 103
target 537
]
edge [
source 104
target 1278
]
edge [
source 104
target 1593
]
edge [
source 105
target 20
]
edge [
source 107
target 1771
]
edge [
source 110
target 726
]
edge [
source 111
target 1484
]
edge [
source 112
target 1792
]
edge [
source 115
target 1867
]
edge [
source 115
target 1902
]
edge [
source 116
target 1817
]
edge [
source 116
target 1869
]
edge [
source 116
target 1920
]
edge [
source 118
target 703
]
edge [
source 118
target 1619
]
edge [
source 118
target 1900
]
edge [
source 120
target 917
]
edge [
source 123
target 648
]
edge [
source 123
target 1210
]
edge [
source 124
target 622
]
edge [
source 124
target 1463
]
edge [
source 125
target 84
]
edge [
source 125
target 142
]
edge [
source 125
target 530
]
edge [
source 125
target 1475
]
edge [
source 127
target 1689
]
edge [
source 130
target 669
]
edge [
source 130
target 925
]
edge [
source 135
target 877
]
edge [
source 135
target 1212
]
edge [
source 136
target 1
]
edge [
source 137
target 758
]
edge [
source 137
target 1362
]
edge [
source 137
target 1832
]
edge [
source 138
target 60
]
edge [
source 139
target 765
]
edge [
source 142
target 56
]
edge [
source 143
target 1819
]
edge [
source 147
target 1464
]
edge [
source 148
target 212
]
edge [
source 149
target 1323
]
edge [
source 149
target 1640
]
edge [
source 151
target 1749
]
edge [
source 154
target 1020
]
edge [
source 155
target 1272
]
edge [
source 157
target 99
]
edge [
source 158
target 811
]
edge [
source 158
target 1046
]
edge [
source 159
target 1052
]
edge [
source 160
target 254
]
edge [
source 160
target 460
]
edge [
source 161
target 315
]
edge [
source 163
target 643
]
edge [
source 163
target 1431
]
edge [
source 163
target 1470
]
edge [
source 164
target 806
]
edge [
source 165
target 576
]
edge [
source 165
target 1615
]
edge [
source 169
target 1964
]
edge [
source 172
target 534
]
edge [
source 174
target 1241
]
edge [
source 175
target 1087
]
edge [
source 178
target 160
]
edge [
source 178
target 694
]
edge [
source 180
target 1246
]
edge [
source 182
target 105
]
edge [
source 182
target 372
]
edge [
source 182
target 623
]
edge [
source 182
target 1504
]
edge [
source 184
target 941
]
edge [
source 185
target 1407
]
edge [
source 185
target 1859
]
edge [
source 188
target 1840
]
edge [
source 189
target 36
]
edge [
source 191
target 490
]
edge [
source 192
target 871
]
edge [
source 194
target 2
]
edge [
source 195
target 620
]
edge [
source 196
target 242
]
edge [
source 196
target 781
]
edge [
source 196
target 1284
]
edge [
source 197
target 1133
]
edge [
source 198
target 672
]
edge [
source 199
target 702
]
edge [
source 202
target 1090
]
edge [
source 204
target 304
]
edge [
source 205
target 1350
]
edge [
source 205
target 1954
]
edge [
source 207
target 796
]
edge [
source 207
target 1084
]
edge [
source 208
target 118
]
edge [
source 208
target 1582
]
edge [
source 209
target 1066
]
edge [
source 209
target 1753
]
edge [
source 210
target 898
]
edge [
source 212
target 323
]
edge [
source 213
target 214
]
edge [
source 213
target 1546
]
edge [
source 214
target 1201
]
edge [
source 215
target 349
]
edge [
source 215
target 1653
]
edge [
source 216
target 1576
]
edge [
source 219
target 1288
]
edge [
source 220
target 455
]
edge [
source 222
target 1739
]
edge [
source 224
target 649
]
edge [
source 225
target 1382
]
edge [
source 226
target 365
]
edge [
source 226
target 563
]
edge [
source 227
target 1098
]
edge [
source 227
target 1331
]
edge [
source 227
target 1651
]
edge [
source 229
target 626
]
edge [
source 230
target 988
]
edge [
source 231
target 357
]
edge [
source 232
target 1734
]
edge [
source 236
target 380
]
edge [
source 238
target 1292
]
edge [
source 240
target 820
]
edge [
source 241
target 514
]
edge [
source 242
target 196
]
edge [
source 242
target 204
]
edge [
source 242
target 1668
]
edge [
source 242
target 1786
]
edge [
source 243
target 418
]
edge [
source 243
target 1147
]
edge [
source 246
target 1572
]
edge [
source 247
target 44
]
edge [
source 247
target 866
]
edge [
source 248
target 804
]
edge [
source 248
target 1455
]
edge [
source 251
target 806
]
edge [
source 252
target 656
]
edge [
source 252
target 1419
]
edge [
source 253
target 196
]
edge [
source 253
target 598
]
edge [
source 254
target 1946
]
edge [
source 255
target 961
]
edge [
source 257
target 792
]
edge [
source 257
target 1653
]
edge [
source 258
target 1559
]
edge [
source 259
target 1371
]
edge [
source 261
target 920
]
edge [
source 261
target 1390
]
edge [
source 261
target 1459
]
edge [
source 261
target 1715
]
edge [
source 262
target 325
]
edge [
source 266
target 559
]
edge [
source 268
target 1142
]
edge [
source 268
target 1738
]
edge [
source 269
target 358
]
edge [
source 269
target 1380
]
edge [
source 270
target 1236
]
edge [
source 271
target 997
]
edge [
source 272
target 1296
]
edge [
source 273
target 476
]
edge [
source 277
target 1899
]
edge [
source 278
target 51
]
edge [
source 278
target 972
]
edge [
source 279
target 219
]
edge [
source 279
target 1275
]
edge [
source 282
target 786
]
edge [
source 282
target 892
]
edge [
source 284
target 112
]
edge [
source 284
target 1772
]
edge [
source 286
target 78
]
edge [
source 287
target 1538
]
edge [
source 288
target 806
]
edge [
source 288
target 884
]
edge [
source 289
target 1520
]
edge [
source 292
target 172
]
edge [
source 293
target 1271
]
edge [
source 294
target 1542
]
edge [
source 297
target 1499
]
edge [
source 297
target 1886
]
edge [
source 301
target 1873
]
edge [
source 302
target 1621
]
edge [
source 304
target 952
]
edge [
source 304
target 1056
]
edge [
source 304
target 1890
]
edge [
source 305
target 1572
]
edge [
source 306
target 1715
]
edge [
source 307
target 904
]
edge [
source 307
target 1521
]
edge [
source 308
target 365
]
edge [
source 309
target 657
]
edge [
source 309
target 796
]
edge [
source 312
target 163
]
edge [
source 312
target 374
]
edge [
source 313
target 1083
]
edge [
source 315
target 355
]
edge [
source 315
target 1785
]
edge [
source 316
target 1555
]
edge [
source 316
target 1586
]
edge [
source 317
target 1861
]
edge [
source 318
target 676
]
edge [
source 320
target 185
]
edge [
source 321
target 471
]
edge [
source 322
target 359
]
edge [
source 323
target 1266
]
edge [
source 325
target 1765
]
edge [
source 328
target 711
]
edge [
source 328
target 924
]
edge [
source 329
target 1072
]
edge [
source 330
target 62
]
edge [
source 330
target 1058
]
edge [
source 331
target 411
]
edge [
source 332
target 31
]
edge [
source 332
target 1558
]
edge [
source 333
target 94
]
edge [
source 333
target 1964
]
edge [
source 334
target 741
]
edge [
source 335
target 70
]
edge [
source 335
target 261
]
edge [
source 335
target 1584
]
edge [
source 335
target 1676
]
edge [
source 337
target 209
]
edge [
source 338
target 1225
]
edge [
source 341
target 877
]
edge [
source 342
target 947
]
edge [
source 342
target 1819
]
edge [
source 344
target 1837
]
edge [
source 347
target 1060
]
edge [
source 348
target 1490
]
edge [
source 349
target 1352
]
edge [
source 349
target 1995
]
edge [
source 350
target 1904
]
edge [
source 351
target 227
]
edge [
source 351
target 1405
]
edge [
source 351
target 1957
]
edge [
source 354
target 580
]
edge [
source 354
target 899
]
edge [
source 355
target 599
]
edge [
source 357
target 1121
]
edge [
source 357
target 1911
]
edge [
source 358
target 545
]
edge [
source 358
target 1056
]
edge [
source 358
target 1189
]
edge [
source 358
target 1459
]
edge [
source 358
target 1699
]
edge [
source 359
target 135
]
edge [
source 359
target 625
]
edge [
source 360
target 623
]
edge [
source 360
target 1834
]
edge [
source 362
target 1678
]
edge [
source 364
target 677
]
edge [
source 364
target 1036
]
edge [
source 364
target 1602
]
edge [
source 365
target 370
]
edge [
source 365
target 806
]
edge [
source 365
target 882
]
edge [
source 365
target 1555
]
edge [
source 366
target 1589
]
edge [
source 367
target 1485
]
edge [
source 370
target 269
]
edge [
source 372
target 780
]
edge [
source 372
target 1948
]
edge [
source 373
target 182
]
edge [
source 373
target 1771
]
edge [
source 374
target 956
]
edge [
source 374
target 1615
]
edge [
source 375
target 1153
]
edge [
source 376
target 805
]
edge [
source 376
target 1816
]
edge [
source 377
target 1967
]
edge [
source 378
target 252
]
edge [
source 379
target 900
]
edge [
source 380
target 748
]
edge [
source 380
target 1631
]
edge [
source 381
target 261
]
edge [
source 381
target 963
]
edge [
source 381
target 1294
]
edge [
source 382
target 1830
]
edge [
source 383
target 963
]
edge [
source 385
target 1316
]
edge [
source 385
target 1582
]
edge [
source 386
target 871
]
edge [
source 386
target 1371
]
edge [
source 386
target 1581
]
edge [
source 388
target 159
]
edge [
source 389
target 1997
]
edge [
source 390
target 1952
]
edge [
source 392
target 882
]
edge [
source 392
target 1213
]
edge [
source 393
target 899
]
edge [
source 393
target 1152
]
edge [
source 393
target 1507
]
edge [
source 395
target 1352
]
edge [
source 399
target 12
]
edge [
source 401
target 558
]
edge [
source 403
target 315
]
edge [
source 404
target 240
]
edge [
source 404
target 381
]
edge [
source 406
target 1029
]
edge [
source 407
target 380
]
edge [
source 411
target 591
]
edge [
source 411
target 1074
]
edge [
source 412
target 1849
]
edge [
source 413
target 1943
]
edge [
source 414
target 312
]
edge [
source 415
target 921
]
edge [
source 415
target 1696
]
edge [
source 416
target 483
]
edge [
source 416
target 1390
]
edge [
source 417
target 844
]
edge [
source 418
target 243
]
edge [
source 418
target 804
]
edge [
source 419
target 1316
]
edge [
source 419
target 1692
]
edge [
source 421
target 1618
]
edge [
source 423
target 1322
]
edge [
source 424
target 297
]
edge [
source 424
target 1942
]
edge [
source 425
target 88
]
edge [
source 425
target 1685
]
edge [
source 426
target 175
]
edge [
source 426
target 1663
]
edge [
source 428
target 1370
]
edge [
source 429
target 1715
]
edge [
source 430
target 649
]
edge [
source 433
target 416
]
edge [
source 435
target 832
]
edge [
source 436
target 151
]
edge [
source 437
target 137
]
edge [
source 437
target 272
]
edge [
source 441
target 17
]
edge [
source 441
target 1841
]
edge [
source 443
target 886
]
edge [
source 446
target 1887
]
edge [
source 448
target 304
]
edge [
source 448
target 1942
]
edge [
source 448
target 1970
]
edge [
source 449
target 76
]
edge [
source 450
target 242
]
edge [
source 450
target 786
]
edge [
source 450
target 874
]
edge [
source 451
target 116
]
edge [
source 454
target 1316
]
edge [
source 455
target 46
]
edge [
source 458
target 905
]
edge [
source 459
target 1121
]
edge [
source 460
target 435
]
edge [
source 460
target 1448
]
edge [
source 461
target 1827
]
edge [
source 462
target 1341
]
edge [
source 464
target 351
]
edge [
source 464
target 585
]
edge [
source 465
target 445
]
edge [
source 466
target 1034
]
edge [
source 466
target 1935
]
edge [
source 467
target 736
]
edge [
source 467
target 925
]
edge [
source 468
target 1149
]
edge [
source 469
target 1564
]
edge [
source 470
target 448
]
edge [
source 470
target 921
]
edge [
source 471
target 148
]
edge [
source 471
target 1003
]
edge [
source 472
target 687
]
edge [
source 472
target 858
]
edge [
source 473
target 1085
]
edge [
source 475
target 1316
]
edge [
source 476
target 506
]
edge [
source 479
target 1588
]
edge [
source 481
target 76
]
edge [
source 481
target 1345
]
edge [
source 483
target 893
]
edge [
source 484
target 287
]
edge [
source 484
target 725
]
edge [
source 485
target 1014
]
edge [
source 488
target 182
]
edge [
source 490
target 1200
]
edge [
source 491
target 1668
]
edge [
source 493
target 157
]
edge [
source 493
target 1066
]
edge [
source 494
target 247
]
edge [
source 494
target 501
]
edge [
source 496
target 262
]
edge [
source 498
target 547
]
edge [
source 501
target 481
]
edge [
source 501
target 1171
]
edge [
source 501
target 1946
]
edge [
source 502
target 94
]
edge [
source 503
target 1256
]
edge [
source 503
target 1535
]
edge [
source 504
target 1330
]
edge [
source 505
target 1969
]
edge [
source 506
target 479
]
edge [
source 506
target 1469
]
edge [
source 507
target 1273
]
edge [
source 512
target 1574
]
edge [
source 513
target 642
]
edge [
source 514
target 640
]
edge [
source 516
target 1832
]
edge [
source 518
target 862
]
edge [
source 521
target 1525
]
edge [
source 521
target 1686
]
edge [
source 521
target 1933
]
edge [
source 525
target 184
]
edge [
source 527
target 1122
]
edge [
source 529
target 1780
]
edge [
source 530
target 977
]
edge [
source 531
target 501
]
edge [
source 531
target 1367
]
edge [
source 532
target 1106
]
edge [
source 532
target 1123
]
edge [
source 532
target 1270
]
edge [
source 533
target 236
]
edge [
source 534
target 1962
]
edge [
source 535
target 772
]
edge [
source 537
target 1905
]
edge [
source 538
target 1846
]
edge [
source 540
target 1046
]
edge [
source 543
target 407
]
edge [
source 544
target 1563
]
edge [
source 545
target 330
]
edge [
source 545
target 604
]
edge [
source 545
target 1564
]
edge [
source 547
target 1575
]
edge [
source 548
target 1178
]
edge [
source 549
target 1698
]
edge [
source 549
target 1972
]
edge [
source 550
target 10
]
edge [
source 550
target 1326
]
edge [
source 555
target 10
]
edge [
source 555
target 66
]
edge [
source 555
target 266
]
edge [
source 555
target 616
]
edge [
source 558
target 513
]
edge [
source 558
target 613
]
edge [
source 558
target 1100
]
edge [
source 559
target 1085
]
edge [
source 562
target 32
]
edge [
source 562
target 753
]
edge [
source 562
target 1675
]
edge [
source 563
target 710
]
edge [
source 563
target 1933
]
edge [
source 564
target 531
]
edge [
source 564
target 720
]
edge [
source 565
target 1843
]
edge [
source 567
target 1122
]
edge [
source 568
target 337
]
edge [
source 568
target 977
]
edge [
source 568
target 1071
]
edge [
source 573
target 419
]
edge [
source 573
target 906
]
edge [
source 574
target 1726
]
edge [
source 575
target 1339
]
edge [
source 576
target 630
]
edge [
source 577
target 304
]
edge [
source 577
target 1936
]
edge [
source 578
target 1672
]
edge [
source 579
target 198
]
edge [
source 580
target 974
]
edge [
source 582
target 585
]
edge [
source 582
target 918
]
edge [
source 582
target 1744
]
edge [
source 584
target 623
]
edge [
source 585
target 68
]
edge [
source 585
target 1685
]
edge [
source 586
target 196
]
edge [
source 586
target 1366
]
edge [
source 588
target 826
]
edge [
source 590
target 967
]
edge [
source 591
target 756
]
edge [
source 591
target 1083
]
edge [
source 591
target 1144
]
edge [
source 594
target 1640
]
edge [
source 596
target 360
]
edge [
source 597
target 1498
]
edge [
source 598
target 350
]
edge [
source 599
target 1410
]
edge [
source 599
target 1699
]
edge [
source 600
target 1675
]
edge [
source 601
target 960
]
edge [
source 602
target 248
]
edge [
source 603
target 1590
]
edge [
source 604
target 1680
]
edge [
source 605
target 1311
]
edge [
source 608
target 1518
]
edge [
source 610
target 736
]
edge [
source 611
target 375
]
edge [
source 611
target 1566
]
edge [
source 611
target 1663
]
edge [
source 613
target 1681
]
edge [
source 613
target 1688
]
edge [
source 614
target 385
]
edge [
source 614
target 619
]
edge [
source 616
target 1587
]
edge [
source 619
target 2
]
edge [
source 619
target 418
]
edge [
source 619
target 1047
]
edge [
source 619
target 1388
]
edge [
source 619
target 1503
]
edge [
source 619
target 1541
]
edge [
source 620
target 945
]
edge [
source 620
target 1196
]
edge [
source 621
target 590
]
edge [
source 621
target 1004
]
edge [
source 622
target 414
]
edge [
source 622
target 1521
]
edge [
source 622
target 1643
]
edge [
source 623
target 372
]
edge [
source 623
target 920
]
edge [
source 623
target 1263
]
edge [
source 625
target 1373
]
edge [
source 625
target 1379
]
edge [
source 625
target 1527
]
edge [
source 626
target 705
]
edge [
source 628
target 698
]
edge [
source 629
target 472
]
edge [
source 629
target 1431
]
edge [
source 630
target 251
]
edge [
source 631
target 1969
]
edge [
source 634
target 858
]
edge [
source 634
target 1533
]
edge [
source 639
target 574
]
edge [
source 639
target 649
]
edge [
source 639
target 734
]
edge [
source 640
target 231
]
edge [
source 640
target 1511
]
edge [
source 641
target 1067
]
edge [
source 642
target 1200
]
edge [
source 642
target 1945
]
edge [
source 642
target 1994
]
edge [
source 643
target 892
]
edge [
source 644
target 417
]
edge [
source 644
target 488
]
edge [
source 647
target 808
]
edge [
source 648
target 937
]
edge [
source 649
target 46
]
edge [
source 649
target 230
]
edge [
source 649
target 702
]
edge [
source 649
target 1067
]
edge [
source 649
target 1549
]
edge [
source 649
target 1797
]
edge [
source 651
target 465
]
edge [
source 656
target 1556
]
edge [
source 656
target 1704
]
edge [
source 657
target 1120
]
edge [
source 657
target 1997
]
edge [
source 659
target 906
]
edge [
source 660
target 778
]
edge [
source 660
target 813
]
edge [
source 662
target 521
]
edge [
source 663
target 1111
]
edge [
source 668
target 596
]
edge [
source 669
target 1808
]
edge [
source 670
target 1718
]
edge [
source 672
target 586
]
edge [
source 673
target 207
]
edge [
source 673
target 1150
]
edge [
source 674
target 328
]
edge [
source 674
target 1154
]
edge [
source 675
target 342
]
edge [
source 676
target 538
]
edge [
source 676
target 975
]
edge [
source 677
target 88
]
edge [
source 680
target 622
]
edge [
source 680
target 1688
]
edge [
source 682
target 1827
]
edge [
source 683
target 1352
]
edge [
source 684
target 450
]
edge [
source 685
target 1217
]
edge [
source 687
target 660
]
edge [
source 689
target 341
]
edge [
source 690
target 734
]
edge [
source 692
target 1132
]
edge [
source 694
target 1105
]
edge [
source 694
target 1137
]
edge [
source 694
target 1325
]
edge [
source 694
target 1551
]
edge [
source 694
target 1713
]
edge [
source 697
target 232
]
edge [
source 698
target 104
]
edge [
source 702
target 215
]
edge [
source 702
target 1375
]
edge [
source 703
target 466
]
edge [
source 704
target 1829
]
edge [
source 705
target 753
]
edge [
source 705
target 1863
]
edge [
source 706
target 381
]
edge [
source 707
target 450
]
edge [
source 710
target 316
]
edge [
source 710
target 651
]
edge [
source 711
target 549
]
edge [
source 712
target 1719
]
edge [
source 713
target 498
]
edge [
source 714
target 924
]
edge [
source 715
target 1166
]
edge [
source 715
target 1647
]
edge [
source 718
target 288
]
edge [
source 718
target 357
]
edge [
source 718
target 377
]
edge [
source 719
target 467
]
edge [
source 719
target 1275
]
edge [
source 719
target 1407
]
edge [
source 720
target 853
]
edge [
source 722
target 1590
]
edge [
source 723
target 1326
]
edge [
source 725
target 715
]
edge [
source 726
target 1505
]
edge [
source 726
target 1669
]
edge [
source 731
target 1146
]
edge [
source 733
target 840
]
edge [
source 734
target 558
]
edge [
source 734
target 1265
]
edge [
source 734
target 1302
]
edge [
source 734
target 1707
]
edge [
source 735
target 1276
]
edge [
source 736
target 338
]
edge [
source 736
target 1305
]
edge [
source 738
target 1728
]
edge [
source 738
target 1938
]
edge [
source 739
target 1708
]
edge [
source 740
target 683
]
edge [
source 741
target 713
]
edge [
source 741
target 1021
]
edge [
source 741
target 1720
]
edge [
source 742
target 1711
]
edge [
source 746
target 415
]
edge [
source 746
target 792
]
edge [
source 748
target 137
]
edge [
source 748
target 735
]
edge [
source 749
target 719
]
edge [
source 750
target 755
]
edge [
source 753
target 82
]
edge [
source 753
target 896
]
edge [
source 755
target 160
]
edge [
source 755
target 392
]
edge [
source 756
target 1136
]
edge [
source 756
target 1200
]
edge [
source 757
target 20
]
edge [
source 758
target 1248
]
edge [
source 763
target 1778
]
edge [
source 764
target 1122
]
edge [
source 765
target 412
]
edge [
source 766
target 833
]
edge [
source 766
target 1030
]
edge [
source 766
target 1575
]
edge [
source 767
target 149
]
edge [
source 769
target 71
]
edge [
source 769
target 1135
]
edge [
source 770
target 1832
]
edge [
source 771
target 1491
]
edge [
source 772
target 916
]
edge [
source 772
target 1948
]
edge [
source 777
target 1418
]
edge [
source 777
target 1526
]
edge [
source 778
target 124
]
edge [
source 778
target 318
]
edge [
source 778
target 1847
]
edge [
source 779
target 844
]
edge [
source 779
target 1474
]
edge [
source 780
target 1082
]
edge [
source 781
target 373
]
edge [
source 781
target 1029
]
edge [
source 782
target 130
]
edge [
source 782
target 886
]
edge [
source 786
target 389
]
edge [
source 786
target 1113
]
edge [
source 787
target 309
]
edge [
source 789
target 40
]
edge [
source 789
target 147
]
edge [
source 789
target 803
]
edge [
source 790
target 694
]
edge [
source 792
target 261
]
edge [
source 792
target 1364
]
edge [
source 794
target 837
]
edge [
source 795
target 739
]
edge [
source 795
target 1006
]
edge [
source 796
target 545
]
edge [
source 796
target 1272
]
edge [
source 796
target 1598
]
edge [
source 796
target 1723
]
edge [
source 800
target 301
]
edge [
source 800
target 1161
]
edge [
source 802
target 169
]
edge [
source 802
target 1785
]
edge [
source 803
target 1617
]
edge [
source 804
target 577
]
edge [
source 804
target 1237
]
edge [
source 805
target 1965
]
edge [
source 806
target 378
]
edge [
source 806
target 582
]
edge [
source 806
target 1693
]
edge [
source 806
target 1858
]
edge [
source 806
target 1980
]
edge [
source 808
target 1442
]
edge [
source 808
target 1485
]
edge [
source 808
target 1587
]
edge [
source 811
target 1057
]
edge [
source 812
target 464
]
edge [
source 812
target 891
]
edge [
source 812
target 897
]
edge [
source 813
target 330
]
edge [
source 813
target 957
]
edge [
source 815
target 1499
]
edge [
source 817
target 1226
]
edge [
source 817
target 1402
]
edge [
source 817
target 1885
]
edge [
source 820
target 1056
]
edge [
source 820
target 1968
]
edge [
source 822
target 1408
]
edge [
source 826
target 334
]
edge [
source 826
target 622
]
edge [
source 828
target 1138
]
edge [
source 831
target 348
]
edge [
source 832
target 1644
]
edge [
source 833
target 741
]
edge [
source 833
target 1753
]
edge [
source 835
target 293
]
edge [
source 835
target 1986
]
edge [
source 837
target 948
]
edge [
source 838
target 718
]
edge [
source 840
target 619
]
edge [
source 841
target 567
]
edge [
source 841
target 956
]
edge [
source 844
target 90
]
edge [
source 844
target 782
]
edge [
source 846
target 207
]
edge [
source 848
target 107
]
edge [
source 848
target 464
]
edge [
source 851
target 1420
]
edge [
source 853
target 1422
]
edge [
source 854
target 973
]
edge [
source 856
target 24
]
edge [
source 858
target 279
]
edge [
source 858
target 335
]
edge [
source 862
target 527
]
edge [
source 866
target 404
]
edge [
source 866
target 1040
]
edge [
source 869
target 1103
]
edge [
source 869
target 1234
]
edge [
source 871
target 1143
]
edge [
source 871
target 1838
]
edge [
source 873
target 1349
]
edge [
source 873
target 1594
]
edge [
source 874
target 395
]
edge [
source 874
target 1411
]
edge [
source 876
target 673
]
edge [
source 877
target 1014
]
edge [
source 877
target 1852
]
edge [
source 879
target 1982
]
edge [
source 882
target 80
]
edge [
source 882
target 887
]
edge [
source 882
target 1021
]
edge [
source 882
target 1104
]
edge [
source 884
target 215
]
edge [
source 884
target 1579
]
edge [
source 886
target 411
]
edge [
source 886
target 535
]
edge [
source 887
target 502
]
edge [
source 887
target 1709
]
edge [
source 890
target 433
]
edge [
source 891
target 1832
]
edge [
source 892
target 316
]
edge [
source 892
target 1641
]
edge [
source 893
target 674
]
edge [
source 894
target 662
]
edge [
source 895
target 562
]
edge [
source 895
target 800
]
edge [
source 896
target 242
]
edge [
source 897
target 1000
]
edge [
source 897
target 1077
]
edge [
source 898
target 83
]
edge [
source 898
target 365
]
edge [
source 899
target 406
]
edge [
source 899
target 1856
]
edge [
source 900
target 75
]
edge [
source 900
target 674
]
edge [
source 900
target 835
]
edge [
source 901
target 1831
]
edge [
source 902
target 876
]
edge [
source 902
target 1046
]
edge [
source 902
target 1259
]
edge [
source 903
target 1124
]
edge [
source 904
target 1040
]
edge [
source 905
target 1315
]
edge [
source 905
target 1316
]
edge [
source 906
target 423
]
edge [
source 906
target 450
]
edge [
source 906
target 779
]
edge [
source 906
target 1952
]
edge [
source 907
target 62
]
edge [
source 910
target 216
]
edge [
source 912
target 1581
]
edge [
source 913
target 1270
]
edge [
source 916
target 1327
]
edge [
source 917
target 443
]
edge [
source 917
target 573
]
edge [
source 918
target 255
]
edge [
source 918
target 1127
]
edge [
source 920
target 757
]
edge [
source 920
target 1480
]
edge [
source 921
target 87
]
edge [
source 921
target 421
]
edge [
source 921
target 619
]
edge [
source 921
target 1610
]
edge [
source 924
target 1488
]
edge [
source 924
target 1940
]
edge [
source 925
target 118
]
edge [
source 925
target 220
]
edge [
source 925
target 1436
]
edge [
source 926
target 1569
]
edge [
source 926
target 1897
]
edge [
source 927
target 1791
]
edge [
source 928
target 763
]
edge [
source 931
target 17
]
edge [
source 932
target 503
]
edge [
source 932
target 1196
]
edge [
source 937
target 901
]
edge [
source 938
target 209
]
edge [
source 941
target 71
]
edge [
source 941
target 1106
]
edge [
source 942
target 766
]
edge [
source 945
target 364
]
edge [
source 946
target 1354
]
edge [
source 947
target 1086
]
edge [
source 947
target 1285
]
edge [
source 947
target 1529
]
edge [
source 948
target 10
]
edge [
source 948
target 620
]
edge [
source 948
target 991
]
edge [
source 949
target 1670
]
edge [
source 949
target 1727
]
edge [
source 950
target 910
]
edge [
source 950
target 1676
]
edge [
source 950
target 1961
]
edge [
source 952
target 138
]
edge [
source 952
target 1145
]
edge [
source 953
target 1168
]
edge [
source 954
target 1452
]
edge [
source 954
target 1757
]
edge [
source 955
target 906
]
edge [
source 956
target 838
]
edge [
source 956
target 950
]
edge [
source 956
target 985
]
edge [
source 956
target 1741
]
edge [
source 957
target 1318
]
edge [
source 960
target 2
]
edge [
source 961
target 441
]
edge [
source 961
target 1620
]
edge [
source 962
target 1295
]
edge [
source 963
target 90
]
edge [
source 963
target 656
]
edge [
source 966
target 962
]
edge [
source 967
target 25
]
edge [
source 972
target 900
]
edge [
source 973
target 390
]
edge [
source 973
target 1191
]
edge [
source 973
target 1764
]
edge [
source 974
target 1056
]
edge [
source 975
target 710
]
edge [
source 977
target 802
]
edge [
source 977
target 1264
]
edge [
source 979
target 895
]
edge [
source 979
target 1189
]
edge [
source 980
target 544
]
edge [
source 981
target 954
]
edge [
source 981
target 1905
]
edge [
source 982
target 289
]
edge [
source 982
target 1244
]
edge [
source 984
target 1088
]
edge [
source 985
target 771
]
edge [
source 987
target 1804
]
edge [
source 988
target 94
]
edge [
source 988
target 415
]
edge [
source 988
target 1418
]
edge [
source 989
target 1161
]
edge [
source 990
target 205
]
edge [
source 991
target 273
]
edge [
source 991
target 305
]
edge [
source 991
target 1273
]
edge [
source 991
target 1686
]
edge [
source 994
target 953
]
edge [
source 995
target 742
]
edge [
source 996
target 307
]
edge [
source 996
target 1384
]
edge [
source 997
target 1625
]
edge [
source 998
target 1251
]
edge [
source 998
target 1736
]
edge [
source 999
target 714
]
edge [
source 999
target 1385
]
edge [
source 999
target 1976
]
edge [
source 1000
target 1795
]
edge [
source 1002
target 1564
]
edge [
source 1003
target 1881
]
edge [
source 1004
target 1300
]
edge [
source 1004
target 1441
]
edge [
source 1004
target 1509
]
edge [
source 1005
target 1293
]
edge [
source 1006
target 532
]
edge [
source 1009
target 358
]
edge [
source 1009
target 794
]
edge [
source 1010
target 292
]
edge [
source 1014
target 29
]
edge [
source 1014
target 1260
]
edge [
source 1014
target 1317
]
edge [
source 1018
target 813
]
edge [
source 1019
target 374
]
edge [
source 1020
target 79
]
edge [
source 1020
target 540
]
edge [
source 1021
target 68
]
edge [
source 1021
target 1321
]
edge [
source 1022
target 85
]
edge [
source 1022
target 543
]
edge [
source 1024
target 197
]
edge [
source 1024
target 1219
]
edge [
source 1026
target 379
]
edge [
source 1026
target 1054
]
edge [
source 1028
target 890
]
edge [
source 1029
target 279
]
edge [
source 1029
target 1336
]
edge [
source 1029
target 1379
]
edge [
source 1030
target 1677
]
edge [
source 1031
target 1009
]
edge [
source 1034
target 846
]
edge [
source 1034
target 1456
]
edge [
source 1035
target 446
]
edge [
source 1036
target 1243
]
edge [
source 1037
target 473
]
edge [
source 1037
target 973
]
edge [
source 1040
target 493
]
edge [
source 1040
target 1093
]
edge [
source 1040
target 1986
]
edge [
source 1041
target 1511
]
edge [
source 1045
target 1148
]
edge [
source 1046
target 1239
]
edge [
source 1046
target 1413
]
edge [
source 1046
target 1968
]
edge [
source 1047
target 55
]
edge [
source 1047
target 243
]
edge [
source 1049
target 110
]
edge [
source 1049
target 1375
]
edge [
source 1050
target 1646
]
edge [
source 1051
target 1571
]
edge [
source 1052
target 599
]
edge [
source 1053
target 1294
]
edge [
source 1054
target 178
]
edge [
source 1054
target 1544
]
edge [
source 1056
target 451
]
edge [
source 1056
target 697
]
edge [
source 1056
target 1218
]
edge [
source 1056
target 1749
]
edge [
source 1057
target 505
]
edge [
source 1057
target 1860
]
edge [
source 1058
target 1153
]
edge [
source 1058
target 1404
]
edge [
source 1059
target 484
]
edge [
source 1060
target 1058
]
edge [
source 1061
target 949
]
edge [
source 1062
target 1896
]
edge [
source 1065
target 1299
]
edge [
source 1066
target 182
]
edge [
source 1066
target 856
]
edge [
source 1067
target 96
]
edge [
source 1067
target 208
]
edge [
source 1067
target 740
]
edge [
source 1071
target 320
]
edge [
source 1072
target 1529
]
edge [
source 1073
target 1142
]
edge [
source 1074
target 1139
]
edge [
source 1076
target 706
]
edge [
source 1076
target 1126
]
edge [
source 1077
target 1314
]
edge [
source 1077
target 1919
]
edge [
source 1081
target 680
]
edge [
source 1082
target 835
]
edge [
source 1082
target 926
]
edge [
source 1083
target 1110
]
edge [
source 1083
target 1322
]
edge [
source 1083
target 1357
]
edge [
source 1084
target 532
]
edge [
source 1084
target 1301
]
edge [
source 1084
target 1609
]
edge [
source 1085
target 1034
]
edge [
source 1085
target 1233
]
edge [
source 1086
target 1186
]
edge [
source 1086
target 1667
]
edge [
source 1087
target 1397
]
edge [
source 1087
target 1610
]
edge [
source 1088
target 1899
]
edge [
source 1090
target 24
]
edge [
source 1090
target 1493
]
edge [
source 1090
target 1739
]
edge [
source 1092
target 1119
]
edge [
source 1093
target 601
]
edge [
source 1095
target 756
]
edge [
source 1098
target 503
]
edge [
source 1100
target 925
]
edge [
source 1101
target 1952
]
edge [
source 1102
target 1697
]
edge [
source 1103
target 182
]
edge [
source 1104
target 1477
]
edge [
source 1104
target 1995
]
edge [
source 1105
target 1067
]
edge [
source 1106
target 1073
]
edge [
source 1106
target 1300
]
edge [
source 1107
target 1785
]
edge [
source 1108
target 614
]
edge [
source 1110
target 1050
]
edge [
source 1110
target 1801
]
edge [
source 1111
target 158
]
edge [
source 1111
target 903
]
edge [
source 1111
target 1217
]
edge [
source 1111
target 1935
]
edge [
source 1112
target 1132
]
edge [
source 1113
target 1282
]
edge [
source 1116
target 1694
]
edge [
source 1118
target 1521
]
edge [
source 1118
target 1888
]
edge [
source 1118
target 1962
]
edge [
source 1119
target 1228
]
edge [
source 1119
target 1238
]
edge [
source 1119
target 1961
]
edge [
source 1120
target 670
]
edge [
source 1121
target 555
]
edge [
source 1121
target 1118
]
edge [
source 1121
target 1276
]
edge [
source 1122
target 955
]
edge [
source 1122
target 1111
]
edge [
source 1122
target 1500
]
edge [
source 1122
target 1748
]
edge [
source 1123
target 1800
]
edge [
source 1124
target 692
]
edge [
source 1126
target 66
]
edge [
source 1127
target 1658
]
edge [
source 1132
target 226
]
edge [
source 1132
target 1707
]
edge [
source 1133
target 333
]
edge [
source 1134
target 163
]
edge [
source 1135
target 241
]
edge [
source 1136
target 392
]
edge [
source 1137
target 268
]
edge [
source 1138
target 1256
]
edge [
source 1138
target 1715
]
edge [
source 1139
target 1710
]
edge [
source 1140
target 578
]
edge [
source 1140
target 841
]
edge [
source 1141
target 1212
]
edge [
source 1142
target 1111
]
edge [
source 1142
target 1679
]
edge [
source 1143
target 525
]
edge [
source 1144
target 125
]
edge [
source 1145
target 947
]
edge [
source 1146
target 312
]
edge [
source 1146
target 335
]
edge [
source 1147
target 73
]
edge [
source 1148
target 988
]
edge [
source 1149
target 288
]
edge [
source 1149
target 734
]
edge [
source 1150
target 366
]
edge [
source 1152
target 682
]
edge [
source 1153
target 1486
]
edge [
source 1153
target 1841
]
edge [
source 1154
target 673
]
edge [
source 1156
target 996
]
edge [
source 1157
target 1173
]
edge [
source 1160
target 1382
]
edge [
source 1161
target 83
]
edge [
source 1161
target 1138
]
edge [
source 1164
target 1176
]
edge [
source 1166
target 195
]
edge [
source 1168
target 1832
]
edge [
source 1171
target 952
]
edge [
source 1172
target 1083
]
edge [
source 1173
target 426
]
edge [
source 1176
target 496
]
edge [
source 1178
target 1317
]
edge [
source 1180
target 1798
]
edge [
source 1183
target 1631
]
edge [
source 1184
target 282
]
edge [
source 1186
target 18
]
edge [
source 1186
target 1546
]
edge [
source 1189
target 1119
]
edge [
source 1189
target 1807
]
edge [
source 1190
target 47
]
edge [
source 1190
target 143
]
edge [
source 1191
target 979
]
edge [
source 1192
target 738
]
edge [
source 1196
target 59
]
edge [
source 1196
target 1658
]
edge [
source 1197
target 247
]
edge [
source 1197
target 770
]
edge [
source 1198
target 1301
]
edge [
source 1200
target 213
]
edge [
source 1200
target 1022
]
edge [
source 1200
target 1978
]
edge [
source 1201
target 719
]
edge [
source 1201
target 1267
]
edge [
source 1203
target 675
]
edge [
source 1203
target 973
]
edge [
source 1205
target 1766
]
edge [
source 1210
target 364
]
edge [
source 1211
target 81
]
edge [
source 1211
target 582
]
edge [
source 1212
target 619
]
edge [
source 1212
target 994
]
edge [
source 1212
target 1706
]
edge [
source 1213
target 313
]
edge [
source 1213
target 647
]
edge [
source 1217
target 817
]
edge [
source 1217
target 1211
]
edge [
source 1218
target 812
]
edge [
source 1219
target 932
]
edge [
source 1223
target 826
]
edge [
source 1223
target 1333
]
edge [
source 1225
target 602
]
edge [
source 1226
target 238
]
edge [
source 1226
target 1101
]
edge [
source 1227
target 948
]
edge [
source 1228
target 1822
]
edge [
source 1232
target 1673
]
edge [
source 1233
target 1794
]
edge [
source 1234
target 564
]
edge [
source 1234
target 882
]
edge [
source 1234
target 1537
]
edge [
source 1236
target 84
]
edge [
source 1237
target 393
]
edge [
source 1237
target 1529
]
edge [
source 1238
target 32
]
edge [
source 1238
target 165
]
edge [
source 1238
target 649
]
edge [
source 1239
target 136
]
edge [
source 1241
target 475
]
edge [
source 1241
target 982
]
edge [
source 1243
target 86
]
edge [
source 1244
target 1086
]
edge [
source 1244
target 1666
]
edge [
source 1245
target 1412
]
edge [
source 1246
target 591
]
edge [
source 1248
target 1670
]
edge [
source 1249
target 225
]
edge [
source 1251
target 932
]
edge [
source 1252
target 1796
]
edge [
source 1253
target 1059
]
edge [
source 1256
target 277
]
edge [
source 1256
target 789
]
edge [
source 1256
target 1776
]
edge [
source 1257
target 1838
]
edge [
source 1258
target 258
]
edge [
source 1259
target 657
]
edge [
source 1260
target 1192
]
edge [
source 1261
target 597
]
edge [
source 1262
target 317
]
edge [
source 1263
target 1520
]
edge [
source 1264
target 954
]
edge [
source 1265
target 1238
]
edge [
source 1266
target 1784
]
edge [
source 1267
target 1625
]
edge [
source 1268
target 1037
]
edge [
source 1270
target 125
]
edge [
source 1270
target 639
]
edge [
source 1270
target 1848
]
edge [
source 1271
target 533
]
edge [
source 1272
target 1026
]
edge [
source 1272
target 1157
]
edge [
source 1273
target 270
]
edge [
source 1273
target 950
]
edge [
source 1273
target 1681
]
edge [
source 1274
target 130
]
edge [
source 1275
target 777
]
edge [
source 1275
target 1707
]
edge [
source 1275
target 1709
]
edge [
source 1276
target 1024
]
edge [
source 1276
target 1914
]
edge [
source 1277
target 362
]
edge [
source 1278
target 1116
]
edge [
source 1279
target 719
]
edge [
source 1282
target 640
]
edge [
source 1284
target 808
]
edge [
source 1285
target 1977
]
edge [
source 1285
target 1999
]
edge [
source 1286
target 1360
]
edge [
source 1287
target 950
]
edge [
source 1288
target 205
]
edge [
source 1288
target 1270
]
edge [
source 1289
target 1077
]
edge [
source 1290
target 1436
]
edge [
source 1292
target 769
]
edge [
source 1293
target 990
]
edge [
source 1294
target 1835
]
edge [
source 1294
target 1957
]
edge [
source 1295
target 927
]
edge [
source 1295
target 1447
]
edge [
source 1296
target 1395
]
edge [
source 1299
target 1356
]
edge [
source 1300
target 694
]
edge [
source 1300
target 781
]
edge [
source 1301
target 642
]
edge [
source 1301
target 1045
]
edge [
source 1301
target 1500
]
edge [
source 1301
target 1559
]
edge [
source 1302
target 123
]
edge [
source 1302
target 789
]
edge [
source 1304
target 921
]
edge [
source 1305
target 471
]
edge [
source 1305
target 684
]
edge [
source 1305
target 1546
]
edge [
source 1305
target 1759
]
edge [
source 1306
target 1419
]
edge [
source 1311
target 504
]
edge [
source 1314
target 41
]
edge [
source 1314
target 1757
]
edge [
source 1315
target 917
]
edge [
source 1315
target 1018
]
edge [
source 1316
target 484
]
edge [
source 1316
target 1467
]
edge [
source 1316
target 1635
]
edge [
source 1316
target 1653
]
edge [
source 1316
target 1817
]
edge [
source 1317
target 723
]
edge [
source 1317
target 866
]
edge [
source 1318
target 17
]
edge [
source 1318
target 1649
]
edge [
source 1318
target 1876
]
edge [
source 1319
target 1301
]
edge [
source 1321
target 1305
]
edge [
source 1322
target 70
]
edge [
source 1322
target 1716
]
edge [
source 1323
target 812
]
edge [
source 1325
target 848
]
edge [
source 1325
target 1205
]
edge [
source 1326
target 253
]
edge [
source 1326
target 613
]
edge [
source 1327
target 991
]
edge [
source 1327
target 1633
]
edge [
source 1328
target 1983
]
edge [
source 1330
target 1290
]
edge [
source 1330
target 1865
]
edge [
source 1331
target 1305
]
edge [
source 1333
target 1438
]
edge [
source 1333
target 1774
]
edge [
source 1334
target 879
]
edge [
source 1335
target 629
]
edge [
source 1336
target 493
]
edge [
source 1339
target 224
]
edge [
source 1341
target 984
]
edge [
source 1343
target 749
]
edge [
source 1345
target 1288
]
edge [
source 1349
target 689
]
edge [
source 1350
target 1020
]
edge [
source 1351
target 135
]
edge [
source 1352
target 194
]
edge [
source 1352
target 568
]
edge [
source 1352
target 1256
]
edge [
source 1353
target 733
]
edge [
source 1354
target 1695
]
edge [
source 1354
target 1699
]
edge [
source 1356
target 1640
]
edge [
source 1356
target 1693
]
edge [
source 1357
target 563
]
edge [
source 1358
target 123
]
edge [
source 1360
target 127
]
edge [
source 1360
target 269
]
edge [
source 1360
target 1565
]
edge [
source 1361
target 998
]
edge [
source 1362
target 802
]
edge [
source 1364
target 1747
]
edge [
source 1366
target 750
]
edge [
source 1366
target 1499
]
edge [
source 1367
target 88
]
edge [
source 1370
target 125
]
edge [
source 1371
target 87
]
edge [
source 1371
target 869
]
edge [
source 1371
target 1330
]
edge [
source 1373
target 424
]
edge [
source 1373
target 1417
]
edge [
source 1374
target 1592
]
edge [
source 1375
target 512
]
edge [
source 1375
target 1041
]
edge [
source 1379
target 448
]
edge [
source 1379
target 458
]
edge [
source 1380
target 1244
]
edge [
source 1382
target 1232
]
edge [
source 1382
target 1895
]
edge [
source 1384
target 1439
]
edge [
source 1384
target 1890
]
edge [
source 1385
target 1134
]
edge [
source 1386
target 564
]
edge [
source 1388
target 1637
]
edge [
source 1389
target 248
]
edge [
source 1390
target 174
]
edge [
source 1390
target 1031
]
edge [
source 1390
target 1649
]
edge [
source 1391
target 746
]
edge [
source 1393
target 116
]
edge [
source 1394
target 467
]
edge [
source 1394
target 769
]
edge [
source 1395
target 1160
]
edge [
source 1397
target 1107
]
edge [
source 1398
target 1829
]
edge [
source 1401
target 1564
]
edge [
source 1402
target 1140
]
edge [
source 1403
target 242
]
edge [
source 1404
target 344
]
edge [
source 1405
target 376
]
edge [
source 1406
target 286
]
edge [
source 1406
target 1959
]
edge [
source 1407
target 386
]
edge [
source 1407
target 1470
]
edge [
source 1408
target 718
]
edge [
source 1409
target 1203
]
edge [
source 1410
target 549
]
edge [
source 1411
target 32
]
edge [
source 1412
target 383
]
edge [
source 1412
target 568
]
edge [
source 1413
target 1487
]
edge [
source 1414
target 468
]
edge [
source 1415
target 329
]
edge [
source 1417
target 869
]
edge [
source 1418
target 163
]
edge [
source 1418
target 1186
]
edge [
source 1419
target 191
]
edge [
source 1419
target 1912
]
edge [
source 1420
target 726
]
edge [
source 1421
target 1245
]
edge [
source 1421
target 1849
]
edge [
source 1422
target 1374
]
edge [
source 1424
target 137
]
edge [
source 1426
target 261
]
edge [
source 1427
target 1799
]
edge [
source 1430
target 1
]
edge [
source 1430
target 1900
]
edge [
source 1431
target 619
]
edge [
source 1431
target 1234
]
edge [
source 1431
target 1840
]
edge [
source 1433
target 619
]
edge [
source 1435
target 208
]
edge [
source 1436
target 741
]
edge [
source 1436
target 1785
]
edge [
source 1438
target 1384
]
edge [
source 1439
target 873
]
edge [
source 1439
target 1948
]
edge [
source 1440
target 926
]
edge [
source 1441
target 461
]
edge [
source 1442
target 332
]
edge [
source 1442
target 833
]
edge [
source 1442
target 1644
]
edge [
source 1443
target 694
]
edge [
source 1445
target 1503
]
edge [
source 1446
target 1797
]
edge [
source 1447
target 430
]
edge [
source 1448
target 322
]
edge [
source 1450
target 605
]
edge [
source 1450
target 1305
]
edge [
source 1452
target 980
]
edge [
source 1454
target 1666
]
edge [
source 1455
target 1361
]
edge [
source 1456
target 227
]
edge [
source 1457
target 641
]
edge [
source 1457
target 1935
]
edge [
source 1458
target 294
]
edge [
source 1459
target 712
]
edge [
source 1459
target 764
]
edge [
source 1462
target 1488
]
edge [
source 1463
target 600
]
edge [
source 1464
target 1824
]
edge [
source 1467
target 532
]
edge [
source 1467
target 1325
]
edge [
source 1467
target 1518
]
edge [
source 1469
target 335
]
edge [
source 1470
target 722
]
edge [
source 1470
target 941
]
edge [
source 1471
target 1237
]
edge [
source 1474
target 1009
]
edge [
source 1475
target 676
]
edge [
source 1475
target 1545
]
edge [
source 1477
target 1488
]
edge [
source 1477
target 1943
]
edge [
source 1480
target 333
]
edge [
source 1484
target 1360
]
edge [
source 1484
target 1692
]
edge [
source 1485
target 694
]
edge [
source 1485
target 1004
]
edge [
source 1485
target 1274
]
edge [
source 1485
target 1871
]
edge [
source 1486
target 1477
]
edge [
source 1487
target 1467
]
edge [
source 1488
target 573
]
edge [
source 1488
target 790
]
edge [
source 1488
target 1262
]
edge [
source 1490
target 158
]
edge [
source 1491
target 253
]
edge [
source 1491
target 1943
]
edge [
source 1493
target 1430
]
edge [
source 1493
target 1583
]
edge [
source 1498
target 74
]
edge [
source 1499
target 516
]
edge [
source 1499
target 649
]
edge [
source 1499
target 1261
]
edge [
source 1500
target 806
]
edge [
source 1500
target 1563
]
edge [
source 1501
target 1223
]
edge [
source 1503
target 462
]
edge [
source 1503
target 1087
]
edge [
source 1504
target 1268
]
edge [
source 1505
target 257
]
edge [
source 1505
target 1304
]
edge [
source 1505
target 1783
]
edge [
source 1507
target 705
]
edge [
source 1507
target 1709
]
edge [
source 1509
target 1770
]
edge [
source 1511
target 459
]
edge [
source 1511
target 989
]
edge [
source 1511
target 1108
]
edge [
source 1514
target 1725
]
edge [
source 1516
target 50
]
edge [
source 1516
target 1575
]
edge [
source 1518
target 306
]
edge [
source 1518
target 1238
]
edge [
source 1520
target 902
]
edge [
source 1520
target 1630
]
edge [
source 1521
target 30
]
edge [
source 1521
target 614
]
edge [
source 1521
target 1832
]
edge [
source 1523
target 1484
]
edge [
source 1525
target 1112
]
edge [
source 1526
target 1717
]
edge [
source 1527
target 778
]
edge [
source 1528
target 1409
]
edge [
source 1529
target 472
]
edge [
source 1529
target 1203
]
edge [
source 1529
target 1213
]
edge [
source 1530
target 956
]
edge [
source 1533
target 649
]
edge [
source 1533
target 946
]
edge [
source 1535
target 37
]
edge [
source 1535
target 342
]
edge [
source 1536
target 222
]
edge [
source 1537
target 1371
]
edge [
source 1538
target 1667
]
edge [
source 1541
target 185
]
edge [
source 1541
target 1528
]
edge [
source 1542
target 1925
]
edge [
source 1544
target 841
]
edge [
source 1545
target 178
]
edge [
source 1545
target 403
]
edge [
source 1546
target 550
]
edge [
source 1546
target 800
]
edge [
source 1546
target 1594
]
edge [
source 1548
target 1302
]
edge [
source 1549
target 1431
]
edge [
source 1551
target 351
]
edge [
source 1553
target 302
]
edge [
source 1555
target 139
]
edge [
source 1555
target 1859
]
edge [
source 1556
target 1394
]
edge [
source 1557
target 1920
]
edge [
source 1558
target 1121
]
edge [
source 1559
target 79
]
edge [
source 1559
target 297
]
edge [
source 1562
target 731
]
edge [
source 1563
target 1040
]
edge [
source 1563
target 1661
]
edge [
source 1564
target 621
]
edge [
source 1564
target 884
]
edge [
source 1564
target 1433
]
edge [
source 1564
target 1578
]
edge [
source 1565
target 14
]
edge [
source 1565
target 1675
]
edge [
source 1566
target 1318
]
edge [
source 1566
target 1921
]
edge [
source 1567
target 335
]
edge [
source 1568
target 555
]
edge [
source 1569
target 84
]
edge [
source 1570
target 23
]
edge [
source 1570
target 906
]
edge [
source 1571
target 257
]
edge [
source 1572
target 1028
]
edge [
source 1572
target 1485
]
edge [
source 1574
target 966
]
edge [
source 1575
target 1049
]
edge [
source 1575
target 1253
]
edge [
source 1575
target 1973
]
edge [
source 1576
target 189
]
edge [
source 1576
target 460
]
edge [
source 1577
target 982
]
edge [
source 1578
target 1788
]
edge [
source 1579
target 1430
]
edge [
source 1580
target 44
]
edge [
source 1581
target 873
]
edge [
source 1581
target 1605
]
edge [
source 1581
target 1982
]
edge [
source 1582
target 1688
]
edge [
source 1582
target 1768
]
edge [
source 1583
target 1198
]
edge [
source 1584
target 436
]
edge [
source 1584
target 1735
]
edge [
source 1586
target 1557
]
edge [
source 1587
target 565
]
edge [
source 1587
target 1319
]
edge [
source 1588
target 199
]
edge [
source 1589
target 882
]
edge [
source 1590
target 22
]
edge [
source 1590
target 1360
]
edge [
source 1590
target 1833
]
edge [
source 1592
target 755
]
edge [
source 1592
target 1457
]
edge [
source 1593
target 772
]
edge [
source 1594
target 1002
]
edge [
source 1594
target 1412
]
edge [
source 1595
target 1197
]
edge [
source 1597
target 1149
]
edge [
source 1598
target 1723
]
edge [
source 1602
target 393
]
edge [
source 1605
target 1903
]
edge [
source 1609
target 1010
]
edge [
source 1609
target 1289
]
edge [
source 1610
target 575
]
edge [
source 1610
target 628
]
edge [
source 1612
target 57
]
edge [
source 1613
target 1614
]
edge [
source 1614
target 1921
]
edge [
source 1615
target 631
]
edge [
source 1615
target 1567
]
edge [
source 1617
target 1595
]
edge [
source 1618
target 120
]
edge [
source 1619
target 1092
]
edge [
source 1620
target 1570
]
edge [
source 1621
target 1301
]
edge [
source 1623
target 707
]
edge [
source 1625
target 820
]
edge [
source 1625
target 1401
]
edge [
source 1630
target 668
]
edge [
source 1631
target 466
]
edge [
source 1631
target 1440
]
edge [
source 1631
target 1812
]
edge [
source 1633
target 1164
]
edge [
source 1634
target 55
]
edge [
source 1635
target 1613
]
edge [
source 1635
target 1766
]
edge [
source 1637
target 831
]
edge [
source 1638
target 1493
]
edge [
source 1640
target 60
]
edge [
source 1640
target 905
]
edge [
source 1640
target 1184
]
edge [
source 1641
target 1795
]
edge [
source 1643
target 437
]
edge [
source 1644
target 1026
]
edge [
source 1644
target 1689
]
edge [
source 1645
target 1568
]
edge [
source 1646
target 1226
]
edge [
source 1647
target 789
]
edge [
source 1649
target 1090
]
edge [
source 1649
target 1507
]
edge [
source 1649
target 1771
]
edge [
source 1651
target 44
]
edge [
source 1651
target 1287
]
edge [
source 1651
target 1992
]
edge [
source 1652
target 808
]
edge [
source 1653
target 428
]
edge [
source 1653
target 608
]
edge [
source 1653
target 715
]
edge [
source 1653
target 1570
]
edge [
source 1655
target 815
]
edge [
source 1658
target 1533
]
edge [
source 1658
target 1896
]
edge [
source 1660
target 161
]
edge [
source 1661
target 1682
]
edge [
source 1663
target 634
]
edge [
source 1663
target 949
]
edge [
source 1664
target 1118
]
edge [
source 1666
target 259
]
edge [
source 1666
target 1655
]
edge [
source 1666
target 1843
]
edge [
source 1667
target 746
]
edge [
source 1667
target 1925
]
edge [
source 1668
target 1631
]
edge [
source 1668
target 1916
]
edge [
source 1669
target 660
]
edge [
source 1669
target 1057
]
edge [
source 1670
target 659
]
edge [
source 1670
target 1990
]
edge [
source 1672
target 1645
]
edge [
source 1673
target 1969
]
edge [
source 1675
target 213
]
edge [
source 1675
target 1022
]
edge [
source 1675
target 1421
]
edge [
source 1676
target 521
]
edge [
source 1676
target 1858
]
edge [
source 1677
target 898
]
edge [
source 1678
target 154
]
edge [
source 1679
target 210
]
edge [
source 1680
target 1415
]
edge [
source 1681
target 448
]
edge [
source 1681
target 1353
]
edge [
source 1682
target 610
]
edge [
source 1684
target 1457
]
edge [
source 1685
target 58
]
edge [
source 1685
target 103
]
edge [
source 1685
target 1767
]
edge [
source 1686
target 1053
]
edge [
source 1686
target 1406
]
edge [
source 1686
target 1590
]
edge [
source 1688
target 469
]
edge [
source 1688
target 594
]
edge [
source 1688
target 1754
]
edge [
source 1689
target 942
]
edge [
source 1689
target 1119
]
edge [
source 1692
target 663
]
edge [
source 1692
target 1501
]
edge [
source 1693
target 437
]
edge [
source 1693
target 611
]
edge [
source 1693
target 1343
]
edge [
source 1694
target 1553
]
edge [
source 1695
target 1241
]
edge [
source 1695
target 1391
]
edge [
source 1696
target 1406
]
edge [
source 1696
target 1584
]
edge [
source 1697
target 1729
]
edge [
source 1698
target 59
]
edge [
source 1699
target 425
]
edge [
source 1699
target 1104
]
edge [
source 1699
target 1774
]
edge [
source 1704
target 1666
]
edge [
source 1706
target 1979
]
edge [
source 1707
target 364
]
edge [
source 1707
target 1110
]
edge [
source 1707
target 1314
]
edge [
source 1708
target 1327
]
edge [
source 1709
target 586
]
edge [
source 1709
target 1450
]
edge [
source 1709
target 1693
]
edge [
source 1710
target 629
]
edge [
source 1711
target 278
]
edge [
source 1713
target 507
]
edge [
source 1715
target 282
]
edge [
source 1715
target 354
]
edge [
source 1715
target 690
]
edge [
source 1715
target 1146
]
edge [
source 1716
target 577
]
edge [
source 1717
target 1782
]
edge [
source 1718
target 365
]
edge [
source 1719
target 441
]
edge [
source 1720
target 518
]
edge [
source 1722
target 1813
]
edge [
source 1723
target 382
]
edge [
source 1723
target 777
]
edge [
source 1724
target 1580
]
edge [
source 1725
target 796
]
edge [
source 1726
target 268
]
edge [
source 1726
target 947
]
edge [
source 1727
target 271
]
edge [
source 1727
target 1442
]
edge [
source 1728
target 69
]
edge [
source 1728
target 470
]
edge [
source 1729
target 1061
]
edge [
source 1734
target 64
]
edge [
source 1735
target 634
]
edge [
source 1735
target 1190
]
edge [
source 1736
target 359
]
edge [
source 1736
target 1156
]
edge [
source 1738
target 1462
]
edge [
source 1739
target 1211
]
edge [
source 1739
target 1784
]
edge [
source 1741
target 1998
]
edge [
source 1744
target 246
]
edge [
source 1745
target 1172
]
edge [
source 1747
target 897
]
edge [
source 1748
target 1769
]
edge [
source 1749
target 309
]
edge [
source 1749
target 381
]
edge [
source 1749
target 424
]
edge [
source 1753
target 124
]
edge [
source 1753
target 1894
]
edge [
source 1754
target 555
]
edge [
source 1755
target 501
]
edge [
source 1757
target 155
]
edge [
source 1757
target 429
]
edge [
source 1759
target 999
]
edge [
source 1762
target 1766
]
edge [
source 1764
target 85
]
edge [
source 1765
target 1724
]
edge [
source 1766
target 85
]
edge [
source 1766
target 111
]
edge [
source 1766
target 1592
]
edge [
source 1767
target 284
]
edge [
source 1768
target 1790
]
edge [
source 1769
target 1394
]
edge [
source 1770
target 494
]
edge [
source 1771
target 491
]
edge [
source 1771
target 1180
]
edge [
source 1771
target 1446
]
edge [
source 1772
target 1090
]
edge [
source 1774
target 308
]
edge [
source 1774
target 358
]
edge [
source 1776
target 1227
]
edge [
source 1778
target 685
]
edge [
source 1778
target 795
]
edge [
source 1780
target 1279
]
edge [
source 1782
target 1019
]
edge [
source 1783
target 1536
]
edge [
source 1784
target 568
]
edge [
source 1784
target 1212
]
edge [
source 1784
target 1273
]
edge [
source 1785
target 358
]
edge [
source 1785
target 795
]
edge [
source 1785
target 1414
]
edge [
source 1785
target 1638
]
edge [
source 1786
target 1197
]
edge [
source 1786
target 1318
]
edge [
source 1788
target 165
]
edge [
source 1788
target 1334
]
edge [
source 1790
target 388
]
edge [
source 1790
target 1722
]
edge [
source 1791
target 1439
]
edge [
source 1792
target 991
]
edge [
source 1794
target 1471
]
edge [
source 1795
target 521
]
edge [
source 1795
target 1249
]
edge [
source 1795
target 1778
]
edge [
source 1796
target 1505
]
edge [
source 1797
target 766
]
edge [
source 1797
target 1275
]
edge [
source 1798
target 1576
]
edge [
source 1799
target 1442
]
edge [
source 1800
target 1790
]
edge [
source 1801
target 1685
]
edge [
source 1804
target 1049
]
edge [
source 1807
target 1755
]
edge [
source 1808
target 1035
]
edge [
source 1809
target 83
]
edge [
source 1812
target 1467
]
edge [
source 1813
target 60
]
edge [
source 1813
target 1612
]
edge [
source 1816
target 1047
]
edge [
source 1816
target 1386
]
edge [
source 1817
target 956
]
edge [
source 1817
target 1201
]
edge [
source 1819
target 64
]
edge [
source 1819
target 1051
]
edge [
source 1821
target 1122
]
edge [
source 1822
target 1084
]
edge [
source 1824
target 1664
]
edge [
source 1827
target 149
]
edge [
source 1827
target 999
]
edge [
source 1829
target 603
]
edge [
source 1829
target 1458
]
edge [
source 1830
target 1784
]
edge [
source 1831
target 1951
]
edge [
source 1832
target 1005
]
edge [
source 1832
target 1328
]
edge [
source 1832
target 1511
]
edge [
source 1832
target 1566
]
edge [
source 1832
target 1914
]
edge [
source 1832
target 1928
]
edge [
source 1833
target 1845
]
edge [
source 1834
target 611
]
edge [
source 1835
target 680
]
edge [
source 1837
target 996
]
edge [
source 1838
target 1366
]
edge [
source 1838
target 1435
]
edge [
source 1840
target 1491
]
edge [
source 1840
target 1786
]
edge [
source 1841
target 1024
]
edge [
source 1841
target 1082
]
edge [
source 1842
target 579
]
edge [
source 1843
target 100
]
edge [
source 1843
target 812
]
edge [
source 1845
target 393
]
edge [
source 1846
target 349
]
edge [
source 1847
target 854
]
edge [
source 1848
target 1653
]
edge [
source 1849
target 1054
]
edge [
source 1849
target 1084
]
edge [
source 1849
target 1577
]
edge [
source 1852
target 1475
]
edge [
source 1856
target 1788
]
edge [
source 1858
target 88
]
edge [
source 1858
target 704
]
edge [
source 1859
target 104
]
edge [
source 1859
target 918
]
edge [
source 1860
target 1541
]
edge [
source 1861
target 1809
]
edge [
source 1863
target 1960
]
edge [
source 1865
target 347
]
edge [
source 1867
target 887
]
edge [
source 1868
target 639
]
edge [
source 1869
target 625
]
edge [
source 1871
target 419
]
edge [
source 1873
target 481
]
edge [
source 1876
target 1445
]
edge [
source 1881
target 1749
]
edge [
source 1885
target 738
]
edge [
source 1886
target 79
]
edge [
source 1887
target 1358
]
edge [
source 1888
target 1183
]
edge [
source 1890
target 401
]
edge [
source 1890
target 1735
]
edge [
source 1894
target 582
]
edge [
source 1895
target 991
]
edge [
source 1896
target 981
]
edge [
source 1896
target 1795
]
edge [
source 1897
target 828
]
edge [
source 1898
target 1635
]
edge [
source 1899
target 531
]
edge [
source 1899
target 1523
]
edge [
source 1900
target 180
]
edge [
source 1900
target 399
]
edge [
source 1902
target 584
]
edge [
source 1903
target 913
]
edge [
source 1903
target 995
]
edge [
source 1904
target 782
]
edge [
source 1905
target 367
]
edge [
source 1905
target 1727
]
edge [
source 1911
target 278
]
edge [
source 1912
target 1354
]
edge [
source 1914
target 796
]
edge [
source 1914
target 1315
]
edge [
source 1916
target 1190
]
edge [
source 1919
target 562
]
edge [
source 1920
target 16
]
edge [
source 1920
target 328
]
edge [
source 1921
target 307
]
edge [
source 1921
target 1516
]
edge [
source 1921
target 1597
]
edge [
source 1923
target 1014
]
edge [
source 1924
target 164
]
edge [
source 1925
target 494
]
edge [
source 1925
target 961
]
edge [
source 1928
target 1004
]
edge [
source 1933
target 639
]
edge [
source 1933
target 981
]
edge [
source 1935
target 404
]
edge [
source 1935
target 1390
]
edge [
source 1935
target 1660
]
edge [
source 1935
target 1762
]
edge [
source 1936
target 386
]
edge [
source 1938
target 1652
]
edge [
source 1940
target 1669
]
edge [
source 1942
target 1813
]
edge [
source 1942
target 1935
]
edge [
source 1943
target 6
]
edge [
source 1943
target 76
]
edge [
source 1943
target 1118
]
edge [
source 1945
target 115
]
edge [
source 1946
target 851
]
edge [
source 1946
target 1076
]
edge [
source 1948
target 331
]
edge [
source 1948
target 588
]
edge [
source 1948
target 1535
]
edge [
source 1951
target 988
]
edge [
source 1952
target 115
]
edge [
source 1952
target 1450
]
edge [
source 1952
target 1903
]
edge [
source 1953
target 385
]
edge [
source 1954
target 202
]
edge [
source 1957
target 1623
]
edge [
source 1957
target 1634
]
edge [
source 1959
target 555
]
edge [
source 1960
target 360
]
edge [
source 1961
target 987
]
edge [
source 1961
target 1985
]
edge [
source 1962
target 912
]
edge [
source 1962
target 1037
]
edge [
source 1962
target 1977
]
edge [
source 1964
target 100
]
edge [
source 1964
target 1306
]
edge [
source 1964
target 1686
]
edge [
source 1965
target 921
]
edge [
source 1967
target 1545
]
edge [
source 1968
target 734
]
edge [
source 1968
target 1252
]
edge [
source 1969
target 470
]
edge [
source 1969
target 1140
]
edge [
source 1969
target 1962
]
edge [
source 1970
target 1562
]
edge [
source 1972
target 1849
]
edge [
source 1973
target 284
]
edge [
source 1976
target 28
]
edge [
source 1977
target 426
]
edge [
source 1977
target 1029
]
edge [
source 1978
target 948
]
edge [
source 1979
target 931
]
edge [
source 1980
target 1095
]
edge [
source 1982
target 817
]
edge [
source 1982
target 1427
]
edge [
source 1983
target 321
]
edge [
source 1985
target 118
]
edge [
source 1986
target 545
]
edge [
source 1986
target 1745
]
edge [
source 1990
target 1373
]
edge [
source 1992
target 1141
]
edge [
source 1994
target 37
]
edge [
source 1995
target 454
]
edge [
source 1995
target 642
]
edge [
source 1997
target 192
]
edge [
source 1997
target 1257
]
edge [
source 1998
target 1277
]
edge [
source 1999
target 1651
]
]
