# Supplementary material for: BFL: a node and edge betweenness based fast layout algorithm for large scale networks
Source: BMC Bioinformatics. 2009 Jan 15;10:19. doi: 10.1186/1471-2105-10-19 (PMC2753844; doi:10.1186/1471-2105-10-19)
Supplement: Additional file 1 — Network data. UO analysis dataset used for layout comparison in GML, TUL, NET, and CSML file. CSML file has been stripped of all metadata not related to the graph structure. Zip file should be extracted for all data. [file 1471-2105-10-19-S1.zip › 2000.net]

*Vertices 2000
1 1
2 2
3 3
4 4
5 5
6 6
7 7
8 8
9 9
10 10
11 11
12 12
13 13
14 14
15 15
16 16
17 17
18 18
19 19
20 20
21 21
22 22
23 23
24 24
25 25
26 26
27 27
28 28
29 29
30 30
31 31
32 32
33 33
34 34
35 35
36 36
37 37
38 38
39 39
40 40
41 41
42 42
43 43
44 44
45 45
46 46
47 47
48 48
49 49
50 50
51 51
52 52
53 53
54 54
55 55
56 56
57 57
58 58
59 59
60 60
61 61
62 62
63 63
64 64
65 65
66 66
67 67
68 68
69 69
70 70
71 71
72 72
73 73
74 74
75 75
76 76
77 77
78 78
79 79
80 80
81 81
82 82
83 83
84 84
85 85
86 86
87 87
88 88
89 89
90 90
91 91
92 92
93 93
94 94
95 95
96 96
97 97
98 98
99 99
100 100
101 101
102 102
103 103
104 104
105 105
106 106
107 107
108 108
109 109
110 110
111 111
112 112
113 113
114 114
115 115
116 116
117 117
118 118
119 119
120 120
121 121
122 122
123 123
124 124
125 125
126 126
127 127
128 128
129 129
130 130
131 131
132 132
133 133
134 134
135 135
136 136
137 137
138 138
139 139
140 140
141 141
142 142
143 143
144 144
145 145
146 146
147 147
148 148
149 149
150 150
151 151
152 152
153 153
154 154
155 155
156 156
157 157
158 158
159 159
160 160
161 161
162 162
163 163
164 164
165 165
166 166
167 167
168 168
169 169
170 170
171 171
172 172
173 173
174 174
175 175
176 176
177 177
178 178
179 179
180 180
181 181
182 182
183 183
184 184
185 185
186 186
187 187
188 188
189 189
190 190
191 191
192 192
193 193
194 194
195 195
196 196
197 197
198 198
199 199
200 200
201 201
202 202
203 203
204 204
205 205
206 206
207 207
208 208
209 209
210 210
211 211
212 212
213 213
214 214
215 215
216 216
217 217
218 218
219 219
220 220
221 221
222 222
223 223
224 224
225 225
226 226
227 227
228 228
229 229
230 230
231 231
232 232
233 233
234 234
235 235
236 236
237 237
238 238
239 239
240 240
241 241
242 242
243 243
244 244
245 245
246 246
247 247
248 248
249 249
250 250
251 251
252 252
253 253
254 254
255 255
256 256
257 257
258 258
259 259
260 260
261 261
262 262
263 263
264 264
265 265
266 266
267 267
268 268
269 269
270 270
271 271
272 272
273 273
274 274
275 275
276 276
277 277
278 278
279 279
280 280
281 281
282 282
283 283
284 284
285 285
286 286
287 287
288 288
289 289
290 290
291 291
292 292
293 293
294 294
295 295
296 296
297 297
298 298
299 299
300 300
301 301
302 302
303 303
304 304
305 305
306 306
307 307
308 308
309 309
310 310
311 311
312 312
313 313
314 314
315 315
316 316
317 317
318 318
319 319
320 320
321 321
322 322
323 323
324 324
325 325
326 326
327 327
328 328
329 329
330 330
331 331
332 332
333 333
334 334
335 335
336 336
337 337
338 338
339 339
340 340
341 341
342 342
343 343
344 344
345 345
346 346
347 347
348 348
349 349
350 350
351 351
352 352
353 353
354 354
355 355
356 356
357 357
358 358
359 359
360 360
361 361
362 362
363 363
364 364
365 365
366 366
367 367
368 368
369 369
370 370
371 371
372 372
373 373
374 374
375 375
376 376
377 377
378 378
379 379
380 380
381 381
382 382
383 383
384 384
385 385
386 386
387 387
388 388
389 389
390 390
391 391
392 392
393 393
394 394
395 395
396 396
397 397
398 398
399 399
400 400
401 401
402 402
403 403
404 404
405 405
406 406
407 407
408 408
409 409
410 410
411 411
412 412
413 413
414 414
415 415
416 416
417 417
418 418
419 419
420 420
421 421
422 422
423 423
424 424
425 425
426 426
427 427
428 428
429 429
430 430
431 431
432 432
433 433
434 434
435 435
436 436
437 437
438 438
439 439
440 440
441 441
442 442
443 443
444 444
445 445
446 446
447 447
448 448
449 449
450 450
451 451
452 452
453 453
454 454
455 455
456 456
457 457
458 458
459 459
460 460
461 461
462 462
463 463
464 464
465 465
466 466
467 467
468 468
469 469
470 470
471 471
472 472
473 473
474 474
475 475
476 476
477 477
478 478
479 479
480 480
481 481
482 482
483 483
484 484
485 485
486 486
487 487
488 488
489 489
490 490
491 491
492 492
493 493
494 494
495 495
496 496
497 497
498 498
499 499
500 500
501 501
502 502
503 503
504 504
505 505
506 506
507 507
508 508
509 509
510 510
511 511
512 512
513 513
514 514
515 515
516 516
517 517
518 518
519 519
520 520
521 521
522 522
523 523
524 524
525 525
526 526
527 527
528 528
529 529
530 530
531 531
532 532
533 533
534 534
535 535
536 536
537 537
538 538
539 539
540 540
541 541
542 542
543 543
544 544
545 545
546 546
547 547
548 548
549 549
550 550
551 551
552 552
553 553
554 554
555 555
556 556
557 557
558 558
559 559
560 560
561 561
562 562
563 563
564 564
565 565
566 566
567 567
568 568
569 569
570 570
571 571
572 572
573 573
574 574
575 575
576 576
577 577
578 578
579 579
580 580
581 581
582 582
583 583
584 584
585 585
586 586
587 587
588 588
589 589
590 590
591 591
592 592
593 593
594 594
595 595
596 596
597 597
598 598
599 599
600 600
601 601
602 602
603 603
604 604
605 605
606 606
607 607
608 608
609 609
610 610
611 611
612 612
613 613
614 614
615 615
616 616
617 617
618 618
619 619
620 620
621 621
622 622
623 623
624 624
625 625
626 626
627 627
628 628
629 629
630 630
631 631
632 632
633 633
634 634
635 635
636 636
637 637
638 638
639 639
640 640
641 641
642 642
643 643
644 644
645 645
646 646
647 647
648 648
649 649
650 650
651 651
652 652
653 653
654 654
655 655
656 656
657 657
658 658
659 659
660 660
661 661
662 662
663 663
664 664
665 665
666 666
667 667
668 668
669 669
670 670
671 671
672 672
673 673
674 674
675 675
676 676
677 677
678 678
679 679
680 680
681 681
682 682
683 683
684 684
685 685
686 686
687 687
688 688
689 689
690 690
691 691
692 692
693 693
694 694
695 695
696 696
697 697
698 698
699 699
700 700
701 701
702 702
703 703
704 704
705 705
706 706
707 707
708 708
709 709
710 710
711 711
712 712
713 713
714 714
715 715
716 716
717 717
718 718
719 719
720 720
721 721
722 722
723 723
724 724
725 725
726 726
727 727
728 728
729 729
730 730
731 731
732 732
733 733
734 734
735 735
736 736
737 737
738 738
739 739
740 740
741 741
742 742
743 743
744 744
745 745
746 746
747 747
748 748
749 749
750 750
751 751
752 752
753 753
754 754
755 755
756 756
757 757
758 758
759 759
760 760
761 761
762 762
763 763
764 764
765 765
766 766
767 767
768 768
769 769
770 770
771 771
772 772
773 773
774 774
775 775
776 776
777 777
778 778
779 779
780 780
781 781
782 782
783 783
784 784
785 785
786 786
787 787
788 788
789 789
790 790
791 791
792 792
793 793
794 794
795 795
796 796
797 797
798 798
799 799
800 800
801 801
802 802
803 803
804 804
805 805
806 806
807 807
808 808
809 809
810 810
811 811
812 812
813 813
814 814
815 815
816 816
817 817
818 818
819 819
820 820
821 821
822 822
823 823
824 824
825 825
826 826
827 827
828 828
829 829
830 830
831 831
832 832
833 833
834 834
835 835
836 836
837 837
838 838
839 839
840 840
841 841
842 842
843 843
844 844
845 845
846 846
847 847
848 848
849 849
850 850
851 851
852 852
853 853
854 854
855 855
856 856
857 857
858 858
859 859
860 860
861 861
862 862
863 863
864 864
865 865
866 866
867 867
868 868
869 869
870 870
871 871
872 872
873 873
874 874
875 875
876 876
877 877
878 878
879 879
880 880
881 881
882 882
883 883
884 884
885 885
886 886
887 887
888 888
889 889
890 890
891 891
892 892
893 893
894 894
895 895
896 896
897 897
898 898
899 899
900 900
901 901
902 902
903 903
904 904
905 905
906 906
907 907
908 908
909 909
910 910
911 911
912 912
913 913
914 914
915 915
916 916
917 917
918 918
919 919
920 920
921 921
922 922
923 923
924 924
925 925
926 926
927 927
928 928
929 929
930 930
931 931
932 932
933 933
934 934
935 935
936 936
937 937
938 938
939 939
940 940
941 941
942 942
943 943
944 944
945 945
946 946
947 947
948 948
949 949
950 950
951 951
952 952
953 953
954 954
955 955
956 956
957 957
958 958
959 959
960 960
961 961
962 962
963 963
964 964
965 965
966 966
967 967
968 968
969 969
970 970
971 971
972 972
973 973
974 974
975 975
976 976
977 977
978 978
979 979
980 980
981 981
982 982
983 983
984 984
985 985
986 986
987 987
988 988
989 989
990 990
991 991
992 992
993 993
994 994
995 995
996 996
997 997
998 998
999 999
1000 1000
1001 1001
1002 1002
1003 1003
1004 1004
1005 1005
1006 1006
1007 1007
1008 1008
1009 1009
1010 1010
1011 1011
1012 1012
1013 1013
1014 1014
1015 1015
1016 1016
1017 1017
1018 1018
1019 1019
1020 1020
1021 1021
1022 1022
1023 1023
1024 1024
1025 1025
1026 1026
1027 1027
1028 1028
1029 1029
1030 1030
1031 1031
1032 1032
1033 1033
1034 1034
1035 1035
1036 1036
1037 1037
1038 1038
1039 1039
1040 1040
1041 1041
1042 1042
1043 1043
1044 1044
1045 1045
1046 1046
1047 1047
1048 1048
1049 1049
1050 1050
1051 1051
1052 1052
1053 1053
1054 1054
1055 1055
1056 1056
1057 1057
1058 1058
1059 1059
1060 1060
1061 1061
1062 1062
1063 1063
1064 1064
1065 1065
1066 1066
1067 1067
1068 1068
1069 1069
1070 1070
1071 1071
1072 1072
1073 1073
1074 1074
1075 1075
1076 1076
1077 1077
1078 1078
1079 1079
1080 1080
1081 1081
1082 1082
1083 1083
1084 1084
1085 1085
1086 1086
1087 1087
1088 1088
1089 1089
1090 1090
1091 1091
1092 1092
1093 1093
1094 1094
1095 1095
1096 1096
1097 1097
1098 1098
1099 1099
1100 1100
1101 1101
1102 1102
1103 1103
1104 1104
1105 1105
1106 1106
1107 1107
1108 1108
1109 1109
1110 1110
1111 1111
1112 1112
1113 1113
1114 1114
1115 1115
1116 1116
1117 1117
1118 1118
1119 1119
1120 1120
1121 1121
1122 1122
1123 1123
1124 1124
1125 1125
1126 1126
1127 1127
1128 1128
1129 1129
1130 1130
1131 1131
1132 1132
1133 1133
1134 1134
1135 1135
1136 1136
1137 1137
1138 1138
1139 1139
1140 1140
1141 1141
1142 1142
1143 1143
1144 1144
1145 1145
1146 1146
1147 1147
1148 1148
1149 1149
1150 1150
1151 1151
1152 1152
1153 1153
1154 1154
1155 1155
1156 1156
1157 1157
1158 1158
1159 1159
1160 1160
1161 1161
1162 1162
1163 1163
1164 1164
1165 1165
1166 1166
1167 1167
1168 1168
1169 1169
1170 1170
1171 1171
1172 1172
1173 1173
1174 1174
1175 1175
1176 1176
1177 1177
1178 1178
1179 1179
1180 1180
1181 1181
1182 1182
1183 1183
1184 1184
1185 1185
1186 1186
1187 1187
1188 1188
1189 1189
1190 1190
1191 1191
1192 1192
1193 1193
1194 1194
1195 1195
1196 1196
1197 1197
1198 1198
1199 1199
1200 1200
1201 1201
1202 1202
1203 1203
1204 1204
1205 1205
1206 1206
1207 1207
1208 1208
1209 1209
1210 1210
1211 1211
1212 1212
1213 1213
1214 1214
1215 1215
1216 1216
1217 1217
1218 1218
1219 1219
1220 1220
1221 1221
1222 1222
1223 1223
1224 1224
1225 1225
1226 1226
1227 1227
1228 1228
1229 1229
1230 1230
1231 1231
1232 1232
1233 1233
1234 1234
1235 1235
1236 1236
1237 1237
1238 1238
1239 1239
1240 1240
1241 1241
1242 1242
1243 1243
1244 1244
1245 1245
1246 1246
1247 1247
1248 1248
1249 1249
1250 1250
1251 1251
1252 1252
1253 1253
1254 1254
1255 1255
1256 1256
1257 1257
1258 1258
1259 1259
1260 1260
1261 1261
1262 1262
1263 1263
1264 1264
1265 1265
1266 1266
1267 1267
1268 1268
1269 1269
1270 1270
1271 1271
1272 1272
1273 1273
1274 1274
1275 1275
1276 1276
1277 1277
1278 1278
1279 1279
1280 1280
1281 1281
1282 1282
1283 1283
1284 1284
1285 1285
1286 1286
1287 1287
1288 1288
1289 1289
1290 1290
1291 1291
1292 1292
1293 1293
1294 1294
1295 1295
1296 1296
1297 1297
1298 1298
1299 1299
1300 1300
1301 1301
1302 1302
1303 1303
1304 1304
1305 1305
1306 1306
1307 1307
1308 1308
1309 1309
1310 1310
1311 1311
1312 1312
1313 1313
1314 1314
1315 1315
1316 1316
1317 1317
1318 1318
1319 1319
1320 1320
1321 1321
1322 1322
1323 1323
1324 1324
1325 1325
1326 1326
1327 1327
1328 1328
1329 1329
1330 1330
1331 1331
1332 1332
1333 1333
1334 1334
1335 1335
1336 1336
1337 1337
1338 1338
1339 1339
1340 1340
1341 1341
1342 1342
1343 1343
1344 1344
1345 1345
1346 1346
1347 1347
1348 1348
1349 1349
1350 1350
1351 1351
1352 1352
1353 1353
1354 1354
1355 1355
1356 1356
1357 1357
1358 1358
1359 1359
1360 1360
1361 1361
1362 1362
1363 1363
1364 1364
1365 1365
1366 1366
1367 1367
1368 1368
1369 1369
1370 1370
1371 1371
1372 1372
1373 1373
1374 1374
1375 1375
1376 1376
1377 1377
1378 1378
1379 1379
1380 1380
1381 1381
1382 1382
1383 1383
1384 1384
1385 1385
1386 1386
1387 1387
1388 1388
1389 1389
1390 1390
1391 1391
1392 1392
1393 1393
1394 1394
1395 1395
1396 1396
1397 1397
1398 1398
1399 1399
1400 1400
1401 1401
1402 1402
1403 1403
1404 1404
1405 1405
1406 1406
1407 1407
1408 1408
1409 1409
1410 1410
1411 1411
1412 1412
1413 1413
1414 1414
1415 1415
1416 1416
1417 1417
1418 1418
1419 1419
1420 1420
1421 1421
1422 1422
1423 1423
1424 1424
1425 1425
1426 1426
1427 1427
1428 1428
1429 1429
1430 1430
1431 1431
1432 1432
1433 1433
1434 1434
1435 1435
1436 1436
1437 1437
1438 1438
1439 1439
1440 1440
1441 1441
1442 1442
1443 1443
1444 1444
1445 1445
1446 1446
1447 1447
1448 1448
1449 1449
1450 1450
1451 1451
1452 1452
1453 1453
1454 1454
1455 1455
1456 1456
1457 1457
1458 1458
1459 1459
1460 1460
1461 1461
1462 1462
1463 1463
1464 1464
1465 1465
1466 1466
1467 1467
1468 1468
1469 1469
1470 1470
1471 1471
1472 1472
1473 1473
1474 1474
1475 1475
1476 1476
1477 1477
1478 1478
1479 1479
1480 1480
1481 1481
1482 1482
1483 1483
1484 1484
1485 1485
1486 1486
1487 1487
1488 1488
1489 1489
1490 1490
1491 1491
1492 1492
1493 1493
1494 1494
1495 1495
1496 1496
1497 1497
1498 1498
1499 1499
1500 1500
1501 1501
1502 1502
1503 1503
1504 1504
1505 1505
1506 1506
1507 1507
1508 1508
1509 1509
1510 1510
1511 1511
1512 1512
1513 1513
1514 1514
1515 1515
1516 1516
1517 1517
1518 1518
1519 1519
1520 1520
1521 1521
1522 1522
1523 1523
1524 1524
1525 1525
1526 1526
1527 1527
1528 1528
1529 1529
1530 1530
1531 1531
1532 1532
1533 1533
1534 1534
1535 1535
1536 1536
1537 1537
1538 1538
1539 1539
1540 1540
1541 1541
1542 1542
1543 1543
1544 1544
1545 1545
1546 1546
1547 1547
1548 1548
1549 1549
1550 1550
1551 1551
1552 1552
1553 1553
1554 1554
1555 1555
1556 1556
1557 1557
1558 1558
1559 1559
1560 1560
1561 1561
1562 1562
1563 1563
1564 1564
1565 1565
1566 1566
1567 1567
1568 1568
1569 1569
1570 1570
1571 1571
1572 1572
1573 1573
1574 1574
1575 1575
1576 1576
1577 1577
1578 1578
1579 1579
1580 1580
1581 1581
1582 1582
1583 1583
1584 1584
1585 1585
1586 1586
1587 1587
1588 1588
1589 1589
1590 1590
1591 1591
1592 1592
1593 1593
1594 1594
1595 1595
1596 1596
1597 1597
1598 1598
1599 1599
1600 1600
1601 1601
1602 1602
1603 1603
1604 1604
1605 1605
1606 1606
1607 1607
1608 1608
1609 1609
1610 1610
1611 1611
1612 1612
1613 1613
1614 1614
1615 1615
1616 1616
1617 1617
1618 1618
1619 1619
1620 1620
1621 1621
1622 1622
1623 1623
1624 1624
1625 1625
1626 1626
1627 1627
1628 1628
1629 1629
1630 1630
1631 1631
1632 1632
1633 1633
1634 1634
1635 1635
1636 1636
1637 1637
1638 1638
1639 1639
1640 1640
1641 1641
1642 1642
1643 1643
1644 1644
1645 1645
1646 1646
1647 1647
1648 1648
1649 1649
1650 1650
1651 1651
1652 1652
1653 1653
1654 1654
1655 1655
1656 1656
1657 1657
1658 1658
1659 1659
1660 1660
1661 1661
1662 1662
1663 1663
1664 1664
1665 1665
1666 1666
1667 1667
1668 1668
1669 1669
1670 1670
1671 1671
1672 1672
1673 1673
1674 1674
1675 1675
1676 1676
1677 1677
1678 1678
1679 1679
1680 1680
1681 1681
1682 1682
1683 1683
1684 1684
1685 1685
1686 1686
1687 1687
1688 1688
1689 1689
1690 1690
1691 1691
1692 1692
1693 1693
1694 1694
1695 1695
1696 1696
1697 1697
1698 1698
1699 1699
1700 1700
1701 1701
1702 1702
1703 1703
1704 1704
1705 1705
1706 1706
1707 1707
1708 1708
1709 1709
1710 1710
1711 1711
1712 1712
1713 1713
1714 1714
1715 1715
1716 1716
1717 1717
1718 1718
1719 1719
1720 1720
1721 1721
1722 1722
1723 1723
1724 1724
1725 1725
1726 1726
1727 1727
1728 1728
1729 1729
1730 1730
1731 1731
1732 1732
1733 1733
1734 1734
1735 1735
1736 1736
1737 1737
1738 1738
1739 1739
1740 1740
1741 1741
1742 1742
1743 1743
1744 1744
1745 1745
1746 1746
1747 1747
1748 1748
1749 1749
1750 1750
1751 1751
1752 1752
1753 1753
1754 1754
1755 1755
1756 1756
1757 1757
1758 1758
1759 1759
1760 1760
1761 1761
1762 1762
1763 1763
1764 1764
1765 1765
1766 1766
1767 1767
1768 1768
1769 1769
1770 1770
1771 1771
1772 1772
1773 1773
1774 1774
1775 1775
1776 1776
1777 1777
1778 1778
1779 1779
1780 1780
1781 1781
1782 1782
1783 1783
1784 1784
1785 1785
1786 1786
1787 1787
1788 1788
1789 1789
1790 1790
1791 1791
1792 1792
1793 1793
1794 1794
1795 1795
1796 1796
1797 1797
1798 1798
1799 1799
1800 1800
1801 1801
1802 1802
1803 1803
1804 1804
1805 1805
1806 1806
1807 1807
1808 1808
1809 1809
1810 1810
1811 1811
1812 1812
1813 1813
1814 1814
1815 1815
1816 1816
1817 1817
1818 1818
1819 1819
1820 1820
1821 1821
1822 1822
1823 1823
1824 1824
1825 1825
1826 1826
1827 1827
1828 1828
1829 1829
1830 1830
1831 1831
1832 1832
1833 1833
1834 1834
1835 1835
1836 1836
1837 1837
1838 1838
1839 1839
1840 1840
1841 1841
1842 1842
1843 1843
1844 1844
1845 1845
1846 1846
1847 1847
1848 1848
1849 1849
1850 1850
1851 1851
1852 1852
1853 1853
1854 1854
1855 1855
1856 1856
1857 1857
1858 1858
1859 1859
1860 1860
1861 1861
1862 1862
1863 1863
1864 1864
1865 1865
1866 1866
1867 1867
1868 1868
1869 1869
1870 1870
1871 1871
1872 1872
1873 1873
1874 1874
1875 1875
1876 1876
1877 1877
1878 1878
1879 1879
1880 1880
1881 1881
1882 1882
1883 1883
1884 1884
1885 1885
1886 1886
1887 1887
1888 1888
1889 1889
1890 1890
1891 1891
1892 1892
1893 1893
1894 1894
1895 1895
1896 1896
1897 1897
1898 1898
1899 1899
1900 1900
1901 1901
1902 1902
1903 1903
1904 1904
1905 1905
1906 1906
1907 1907
1908 1908
1909 1909
1910 1910
1911 1911
1912 1912
1913 1913
1914 1914
1915 1915
1916 1916
1917 1917
1918 1918
1919 1919
1920 1920
1921 1921
1922 1922
1923 1923
1924 1924
1925 1925
1926 1926
1927 1927
1928 1928
1929 1929
1930 1930
1931 1931
1932 1932
1933 1933
1934 1934
1935 1935
1936 1936
1937 1937
1938 1938
1939 1939
1940 1940
1941 1941
1942 1942
1943 1943
1944 1944
1945 1945
1946 1946
1947 1947
1948 1948
1949 1949
1950 1950
1951 1951
1952 1952
1953 1953
1954 1954
1955 1955
1956 1956
1957 1957
1958 1958
1959 1959
1960 1960
1961 1961
1962 1962
1963 1963
1964 1964
1965 1965
1966 1966
1967 1967
1968 1968
1969 1969
1970 1970
1971 1971
1972 1972
1973 1973
1974 1974
1975 1975
1976 1976
1977 1977
1978 1978
1979 1979
1980 1980
1981 1981
1982 1982
1983 1983
1984 1984
1985 1985
1986 1986
1987 1987
1988 1988
1989 1989
1990 1990
1991 1991
1992 1992
1993 1993
1994 1994
1995 1995
1996 1996
1997 1997
1998 1998
1999 1999
2000 2000
*Edges
1 644
1 1898
1 1923
2 229
2 928
2 1389
6 817
10 188
10 354
10 1726
12 998
14 1924
16 558
17 1111
17 1393
17 1921
18 67
20 748
20 1816
22 787
23 83
24 1514
24 1953
25 1695
28 1454
29 822
30 999
31 778
32 766
32 1234
32 1403
36 1424
37 358
37 938
37 1868
40 125
41 1842
44 351
44 1285
44 1295
46 116
46 644
47 425
50 900
51 1505
55 1516
55 1530
56 625
57 848
58 485
59 1333
59 1651
60 376
60 548
60 550
62 1065
62 1696
64 621
64 1356
66 37
66 529
67 386
68 252
68 1443
69 1398
70 72
70 332
71 1258
71 1728
72 413
73 767
74 1548
75 1964
76 718
76 1102
76 1609
78 591
79 416
79 1081
79 1335
80 874
81 894
82 1426
83 895
83 1223
83 1581
83 1649
84 562
84 1076
84 1485
85 227
85 506
85 779
86 1421
87 907
87 1062
88 226
88 373
88 449
88 979
90 1286
90 1565
94 902
94 1821
96 1684
99 611
100 1351
100 1736
103 537
104 1278
104 1593
105 20
107 1771
110 726
111 1484
112 1792
115 1867
115 1902
116 1817
116 1869
116 1920
118 703
118 1619
118 1900
120 917
123 648
123 1210
124 622
124 1463
125 84
125 142
125 530
125 1475
127 1689
130 669
130 925
135 877
135 1212
136 1
137 758
137 1362
137 1832
138 60
139 765
142 56
143 1819
147 1464
148 212
149 1323
149 1640
151 1749
154 1020
155 1272
157 99
158 811
158 1046
159 1052
160 254
160 460
161 315
163 643
163 1431
163 1470
164 806
165 576
165 1615
169 1964
172 534
174 1241
175 1087
178 160
178 694
180 1246
182 105
182 372
182 623
182 1504
184 941
185 1407
185 1859
188 1840
189 36
191 490
192 871
194 2
195 620
196 242
196 781
196 1284
197 1133
198 672
199 702
202 1090
204 304
205 1350
205 1954
207 796
207 1084
208 118
208 1582
209 1066
209 1753
210 898
212 323
213 214
213 1546
214 1201
215 349
215 1653
216 1576
219 1288
220 455
222 1739
224 649
225 1382
226 365
226 563
227 1098
227 1331
227 1651
229 626
230 988
231 357
232 1734
236 380
238 1292
240 820
241 514
242 196
242 204
242 1668
242 1786
243 418
243 1147
246 1572
247 44
247 866
248 804
248 1455
251 806
252 656
252 1419
253 196
253 598
254 1946
255 961
257 792
257 1653
258 1559
259 1371
261 920
261 1390
261 1459
261 1715
262 325
266 559
268 1142
268 1738
269 358
269 1380
270 1236
271 997
272 1296
273 476
277 1899
278 51
278 972
279 219
279 1275
282 786
282 892
284 112
284 1772
286 78
287 1538
288 806
288 884
289 1520
292 172
293 1271
294 1542
297 1499
297 1886
301 1873
302 1621
304 952
304 1056
304 1890
305 1572
306 1715
307 904
307 1521
308 365
309 657
309 796
312 163
312 374
313 1083
315 355
315 1785
316 1555
316 1586
317 1861
318 676
320 185
321 471
322 359
323 1266
325 1765
328 711
328 924
329 1072
330 62
330 1058
331 411
332 31
332 1558
333 94
333 1964
334 741
335 70
335 261
335 1584
335 1676
337 209
338 1225
341 877
342 947
342 1819
344 1837
347 1060
348 1490
349 1352
349 1995
350 1904
351 227
351 1405
351 1957
354 580
354 899
355 599
357 1121
357 1911
358 545
358 1056
358 1189
358 1459
358 1699
359 135
359 625
360 623
360 1834
362 1678
364 677
364 1036
364 1602
365 370
365 806
365 882
365 1555
366 1589
367 1485
370 269
372 780
372 1948
373 182
373 1771
374 956
374 1615
375 1153
376 805
376 1816
377 1967
378 252
379 900
380 748
380 1631
381 261
381 963
381 1294
382 1830
383 963
385 1316
385 1582
386 871
386 1371
386 1581
388 159
389 1997
390 1952
392 882
392 1213
393 899
393 1152
393 1507
395 1352
399 12
401 558
403 315
404 240
404 381
406 1029
407 380
411 591
411 1074
412 1849
413 1943
414 312
415 921
415 1696
416 483
416 1390
417 844
418 243
418 804
419 1316
419 1692
421 1618
423 1322
424 297
424 1942
425 88
425 1685
426 175
426 1663
428 1370
429 1715
430 649
433 416
435 832
436 151
437 137
437 272
441 17
441 1841
443 886
446 1887
448 304
448 1942
448 1970
449 76
450 242
450 786
450 874
451 116
454 1316
455 46
458 905
459 1121
460 435
460 1448
461 1827
462 1341
464 351
464 585
465 445
466 1034
466 1935
467 736
467 925
468 1149
469 1564
470 448
470 921
471 148
471 1003
472 687
472 858
473 1085
475 1316
476 506
479 1588
481 76
481 1345
483 893
484 287
484 725
485 1014
488 182
490 1200
491 1668
493 157
493 1066
494 247
494 501
496 262
498 547
501 481
501 1171
501 1946
502 94
503 1256
503 1535
504 1330
505 1969
506 479
506 1469
507 1273
512 1574
513 642
514 640
516 1832
518 862
521 1525
521 1686
521 1933
525 184
527 1122
529 1780
530 977
531 501
531 1367
532 1106
532 1123
532 1270
533 236
534 1962
535 772
537 1905
538 1846
540 1046
543 407
544 1563
545 330
545 604
545 1564
547 1575
548 1178
549 1698
549 1972
550 10
550 1326
555 10
555 66
555 266
555 616
558 513
558 613
558 1100
559 1085
562 32
562 753
562 1675
563 710
563 1933
564 531
564 720
565 1843
567 1122
568 337
568 977
568 1071
573 419
573 906
574 1726
575 1339
576 630
577 304
577 1936
578 1672
579 198
580 974
582 585
582 918
582 1744
584 623
585 68
585 1685
586 196
586 1366
588 826
590 967
591 756
591 1083
591 1144
594 1640
596 360
597 1498
598 350
599 1410
599 1699
600 1675
601 960
602 248
603 1590
604 1680
605 1311
608 1518
610 736
611 375
611 1566
611 1663
613 1681
613 1688
614 385
614 619
616 1587
619 2
619 418
619 1047
619 1388
619 1503
619 1541
620 945
620 1196
621 590
621 1004
622 414
622 1521
622 1643
623 372
623 920
623 1263
625 1373
625 1379
625 1527
626 705
628 698
629 472
629 1431
630 251
631 1969
634 858
634 1533
639 574
639 649
639 734
640 231
640 1511
641 1067
642 1200
642 1945
642 1994
643 892
644 417
644 488
647 808
648 937
649 46
649 230
649 702
649 1067
649 1549
649 1797
651 465
656 1556
656 1704
657 1120
657 1997
659 906
660 778
660 813
662 521
663 1111
668 596
669 1808
670 1718
672 586
673 207
673 1150
674 328
674 1154
675 342
676 538
676 975
677 88
680 622
680 1688
682 1827
683 1352
684 450
685 1217
687 660
689 341
690 734
692 1132
694 1105
694 1137
694 1325
694 1551
694 1713
697 232
698 104
702 215
702 1375
703 466
704 1829
705 753
705 1863
706 381
707 450
710 316
710 651
711 549
712 1719
713 498
714 924
715 1166
715 1647
718 288
718 357
718 377
719 467
719 1275
719 1407
720 853
722 1590
723 1326
725 715
726 1505
726 1669
731 1146
733 840
734 558
734 1265
734 1302
734 1707
735 1276
736 338
736 1305
738 1728
738 1938
739 1708
740 683
741 713
741 1021
741 1720
742 1711
746 415
746 792
748 137
748 735
749 719
750 755
753 82
753 896
755 160
755 392
756 1136
756 1200
757 20
758 1248
763 1778
764 1122
765 412
766 833
766 1030
766 1575
767 149
769 71
769 1135
770 1832
771 1491
772 916
772 1948
777 1418
777 1526
778 124
778 318
778 1847
779 844
779 1474
780 1082
781 373
781 1029
782 130
782 886
786 389
786 1113
787 309
789 40
789 147
789 803
790 694
792 261
792 1364
794 837
795 739
795 1006
796 545
796 1272
796 1598
796 1723
800 301
800 1161
802 169
802 1785
803 1617
804 577
804 1237
805 1965
806 378
806 582
806 1693
806 1858
806 1980
808 1442
808 1485
808 1587
811 1057
812 464
812 891
812 897
813 330
813 957
815 1499
817 1226
817 1402
817 1885
820 1056
820 1968
822 1408
826 334
826 622
828 1138
831 348
832 1644
833 741
833 1753
835 293
835 1986
837 948
838 718
840 619
841 567
841 956
844 90
844 782
846 207
848 107
848 464
851 1420
853 1422
854 973
856 24
858 279
858 335
862 527
866 404
866 1040
869 1103
869 1234
871 1143
871 1838
873 1349
873 1594
874 395
874 1411
876 673
877 1014
877 1852
879 1982
882 80
882 887
882 1021
882 1104
884 215
884 1579
886 411
886 535
887 502
887 1709
890 433
891 1832
892 316
892 1641
893 674
894 662
895 562
895 800
896 242
897 1000
897 1077
898 83
898 365
899 406
899 1856
900 75
900 674
900 835
901 1831
902 876
902 1046
902 1259
903 1124
904 1040
905 1315
905 1316
906 423
906 450
906 779
906 1952
907 62
910 216
912 1581
913 1270
916 1327
917 443
917 573
918 255
918 1127
920 757
920 1480
921 87
921 421
921 619
921 1610
924 1488
924 1940
925 118
925 220
925 1436
926 1569
926 1897
927 1791
928 763
931 17
932 503
932 1196
937 901
938 209
941 71
941 1106
942 766
945 364
946 1354
947 1086
947 1285
947 1529
948 10
948 620
948 991
949 1670
949 1727
950 910
950 1676
950 1961
952 138
952 1145
953 1168
954 1452
954 1757
955 906
956 838
956 950
956 985
956 1741
957 1318
960 2
961 441
961 1620
962 1295
963 90
963 656
966 962
967 25
972 900
973 390
973 1191
973 1764
974 1056
975 710
977 802
977 1264
979 895
979 1189
980 544
981 954
981 1905
982 289
982 1244
984 1088
985 771
987 1804
988 94
988 415
988 1418
989 1161
990 205
991 273
991 305
991 1273
991 1686
994 953
995 742
996 307
996 1384
997 1625
998 1251
998 1736
999 714
999 1385
999 1976
1000 1795
1002 1564
1003 1881
1004 1300
1004 1441
1004 1509
1005 1293
1006 532
1009 358
1009 794
1010 292
1014 29
1014 1260
1014 1317
1018 813
1019 374
1020 79
1020 540
1021 68
1021 1321
1022 85
1022 543
1024 197
1024 1219
1026 379
1026 1054
1028 890
1029 279
1029 1336
1029 1379
1030 1677
1031 1009
1034 846
1034 1456
1035 446
1036 1243
1037 473
1037 973
1040 493
1040 1093
1040 1986
1041 1511
1045 1148
1046 1239
1046 1413
1046 1968
1047 55
1047 243
1049 110
1049 1375
1050 1646
1051 1571
1052 599
1053 1294
1054 178
1054 1544
1056 451
1056 697
1056 1218
1056 1749
1057 505
1057 1860
1058 1153
1058 1404
1059 484
1060 1058
1061 949
1062 1896
1065 1299
1066 182
1066 856
1067 96
1067 208
1067 740
1071 320
1072 1529
1073 1142
1074 1139
1076 706
1076 1126
1077 1314
1077 1919
1081 680
1082 835
1082 926
1083 1110
1083 1322
1083 1357
1084 532
1084 1301
1084 1609
1085 1034
1085 1233
1086 1186
1086 1667
1087 1397
1087 1610
1088 1899
1090 24
1090 1493
1090 1739
1092 1119
1093 601
1095 756
1098 503
1100 925
1101 1952
1102 1697
1103 182
1104 1477
1104 1995
1105 1067
1106 1073
1106 1300
1107 1785
1108 614
1110 1050
1110 1801
1111 158
1111 903
1111 1217
1111 1935
1112 1132
1113 1282
1116 1694
1118 1521
1118 1888
1118 1962
1119 1228
1119 1238
1119 1961
1120 670
1121 555
1121 1118
1121 1276
1122 955
1122 1111
1122 1500
1122 1748
1123 1800
1124 692
1126 66
1127 1658
1132 226
1132 1707
1133 333
1134 163
1135 241
1136 392
1137 268
1138 1256
1138 1715
1139 1710
1140 578
1140 841
1141 1212
1142 1111
1142 1679
1143 525
1144 125
1145 947
1146 312
1146 335
1147 73
1148 988
1149 288
1149 734
1150 366
1152 682
1153 1486
1153 1841
1154 673
1156 996
1157 1173
1160 1382
1161 83
1161 1138
1164 1176
1166 195
1168 1832
1171 952
1172 1083
1173 426
1176 496
1178 1317
1180 1798
1183 1631
1184 282
1186 18
1186 1546
1189 1119
1189 1807
1190 47
1190 143
1191 979
1192 738
1196 59
1196 1658
1197 247
1197 770
1198 1301
1200 213
1200 1022
1200 1978
1201 719
1201 1267
1203 675
1203 973
1205 1766
1210 364
1211 81
1211 582
1212 619
1212 994
1212 1706
1213 313
1213 647
1217 817
1217 1211
1218 812
1219 932
1223 826
1223 1333
1225 602
1226 238
1226 1101
1227 948
1228 1822
1232 1673
1233 1794
1234 564
1234 882
1234 1537
1236 84
1237 393
1237 1529
1238 32
1238 165
1238 649
1239 136
1241 475
1241 982
1243 86
1244 1086
1244 1666
1245 1412
1246 591
1248 1670
1249 225
1251 932
1252 1796
1253 1059
1256 277
1256 789
1256 1776
1257 1838
1258 258
1259 657
1260 1192
1261 597
1262 317
1263 1520
1264 954
1265 1238
1266 1784
1267 1625
1268 1037
1270 125
1270 639
1270 1848
1271 533
1272 1026
1272 1157
1273 270
1273 950
1273 1681
1274 130
1275 777
1275 1707
1275 1709
1276 1024
1276 1914
1277 362
1278 1116
1279 719
1282 640
1284 808
1285 1977
1285 1999
1286 1360
1287 950
1288 205
1288 1270
1289 1077
1290 1436
1292 769
1293 990
1294 1835
1294 1957
1295 927
1295 1447
1296 1395
1299 1356
1300 694
1300 781
1301 642
1301 1045
1301 1500
1301 1559
1302 123
1302 789
1304 921
1305 471
1305 684
1305 1546
1305 1759
1306 1419
1311 504
1314 41
1314 1757
1315 917
1315 1018
1316 484
1316 1467
1316 1635
1316 1653
1316 1817
1317 723
1317 866
1318 17
1318 1649
1318 1876
1319 1301
1321 1305
1322 70
1322 1716
1323 812
1325 848
1325 1205
1326 253
1326 613
1327 991
1327 1633
1328 1983
1330 1290
1330 1865
1331 1305
1333 1438
1333 1774
1334 879
1335 629
1336 493
1339 224
1341 984
1343 749
1345 1288
1349 689
1350 1020
1351 135
1352 194
1352 568
1352 1256
1353 733
1354 1695
1354 1699
1356 1640
1356 1693
1357 563
1358 123
1360 127
1360 269
1360 1565
1361 998
1362 802
1364 1747
1366 750
1366 1499
1367 88
1370 125
1371 87
1371 869
1371 1330
1373 424
1373 1417
1374 1592
1375 512
1375 1041
1379 448
1379 458
1380 1244
1382 1232
1382 1895
1384 1439
1384 1890
1385 1134
1386 564
1388 1637
1389 248
1390 174
1390 1031
1390 1649
1391 746
1393 116
1394 467
1394 769
1395 1160
1397 1107
1398 1829
1401 1564
1402 1140
1403 242
1404 344
1405 376
1406 286
1406 1959
1407 386
1407 1470
1408 718
1409 1203
1410 549
1411 32
1412 383
1412 568
1413 1487
1414 468
1415 329
1417 869
1418 163
1418 1186
1419 191
1419 1912
1420 726
1421 1245
1421 1849
1422 1374
1424 137
1426 261
1427 1799
1430 1
1430 1900
1431 619
1431 1234
1431 1840
1433 619
1435 208
1436 741
1436 1785
1438 1384
1439 873
1439 1948
1440 926
1441 461
1442 332
1442 833
1442 1644
1443 694
1445 1503
1446 1797
1447 430
1448 322
1450 605
1450 1305
1452 980
1454 1666
1455 1361
1456 227
1457 641
1457 1935
1458 294
1459 712
1459 764
1462 1488
1463 600
1464 1824
1467 532
1467 1325
1467 1518
1469 335
1470 722
1470 941
1471 1237
1474 1009
1475 676
1475 1545
1477 1488
1477 1943
1480 333
1484 1360
1484 1692
1485 694
1485 1004
1485 1274
1485 1871
1486 1477
1487 1467
1488 573
1488 790
1488 1262
1490 158
1491 253
1491 1943
1493 1430
1493 1583
1498 74
1499 516
1499 649
1499 1261
1500 806
1500 1563
1501 1223
1503 462
1503 1087
1504 1268
1505 257
1505 1304
1505 1783
1507 705
1507 1709
1509 1770
1511 459
1511 989
1511 1108
1514 1725
1516 50
1516 1575
1518 306
1518 1238
1520 902
1520 1630
1521 30
1521 614
1521 1832
1523 1484
1525 1112
1526 1717
1527 778
1528 1409
1529 472
1529 1203
1529 1213
1530 956
1533 649
1533 946
1535 37
1535 342
1536 222
1537 1371
1538 1667
1541 185
1541 1528
1542 1925
1544 841
1545 178
1545 403
1546 550
1546 800
1546 1594
1548 1302
1549 1431
1551 351
1553 302
1555 139
1555 1859
1556 1394
1557 1920
1558 1121
1559 79
1559 297
1562 731
1563 1040
1563 1661
1564 621
1564 884
1564 1433
1564 1578
1565 14
1565 1675
1566 1318
1566 1921
1567 335
1568 555
1569 84
1570 23
1570 906
1571 257
1572 1028
1572 1485
1574 966
1575 1049
1575 1253
1575 1973
1576 189
1576 460
1577 982
1578 1788
1579 1430
1580 44
1581 873
1581 1605
1581 1982
1582 1688
1582 1768
1583 1198
1584 436
1584 1735
1586 1557
1587 565
1587 1319
1588 199
1589 882
1590 22
1590 1360
1590 1833
1592 755
1592 1457
1593 772
1594 1002
1594 1412
1595 1197
1597 1149
1598 1723
1602 393
1605 1903
1609 1010
1609 1289
1610 575
1610 628
1612 57
1613 1614
1614 1921
1615 631
1615 1567
1617 1595
1618 120
1619 1092
1620 1570
1621 1301
1623 707
1625 820
1625 1401
1630 668
1631 466
1631 1440
1631 1812
1633 1164
1634 55
1635 1613
1635 1766
1637 831
1638 1493
1640 60
1640 905
1640 1184
1641 1795
1643 437
1644 1026
1644 1689
1645 1568
1646 1226
1647 789
1649 1090
1649 1507
1649 1771
1651 44
1651 1287
1651 1992
1652 808
1653 428
1653 608
1653 715
1653 1570
1655 815
1658 1533
1658 1896
1660 161
1661 1682
1663 634
1663 949
1664 1118
1666 259
1666 1655
1666 1843
1667 746
1667 1925
1668 1631
1668 1916
1669 660
1669 1057
1670 659
1670 1990
1672 1645
1673 1969
1675 213
1675 1022
1675 1421
1676 521
1676 1858
1677 898
1678 154
1679 210
1680 1415
1681 448
1681 1353
1682 610
1684 1457
1685 58
1685 103
1685 1767
1686 1053
1686 1406
1686 1590
1688 469
1688 594
1688 1754
1689 942
1689 1119
1692 663
1692 1501
1693 437
1693 611
1693 1343
1694 1553
1695 1241
1695 1391
1696 1406
1696 1584
1697 1729
1698 59
1699 425
1699 1104
1699 1774
1704 1666
1706 1979
1707 364
1707 1110
1707 1314
1708 1327
1709 586
1709 1450
1709 1693
1710 629
1711 278
1713 507
1715 282
1715 354
1715 690
1715 1146
1716 577
1717 1782
1718 365
1719 441
1720 518
1722 1813
1723 382
1723 777
1724 1580
1725 796
1726 268
1726 947
1727 271
1727 1442
1728 69
1728 470
1729 1061
1734 64
1735 634
1735 1190
1736 359
1736 1156
1738 1462
1739 1211
1739 1784
1741 1998
1744 246
1745 1172
1747 897
1748 1769
1749 309
1749 381
1749 424
1753 124
1753 1894
1754 555
1755 501
1757 155
1757 429
1759 999
1762 1766
1764 85
1765 1724
1766 85
1766 111
1766 1592
1767 284
1768 1790
1769 1394
1770 494
1771 491
1771 1180
1771 1446
1772 1090
1774 308
1774 358
1776 1227
1778 685
1778 795
1780 1279
1782 1019
1783 1536
1784 568
1784 1212
1784 1273
1785 358
1785 795
1785 1414
1785 1638
1786 1197
1786 1318
1788 165
1788 1334
1790 388
1790 1722
1791 1439
1792 991
1794 1471
1795 521
1795 1249
1795 1778
1796 1505
1797 766
1797 1275
1798 1576
1799 1442
1800 1790
1801 1685
1804 1049
1807 1755
1808 1035
1809 83
1812 1467
1813 60
1813 1612
1816 1047
1816 1386
1817 956
1817 1201
1819 64
1819 1051
1821 1122
1822 1084
1824 1664
1827 149
1827 999
1829 603
1829 1458
1830 1784
1831 1951
1832 1005
1832 1328
1832 1511
1832 1566
1832 1914
1832 1928
1833 1845
1834 611
1835 680
1837 996
1838 1366
1838 1435
1840 1491
1840 1786
1841 1024
1841 1082
1842 579
1843 100
1843 812
1845 393
1846 349
1847 854
1848 1653
1849 1054
1849 1084
1849 1577
1852 1475
1856 1788
1858 88
1858 704
1859 104
1859 918
1860 1541
1861 1809
1863 1960
1865 347
1867 887
1868 639
1869 625
1871 419
1873 481
1876 1445
1881 1749
1885 738
1886 79
1887 1358
1888 1183
1890 401
1890 1735
1894 582
1895 991
1896 981
1896 1795
1897 828
1898 1635
1899 531
1899 1523
1900 180
1900 399
1902 584
1903 913
1903 995
1904 782
1905 367
1905 1727
1911 278
1912 1354
1914 796
1914 1315
1916 1190
1919 562
1920 16
1920 328
1921 307
1921 1516
1921 1597
1923 1014
1924 164
1925 494
1925 961
1928 1004
1933 639
1933 981
1935 404
1935 1390
1935 1660
1935 1762
1936 386
1938 1652
1940 1669
1942 1813
1942 1935
1943 6
1943 76
1943 1118
1945 115
1946 851
1946 1076
1948 331
1948 588
1948 1535
1951 988
1952 115
1952 1450
1952 1903
1953 385
1954 202
1957 1623
1957 1634
1959 555
1960 360
1961 987
1961 1985
1962 912
1962 1037
1962 1977
1964 100
1964 1306
1964 1686
1965 921
1967 1545
1968 734
1968 1252
1969 470
1969 1140
1969 1962
1970 1562
1972 1849
1973 284
1976 28
1977 426
1977 1029
1978 948
1979 931
1980 1095
1982 817
1982 1427
1983 321
1985 118
1986 545
1986 1745
1990 1373
1992 1141
1994 37
1995 454
1995 642
1997 192
1997 1257
1998 1277
1999 1651
