# Supplementary material for: BFL: a node and edge betweenness based fast layout algorithm for large scale networks
Source: BMC Bioinformatics. 2009 Jan 15;10:19. doi: 10.1186/1471-2105-10-19 (PMC2753844; doi:10.1186/1471-2105-10-19)
Supplement: Additional file 1 — Network data. UO analysis dataset used for layout comparison in GML, TUL, NET, and CSML file. CSML file has been stripped of all metadata not related to the graph structure. Zip file should be extracted for all data. [file 1471-2105-10-19-S1.zip › 2000.TUL]

(tlp "2.0"
(nodes 1 2 3 4 5 6 7 8 9 10 11 12 13 14 15 16 17 18 19 20 21 22 23 24 25 26 27 28 29 30 31 32 33 34 35 36 37 38 39 40 41 42 43 44 45 46 47 48 49 50 51 52 53 54 55 56 57 58 59 60 61 62 63 64 65 66 67 68 69 70 71 72 73 74 75 76 77 78 79 80 81 82 83 84 85 86 87 88 89 90 91 92 93 94 95 96 97 98 99 100 101 102 103 104 105 106 107 108 109 110 111 112 113 114 115 116 117 118 119 120 121 122 123 124 125 126 127 128 129 130 131 132 133 134 135 136 137 138 139 140 141 142 143 144 145 146 147 148 149 150 151 152 153 154 155 156 157 158 159 160 161 162 163 164 165 166 167 168 169 170 171 172 173 174 175 176 177 178 179 180 181 182 183 184 185 186 187 188 189 190 191 192 193 194 195 196 197 198 199 200 201 202 203 204 205 206 207 208 209 210 211 212 213 214 215 216 217 218 219 220 221 222 223 224 225 226 227 228 229 230 231 232 233 234 235 236 237 238 239 240 241 242 243 244 245 246 247 248 249 250 251 252 253 254 255 256 257 258 259 260 261 262 263 264 265 266 267 268 269 270 271 272 273 274 275 276 277 278 279 280 281 282 283 284 285 286 287 288 289 290 291 292 293 294 295 296 297 298 299 300 301 302 303 304 305 306 307 308 309 310 311 312 313 314 315 316 317 318 319 320 321 322 323 324 325 326 327 328 329 330 331 332 333 334 335 336 337 338 339 340 341 342 343 344 345 346 347 348 349 350 351 352 353 354 355 356 357 358 359 360 361 362 363 364 365 366 367 368 369 370 371 372 373 374 375 376 377 378 379 380 381 382 383 384 385 386 387 388 389 390 391 392 393 394 395 396 397 398 399 400 401 402 403 404 405 406 407 408 409 410 411 412 413 414 415 416 417 418 419 420 421 422 423 424 425 426 427 428 429 430 431 432 433 434 435 436 437 438 439 440 441 442 443 444 445 446 447 448 449 450 451 452 453 454 455 456 457 458 459 460 461 462 463 464 465 466 467 468 469 470 471 472 473 474 475 476 477 478 479 480 481 482 483 484 485 486 487 488 489 490 491 492 493 494 495 496 497 498 499 500 501 502 503 504 505 506 507 508 509 510 511 512 513 514 515 516 517 518 519 520 521 522 523 524 525 526 527 528 529 530 531 532 533 534 535 536 537 538 539 540 541 542 543 544 545 546 547 548 549 550 551 552 553 554 555 556 557 558 559 560 561 562 563 564 565 566 567 568 569 570 571 572 573 574 575 576 577 578 579 580 581 582 583 584 585 586 587 588 589 590 591 592 593 594 595 596 597 598 599 600 601 602 603 604 605 606 607 608 609 610 611 612 613 614 615 616 617 618 619 620 621 622 623 624 625 626 627 628 629 630 631 632 633 634 635 636 637 638 639 640 641 642 643 644 645 646 647 648 649 650 651 652 653 654 655 656 657 658 659 660 661 662 663 664 665 666 667 668 669 670 671 672 673 674 675 676 677 678 679 680 681 682 683 684 685 686 687 688 689 690 691 692 693 694 695 696 697 698 699 700 701 702 703 704 705 706 707 708 709 710 711 712 713 714 715 716 717 718 719 720 721 722 723 724 725 726 727 728 729 730 731 732 733 734 735 736 737 738 739 740 741 742 743 744 745 746 747 748 749 750 751 752 753 754 755 756 757 758 759 760 761 762 763 764 765 766 767 768 769 770 771 772 773 774 775 776 777 778 779 780 781 782 783 784 785 786 787 788 789 790 791 792 793 794 795 796 797 798 799 800 801 802 803 804 805 806 807 808 809 810 811 812 813 814 815 816 817 818 819 820 821 822 823 824 825 826 827 828 829 830 831 832 833 834 835 836 837 838 839 840 841 842 843 844 845 846 847 848 849 850 851 852 853 854 855 856 857 858 859 860 861 862 863 864 865 866 867 868 869 870 871 872 873 874 875 876 877 878 879 880 881 882 883 884 885 886 887 888 889 890 891 892 893 894 895 896 897 898 899 900 901 902 903 904 905 906 907 908 909 910 911 912 913 914 915 916 917 918 919 920 921 922 923 924 925 926 927 928 929 930 931 932 933 934 935 936 937 938 939 940 941 942 943 944 945 946 947 948 949 950 951 952 953 954 955 956 957 958 959 960 961 962 963 964 965 966 967 968 969 970 971 972 973 974 975 976 977 978 979 980 981 982 983 984 985 986 987 988 989 990 991 992 993 994 995 996 997 998 999 1000 1001 1002 1003 1004 1005 1006 1007 1008 1009 1010 1011 1012 1013 1014 1015 1016 1017 1018 1019 1020 1021 1022 1023 1024 1025 1026 1027 1028 1029 1030 1031 1032 1033 1034 1035 1036 1037 1038 1039 1040 1041 1042 1043 1044 1045 1046 1047 1048 1049 1050 1051 1052 1053 1054 1055 1056 1057 1058 1059 1060 1061 1062 1063 1064 1065 1066 1067 1068 1069 1070 1071 1072 1073 1074 1075 1076 1077 1078 1079 1080 1081 1082 1083 1084 1085 1086 1087 1088 1089 1090 1091 1092 1093 1094 1095 1096 1097 1098 1099 1100 1101 1102 1103 1104 1105 1106 1107 1108 1109 1110 1111 1112 1113 1114 1115 1116 1117 1118 1119 1120 1121 1122 1123 1124 1125 1126 1127 1128 1129 1130 1131 1132 1133 1134 1135 1136 1137 1138 1139 1140 1141 1142 1143 1144 1145 1146 1147 1148 1149 1150 1151 1152 1153 1154 1155 1156 1157 1158 1159 1160 1161 1162 1163 1164 1165 1166 1167 1168 1169 1170 1171 1172 1173 1174 1175 1176 1177 1178 1179 1180 1181 1182 1183 1184 1185 1186 1187 1188 1189 1190 1191 1192 1193 1194 1195 1196 1197 1198 1199 1200 1201 1202 1203 1204 1205 1206 1207 1208 1209 1210 1211 1212 1213 1214 1215 1216 1217 1218 1219 1220 1221 1222 1223 1224 1225 1226 1227 1228 1229 1230 1231 1232 1233 1234 1235 1236 1237 1238 1239 1240 1241 1242 1243 1244 1245 1246 1247 1248 1249 1250 1251 1252 1253 1254 1255 1256 1257 1258 1259 1260 1261 1262 1263 1264 1265 1266 1267 1268 1269 1270 1271 1272 1273 1274 1275 1276 1277 1278 1279 1280 1281 1282 1283 1284 1285 1286 1287 1288 1289 1290 1291 1292 1293 1294 1295 1296 1297 1298 1299 1300 1301 1302 1303 1304 1305 1306 1307 1308 1309 1310 1311 1312 1313 1314 1315 1316 1317 1318 1319 1320 1321 1322 1323 1324 1325 1326 1327 1328 1329 1330 1331 1332 1333 1334 1335 1336 1337 1338 1339 1340 1341 1342 1343 1344 1345 1346 1347 1348 1349 1350 1351 1352 1353 1354 1355 1356 1357 1358 1359 1360 1361 1362 1363 1364 1365 1366 1367 1368 1369 1370 1371 1372 1373 1374 1375 1376 1377 1378 1379 1380 1381 1382 1383 1384 1385 1386 1387 1388 1389 1390 1391 1392 1393 1394 1395 1396 1397 1398 1399 1400 1401 1402 1403 1404 1405 1406 1407 1408 1409 1410 1411 1412 1413 1414 1415 1416 1417 1418 1419 1420 1421 1422 1423 1424 1425 1426 1427 1428 1429 1430 1431 1432 1433 1434 1435 1436 1437 1438 1439 1440 1441 1442 1443 1444 1445 1446 1447 1448 1449 1450 1451 1452 1453 1454 1455 1456 1457 1458 1459 1460 1461 1462 1463 1464 1465 1466 1467 1468 1469 1470 1471 1472 1473 1474 1475 1476 1477 1478 1479 1480 1481 1482 1483 1484 1485 1486 1487 1488 1489 1490 1491 1492 1493 1494 1495 1496 1497 1498 1499 1500 1501 1502 1503 1504 1505 1506 1507 1508 1509 1510 1511 1512 1513 1514 1515 1516 1517 1518 1519 1520 1521 1522 1523 1524 1525 1526 1527 1528 1529 1530 1531 1532 1533 1534 1535 1536 1537 1538 1539 1540 1541 1542 1543 1544 1545 1546 1547 1548 1549 1550 1551 1552 1553 1554 1555 1556 1557 1558 1559 1560 1561 1562 1563 1564 1565 1566 1567 1568 1569 1570 1571 1572 1573 1574 1575 1576 1577 1578 1579 1580 1581 1582 1583 1584 1585 1586 1587 1588 1589 1590 1591 1592 1593 1594 1595 1596 1597 1598 1599 1600 1601 1602 1603 1604 1605 1606 1607 1608 1609 1610 1611 1612 1613 1614 1615 1616 1617 1618 1619 1620 1621 1622 1623 1624 1625 1626 1627 1628 1629 1630 1631 1632 1633 1634 1635 1636 1637 1638 1639 1640 1641 1642 1643 1644 1645 1646 1647 1648 1649 1650 1651 1652 1653 1654 1655 1656 1657 1658 1659 1660 1661 1662 1663 1664 1665 1666 1667 1668 1669 1670 1671 1672 1673 1674 1675 1676 1677 1678 1679 1680 1681 1682 1683 1684 1685 1686 1687 1688 1689 1690 1691 1692 1693 1694 1695 1696 1697 1698 1699 1700 1701 1702 1703 1704 1705 1706 1707 1708 1709 1710 1711 1712 1713 1714 1715 1716 1717 1718 1719 1720 1721 1722 1723 1724 1725 1726 1727 1728 1729 1730 1731 1732 1733 1734 1735 1736 1737 1738 1739 1740 1741 1742 1743 1744 1745 1746 1747 1748 1749 1750 1751 1752 1753 1754 1755 1756 1757 1758 1759 1760 1761 1762 1763 1764 1765 1766 1767 1768 1769 1770 1771 1772 1773 1774 1775 1776 1777 1778 1779 1780 1781 1782 1783 1784 1785 1786 1787 1788 1789 1790 1791 1792 1793 1794 1795 1796 1797 1798 1799 1800 1801 1802 1803 1804 1805 1806 1807 1808 1809 1810 1811 1812 1813 1814 1815 1816 1817 1818 1819 1820 1821 1822 1823 1824 1825 1826 1827 1828 1829 1830 1831 1832 1833 1834 1835 1836 1837 1838 1839 1840 1841 1842 1843 1844 1845 1846 1847 1848 1849 1850 1851 1852 1853 1854 1855 1856 1857 1858 1859 1860 1861 1862 1863 1864 1865 1866 1867 1868 1869 1870 1871 1872 1873 1874 1875 1876 1877 1878 1879 1880 1881 1882 1883 1884 1885 1886 1887 1888 1889 1890 1891 1892 1893 1894 1895 1896 1897 1898 1899 1900 1901 1902 1903 1904 1905 1906 1907 1908 1909 1910 1911 1912 1913 1914 1915 1916 1917 1918 1919 1920 1921 1922 1923 1924 1925 1926 1927 1928 1929 1930 1931 1932 1933 1934 1935 1936 1937 1938 1939 1940 1941 1942 1943 1944 1945 1946 1947 1948 1949 1950 1951 1952 1953 1954 1955 1956 1957 1958 1959 1960 1961 1962 1963 1964 1965 1966 1967 1968 1969 1970 1971 1972 1973 1974 1975 1976 1977 1978 1979 1980 1981 1982 1983 1984 1985 1986 1987 1988 1989 1990 1991 1992 1993 1994 1995 1996 1997 1998 1999 2000 )
(edge 2 1 644)
(edge 3 1 1898)
(edge 4 1 1923)
(edge 5 2 229)
(edge 6 2 928)
(edge 7 2 1389)
(edge 8 6 817)
(edge 9 10 188)
(edge 10 10 354)
(edge 11 10 1726)
(edge 12 12 998)
(edge 13 14 1924)
(edge 14 16 558)
(edge 15 17 1111)
(edge 16 17 1393)
(edge 17 17 1921)
(edge 18 18 67)
(edge 19 20 748)
(edge 20 20 1816)
(edge 21 22 787)
(edge 22 23 83)
(edge 23 24 1514)
(edge 24 24 1953)
(edge 25 25 1695)
(edge 26 28 1454)
(edge 27 29 822)
(edge 28 30 999)
(edge 29 31 778)
(edge 30 32 766)
(edge 31 32 1234)
(edge 32 32 1403)
(edge 33 36 1424)
(edge 34 37 358)
(edge 35 37 938)
(edge 36 37 1868)
(edge 37 40 125)
(edge 38 41 1842)
(edge 39 44 351)
(edge 40 44 1285)
(edge 41 44 1295)
(edge 42 46 116)
(edge 43 46 644)
(edge 44 47 425)
(edge 45 50 900)
(edge 46 51 1505)
(edge 47 55 1516)
(edge 48 55 1530)
(edge 49 56 625)
(edge 50 57 848)
(edge 51 58 485)
(edge 52 59 1333)
(edge 53 59 1651)
(edge 54 60 376)
(edge 55 60 548)
(edge 56 60 550)
(edge 57 62 1065)
(edge 58 62 1696)
(edge 59 64 621)
(edge 60 64 1356)
(edge 61 66 37)
(edge 62 66 529)
(edge 63 67 386)
(edge 64 68 252)
(edge 65 68 1443)
(edge 66 69 1398)
(edge 67 70 72)
(edge 68 70 332)
(edge 69 71 1258)
(edge 70 71 1728)
(edge 71 72 413)
(edge 72 73 767)
(edge 73 74 1548)
(edge 74 75 1964)
(edge 75 76 718)
(edge 76 76 1102)
(edge 77 76 1609)
(edge 78 78 591)
(edge 79 79 416)
(edge 80 79 1081)
(edge 81 79 1335)
(edge 82 80 874)
(edge 83 81 894)
(edge 84 82 1426)
(edge 85 83 895)
(edge 86 83 1223)
(edge 87 83 1581)
(edge 88 83 1649)
(edge 89 84 562)
(edge 90 84 1076)
(edge 91 84 1485)
(edge 92 85 227)
(edge 93 85 506)
(edge 94 85 779)
(edge 95 86 1421)
(edge 96 87 907)
(edge 97 87 1062)
(edge 98 88 226)
(edge 99 88 373)
(edge 100 88 449)
(edge 101 88 979)
(edge 102 90 1286)
(edge 103 90 1565)
(edge 104 94 902)
(edge 105 94 1821)
(edge 106 96 1684)
(edge 107 99 611)
(edge 108 100 1351)
(edge 109 100 1736)
(edge 110 103 537)
(edge 111 104 1278)
(edge 112 104 1593)
(edge 113 105 20)
(edge 114 107 1771)
(edge 115 110 726)
(edge 116 111 1484)
(edge 117 112 1792)
(edge 118 115 1867)
(edge 119 115 1902)
(edge 120 116 1817)
(edge 121 116 1869)
(edge 122 116 1920)
(edge 123 118 703)
(edge 124 118 1619)
(edge 125 118 1900)
(edge 126 120 917)
(edge 127 123 648)
(edge 128 123 1210)
(edge 129 124 622)
(edge 130 124 1463)
(edge 131 125 84)
(edge 132 125 142)
(edge 133 125 530)
(edge 134 125 1475)
(edge 135 127 1689)
(edge 136 130 669)
(edge 137 130 925)
(edge 138 135 877)
(edge 139 135 1212)
(edge 140 136 1)
(edge 141 137 758)
(edge 142 137 1362)
(edge 143 137 1832)
(edge 144 138 60)
(edge 145 139 765)
(edge 146 142 56)
(edge 147 143 1819)
(edge 148 147 1464)
(edge 149 148 212)
(edge 150 149 1323)
(edge 151 149 1640)
(edge 152 151 1749)
(edge 153 154 1020)
(edge 154 155 1272)
(edge 155 157 99)
(edge 156 158 811)
(edge 157 158 1046)
(edge 158 159 1052)
(edge 159 160 254)
(edge 160 160 460)
(edge 161 161 315)
(edge 162 163 643)
(edge 163 163 1431)
(edge 164 163 1470)
(edge 165 164 806)
(edge 166 165 576)
(edge 167 165 1615)
(edge 168 169 1964)
(edge 169 172 534)
(edge 170 174 1241)
(edge 171 175 1087)
(edge 172 178 160)
(edge 173 178 694)
(edge 174 180 1246)
(edge 175 182 105)
(edge 176 182 372)
(edge 177 182 623)
(edge 178 182 1504)
(edge 179 184 941)
(edge 180 185 1407)
(edge 181 185 1859)
(edge 182 188 1840)
(edge 183 189 36)
(edge 184 191 490)
(edge 185 192 871)
(edge 186 194 2)
(edge 187 195 620)
(edge 188 196 242)
(edge 189 196 781)
(edge 190 196 1284)
(edge 191 197 1133)
(edge 192 198 672)
(edge 193 199 702)
(edge 194 202 1090)
(edge 195 204 304)
(edge 196 205 1350)
(edge 197 205 1954)
(edge 198 207 796)
(edge 199 207 1084)
(edge 200 208 118)
(edge 201 208 1582)
(edge 202 209 1066)
(edge 203 209 1753)
(edge 204 210 898)
(edge 205 212 323)
(edge 206 213 214)
(edge 207 213 1546)
(edge 208 214 1201)
(edge 209 215 349)
(edge 210 215 1653)
(edge 211 216 1576)
(edge 212 219 1288)
(edge 213 220 455)
(edge 214 222 1739)
(edge 215 224 649)
(edge 216 225 1382)
(edge 217 226 365)
(edge 218 226 563)
(edge 219 227 1098)
(edge 220 227 1331)
(edge 221 227 1651)
(edge 222 229 626)
(edge 223 230 988)
(edge 224 231 357)
(edge 225 232 1734)
(edge 226 236 380)
(edge 227 238 1292)
(edge 228 240 820)
(edge 229 241 514)
(edge 230 242 196)
(edge 231 242 204)
(edge 232 242 1668)
(edge 233 242 1786)
(edge 234 243 418)
(edge 235 243 1147)
(edge 236 246 1572)
(edge 237 247 44)
(edge 238 247 866)
(edge 239 248 804)
(edge 240 248 1455)
(edge 241 251 806)
(edge 242 252 656)
(edge 243 252 1419)
(edge 244 253 196)
(edge 245 253 598)
(edge 246 254 1946)
(edge 247 255 961)
(edge 248 257 792)
(edge 249 257 1653)
(edge 250 258 1559)
(edge 251 259 1371)
(edge 252 261 920)
(edge 253 261 1390)
(edge 254 261 1459)
(edge 255 261 1715)
(edge 256 262 325)
(edge 257 266 559)
(edge 258 268 1142)
(edge 259 268 1738)
(edge 260 269 358)
(edge 261 269 1380)
(edge 262 270 1236)
(edge 263 271 997)
(edge 264 272 1296)
(edge 265 273 476)
(edge 266 277 1899)
(edge 267 278 51)
(edge 268 278 972)
(edge 269 279 219)
(edge 270 279 1275)
(edge 271 282 786)
(edge 272 282 892)
(edge 273 284 112)
(edge 274 284 1772)
(edge 275 286 78)
(edge 276 287 1538)
(edge 277 288 806)
(edge 278 288 884)
(edge 279 289 1520)
(edge 280 292 172)
(edge 281 293 1271)
(edge 282 294 1542)
(edge 283 297 1499)
(edge 284 297 1886)
(edge 285 301 1873)
(edge 286 302 1621)
(edge 287 304 952)
(edge 288 304 1056)
(edge 289 304 1890)
(edge 290 305 1572)
(edge 291 306 1715)
(edge 292 307 904)
(edge 293 307 1521)
(edge 294 308 365)
(edge 295 309 657)
(edge 296 309 796)
(edge 297 312 163)
(edge 298 312 374)
(edge 299 313 1083)
(edge 300 315 355)
(edge 301 315 1785)
(edge 302 316 1555)
(edge 303 316 1586)
(edge 304 317 1861)
(edge 305 318 676)
(edge 306 320 185)
(edge 307 321 471)
(edge 308 322 359)
(edge 309 323 1266)
(edge 310 325 1765)
(edge 311 328 711)
(edge 312 328 924)
(edge 313 329 1072)
(edge 314 330 62)
(edge 315 330 1058)
(edge 316 331 411)
(edge 317 332 31)
(edge 318 332 1558)
(edge 319 333 94)
(edge 320 333 1964)
(edge 321 334 741)
(edge 322 335 70)
(edge 323 335 261)
(edge 324 335 1584)
(edge 325 335 1676)
(edge 326 337 209)
(edge 327 338 1225)
(edge 328 341 877)
(edge 329 342 947)
(edge 330 342 1819)
(edge 331 344 1837)
(edge 332 347 1060)
(edge 333 348 1490)
(edge 334 349 1352)
(edge 335 349 1995)
(edge 336 350 1904)
(edge 337 351 227)
(edge 338 351 1405)
(edge 339 351 1957)
(edge 340 354 580)
(edge 341 354 899)
(edge 342 355 599)
(edge 343 357 1121)
(edge 344 357 1911)
(edge 345 358 545)
(edge 346 358 1056)
(edge 347 358 1189)
(edge 348 358 1459)
(edge 349 358 1699)
(edge 350 359 135)
(edge 351 359 625)
(edge 352 360 623)
(edge 353 360 1834)
(edge 354 362 1678)
(edge 355 364 677)
(edge 356 364 1036)
(edge 357 364 1602)
(edge 358 365 370)
(edge 359 365 806)
(edge 360 365 882)
(edge 361 365 1555)
(edge 362 366 1589)
(edge 363 367 1485)
(edge 364 370 269)
(edge 365 372 780)
(edge 366 372 1948)
(edge 367 373 182)
(edge 368 373 1771)
(edge 369 374 956)
(edge 370 374 1615)
(edge 371 375 1153)
(edge 372 376 805)
(edge 373 376 1816)
(edge 374 377 1967)
(edge 375 378 252)
(edge 376 379 900)
(edge 377 380 748)
(edge 378 380 1631)
(edge 379 381 261)
(edge 380 381 963)
(edge 381 381 1294)
(edge 382 382 1830)
(edge 383 383 963)
(edge 384 385 1316)
(edge 385 385 1582)
(edge 386 386 871)
(edge 387 386 1371)
(edge 388 386 1581)
(edge 389 388 159)
(edge 390 389 1997)
(edge 391 390 1952)
(edge 392 392 882)
(edge 393 392 1213)
(edge 394 393 899)
(edge 395 393 1152)
(edge 396 393 1507)
(edge 397 395 1352)
(edge 398 399 12)
(edge 399 401 558)
(edge 400 403 315)
(edge 401 404 240)
(edge 402 404 381)
(edge 403 406 1029)
(edge 404 407 380)
(edge 405 411 591)
(edge 406 411 1074)
(edge 407 412 1849)
(edge 408 413 1943)
(edge 409 414 312)
(edge 410 415 921)
(edge 411 415 1696)
(edge 412 416 483)
(edge 413 416 1390)
(edge 414 417 844)
(edge 415 418 243)
(edge 416 418 804)
(edge 417 419 1316)
(edge 418 419 1692)
(edge 419 421 1618)
(edge 420 423 1322)
(edge 421 424 297)
(edge 422 424 1942)
(edge 423 425 88)
(edge 424 425 1685)
(edge 425 426 175)
(edge 426 426 1663)
(edge 427 428 1370)
(edge 428 429 1715)
(edge 429 430 649)
(edge 430 433 416)
(edge 431 435 832)
(edge 432 436 151)
(edge 433 437 137)
(edge 434 437 272)
(edge 435 441 17)
(edge 436 441 1841)
(edge 437 443 886)
(edge 438 446 1887)
(edge 439 448 304)
(edge 440 448 1942)
(edge 441 448 1970)
(edge 442 449 76)
(edge 443 450 242)
(edge 444 450 786)
(edge 445 450 874)
(edge 446 451 116)
(edge 447 454 1316)
(edge 448 455 46)
(edge 449 458 905)
(edge 450 459 1121)
(edge 451 460 435)
(edge 452 460 1448)
(edge 453 461 1827)
(edge 454 462 1341)
(edge 455 464 351)
(edge 456 464 585)
(edge 457 465 445)
(edge 458 466 1034)
(edge 459 466 1935)
(edge 460 467 736)
(edge 461 467 925)
(edge 462 468 1149)
(edge 463 469 1564)
(edge 464 470 448)
(edge 465 470 921)
(edge 466 471 148)
(edge 467 471 1003)
(edge 468 472 687)
(edge 469 472 858)
(edge 470 473 1085)
(edge 471 475 1316)
(edge 472 476 506)
(edge 473 479 1588)
(edge 474 481 76)
(edge 475 481 1345)
(edge 476 483 893)
(edge 477 484 287)
(edge 478 484 725)
(edge 479 485 1014)
(edge 480 488 182)
(edge 481 490 1200)
(edge 482 491 1668)
(edge 483 493 157)
(edge 484 493 1066)
(edge 485 494 247)
(edge 486 494 501)
(edge 487 496 262)
(edge 488 498 547)
(edge 489 501 481)
(edge 490 501 1171)
(edge 491 501 1946)
(edge 492 502 94)
(edge 493 503 1256)
(edge 494 503 1535)
(edge 495 504 1330)
(edge 496 505 1969)
(edge 497 506 479)
(edge 498 506 1469)
(edge 499 507 1273)
(edge 500 512 1574)
(edge 501 513 642)
(edge 502 514 640)
(edge 503 516 1832)
(edge 504 518 862)
(edge 505 521 1525)
(edge 506 521 1686)
(edge 507 521 1933)
(edge 508 525 184)
(edge 509 527 1122)
(edge 510 529 1780)
(edge 511 530 977)
(edge 512 531 501)
(edge 513 531 1367)
(edge 514 532 1106)
(edge 515 532 1123)
(edge 516 532 1270)
(edge 517 533 236)
(edge 518 534 1962)
(edge 519 535 772)
(edge 520 537 1905)
(edge 521 538 1846)
(edge 522 540 1046)
(edge 523 543 407)
(edge 524 544 1563)
(edge 525 545 330)
(edge 526 545 604)
(edge 527 545 1564)
(edge 528 547 1575)
(edge 529 548 1178)
(edge 530 549 1698)
(edge 531 549 1972)
(edge 532 550 10)
(edge 533 550 1326)
(edge 534 555 10)
(edge 535 555 66)
(edge 536 555 266)
(edge 537 555 616)
(edge 538 558 513)
(edge 539 558 613)
(edge 540 558 1100)
(edge 541 559 1085)
(edge 542 562 32)
(edge 543 562 753)
(edge 544 562 1675)
(edge 545 563 710)
(edge 546 563 1933)
(edge 547 564 531)
(edge 548 564 720)
(edge 549 565 1843)
(edge 550 567 1122)
(edge 551 568 337)
(edge 552 568 977)
(edge 553 568 1071)
(edge 554 573 419)
(edge 555 573 906)
(edge 556 574 1726)
(edge 557 575 1339)
(edge 558 576 630)
(edge 559 577 304)
(edge 560 577 1936)
(edge 561 578 1672)
(edge 562 579 198)
(edge 563 580 974)
(edge 564 582 585)
(edge 565 582 918)
(edge 566 582 1744)
(edge 567 584 623)
(edge 568 585 68)
(edge 569 585 1685)
(edge 570 586 196)
(edge 571 586 1366)
(edge 572 588 826)
(edge 573 590 967)
(edge 574 591 756)
(edge 575 591 1083)
(edge 576 591 1144)
(edge 577 594 1640)
(edge 578 596 360)
(edge 579 597 1498)
(edge 580 598 350)
(edge 581 599 1410)
(edge 582 599 1699)
(edge 583 600 1675)
(edge 584 601 960)
(edge 585 602 248)
(edge 586 603 1590)
(edge 587 604 1680)
(edge 588 605 1311)
(edge 589 608 1518)
(edge 590 610 736)
(edge 591 611 375)
(edge 592 611 1566)
(edge 593 611 1663)
(edge 594 613 1681)
(edge 595 613 1688)
(edge 596 614 385)
(edge 597 614 619)
(edge 598 616 1587)
(edge 599 619 2)
(edge 600 619 418)
(edge 601 619 1047)
(edge 602 619 1388)
(edge 603 619 1503)
(edge 604 619 1541)
(edge 605 620 945)
(edge 606 620 1196)
(edge 607 621 590)
(edge 608 621 1004)
(edge 609 622 414)
(edge 610 622 1521)
(edge 611 622 1643)
(edge 612 623 372)
(edge 613 623 920)
(edge 614 623 1263)
(edge 615 625 1373)
(edge 616 625 1379)
(edge 617 625 1527)
(edge 618 626 705)
(edge 619 628 698)
(edge 620 629 472)
(edge 621 629 1431)
(edge 622 630 251)
(edge 623 631 1969)
(edge 624 634 858)
(edge 625 634 1533)
(edge 626 639 574)
(edge 627 639 649)
(edge 628 639 734)
(edge 629 640 231)
(edge 630 640 1511)
(edge 631 641 1067)
(edge 632 642 1200)
(edge 633 642 1945)
(edge 634 642 1994)
(edge 635 643 892)
(edge 636 644 417)
(edge 637 644 488)
(edge 638 647 808)
(edge 639 648 937)
(edge 640 649 46)
(edge 641 649 230)
(edge 642 649 702)
(edge 643 649 1067)
(edge 644 649 1549)
(edge 645 649 1797)
(edge 646 651 465)
(edge 647 656 1556)
(edge 648 656 1704)
(edge 649 657 1120)
(edge 650 657 1997)
(edge 651 659 906)
(edge 652 660 778)
(edge 653 660 813)
(edge 654 662 521)
(edge 655 663 1111)
(edge 656 668 596)
(edge 657 669 1808)
(edge 658 670 1718)
(edge 659 672 586)
(edge 660 673 207)
(edge 661 673 1150)
(edge 662 674 328)
(edge 663 674 1154)
(edge 664 675 342)
(edge 665 676 538)
(edge 666 676 975)
(edge 667 677 88)
(edge 668 680 622)
(edge 669 680 1688)
(edge 670 682 1827)
(edge 671 683 1352)
(edge 672 684 450)
(edge 673 685 1217)
(edge 674 687 660)
(edge 675 689 341)
(edge 676 690 734)
(edge 677 692 1132)
(edge 678 694 1105)
(edge 679 694 1137)
(edge 680 694 1325)
(edge 681 694 1551)
(edge 682 694 1713)
(edge 683 697 232)
(edge 684 698 104)
(edge 685 702 215)
(edge 686 702 1375)
(edge 687 703 466)
(edge 688 704 1829)
(edge 689 705 753)
(edge 690 705 1863)
(edge 691 706 381)
(edge 692 707 450)
(edge 693 710 316)
(edge 694 710 651)
(edge 695 711 549)
(edge 696 712 1719)
(edge 697 713 498)
(edge 698 714 924)
(edge 699 715 1166)
(edge 700 715 1647)
(edge 701 718 288)
(edge 702 718 357)
(edge 703 718 377)
(edge 704 719 467)
(edge 705 719 1275)
(edge 706 719 1407)
(edge 707 720 853)
(edge 708 722 1590)
(edge 709 723 1326)
(edge 710 725 715)
(edge 711 726 1505)
(edge 712 726 1669)
(edge 713 731 1146)
(edge 714 733 840)
(edge 715 734 558)
(edge 716 734 1265)
(edge 717 734 1302)
(edge 718 734 1707)
(edge 719 735 1276)
(edge 720 736 338)
(edge 721 736 1305)
(edge 722 738 1728)
(edge 723 738 1938)
(edge 724 739 1708)
(edge 725 740 683)
(edge 726 741 713)
(edge 727 741 1021)
(edge 728 741 1720)
(edge 729 742 1711)
(edge 730 746 415)
(edge 731 746 792)
(edge 732 748 137)
(edge 733 748 735)
(edge 734 749 719)
(edge 735 750 755)
(edge 736 753 82)
(edge 737 753 896)
(edge 738 755 160)
(edge 739 755 392)
(edge 740 756 1136)
(edge 741 756 1200)
(edge 742 757 20)
(edge 743 758 1248)
(edge 744 763 1778)
(edge 745 764 1122)
(edge 746 765 412)
(edge 747 766 833)
(edge 748 766 1030)
(edge 749 766 1575)
(edge 750 767 149)
(edge 751 769 71)
(edge 752 769 1135)
(edge 753 770 1832)
(edge 754 771 1491)
(edge 755 772 916)
(edge 756 772 1948)
(edge 757 777 1418)
(edge 758 777 1526)
(edge 759 778 124)
(edge 760 778 318)
(edge 761 778 1847)
(edge 762 779 844)
(edge 763 779 1474)
(edge 764 780 1082)
(edge 765 781 373)
(edge 766 781 1029)
(edge 767 782 130)
(edge 768 782 886)
(edge 769 786 389)
(edge 770 786 1113)
(edge 771 787 309)
(edge 772 789 40)
(edge 773 789 147)
(edge 774 789 803)
(edge 775 790 694)
(edge 776 792 261)
(edge 777 792 1364)
(edge 778 794 837)
(edge 779 795 739)
(edge 780 795 1006)
(edge 781 796 545)
(edge 782 796 1272)
(edge 783 796 1598)
(edge 784 796 1723)
(edge 785 800 301)
(edge 786 800 1161)
(edge 787 802 169)
(edge 788 802 1785)
(edge 789 803 1617)
(edge 790 804 577)
(edge 791 804 1237)
(edge 792 805 1965)
(edge 793 806 378)
(edge 794 806 582)
(edge 795 806 1693)
(edge 796 806 1858)
(edge 797 806 1980)
(edge 798 808 1442)
(edge 799 808 1485)
(edge 800 808 1587)
(edge 801 811 1057)
(edge 802 812 464)
(edge 803 812 891)
(edge 804 812 897)
(edge 805 813 330)
(edge 806 813 957)
(edge 807 815 1499)
(edge 808 817 1226)
(edge 809 817 1402)
(edge 810 817 1885)
(edge 811 820 1056)
(edge 812 820 1968)
(edge 813 822 1408)
(edge 814 826 334)
(edge 815 826 622)
(edge 816 828 1138)
(edge 817 831 348)
(edge 818 832 1644)
(edge 819 833 741)
(edge 820 833 1753)
(edge 821 835 293)
(edge 822 835 1986)
(edge 823 837 948)
(edge 824 838 718)
(edge 825 840 619)
(edge 826 841 567)
(edge 827 841 956)
(edge 828 844 90)
(edge 829 844 782)
(edge 830 846 207)
(edge 831 848 107)
(edge 832 848 464)
(edge 833 851 1420)
(edge 834 853 1422)
(edge 835 854 973)
(edge 836 856 24)
(edge 837 858 279)
(edge 838 858 335)
(edge 839 862 527)
(edge 840 866 404)
(edge 841 866 1040)
(edge 842 869 1103)
(edge 843 869 1234)
(edge 844 871 1143)
(edge 845 871 1838)
(edge 846 873 1349)
(edge 847 873 1594)
(edge 848 874 395)
(edge 849 874 1411)
(edge 850 876 673)
(edge 851 877 1014)
(edge 852 877 1852)
(edge 853 879 1982)
(edge 854 882 80)
(edge 855 882 887)
(edge 856 882 1021)
(edge 857 882 1104)
(edge 858 884 215)
(edge 859 884 1579)
(edge 860 886 411)
(edge 861 886 535)
(edge 862 887 502)
(edge 863 887 1709)
(edge 864 890 433)
(edge 865 891 1832)
(edge 866 892 316)
(edge 867 892 1641)
(edge 868 893 674)
(edge 869 894 662)
(edge 870 895 562)
(edge 871 895 800)
(edge 872 896 242)
(edge 873 897 1000)
(edge 874 897 1077)
(edge 875 898 83)
(edge 876 898 365)
(edge 877 899 406)
(edge 878 899 1856)
(edge 879 900 75)
(edge 880 900 674)
(edge 881 900 835)
(edge 882 901 1831)
(edge 883 902 876)
(edge 884 902 1046)
(edge 885 902 1259)
(edge 886 903 1124)
(edge 887 904 1040)
(edge 888 905 1315)
(edge 889 905 1316)
(edge 890 906 423)
(edge 891 906 450)
(edge 892 906 779)
(edge 893 906 1952)
(edge 894 907 62)
(edge 895 910 216)
(edge 896 912 1581)
(edge 897 913 1270)
(edge 898 916 1327)
(edge 899 917 443)
(edge 900 917 573)
(edge 901 918 255)
(edge 902 918 1127)
(edge 903 920 757)
(edge 904 920 1480)
(edge 905 921 87)
(edge 906 921 421)
(edge 907 921 619)
(edge 908 921 1610)
(edge 909 924 1488)
(edge 910 924 1940)
(edge 911 925 118)
(edge 912 925 220)
(edge 913 925 1436)
(edge 914 926 1569)
(edge 915 926 1897)
(edge 916 927 1791)
(edge 917 928 763)
(edge 918 931 17)
(edge 919 932 503)
(edge 920 932 1196)
(edge 921 937 901)
(edge 922 938 209)
(edge 923 941 71)
(edge 924 941 1106)
(edge 925 942 766)
(edge 926 945 364)
(edge 927 946 1354)
(edge 928 947 1086)
(edge 929 947 1285)
(edge 930 947 1529)
(edge 931 948 10)
(edge 932 948 620)
(edge 933 948 991)
(edge 934 949 1670)
(edge 935 949 1727)
(edge 936 950 910)
(edge 937 950 1676)
(edge 938 950 1961)
(edge 939 952 138)
(edge 940 952 1145)
(edge 941 953 1168)
(edge 942 954 1452)
(edge 943 954 1757)
(edge 944 955 906)
(edge 945 956 838)
(edge 946 956 950)
(edge 947 956 985)
(edge 948 956 1741)
(edge 949 957 1318)
(edge 950 960 2)
(edge 951 961 441)
(edge 952 961 1620)
(edge 953 962 1295)
(edge 954 963 90)
(edge 955 963 656)
(edge 956 966 962)
(edge 957 967 25)
(edge 958 972 900)
(edge 959 973 390)
(edge 960 973 1191)
(edge 961 973 1764)
(edge 962 974 1056)
(edge 963 975 710)
(edge 964 977 802)
(edge 965 977 1264)
(edge 966 979 895)
(edge 967 979 1189)
(edge 968 980 544)
(edge 969 981 954)
(edge 970 981 1905)
(edge 971 982 289)
(edge 972 982 1244)
(edge 973 984 1088)
(edge 974 985 771)
(edge 975 987 1804)
(edge 976 988 94)
(edge 977 988 415)
(edge 978 988 1418)
(edge 979 989 1161)
(edge 980 990 205)
(edge 981 991 273)
(edge 982 991 305)
(edge 983 991 1273)
(edge 984 991 1686)
(edge 985 994 953)
(edge 986 995 742)
(edge 987 996 307)
(edge 988 996 1384)
(edge 989 997 1625)
(edge 990 998 1251)
(edge 991 998 1736)
(edge 992 999 714)
(edge 993 999 1385)
(edge 994 999 1976)
(edge 995 1000 1795)
(edge 996 1002 1564)
(edge 997 1003 1881)
(edge 998 1004 1300)
(edge 999 1004 1441)
(edge 1000 1004 1509)
(edge 1001 1005 1293)
(edge 1002 1006 532)
(edge 1003 1009 358)
(edge 1004 1009 794)
(edge 1005 1010 292)
(edge 1006 1014 29)
(edge 1007 1014 1260)
(edge 1008 1014 1317)
(edge 1009 1018 813)
(edge 1010 1019 374)
(edge 1011 1020 79)
(edge 1012 1020 540)
(edge 1013 1021 68)
(edge 1014 1021 1321)
(edge 1015 1022 85)
(edge 1016 1022 543)
(edge 1017 1024 197)
(edge 1018 1024 1219)
(edge 1019 1026 379)
(edge 1020 1026 1054)
(edge 1021 1028 890)
(edge 1022 1029 279)
(edge 1023 1029 1336)
(edge 1024 1029 1379)
(edge 1025 1030 1677)
(edge 1026 1031 1009)
(edge 1027 1034 846)
(edge 1028 1034 1456)
(edge 1029 1035 446)
(edge 1030 1036 1243)
(edge 1031 1037 473)
(edge 1032 1037 973)
(edge 1033 1040 493)
(edge 1034 1040 1093)
(edge 1035 1040 1986)
(edge 1036 1041 1511)
(edge 1037 1045 1148)
(edge 1038 1046 1239)
(edge 1039 1046 1413)
(edge 1040 1046 1968)
(edge 1041 1047 55)
(edge 1042 1047 243)
(edge 1043 1049 110)
(edge 1044 1049 1375)
(edge 1045 1050 1646)
(edge 1046 1051 1571)
(edge 1047 1052 599)
(edge 1048 1053 1294)
(edge 1049 1054 178)
(edge 1050 1054 1544)
(edge 1051 1056 451)
(edge 1052 1056 697)
(edge 1053 1056 1218)
(edge 1054 1056 1749)
(edge 1055 1057 505)
(edge 1056 1057 1860)
(edge 1057 1058 1153)
(edge 1058 1058 1404)
(edge 1059 1059 484)
(edge 1060 1060 1058)
(edge 1061 1061 949)
(edge 1062 1062 1896)
(edge 1063 1065 1299)
(edge 1064 1066 182)
(edge 1065 1066 856)
(edge 1066 1067 96)
(edge 1067 1067 208)
(edge 1068 1067 740)
(edge 1069 1071 320)
(edge 1070 1072 1529)
(edge 1071 1073 1142)
(edge 1072 1074 1139)
(edge 1073 1076 706)
(edge 1074 1076 1126)
(edge 1075 1077 1314)
(edge 1076 1077 1919)
(edge 1077 1081 680)
(edge 1078 1082 835)
(edge 1079 1082 926)
(edge 1080 1083 1110)
(edge 1081 1083 1322)
(edge 1082 1083 1357)
(edge 1083 1084 532)
(edge 1084 1084 1301)
(edge 1085 1084 1609)
(edge 1086 1085 1034)
(edge 1087 1085 1233)
(edge 1088 1086 1186)
(edge 1089 1086 1667)
(edge 1090 1087 1397)
(edge 1091 1087 1610)
(edge 1092 1088 1899)
(edge 1093 1090 24)
(edge 1094 1090 1493)
(edge 1095 1090 1739)
(edge 1096 1092 1119)
(edge 1097 1093 601)
(edge 1098 1095 756)
(edge 1099 1098 503)
(edge 1100 1100 925)
(edge 1101 1101 1952)
(edge 1102 1102 1697)
(edge 1103 1103 182)
(edge 1104 1104 1477)
(edge 1105 1104 1995)
(edge 1106 1105 1067)
(edge 1107 1106 1073)
(edge 1108 1106 1300)
(edge 1109 1107 1785)
(edge 1110 1108 614)
(edge 1111 1110 1050)
(edge 1112 1110 1801)
(edge 1113 1111 158)
(edge 1114 1111 903)
(edge 1115 1111 1217)
(edge 1116 1111 1935)
(edge 1117 1112 1132)
(edge 1118 1113 1282)
(edge 1119 1116 1694)
(edge 1120 1118 1521)
(edge 1121 1118 1888)
(edge 1122 1118 1962)
(edge 1123 1119 1228)
(edge 1124 1119 1238)
(edge 1125 1119 1961)
(edge 1126 1120 670)
(edge 1127 1121 555)
(edge 1128 1121 1118)
(edge 1129 1121 1276)
(edge 1130 1122 955)
(edge 1131 1122 1111)
(edge 1132 1122 1500)
(edge 1133 1122 1748)
(edge 1134 1123 1800)
(edge 1135 1124 692)
(edge 1136 1126 66)
(edge 1137 1127 1658)
(edge 1138 1132 226)
(edge 1139 1132 1707)
(edge 1140 1133 333)
(edge 1141 1134 163)
(edge 1142 1135 241)
(edge 1143 1136 392)
(edge 1144 1137 268)
(edge 1145 1138 1256)
(edge 1146 1138 1715)
(edge 1147 1139 1710)
(edge 1148 1140 578)
(edge 1149 1140 841)
(edge 1150 1141 1212)
(edge 1151 1142 1111)
(edge 1152 1142 1679)
(edge 1153 1143 525)
(edge 1154 1144 125)
(edge 1155 1145 947)
(edge 1156 1146 312)
(edge 1157 1146 335)
(edge 1158 1147 73)
(edge 1159 1148 988)
(edge 1160 1149 288)
(edge 1161 1149 734)
(edge 1162 1150 366)
(edge 1163 1152 682)
(edge 1164 1153 1486)
(edge 1165 1153 1841)
(edge 1166 1154 673)
(edge 1167 1156 996)
(edge 1168 1157 1173)
(edge 1169 1160 1382)
(edge 1170 1161 83)
(edge 1171 1161 1138)
(edge 1172 1164 1176)
(edge 1173 1166 195)
(edge 1174 1168 1832)
(edge 1175 1171 952)
(edge 1176 1172 1083)
(edge 1177 1173 426)
(edge 1178 1176 496)
(edge 1179 1178 1317)
(edge 1180 1180 1798)
(edge 1181 1183 1631)
(edge 1182 1184 282)
(edge 1183 1186 18)
(edge 1184 1186 1546)
(edge 1185 1189 1119)
(edge 1186 1189 1807)
(edge 1187 1190 47)
(edge 1188 1190 143)
(edge 1189 1191 979)
(edge 1190 1192 738)
(edge 1191 1196 59)
(edge 1192 1196 1658)
(edge 1193 1197 247)
(edge 1194 1197 770)
(edge 1195 1198 1301)
(edge 1196 1200 213)
(edge 1197 1200 1022)
(edge 1198 1200 1978)
(edge 1199 1201 719)
(edge 1200 1201 1267)
(edge 1201 1203 675)
(edge 1202 1203 973)
(edge 1203 1205 1766)
(edge 1204 1210 364)
(edge 1205 1211 81)
(edge 1206 1211 582)
(edge 1207 1212 619)
(edge 1208 1212 994)
(edge 1209 1212 1706)
(edge 1210 1213 313)
(edge 1211 1213 647)
(edge 1212 1217 817)
(edge 1213 1217 1211)
(edge 1214 1218 812)
(edge 1215 1219 932)
(edge 1216 1223 826)
(edge 1217 1223 1333)
(edge 1218 1225 602)
(edge 1219 1226 238)
(edge 1220 1226 1101)
(edge 1221 1227 948)
(edge 1222 1228 1822)
(edge 1223 1232 1673)
(edge 1224 1233 1794)
(edge 1225 1234 564)
(edge 1226 1234 882)
(edge 1227 1234 1537)
(edge 1228 1236 84)
(edge 1229 1237 393)
(edge 1230 1237 1529)
(edge 1231 1238 32)
(edge 1232 1238 165)
(edge 1233 1238 649)
(edge 1234 1239 136)
(edge 1235 1241 475)
(edge 1236 1241 982)
(edge 1237 1243 86)
(edge 1238 1244 1086)
(edge 1239 1244 1666)
(edge 1240 1245 1412)
(edge 1241 1246 591)
(edge 1242 1248 1670)
(edge 1243 1249 225)
(edge 1244 1251 932)
(edge 1245 1252 1796)
(edge 1246 1253 1059)
(edge 1247 1256 277)
(edge 1248 1256 789)
(edge 1249 1256 1776)
(edge 1250 1257 1838)
(edge 1251 1258 258)
(edge 1252 1259 657)
(edge 1253 1260 1192)
(edge 1254 1261 597)
(edge 1255 1262 317)
(edge 1256 1263 1520)
(edge 1257 1264 954)
(edge 1258 1265 1238)
(edge 1259 1266 1784)
(edge 1260 1267 1625)
(edge 1261 1268 1037)
(edge 1262 1270 125)
(edge 1263 1270 639)
(edge 1264 1270 1848)
(edge 1265 1271 533)
(edge 1266 1272 1026)
(edge 1267 1272 1157)
(edge 1268 1273 270)
(edge 1269 1273 950)
(edge 1270 1273 1681)
(edge 1271 1274 130)
(edge 1272 1275 777)
(edge 1273 1275 1707)
(edge 1274 1275 1709)
(edge 1275 1276 1024)
(edge 1276 1276 1914)
(edge 1277 1277 362)
(edge 1278 1278 1116)
(edge 1279 1279 719)
(edge 1280 1282 640)
(edge 1281 1284 808)
(edge 1282 1285 1977)
(edge 1283 1285 1999)
(edge 1284 1286 1360)
(edge 1285 1287 950)
(edge 1286 1288 205)
(edge 1287 1288 1270)
(edge 1288 1289 1077)
(edge 1289 1290 1436)
(edge 1290 1292 769)
(edge 1291 1293 990)
(edge 1292 1294 1835)
(edge 1293 1294 1957)
(edge 1294 1295 927)
(edge 1295 1295 1447)
(edge 1296 1296 1395)
(edge 1297 1299 1356)
(edge 1298 1300 694)
(edge 1299 1300 781)
(edge 1300 1301 642)
(edge 1301 1301 1045)
(edge 1302 1301 1500)
(edge 1303 1301 1559)
(edge 1304 1302 123)
(edge 1305 1302 789)
(edge 1306 1304 921)
(edge 1307 1305 471)
(edge 1308 1305 684)
(edge 1309 1305 1546)
(edge 1310 1305 1759)
(edge 1311 1306 1419)
(edge 1312 1311 504)
(edge 1313 1314 41)
(edge 1314 1314 1757)
(edge 1315 1315 917)
(edge 1316 1315 1018)
(edge 1317 1316 484)
(edge 1318 1316 1467)
(edge 1319 1316 1635)
(edge 1320 1316 1653)
(edge 1321 1316 1817)
(edge 1322 1317 723)
(edge 1323 1317 866)
(edge 1324 1318 17)
(edge 1325 1318 1649)
(edge 1326 1318 1876)
(edge 1327 1319 1301)
(edge 1328 1321 1305)
(edge 1329 1322 70)
(edge 1330 1322 1716)
(edge 1331 1323 812)
(edge 1332 1325 848)
(edge 1333 1325 1205)
(edge 1334 1326 253)
(edge 1335 1326 613)
(edge 1336 1327 991)
(edge 1337 1327 1633)
(edge 1338 1328 1983)
(edge 1339 1330 1290)
(edge 1340 1330 1865)
(edge 1341 1331 1305)
(edge 1342 1333 1438)
(edge 1343 1333 1774)
(edge 1344 1334 879)
(edge 1345 1335 629)
(edge 1346 1336 493)
(edge 1347 1339 224)
(edge 1348 1341 984)
(edge 1349 1343 749)
(edge 1350 1345 1288)
(edge 1351 1349 689)
(edge 1352 1350 1020)
(edge 1353 1351 135)
(edge 1354 1352 194)
(edge 1355 1352 568)
(edge 1356 1352 1256)
(edge 1357 1353 733)
(edge 1358 1354 1695)
(edge 1359 1354 1699)
(edge 1360 1356 1640)
(edge 1361 1356 1693)
(edge 1362 1357 563)
(edge 1363 1358 123)
(edge 1364 1360 127)
(edge 1365 1360 269)
(edge 1366 1360 1565)
(edge 1367 1361 998)
(edge 1368 1362 802)
(edge 1369 1364 1747)
(edge 1370 1366 750)
(edge 1371 1366 1499)
(edge 1372 1367 88)
(edge 1373 1370 125)
(edge 1374 1371 87)
(edge 1375 1371 869)
(edge 1376 1371 1330)
(edge 1377 1373 424)
(edge 1378 1373 1417)
(edge 1379 1374 1592)
(edge 1380 1375 512)
(edge 1381 1375 1041)
(edge 1382 1379 448)
(edge 1383 1379 458)
(edge 1384 1380 1244)
(edge 1385 1382 1232)
(edge 1386 1382 1895)
(edge 1387 1384 1439)
(edge 1388 1384 1890)
(edge 1389 1385 1134)
(edge 1390 1386 564)
(edge 1391 1388 1637)
(edge 1392 1389 248)
(edge 1393 1390 174)
(edge 1394 1390 1031)
(edge 1395 1390 1649)
(edge 1396 1391 746)
(edge 1397 1393 116)
(edge 1398 1394 467)
(edge 1399 1394 769)
(edge 1400 1395 1160)
(edge 1401 1397 1107)
(edge 1402 1398 1829)
(edge 1403 1401 1564)
(edge 1404 1402 1140)
(edge 1405 1403 242)
(edge 1406 1404 344)
(edge 1407 1405 376)
(edge 1408 1406 286)
(edge 1409 1406 1959)
(edge 1410 1407 386)
(edge 1411 1407 1470)
(edge 1412 1408 718)
(edge 1413 1409 1203)
(edge 1414 1410 549)
(edge 1415 1411 32)
(edge 1416 1412 383)
(edge 1417 1412 568)
(edge 1418 1413 1487)
(edge 1419 1414 468)
(edge 1420 1415 329)
(edge 1421 1417 869)
(edge 1422 1418 163)
(edge 1423 1418 1186)
(edge 1424 1419 191)
(edge 1425 1419 1912)
(edge 1426 1420 726)
(edge 1427 1421 1245)
(edge 1428 1421 1849)
(edge 1429 1422 1374)
(edge 1430 1424 137)
(edge 1431 1426 261)
(edge 1432 1427 1799)
(edge 1433 1430 1)
(edge 1434 1430 1900)
(edge 1435 1431 619)
(edge 1436 1431 1234)
(edge 1437 1431 1840)
(edge 1438 1433 619)
(edge 1439 1435 208)
(edge 1440 1436 741)
(edge 1441 1436 1785)
(edge 1442 1438 1384)
(edge 1443 1439 873)
(edge 1444 1439 1948)
(edge 1445 1440 926)
(edge 1446 1441 461)
(edge 1447 1442 332)
(edge 1448 1442 833)
(edge 1449 1442 1644)
(edge 1450 1443 694)
(edge 1451 1445 1503)
(edge 1452 1446 1797)
(edge 1453 1447 430)
(edge 1454 1448 322)
(edge 1455 1450 605)
(edge 1456 1450 1305)
(edge 1457 1452 980)
(edge 1458 1454 1666)
(edge 1459 1455 1361)
(edge 1460 1456 227)
(edge 1461 1457 641)
(edge 1462 1457 1935)
(edge 1463 1458 294)
(edge 1464 1459 712)
(edge 1465 1459 764)
(edge 1466 1462 1488)
(edge 1467 1463 600)
(edge 1468 1464 1824)
(edge 1469 1467 532)
(edge 1470 1467 1325)
(edge 1471 1467 1518)
(edge 1472 1469 335)
(edge 1473 1470 722)
(edge 1474 1470 941)
(edge 1475 1471 1237)
(edge 1476 1474 1009)
(edge 1477 1475 676)
(edge 1478 1475 1545)
(edge 1479 1477 1488)
(edge 1480 1477 1943)
(edge 1481 1480 333)
(edge 1482 1484 1360)
(edge 1483 1484 1692)
(edge 1484 1485 694)
(edge 1485 1485 1004)
(edge 1486 1485 1274)
(edge 1487 1485 1871)
(edge 1488 1486 1477)
(edge 1489 1487 1467)
(edge 1490 1488 573)
(edge 1491 1488 790)
(edge 1492 1488 1262)
(edge 1493 1490 158)
(edge 1494 1491 253)
(edge 1495 1491 1943)
(edge 1496 1493 1430)
(edge 1497 1493 1583)
(edge 1498 1498 74)
(edge 1499 1499 516)
(edge 1500 1499 649)
(edge 1501 1499 1261)
(edge 1502 1500 806)
(edge 1503 1500 1563)
(edge 1504 1501 1223)
(edge 1505 1503 462)
(edge 1506 1503 1087)
(edge 1507 1504 1268)
(edge 1508 1505 257)
(edge 1509 1505 1304)
(edge 1510 1505 1783)
(edge 1511 1507 705)
(edge 1512 1507 1709)
(edge 1513 1509 1770)
(edge 1514 1511 459)
(edge 1515 1511 989)
(edge 1516 1511 1108)
(edge 1517 1514 1725)
(edge 1518 1516 50)
(edge 1519 1516 1575)
(edge 1520 1518 306)
(edge 1521 1518 1238)
(edge 1522 1520 902)
(edge 1523 1520 1630)
(edge 1524 1521 30)
(edge 1525 1521 614)
(edge 1526 1521 1832)
(edge 1527 1523 1484)
(edge 1528 1525 1112)
(edge 1529 1526 1717)
(edge 1530 1527 778)
(edge 1531 1528 1409)
(edge 1532 1529 472)
(edge 1533 1529 1203)
(edge 1534 1529 1213)
(edge 1535 1530 956)
(edge 1536 1533 649)
(edge 1537 1533 946)
(edge 1538 1535 37)
(edge 1539 1535 342)
(edge 1540 1536 222)
(edge 1541 1537 1371)
(edge 1542 1538 1667)
(edge 1543 1541 185)
(edge 1544 1541 1528)
(edge 1545 1542 1925)
(edge 1546 1544 841)
(edge 1547 1545 178)
(edge 1548 1545 403)
(edge 1549 1546 550)
(edge 1550 1546 800)
(edge 1551 1546 1594)
(edge 1552 1548 1302)
(edge 1553 1549 1431)
(edge 1554 1551 351)
(edge 1555 1553 302)
(edge 1556 1555 139)
(edge 1557 1555 1859)
(edge 1558 1556 1394)
(edge 1559 1557 1920)
(edge 1560 1558 1121)
(edge 1561 1559 79)
(edge 1562 1559 297)
(edge 1563 1562 731)
(edge 1564 1563 1040)
(edge 1565 1563 1661)
(edge 1566 1564 621)
(edge 1567 1564 884)
(edge 1568 1564 1433)
(edge 1569 1564 1578)
(edge 1570 1565 14)
(edge 1571 1565 1675)
(edge 1572 1566 1318)
(edge 1573 1566 1921)
(edge 1574 1567 335)
(edge 1575 1568 555)
(edge 1576 1569 84)
(edge 1577 1570 23)
(edge 1578 1570 906)
(edge 1579 1571 257)
(edge 1580 1572 1028)
(edge 1581 1572 1485)
(edge 1582 1574 966)
(edge 1583 1575 1049)
(edge 1584 1575 1253)
(edge 1585 1575 1973)
(edge 1586 1576 189)
(edge 1587 1576 460)
(edge 1588 1577 982)
(edge 1589 1578 1788)
(edge 1590 1579 1430)
(edge 1591 1580 44)
(edge 1592 1581 873)
(edge 1593 1581 1605)
(edge 1594 1581 1982)
(edge 1595 1582 1688)
(edge 1596 1582 1768)
(edge 1597 1583 1198)
(edge 1598 1584 436)
(edge 1599 1584 1735)
(edge 1600 1586 1557)
(edge 1601 1587 565)
(edge 1602 1587 1319)
(edge 1603 1588 199)
(edge 1604 1589 882)
(edge 1605 1590 22)
(edge 1606 1590 1360)
(edge 1607 1590 1833)
(edge 1608 1592 755)
(edge 1609 1592 1457)
(edge 1610 1593 772)
(edge 1611 1594 1002)
(edge 1612 1594 1412)
(edge 1613 1595 1197)
(edge 1614 1597 1149)
(edge 1615 1598 1723)
(edge 1616 1602 393)
(edge 1617 1605 1903)
(edge 1618 1609 1010)
(edge 1619 1609 1289)
(edge 1620 1610 575)
(edge 1621 1610 628)
(edge 1622 1612 57)
(edge 1623 1613 1614)
(edge 1624 1614 1921)
(edge 1625 1615 631)
(edge 1626 1615 1567)
(edge 1627 1617 1595)
(edge 1628 1618 120)
(edge 1629 1619 1092)
(edge 1630 1620 1570)
(edge 1631 1621 1301)
(edge 1632 1623 707)
(edge 1633 1625 820)
(edge 1634 1625 1401)
(edge 1635 1630 668)
(edge 1636 1631 466)
(edge 1637 1631 1440)
(edge 1638 1631 1812)
(edge 1639 1633 1164)
(edge 1640 1634 55)
(edge 1641 1635 1613)
(edge 1642 1635 1766)
(edge 1643 1637 831)
(edge 1644 1638 1493)
(edge 1645 1640 60)
(edge 1646 1640 905)
(edge 1647 1640 1184)
(edge 1648 1641 1795)
(edge 1649 1643 437)
(edge 1650 1644 1026)
(edge 1651 1644 1689)
(edge 1652 1645 1568)
(edge 1653 1646 1226)
(edge 1654 1647 789)
(edge 1655 1649 1090)
(edge 1656 1649 1507)
(edge 1657 1649 1771)
(edge 1658 1651 44)
(edge 1659 1651 1287)
(edge 1660 1651 1992)
(edge 1661 1652 808)
(edge 1662 1653 428)
(edge 1663 1653 608)
(edge 1664 1653 715)
(edge 1665 1653 1570)
(edge 1666 1655 815)
(edge 1667 1658 1533)
(edge 1668 1658 1896)
(edge 1669 1660 161)
(edge 1670 1661 1682)
(edge 1671 1663 634)
(edge 1672 1663 949)
(edge 1673 1664 1118)
(edge 1674 1666 259)
(edge 1675 1666 1655)
(edge 1676 1666 1843)
(edge 1677 1667 746)
(edge 1678 1667 1925)
(edge 1679 1668 1631)
(edge 1680 1668 1916)
(edge 1681 1669 660)
(edge 1682 1669 1057)
(edge 1683 1670 659)
(edge 1684 1670 1990)
(edge 1685 1672 1645)
(edge 1686 1673 1969)
(edge 1687 1675 213)
(edge 1688 1675 1022)
(edge 1689 1675 1421)
(edge 1690 1676 521)
(edge 1691 1676 1858)
(edge 1692 1677 898)
(edge 1693 1678 154)
(edge 1694 1679 210)
(edge 1695 1680 1415)
(edge 1696 1681 448)
(edge 1697 1681 1353)
(edge 1698 1682 610)
(edge 1699 1684 1457)
(edge 1700 1685 58)
(edge 1701 1685 103)
(edge 1702 1685 1767)
(edge 1703 1686 1053)
(edge 1704 1686 1406)
(edge 1705 1686 1590)
(edge 1706 1688 469)
(edge 1707 1688 594)
(edge 1708 1688 1754)
(edge 1709 1689 942)
(edge 1710 1689 1119)
(edge 1711 1692 663)
(edge 1712 1692 1501)
(edge 1713 1693 437)
(edge 1714 1693 611)
(edge 1715 1693 1343)
(edge 1716 1694 1553)
(edge 1717 1695 1241)
(edge 1718 1695 1391)
(edge 1719 1696 1406)
(edge 1720 1696 1584)
(edge 1721 1697 1729)
(edge 1722 1698 59)
(edge 1723 1699 425)
(edge 1724 1699 1104)
(edge 1725 1699 1774)
(edge 1726 1704 1666)
(edge 1727 1706 1979)
(edge 1728 1707 364)
(edge 1729 1707 1110)
(edge 1730 1707 1314)
(edge 1731 1708 1327)
(edge 1732 1709 586)
(edge 1733 1709 1450)
(edge 1734 1709 1693)
(edge 1735 1710 629)
(edge 1736 1711 278)
(edge 1737 1713 507)
(edge 1738 1715 282)
(edge 1739 1715 354)
(edge 1740 1715 690)
(edge 1741 1715 1146)
(edge 1742 1716 577)
(edge 1743 1717 1782)
(edge 1744 1718 365)
(edge 1745 1719 441)
(edge 1746 1720 518)
(edge 1747 1722 1813)
(edge 1748 1723 382)
(edge 1749 1723 777)
(edge 1750 1724 1580)
(edge 1751 1725 796)
(edge 1752 1726 268)
(edge 1753 1726 947)
(edge 1754 1727 271)
(edge 1755 1727 1442)
(edge 1756 1728 69)
(edge 1757 1728 470)
(edge 1758 1729 1061)
(edge 1759 1734 64)
(edge 1760 1735 634)
(edge 1761 1735 1190)
(edge 1762 1736 359)
(edge 1763 1736 1156)
(edge 1764 1738 1462)
(edge 1765 1739 1211)
(edge 1766 1739 1784)
(edge 1767 1741 1998)
(edge 1768 1744 246)
(edge 1769 1745 1172)
(edge 1770 1747 897)
(edge 1771 1748 1769)
(edge 1772 1749 309)
(edge 1773 1749 381)
(edge 1774 1749 424)
(edge 1775 1753 124)
(edge 1776 1753 1894)
(edge 1777 1754 555)
(edge 1778 1755 501)
(edge 1779 1757 155)
(edge 1780 1757 429)
(edge 1781 1759 999)
(edge 1782 1762 1766)
(edge 1783 1764 85)
(edge 1784 1765 1724)
(edge 1785 1766 85)
(edge 1786 1766 111)
(edge 1787 1766 1592)
(edge 1788 1767 284)
(edge 1789 1768 1790)
(edge 1790 1769 1394)
(edge 1791 1770 494)
(edge 1792 1771 491)
(edge 1793 1771 1180)
(edge 1794 1771 1446)
(edge 1795 1772 1090)
(edge 1796 1774 308)
(edge 1797 1774 358)
(edge 1798 1776 1227)
(edge 1799 1778 685)
(edge 1800 1778 795)
(edge 1801 1780 1279)
(edge 1802 1782 1019)
(edge 1803 1783 1536)
(edge 1804 1784 568)
(edge 1805 1784 1212)
(edge 1806 1784 1273)
(edge 1807 1785 358)
(edge 1808 1785 795)
(edge 1809 1785 1414)
(edge 1810 1785 1638)
(edge 1811 1786 1197)
(edge 1812 1786 1318)
(edge 1813 1788 165)
(edge 1814 1788 1334)
(edge 1815 1790 388)
(edge 1816 1790 1722)
(edge 1817 1791 1439)
(edge 1818 1792 991)
(edge 1819 1794 1471)
(edge 1820 1795 521)
(edge 1821 1795 1249)
(edge 1822 1795 1778)
(edge 1823 1796 1505)
(edge 1824 1797 766)
(edge 1825 1797 1275)
(edge 1826 1798 1576)
(edge 1827 1799 1442)
(edge 1828 1800 1790)
(edge 1829 1801 1685)
(edge 1830 1804 1049)
(edge 1831 1807 1755)
(edge 1832 1808 1035)
(edge 1833 1809 83)
(edge 1834 1812 1467)
(edge 1835 1813 60)
(edge 1836 1813 1612)
(edge 1837 1816 1047)
(edge 1838 1816 1386)
(edge 1839 1817 956)
(edge 1840 1817 1201)
(edge 1841 1819 64)
(edge 1842 1819 1051)
(edge 1843 1821 1122)
(edge 1844 1822 1084)
(edge 1845 1824 1664)
(edge 1846 1827 149)
(edge 1847 1827 999)
(edge 1848 1829 603)
(edge 1849 1829 1458)
(edge 1850 1830 1784)
(edge 1851 1831 1951)
(edge 1852 1832 1005)
(edge 1853 1832 1328)
(edge 1854 1832 1511)
(edge 1855 1832 1566)
(edge 1856 1832 1914)
(edge 1857 1832 1928)
(edge 1858 1833 1845)
(edge 1859 1834 611)
(edge 1860 1835 680)
(edge 1861 1837 996)
(edge 1862 1838 1366)
(edge 1863 1838 1435)
(edge 1864 1840 1491)
(edge 1865 1840 1786)
(edge 1866 1841 1024)
(edge 1867 1841 1082)
(edge 1868 1842 579)
(edge 1869 1843 100)
(edge 1870 1843 812)
(edge 1871 1845 393)
(edge 1872 1846 349)
(edge 1873 1847 854)
(edge 1874 1848 1653)
(edge 1875 1849 1054)
(edge 1876 1849 1084)
(edge 1877 1849 1577)
(edge 1878 1852 1475)
(edge 1879 1856 1788)
(edge 1880 1858 88)
(edge 1881 1858 704)
(edge 1882 1859 104)
(edge 1883 1859 918)
(edge 1884 1860 1541)
(edge 1885 1861 1809)
(edge 1886 1863 1960)
(edge 1887 1865 347)
(edge 1888 1867 887)
(edge 1889 1868 639)
(edge 1890 1869 625)
(edge 1891 1871 419)
(edge 1892 1873 481)
(edge 1893 1876 1445)
(edge 1894 1881 1749)
(edge 1895 1885 738)
(edge 1896 1886 79)
(edge 1897 1887 1358)
(edge 1898 1888 1183)
(edge 1899 1890 401)
(edge 1900 1890 1735)
(edge 1901 1894 582)
(edge 1902 1895 991)
(edge 1903 1896 981)
(edge 1904 1896 1795)
(edge 1905 1897 828)
(edge 1906 1898 1635)
(edge 1907 1899 531)
(edge 1908 1899 1523)
(edge 1909 1900 180)
(edge 1910 1900 399)
(edge 1911 1902 584)
(edge 1912 1903 913)
(edge 1913 1903 995)
(edge 1914 1904 782)
(edge 1915 1905 367)
(edge 1916 1905 1727)
(edge 1917 1911 278)
(edge 1918 1912 1354)
(edge 1919 1914 796)
(edge 1920 1914 1315)
(edge 1921 1916 1190)
(edge 1922 1919 562)
(edge 1923 1920 16)
(edge 1924 1920 328)
(edge 1925 1921 307)
(edge 1926 1921 1516)
(edge 1927 1921 1597)
(edge 1928 1923 1014)
(edge 1929 1924 164)
(edge 1930 1925 494)
(edge 1931 1925 961)
(edge 1932 1928 1004)
(edge 1933 1933 639)
(edge 1934 1933 981)
(edge 1935 1935 404)
(edge 1936 1935 1390)
(edge 1937 1935 1660)
(edge 1938 1935 1762)
(edge 1939 1936 386)
(edge 1940 1938 1652)
(edge 1941 1940 1669)
(edge 1942 1942 1813)
(edge 1943 1942 1935)
(edge 1944 1943 6)
(edge 1945 1943 76)
(edge 1946 1943 1118)
(edge 1947 1945 115)
(edge 1948 1946 851)
(edge 1949 1946 1076)
(edge 1950 1948 331)
(edge 1951 1948 588)
(edge 1952 1948 1535)
(edge 1953 1951 988)
(edge 1954 1952 115)
(edge 1955 1952 1450)
(edge 1956 1952 1903)
(edge 1957 1953 385)
(edge 1958 1954 202)
(edge 1959 1957 1623)
(edge 1960 1957 1634)
(edge 1961 1959 555)
(edge 1962 1960 360)
(edge 1963 1961 987)
(edge 1964 1961 1985)
(edge 1965 1962 912)
(edge 1966 1962 1037)
(edge 1967 1962 1977)
(edge 1968 1964 100)
(edge 1969 1964 1306)
(edge 1970 1964 1686)
(edge 1971 1965 921)
(edge 1972 1967 1545)
(edge 1973 1968 734)
(edge 1974 1968 1252)
(edge 1975 1969 470)
(edge 1976 1969 1140)
(edge 1977 1969 1962)
(edge 1978 1970 1562)
(edge 1979 1972 1849)
(edge 1980 1973 284)
(edge 1981 1976 28)
(edge 1982 1977 426)
(edge 1983 1977 1029)
(edge 1984 1978 948)
(edge 1985 1979 931)
(edge 1986 1980 1095)
(edge 1987 1982 817)
(edge 1988 1982 1427)
(edge 1989 1983 321)
(edge 1990 1985 118)
(edge 1991 1986 545)
(edge 1992 1986 1745)
(edge 1993 1990 1373)
(edge 1994 1992 1141)
(edge 1995 1994 37)
(edge 1996 1995 454)
(edge 1997 1995 642)
(edge 1998 1997 192)
(edge 1999 1997 1257)
(edge 2000 1998 1277)
(edge 2001 1999 1651)
)
