# Supplementary material for: BFL: a node and edge betweenness based fast layout algorithm for large scale networks
Source: BMC Bioinformatics. 2009 Jan 15;10:19. doi: 10.1186/1471-2105-10-19 (PMC2753844; doi:10.1186/1471-2105-10-19)
Supplement: Additional file 1 — Network data. UO analysis dataset used for layout comparison in GML, TUL, NET, and CSML file. CSML file has been stripped of all metadata not related to the graph structure. Zip file should be extracted for all data. [file 1471-2105-10-19-S1.zip › 4000.GML]

graph [
directed 0
node [
id 1
label "Node 1"
]
node [
id 2
label "Node 2"
]
node [
id 3
label "Node 3"
]
node [
id 4
label "Node 4"
]
node [
id 5
label "Node 5"
]
node [
id 6
label "Node 6"
]
node [
id 7
label "Node 7"
]
node [
id 8
label "Node 8"
]
node [
id 9
label "Node 9"
]
node [
id 10
label "Node 10"
]
node [
id 11
label "Node 11"
]
node [
id 12
label "Node 12"
]
node [
id 13
label "Node 13"
]
node [
id 14
label "Node 14"
]
node [
id 15
label "Node 15"
]
node [
id 16
label "Node 16"
]
node [
id 17
label "Node 17"
]
node [
id 18
label "Node 18"
]
node [
id 19
label "Node 19"
]
node [
id 20
label "Node 20"
]
node [
id 21
label "Node 21"
]
node [
id 22
label "Node 22"
]
node [
id 23
label "Node 23"
]
node [
id 24
label "Node 24"
]
node [
id 25
label "Node 25"
]
node [
id 26
label "Node 26"
]
node [
id 27
label "Node 27"
]
node [
id 28
label "Node 28"
]
node [
id 29
label "Node 29"
]
node [
id 30
label "Node 30"
]
node [
id 31
label "Node 31"
]
node [
id 32
label "Node 32"
]
node [
id 33
label "Node 33"
]
node [
id 34
label "Node 34"
]
node [
id 35
label "Node 35"
]
node [
id 36
label "Node 36"
]
node [
id 37
label "Node 37"
]
node [
id 38
label "Node 38"
]
node [
id 39
label "Node 39"
]
node [
id 40
label "Node 40"
]
node [
id 41
label "Node 41"
]
node [
id 42
label "Node 42"
]
node [
id 43
label "Node 43"
]
node [
id 44
label "Node 44"
]
node [
id 45
label "Node 45"
]
node [
id 46
label "Node 46"
]
node [
id 47
label "Node 47"
]
node [
id 48
label "Node 48"
]
node [
id 49
label "Node 49"
]
node [
id 50
label "Node 50"
]
node [
id 51
label "Node 51"
]
node [
id 52
label "Node 52"
]
node [
id 53
label "Node 53"
]
node [
id 54
label "Node 54"
]
node [
id 55
label "Node 55"
]
node [
id 56
label "Node 56"
]
node [
id 57
label "Node 57"
]
node [
id 58
label "Node 58"
]
node [
id 59
label "Node 59"
]
node [
id 60
label "Node 60"
]
node [
id 61
label "Node 61"
]
node [
id 62
label "Node 62"
]
node [
id 63
label "Node 63"
]
node [
id 64
label "Node 64"
]
node [
id 65
label "Node 65"
]
node [
id 66
label "Node 66"
]
node [
id 67
label "Node 67"
]
node [
id 68
label "Node 68"
]
node [
id 69
label "Node 69"
]
node [
id 70
label "Node 70"
]
node [
id 71
label "Node 71"
]
node [
id 72
label "Node 72"
]
node [
id 73
label "Node 73"
]
node [
id 74
label "Node 74"
]
node [
id 75
label "Node 75"
]
node [
id 76
label "Node 76"
]
node [
id 77
label "Node 77"
]
node [
id 78
label "Node 78"
]
node [
id 79
label "Node 79"
]
node [
id 80
label "Node 80"
]
node [
id 81
label "Node 81"
]
node [
id 82
label "Node 82"
]
node [
id 83
label "Node 83"
]
node [
id 84
label "Node 84"
]
node [
id 85
label "Node 85"
]
node [
id 86
label "Node 86"
]
node [
id 87
label "Node 87"
]
node [
id 88
label "Node 88"
]
node [
id 89
label "Node 89"
]
node [
id 90
label "Node 90"
]
node [
id 91
label "Node 91"
]
node [
id 92
label "Node 92"
]
node [
id 93
label "Node 93"
]
node [
id 94
label "Node 94"
]
node [
id 95
label "Node 95"
]
node [
id 96
label "Node 96"
]
node [
id 97
label "Node 97"
]
node [
id 98
label "Node 98"
]
node [
id 99
label "Node 99"
]
node [
id 100
label "Node 100"
]
node [
id 101
label "Node 101"
]
node [
id 102
label "Node 102"
]
node [
id 103
label "Node 103"
]
node [
id 104
label "Node 104"
]
node [
id 105
label "Node 105"
]
node [
id 106
label "Node 106"
]
node [
id 107
label "Node 107"
]
node [
id 108
label "Node 108"
]
node [
id 109
label "Node 109"
]
node [
id 110
label "Node 110"
]
node [
id 111
label "Node 111"
]
node [
id 112
label "Node 112"
]
node [
id 113
label "Node 113"
]
node [
id 114
label "Node 114"
]
node [
id 115
label "Node 115"
]
node [
id 116
label "Node 116"
]
node [
id 117
label "Node 117"
]
node [
id 118
label "Node 118"
]
node [
id 119
label "Node 119"
]
node [
id 120
label "Node 120"
]
node [
id 121
label "Node 121"
]
node [
id 122
label "Node 122"
]
node [
id 123
label "Node 123"
]
node [
id 124
label "Node 124"
]
node [
id 125
label "Node 125"
]
node [
id 126
label "Node 126"
]
node [
id 127
label "Node 127"
]
node [
id 128
label "Node 128"
]
node [
id 129
label "Node 129"
]
node [
id 130
label "Node 130"
]
node [
id 131
label "Node 131"
]
node [
id 132
label "Node 132"
]
node [
id 133
label "Node 133"
]
node [
id 134
label "Node 134"
]
node [
id 135
label "Node 135"
]
node [
id 136
label "Node 136"
]
node [
id 137
label "Node 137"
]
node [
id 138
label "Node 138"
]
node [
id 139
label "Node 139"
]
node [
id 140
label "Node 140"
]
node [
id 141
label "Node 141"
]
node [
id 142
label "Node 142"
]
node [
id 143
label "Node 143"
]
node [
id 144
label "Node 144"
]
node [
id 145
label "Node 145"
]
node [
id 146
label "Node 146"
]
node [
id 147
label "Node 147"
]
node [
id 148
label "Node 148"
]
node [
id 149
label "Node 149"
]
node [
id 150
label "Node 150"
]
node [
id 151
label "Node 151"
]
node [
id 152
label "Node 152"
]
node [
id 153
label "Node 153"
]
node [
id 154
label "Node 154"
]
node [
id 155
label "Node 155"
]
node [
id 156
label "Node 156"
]
node [
id 157
label "Node 157"
]
node [
id 158
label "Node 158"
]
node [
id 159
label "Node 159"
]
node [
id 160
label "Node 160"
]
node [
id 161
label "Node 161"
]
node [
id 162
label "Node 162"
]
node [
id 163
label "Node 163"
]
node [
id 164
label "Node 164"
]
node [
id 165
label "Node 165"
]
node [
id 166
label "Node 166"
]
node [
id 167
label "Node 167"
]
node [
id 168
label "Node 168"
]
node [
id 169
label "Node 169"
]
node [
id 170
label "Node 170"
]
node [
id 171
label "Node 171"
]
node [
id 172
label "Node 172"
]
node [
id 173
label "Node 173"
]
node [
id 174
label "Node 174"
]
node [
id 175
label "Node 175"
]
node [
id 176
label "Node 176"
]
node [
id 177
label "Node 177"
]
node [
id 178
label "Node 178"
]
node [
id 179
label "Node 179"
]
node [
id 180
label "Node 180"
]
node [
id 181
label "Node 181"
]
node [
id 182
label "Node 182"
]
node [
id 183
label "Node 183"
]
node [
id 184
label "Node 184"
]
node [
id 185
label "Node 185"
]
node [
id 186
label "Node 186"
]
node [
id 187
label "Node 187"
]
node [
id 188
label "Node 188"
]
node [
id 189
label "Node 189"
]
node [
id 190
label "Node 190"
]
node [
id 191
label "Node 191"
]
node [
id 192
label "Node 192"
]
node [
id 193
label "Node 193"
]
node [
id 194
label "Node 194"
]
node [
id 195
label "Node 195"
]
node [
id 196
label "Node 196"
]
node [
id 197
label "Node 197"
]
node [
id 198
label "Node 198"
]
node [
id 199
label "Node 199"
]
node [
id 200
label "Node 200"
]
node [
id 201
label "Node 201"
]
node [
id 202
label "Node 202"
]
node [
id 203
label "Node 203"
]
node [
id 204
label "Node 204"
]
node [
id 205
label "Node 205"
]
node [
id 206
label "Node 206"
]
node [
id 207
label "Node 207"
]
node [
id 208
label "Node 208"
]
node [
id 209
label "Node 209"
]
node [
id 210
label "Node 210"
]
node [
id 211
label "Node 211"
]
node [
id 212
label "Node 212"
]
node [
id 213
label "Node 213"
]
node [
id 214
label "Node 214"
]
node [
id 215
label "Node 215"
]
node [
id 216
label "Node 216"
]
node [
id 217
label "Node 217"
]
node [
id 218
label "Node 218"
]
node [
id 219
label "Node 219"
]
node [
id 220
label "Node 220"
]
node [
id 221
label "Node 221"
]
node [
id 222
label "Node 222"
]
node [
id 223
label "Node 223"
]
node [
id 224
label "Node 224"
]
node [
id 225
label "Node 225"
]
node [
id 226
label "Node 226"
]
node [
id 227
label "Node 227"
]
node [
id 228
label "Node 228"
]
node [
id 229
label "Node 229"
]
node [
id 230
label "Node 230"
]
node [
id 231
label "Node 231"
]
node [
id 232
label "Node 232"
]
node [
id 233
label "Node 233"
]
node [
id 234
label "Node 234"
]
node [
id 235
label "Node 235"
]
node [
id 236
label "Node 236"
]
node [
id 237
label "Node 237"
]
node [
id 238
label "Node 238"
]
node [
id 239
label "Node 239"
]
node [
id 240
label "Node 240"
]
node [
id 241
label "Node 241"
]
node [
id 242
label "Node 242"
]
node [
id 243
label "Node 243"
]
node [
id 244
label "Node 244"
]
node [
id 245
label "Node 245"
]
node [
id 246
label "Node 246"
]
node [
id 247
label "Node 247"
]
node [
id 248
label "Node 248"
]
node [
id 249
label "Node 249"
]
node [
id 250
label "Node 250"
]
node [
id 251
label "Node 251"
]
node [
id 252
label "Node 252"
]
node [
id 253
label "Node 253"
]
node [
id 254
label "Node 254"
]
node [
id 255
label "Node 255"
]
node [
id 256
label "Node 256"
]
node [
id 257
label "Node 257"
]
node [
id 258
label "Node 258"
]
node [
id 259
label "Node 259"
]
node [
id 260
label "Node 260"
]
node [
id 261
label "Node 261"
]
node [
id 262
label "Node 262"
]
node [
id 263
label "Node 263"
]
node [
id 264
label "Node 264"
]
node [
id 265
label "Node 265"
]
node [
id 266
label "Node 266"
]
node [
id 267
label "Node 267"
]
node [
id 268
label "Node 268"
]
node [
id 269
label "Node 269"
]
node [
id 270
label "Node 270"
]
node [
id 271
label "Node 271"
]
node [
id 272
label "Node 272"
]
node [
id 273
label "Node 273"
]
node [
id 274
label "Node 274"
]
node [
id 275
label "Node 275"
]
node [
id 276
label "Node 276"
]
node [
id 277
label "Node 277"
]
node [
id 278
label "Node 278"
]
node [
id 279
label "Node 279"
]
node [
id 280
label "Node 280"
]
node [
id 281
label "Node 281"
]
node [
id 282
label "Node 282"
]
node [
id 283
label "Node 283"
]
node [
id 284
label "Node 284"
]
node [
id 285
label "Node 285"
]
node [
id 286
label "Node 286"
]
node [
id 287
label "Node 287"
]
node [
id 288
label "Node 288"
]
node [
id 289
label "Node 289"
]
node [
id 290
label "Node 290"
]
node [
id 291
label "Node 291"
]
node [
id 292
label "Node 292"
]
node [
id 293
label "Node 293"
]
node [
id 294
label "Node 294"
]
node [
id 295
label "Node 295"
]
node [
id 296
label "Node 296"
]
node [
id 297
label "Node 297"
]
node [
id 298
label "Node 298"
]
node [
id 299
label "Node 299"
]
node [
id 300
label "Node 300"
]
node [
id 301
label "Node 301"
]
node [
id 302
label "Node 302"
]
node [
id 303
label "Node 303"
]
node [
id 304
label "Node 304"
]
node [
id 305
label "Node 305"
]
node [
id 306
label "Node 306"
]
node [
id 307
label "Node 307"
]
node [
id 308
label "Node 308"
]
node [
id 309
label "Node 309"
]
node [
id 310
label "Node 310"
]
node [
id 311
label "Node 311"
]
node [
id 312
label "Node 312"
]
node [
id 313
label "Node 313"
]
node [
id 314
label "Node 314"
]
node [
id 315
label "Node 315"
]
node [
id 316
label "Node 316"
]
node [
id 317
label "Node 317"
]
node [
id 318
label "Node 318"
]
node [
id 319
label "Node 319"
]
node [
id 320
label "Node 320"
]
node [
id 321
label "Node 321"
]
node [
id 322
label "Node 322"
]
node [
id 323
label "Node 323"
]
node [
id 324
label "Node 324"
]
node [
id 325
label "Node 325"
]
node [
id 326
label "Node 326"
]
node [
id 327
label "Node 327"
]
node [
id 328
label "Node 328"
]
node [
id 329
label "Node 329"
]
node [
id 330
label "Node 330"
]
node [
id 331
label "Node 331"
]
node [
id 332
label "Node 332"
]
node [
id 333
label "Node 333"
]
node [
id 334
label "Node 334"
]
node [
id 335
label "Node 335"
]
node [
id 336
label "Node 336"
]
node [
id 337
label "Node 337"
]
node [
id 338
label "Node 338"
]
node [
id 339
label "Node 339"
]
node [
id 340
label "Node 340"
]
node [
id 341
label "Node 341"
]
node [
id 342
label "Node 342"
]
node [
id 343
label "Node 343"
]
node [
id 344
label "Node 344"
]
node [
id 345
label "Node 345"
]
node [
id 346
label "Node 346"
]
node [
id 347
label "Node 347"
]
node [
id 348
label "Node 348"
]
node [
id 349
label "Node 349"
]
node [
id 350
label "Node 350"
]
node [
id 351
label "Node 351"
]
node [
id 352
label "Node 352"
]
node [
id 353
label "Node 353"
]
node [
id 354
label "Node 354"
]
node [
id 355
label "Node 355"
]
node [
id 356
label "Node 356"
]
node [
id 357
label "Node 357"
]
node [
id 358
label "Node 358"
]
node [
id 359
label "Node 359"
]
node [
id 360
label "Node 360"
]
node [
id 361
label "Node 361"
]
node [
id 362
label "Node 362"
]
node [
id 363
label "Node 363"
]
node [
id 364
label "Node 364"
]
node [
id 365
label "Node 365"
]
node [
id 366
label "Node 366"
]
node [
id 367
label "Node 367"
]
node [
id 368
label "Node 368"
]
node [
id 369
label "Node 369"
]
node [
id 370
label "Node 370"
]
node [
id 371
label "Node 371"
]
node [
id 372
label "Node 372"
]
node [
id 373
label "Node 373"
]
node [
id 374
label "Node 374"
]
node [
id 375
label "Node 375"
]
node [
id 376
label "Node 376"
]
node [
id 377
label "Node 377"
]
node [
id 378
label "Node 378"
]
node [
id 379
label "Node 379"
]
node [
id 380
label "Node 380"
]
node [
id 381
label "Node 381"
]
node [
id 382
label "Node 382"
]
node [
id 383
label "Node 383"
]
node [
id 384
label "Node 384"
]
node [
id 385
label "Node 385"
]
node [
id 386
label "Node 386"
]
node [
id 387
label "Node 387"
]
node [
id 388
label "Node 388"
]
node [
id 389
label "Node 389"
]
node [
id 390
label "Node 390"
]
node [
id 391
label "Node 391"
]
node [
id 392
label "Node 392"
]
node [
id 393
label "Node 393"
]
node [
id 394
label "Node 394"
]
node [
id 395
label "Node 395"
]
node [
id 396
label "Node 396"
]
node [
id 397
label "Node 397"
]
node [
id 398
label "Node 398"
]
node [
id 399
label "Node 399"
]
node [
id 400
label "Node 400"
]
node [
id 401
label "Node 401"
]
node [
id 402
label "Node 402"
]
node [
id 403
label "Node 403"
]
node [
id 404
label "Node 404"
]
node [
id 405
label "Node 405"
]
node [
id 406
label "Node 406"
]
node [
id 407
label "Node 407"
]
node [
id 408
label "Node 408"
]
node [
id 409
label "Node 409"
]
node [
id 410
label "Node 410"
]
node [
id 411
label "Node 411"
]
node [
id 412
label "Node 412"
]
node [
id 413
label "Node 413"
]
node [
id 414
label "Node 414"
]
node [
id 415
label "Node 415"
]
node [
id 416
label "Node 416"
]
node [
id 417
label "Node 417"
]
node [
id 418
label "Node 418"
]
node [
id 419
label "Node 419"
]
node [
id 420
label "Node 420"
]
node [
id 421
label "Node 421"
]
node [
id 422
label "Node 422"
]
node [
id 423
label "Node 423"
]
node [
id 424
label "Node 424"
]
node [
id 425
label "Node 425"
]
node [
id 426
label "Node 426"
]
node [
id 427
label "Node 427"
]
node [
id 428
label "Node 428"
]
node [
id 429
label "Node 429"
]
node [
id 430
label "Node 430"
]
node [
id 431
label "Node 431"
]
node [
id 432
label "Node 432"
]
node [
id 433
label "Node 433"
]
node [
id 434
label "Node 434"
]
node [
id 435
label "Node 435"
]
node [
id 436
label "Node 436"
]
node [
id 437
label "Node 437"
]
node [
id 438
label "Node 438"
]
node [
id 439
label "Node 439"
]
node [
id 440
label "Node 440"
]
node [
id 441
label "Node 441"
]
node [
id 442
label "Node 442"
]
node [
id 443
label "Node 443"
]
node [
id 444
label "Node 444"
]
node [
id 445
label "Node 445"
]
node [
id 446
label "Node 446"
]
node [
id 447
label "Node 447"
]
node [
id 448
label "Node 448"
]
node [
id 449
label "Node 449"
]
node [
id 450
label "Node 450"
]
node [
id 451
label "Node 451"
]
node [
id 452
label "Node 452"
]
node [
id 453
label "Node 453"
]
node [
id 454
label "Node 454"
]
node [
id 455
label "Node 455"
]
node [
id 456
label "Node 456"
]
node [
id 457
label "Node 457"
]
node [
id 458
label "Node 458"
]
node [
id 459
label "Node 459"
]
node [
id 460
label "Node 460"
]
node [
id 461
label "Node 461"
]
node [
id 462
label "Node 462"
]
node [
id 463
label "Node 463"
]
node [
id 464
label "Node 464"
]
node [
id 465
label "Node 465"
]
node [
id 466
label "Node 466"
]
node [
id 467
label "Node 467"
]
node [
id 468
label "Node 468"
]
node [
id 469
label "Node 469"
]
node [
id 470
label "Node 470"
]
node [
id 471
label "Node 471"
]
node [
id 472
label "Node 472"
]
node [
id 473
label "Node 473"
]
node [
id 474
label "Node 474"
]
node [
id 475
label "Node 475"
]
node [
id 476
label "Node 476"
]
node [
id 477
label "Node 477"
]
node [
id 478
label "Node 478"
]
node [
id 479
label "Node 479"
]
node [
id 480
label "Node 480"
]
node [
id 481
label "Node 481"
]
node [
id 482
label "Node 482"
]
node [
id 483
label "Node 483"
]
node [
id 484
label "Node 484"
]
node [
id 485
label "Node 485"
]
node [
id 486
label "Node 486"
]
node [
id 487
label "Node 487"
]
node [
id 488
label "Node 488"
]
node [
id 489
label "Node 489"
]
node [
id 490
label "Node 490"
]
node [
id 491
label "Node 491"
]
node [
id 492
label "Node 492"
]
node [
id 493
label "Node 493"
]
node [
id 494
label "Node 494"
]
node [
id 495
label "Node 495"
]
node [
id 496
label "Node 496"
]
node [
id 497
label "Node 497"
]
node [
id 498
label "Node 498"
]
node [
id 499
label "Node 499"
]
node [
id 500
label "Node 500"
]
node [
id 501
label "Node 501"
]
node [
id 502
label "Node 502"
]
node [
id 503
label "Node 503"
]
node [
id 504
label "Node 504"
]
node [
id 505
label "Node 505"
]
node [
id 506
label "Node 506"
]
node [
id 507
label "Node 507"
]
node [
id 508
label "Node 508"
]
node [
id 509
label "Node 509"
]
node [
id 510
label "Node 510"
]
node [
id 511
label "Node 511"
]
node [
id 512
label "Node 512"
]
node [
id 513
label "Node 513"
]
node [
id 514
label "Node 514"
]
node [
id 515
label "Node 515"
]
node [
id 516
label "Node 516"
]
node [
id 517
label "Node 517"
]
node [
id 518
label "Node 518"
]
node [
id 519
label "Node 519"
]
node [
id 520
label "Node 520"
]
node [
id 521
label "Node 521"
]
node [
id 522
label "Node 522"
]
node [
id 523
label "Node 523"
]
node [
id 524
label "Node 524"
]
node [
id 525
label "Node 525"
]
node [
id 526
label "Node 526"
]
node [
id 527
label "Node 527"
]
node [
id 528
label "Node 528"
]
node [
id 529
label "Node 529"
]
node [
id 530
label "Node 530"
]
node [
id 531
label "Node 531"
]
node [
id 532
label "Node 532"
]
node [
id 533
label "Node 533"
]
node [
id 534
label "Node 534"
]
node [
id 535
label "Node 535"
]
node [
id 536
label "Node 536"
]
node [
id 537
label "Node 537"
]
node [
id 538
label "Node 538"
]
node [
id 539
label "Node 539"
]
node [
id 540
label "Node 540"
]
node [
id 541
label "Node 541"
]
node [
id 542
label "Node 542"
]
node [
id 543
label "Node 543"
]
node [
id 544
label "Node 544"
]
node [
id 545
label "Node 545"
]
node [
id 546
label "Node 546"
]
node [
id 547
label "Node 547"
]
node [
id 548
label "Node 548"
]
node [
id 549
label "Node 549"
]
node [
id 550
label "Node 550"
]
node [
id 551
label "Node 551"
]
node [
id 552
label "Node 552"
]
node [
id 553
label "Node 553"
]
node [
id 554
label "Node 554"
]
node [
id 555
label "Node 555"
]
node [
id 556
label "Node 556"
]
node [
id 557
label "Node 557"
]
node [
id 558
label "Node 558"
]
node [
id 559
label "Node 559"
]
node [
id 560
label "Node 560"
]
node [
id 561
label "Node 561"
]
node [
id 562
label "Node 562"
]
node [
id 563
label "Node 563"
]
node [
id 564
label "Node 564"
]
node [
id 565
label "Node 565"
]
node [
id 566
label "Node 566"
]
node [
id 567
label "Node 567"
]
node [
id 568
label "Node 568"
]
node [
id 569
label "Node 569"
]
node [
id 570
label "Node 570"
]
node [
id 571
label "Node 571"
]
node [
id 572
label "Node 572"
]
node [
id 573
label "Node 573"
]
node [
id 574
label "Node 574"
]
node [
id 575
label "Node 575"
]
node [
id 576
label "Node 576"
]
node [
id 577
label "Node 577"
]
node [
id 578
label "Node 578"
]
node [
id 579
label "Node 579"
]
node [
id 580
label "Node 580"
]
node [
id 581
label "Node 581"
]
node [
id 582
label "Node 582"
]
node [
id 583
label "Node 583"
]
node [
id 584
label "Node 584"
]
node [
id 585
label "Node 585"
]
node [
id 586
label "Node 586"
]
node [
id 587
label "Node 587"
]
node [
id 588
label "Node 588"
]
node [
id 589
label "Node 589"
]
node [
id 590
label "Node 590"
]
node [
id 591
label "Node 591"
]
node [
id 592
label "Node 592"
]
node [
id 593
label "Node 593"
]
node [
id 594
label "Node 594"
]
node [
id 595
label "Node 595"
]
node [
id 596
label "Node 596"
]
node [
id 597
label "Node 597"
]
node [
id 598
label "Node 598"
]
node [
id 599
label "Node 599"
]
node [
id 600
label "Node 600"
]
node [
id 601
label "Node 601"
]
node [
id 602
label "Node 602"
]
node [
id 603
label "Node 603"
]
node [
id 604
label "Node 604"
]
node [
id 605
label "Node 605"
]
node [
id 606
label "Node 606"
]
node [
id 607
label "Node 607"
]
node [
id 608
label "Node 608"
]
node [
id 609
label "Node 609"
]
node [
id 610
label "Node 610"
]
node [
id 611
label "Node 611"
]
node [
id 612
label "Node 612"
]
node [
id 613
label "Node 613"
]
node [
id 614
label "Node 614"
]
node [
id 615
label "Node 615"
]
node [
id 616
label "Node 616"
]
node [
id 617
label "Node 617"
]
node [
id 618
label "Node 618"
]
node [
id 619
label "Node 619"
]
node [
id 620
label "Node 620"
]
node [
id 621
label "Node 621"
]
node [
id 622
label "Node 622"
]
node [
id 623
label "Node 623"
]
node [
id 624
label "Node 624"
]
node [
id 625
label "Node 625"
]
node [
id 626
label "Node 626"
]
node [
id 627
label "Node 627"
]
node [
id 628
label "Node 628"
]
node [
id 629
label "Node 629"
]
node [
id 630
label "Node 630"
]
node [
id 631
label "Node 631"
]
node [
id 632
label "Node 632"
]
node [
id 633
label "Node 633"
]
node [
id 634
label "Node 634"
]
node [
id 635
label "Node 635"
]
node [
id 636
label "Node 636"
]
node [
id 637
label "Node 637"
]
node [
id 638
label "Node 638"
]
node [
id 639
label "Node 639"
]
node [
id 640
label "Node 640"
]
node [
id 641
label "Node 641"
]
node [
id 642
label "Node 642"
]
node [
id 643
label "Node 643"
]
node [
id 644
label "Node 644"
]
node [
id 645
label "Node 645"
]
node [
id 646
label "Node 646"
]
node [
id 647
label "Node 647"
]
node [
id 648
label "Node 648"
]
node [
id 649
label "Node 649"
]
node [
id 650
label "Node 650"
]
node [
id 651
label "Node 651"
]
node [
id 652
label "Node 652"
]
node [
id 653
label "Node 653"
]
node [
id 654
label "Node 654"
]
node [
id 655
label "Node 655"
]
node [
id 656
label "Node 656"
]
node [
id 657
label "Node 657"
]
node [
id 658
label "Node 658"
]
node [
id 659
label "Node 659"
]
node [
id 660
label "Node 660"
]
node [
id 661
label "Node 661"
]
node [
id 662
label "Node 662"
]
node [
id 663
label "Node 663"
]
node [
id 664
label "Node 664"
]
node [
id 665
label "Node 665"
]
node [
id 666
label "Node 666"
]
node [
id 667
label "Node 667"
]
node [
id 668
label "Node 668"
]
node [
id 669
label "Node 669"
]
node [
id 670
label "Node 670"
]
node [
id 671
label "Node 671"
]
node [
id 672
label "Node 672"
]
node [
id 673
label "Node 673"
]
node [
id 674
label "Node 674"
]
node [
id 675
label "Node 675"
]
node [
id 676
label "Node 676"
]
node [
id 677
label "Node 677"
]
node [
id 678
label "Node 678"
]
node [
id 679
label "Node 679"
]
node [
id 680
label "Node 680"
]
node [
id 681
label "Node 681"
]
node [
id 682
label "Node 682"
]
node [
id 683
label "Node 683"
]
node [
id 684
label "Node 684"
]
node [
id 685
label "Node 685"
]
node [
id 686
label "Node 686"
]
node [
id 687
label "Node 687"
]
node [
id 688
label "Node 688"
]
node [
id 689
label "Node 689"
]
node [
id 690
label "Node 690"
]
node [
id 691
label "Node 691"
]
node [
id 692
label "Node 692"
]
node [
id 693
label "Node 693"
]
node [
id 694
label "Node 694"
]
node [
id 695
label "Node 695"
]
node [
id 696
label "Node 696"
]
node [
id 697
label "Node 697"
]
node [
id 698
label "Node 698"
]
node [
id 699
label "Node 699"
]
node [
id 700
label "Node 700"
]
node [
id 701
label "Node 701"
]
node [
id 702
label "Node 702"
]
node [
id 703
label "Node 703"
]
node [
id 704
label "Node 704"
]
node [
id 705
label "Node 705"
]
node [
id 706
label "Node 706"
]
node [
id 707
label "Node 707"
]
node [
id 708
label "Node 708"
]
node [
id 709
label "Node 709"
]
node [
id 710
label "Node 710"
]
node [
id 711
label "Node 711"
]
node [
id 712
label "Node 712"
]
node [
id 713
label "Node 713"
]
node [
id 714
label "Node 714"
]
node [
id 715
label "Node 715"
]
node [
id 716
label "Node 716"
]
node [
id 717
label "Node 717"
]
node [
id 718
label "Node 718"
]
node [
id 719
label "Node 719"
]
node [
id 720
label "Node 720"
]
node [
id 721
label "Node 721"
]
node [
id 722
label "Node 722"
]
node [
id 723
label "Node 723"
]
node [
id 724
label "Node 724"
]
node [
id 725
label "Node 725"
]
node [
id 726
label "Node 726"
]
node [
id 727
label "Node 727"
]
node [
id 728
label "Node 728"
]
node [
id 729
label "Node 729"
]
node [
id 730
label "Node 730"
]
node [
id 731
label "Node 731"
]
node [
id 732
label "Node 732"
]
node [
id 733
label "Node 733"
]
node [
id 734
label "Node 734"
]
node [
id 735
label "Node 735"
]
node [
id 736
label "Node 736"
]
node [
id 737
label "Node 737"
]
node [
id 738
label "Node 738"
]
node [
id 739
label "Node 739"
]
node [
id 740
label "Node 740"
]
node [
id 741
label "Node 741"
]
node [
id 742
label "Node 742"
]
node [
id 743
label "Node 743"
]
node [
id 744
label "Node 744"
]
node [
id 745
label "Node 745"
]
node [
id 746
label "Node 746"
]
node [
id 747
label "Node 747"
]
node [
id 748
label "Node 748"
]
node [
id 749
label "Node 749"
]
node [
id 750
label "Node 750"
]
node [
id 751
label "Node 751"
]
node [
id 752
label "Node 752"
]
node [
id 753
label "Node 753"
]
node [
id 754
label "Node 754"
]
node [
id 755
label "Node 755"
]
node [
id 756
label "Node 756"
]
node [
id 757
label "Node 757"
]
node [
id 758
label "Node 758"
]
node [
id 759
label "Node 759"
]
node [
id 760
label "Node 760"
]
node [
id 761
label "Node 761"
]
node [
id 762
label "Node 762"
]
node [
id 763
label "Node 763"
]
node [
id 764
label "Node 764"
]
node [
id 765
label "Node 765"
]
node [
id 766
label "Node 766"
]
node [
id 767
label "Node 767"
]
node [
id 768
label "Node 768"
]
node [
id 769
label "Node 769"
]
node [
id 770
label "Node 770"
]
node [
id 771
label "Node 771"
]
node [
id 772
label "Node 772"
]
node [
id 773
label "Node 773"
]
node [
id 774
label "Node 774"
]
node [
id 775
label "Node 775"
]
node [
id 776
label "Node 776"
]
node [
id 777
label "Node 777"
]
node [
id 778
label "Node 778"
]
node [
id 779
label "Node 779"
]
node [
id 780
label "Node 780"
]
node [
id 781
label "Node 781"
]
node [
id 782
label "Node 782"
]
node [
id 783
label "Node 783"
]
node [
id 784
label "Node 784"
]
node [
id 785
label "Node 785"
]
node [
id 786
label "Node 786"
]
node [
id 787
label "Node 787"
]
node [
id 788
label "Node 788"
]
node [
id 789
label "Node 789"
]
node [
id 790
label "Node 790"
]
node [
id 791
label "Node 791"
]
node [
id 792
label "Node 792"
]
node [
id 793
label "Node 793"
]
node [
id 794
label "Node 794"
]
node [
id 795
label "Node 795"
]
node [
id 796
label "Node 796"
]
node [
id 797
label "Node 797"
]
node [
id 798
label "Node 798"
]
node [
id 799
label "Node 799"
]
node [
id 800
label "Node 800"
]
node [
id 801
label "Node 801"
]
node [
id 802
label "Node 802"
]
node [
id 803
label "Node 803"
]
node [
id 804
label "Node 804"
]
node [
id 805
label "Node 805"
]
node [
id 806
label "Node 806"
]
node [
id 807
label "Node 807"
]
node [
id 808
label "Node 808"
]
node [
id 809
label "Node 809"
]
node [
id 810
label "Node 810"
]
node [
id 811
label "Node 811"
]
node [
id 812
label "Node 812"
]
node [
id 813
label "Node 813"
]
node [
id 814
label "Node 814"
]
node [
id 815
label "Node 815"
]
node [
id 816
label "Node 816"
]
node [
id 817
label "Node 817"
]
node [
id 818
label "Node 818"
]
node [
id 819
label "Node 819"
]
node [
id 820
label "Node 820"
]
node [
id 821
label "Node 821"
]
node [
id 822
label "Node 822"
]
node [
id 823
label "Node 823"
]
node [
id 824
label "Node 824"
]
node [
id 825
label "Node 825"
]
node [
id 826
label "Node 826"
]
node [
id 827
label "Node 827"
]
node [
id 828
label "Node 828"
]
node [
id 829
label "Node 829"
]
node [
id 830
label "Node 830"
]
node [
id 831
label "Node 831"
]
node [
id 832
label "Node 832"
]
node [
id 833
label "Node 833"
]
node [
id 834
label "Node 834"
]
node [
id 835
label "Node 835"
]
node [
id 836
label "Node 836"
]
node [
id 837
label "Node 837"
]
node [
id 838
label "Node 838"
]
node [
id 839
label "Node 839"
]
node [
id 840
label "Node 840"
]
node [
id 841
label "Node 841"
]
node [
id 842
label "Node 842"
]
node [
id 843
label "Node 843"
]
node [
id 844
label "Node 844"
]
node [
id 845
label "Node 845"
]
node [
id 846
label "Node 846"
]
node [
id 847
label "Node 847"
]
node [
id 848
label "Node 848"
]
node [
id 849
label "Node 849"
]
node [
id 850
label "Node 850"
]
node [
id 851
label "Node 851"
]
node [
id 852
label "Node 852"
]
node [
id 853
label "Node 853"
]
node [
id 854
label "Node 854"
]
node [
id 855
label "Node 855"
]
node [
id 856
label "Node 856"
]
node [
id 857
label "Node 857"
]
node [
id 858
label "Node 858"
]
node [
id 859
label "Node 859"
]
node [
id 860
label "Node 860"
]
node [
id 861
label "Node 861"
]
node [
id 862
label "Node 862"
]
node [
id 863
label "Node 863"
]
node [
id 864
label "Node 864"
]
node [
id 865
label "Node 865"
]
node [
id 866
label "Node 866"
]
node [
id 867
label "Node 867"
]
node [
id 868
label "Node 868"
]
node [
id 869
label "Node 869"
]
node [
id 870
label "Node 870"
]
node [
id 871
label "Node 871"
]
node [
id 872
label "Node 872"
]
node [
id 873
label "Node 873"
]
node [
id 874
label "Node 874"
]
node [
id 875
label "Node 875"
]
node [
id 876
label "Node 876"
]
node [
id 877
label "Node 877"
]
node [
id 878
label "Node 878"
]
node [
id 879
label "Node 879"
]
node [
id 880
label "Node 880"
]
node [
id 881
label "Node 881"
]
node [
id 882
label "Node 882"
]
node [
id 883
label "Node 883"
]
node [
id 884
label "Node 884"
]
node [
id 885
label "Node 885"
]
node [
id 886
label "Node 886"
]
node [
id 887
label "Node 887"
]
node [
id 888
label "Node 888"
]
node [
id 889
label "Node 889"
]
node [
id 890
label "Node 890"
]
node [
id 891
label "Node 891"
]
node [
id 892
label "Node 892"
]
node [
id 893
label "Node 893"
]
node [
id 894
label "Node 894"
]
node [
id 895
label "Node 895"
]
node [
id 896
label "Node 896"
]
node [
id 897
label "Node 897"
]
node [
id 898
label "Node 898"
]
node [
id 899
label "Node 899"
]
node [
id 900
label "Node 900"
]
node [
id 901
label "Node 901"
]
node [
id 902
label "Node 902"
]
node [
id 903
label "Node 903"
]
node [
id 904
label "Node 904"
]
node [
id 905
label "Node 905"
]
node [
id 906
label "Node 906"
]
node [
id 907
label "Node 907"
]
node [
id 908
label "Node 908"
]
node [
id 909
label "Node 909"
]
node [
id 910
label "Node 910"
]
node [
id 911
label "Node 911"
]
node [
id 912
label "Node 912"
]
node [
id 913
label "Node 913"
]
node [
id 914
label "Node 914"
]
node [
id 915
label "Node 915"
]
node [
id 916
label "Node 916"
]
node [
id 917
label "Node 917"
]
node [
id 918
label "Node 918"
]
node [
id 919
label "Node 919"
]
node [
id 920
label "Node 920"
]
node [
id 921
label "Node 921"
]
node [
id 922
label "Node 922"
]
node [
id 923
label "Node 923"
]
node [
id 924
label "Node 924"
]
node [
id 925
label "Node 925"
]
node [
id 926
label "Node 926"
]
node [
id 927
label "Node 927"
]
node [
id 928
label "Node 928"
]
node [
id 929
label "Node 929"
]
node [
id 930
label "Node 930"
]
node [
id 931
label "Node 931"
]
node [
id 932
label "Node 932"
]
node [
id 933
label "Node 933"
]
node [
id 934
label "Node 934"
]
node [
id 935
label "Node 935"
]
node [
id 936
label "Node 936"
]
node [
id 937
label "Node 937"
]
node [
id 938
label "Node 938"
]
node [
id 939
label "Node 939"
]
node [
id 940
label "Node 940"
]
node [
id 941
label "Node 941"
]
node [
id 942
label "Node 942"
]
node [
id 943
label "Node 943"
]
node [
id 944
label "Node 944"
]
node [
id 945
label "Node 945"
]
node [
id 946
label "Node 946"
]
node [
id 947
label "Node 947"
]
node [
id 948
label "Node 948"
]
node [
id 949
label "Node 949"
]
node [
id 950
label "Node 950"
]
node [
id 951
label "Node 951"
]
node [
id 952
label "Node 952"
]
node [
id 953
label "Node 953"
]
node [
id 954
label "Node 954"
]
node [
id 955
label "Node 955"
]
node [
id 956
label "Node 956"
]
node [
id 957
label "Node 957"
]
node [
id 958
label "Node 958"
]
node [
id 959
label "Node 959"
]
node [
id 960
label "Node 960"
]
node [
id 961
label "Node 961"
]
node [
id 962
label "Node 962"
]
node [
id 963
label "Node 963"
]
node [
id 964
label "Node 964"
]
node [
id 965
label "Node 965"
]
node [
id 966
label "Node 966"
]
node [
id 967
label "Node 967"
]
node [
id 968
label "Node 968"
]
node [
id 969
label "Node 969"
]
node [
id 970
label "Node 970"
]
node [
id 971
label "Node 971"
]
node [
id 972
label "Node 972"
]
node [
id 973
label "Node 973"
]
node [
id 974
label "Node 974"
]
node [
id 975
label "Node 975"
]
node [
id 976
label "Node 976"
]
node [
id 977
label "Node 977"
]
node [
id 978
label "Node 978"
]
node [
id 979
label "Node 979"
]
node [
id 980
label "Node 980"
]
node [
id 981
label "Node 981"
]
node [
id 982
label "Node 982"
]
node [
id 983
label "Node 983"
]
node [
id 984
label "Node 984"
]
node [
id 985
label "Node 985"
]
node [
id 986
label "Node 986"
]
node [
id 987
label "Node 987"
]
node [
id 988
label "Node 988"
]
node [
id 989
label "Node 989"
]
node [
id 990
label "Node 990"
]
node [
id 991
label "Node 991"
]
node [
id 992
label "Node 992"
]
node [
id 993
label "Node 993"
]
node [
id 994
label "Node 994"
]
node [
id 995
label "Node 995"
]
node [
id 996
label "Node 996"
]
node [
id 997
label "Node 997"
]
node [
id 998
label "Node 998"
]
node [
id 999
label "Node 999"
]
node [
id 1000
label "Node 1000"
]
node [
id 1001
label "Node 1001"
]
node [
id 1002
label "Node 1002"
]
node [
id 1003
label "Node 1003"
]
node [
id 1004
label "Node 1004"
]
node [
id 1005
label "Node 1005"
]
node [
id 1006
label "Node 1006"
]
node [
id 1007
label "Node 1007"
]
node [
id 1008
label "Node 1008"
]
node [
id 1009
label "Node 1009"
]
node [
id 1010
label "Node 1010"
]
node [
id 1011
label "Node 1011"
]
node [
id 1012
label "Node 1012"
]
node [
id 1013
label "Node 1013"
]
node [
id 1014
label "Node 1014"
]
node [
id 1015
label "Node 1015"
]
node [
id 1016
label "Node 1016"
]
node [
id 1017
label "Node 1017"
]
node [
id 1018
label "Node 1018"
]
node [
id 1019
label "Node 1019"
]
node [
id 1020
label "Node 1020"
]
node [
id 1021
label "Node 1021"
]
node [
id 1022
label "Node 1022"
]
node [
id 1023
label "Node 1023"
]
node [
id 1024
label "Node 1024"
]
node [
id 1025
label "Node 1025"
]
node [
id 1026
label "Node 1026"
]
node [
id 1027
label "Node 1027"
]
node [
id 1028
label "Node 1028"
]
node [
id 1029
label "Node 1029"
]
node [
id 1030
label "Node 1030"
]
node [
id 1031
label "Node 1031"
]
node [
id 1032
label "Node 1032"
]
node [
id 1033
label "Node 1033"
]
node [
id 1034
label "Node 1034"
]
node [
id 1035
label "Node 1035"
]
node [
id 1036
label "Node 1036"
]
node [
id 1037
label "Node 1037"
]
node [
id 1038
label "Node 1038"
]
node [
id 1039
label "Node 1039"
]
node [
id 1040
label "Node 1040"
]
node [
id 1041
label "Node 1041"
]
node [
id 1042
label "Node 1042"
]
node [
id 1043
label "Node 1043"
]
node [
id 1044
label "Node 1044"
]
node [
id 1045
label "Node 1045"
]
node [
id 1046
label "Node 1046"
]
node [
id 1047
label "Node 1047"
]
node [
id 1048
label "Node 1048"
]
node [
id 1049
label "Node 1049"
]
node [
id 1050
label "Node 1050"
]
node [
id 1051
label "Node 1051"
]
node [
id 1052
label "Node 1052"
]
node [
id 1053
label "Node 1053"
]
node [
id 1054
label "Node 1054"
]
node [
id 1055
label "Node 1055"
]
node [
id 1056
label "Node 1056"
]
node [
id 1057
label "Node 1057"
]
node [
id 1058
label "Node 1058"
]
node [
id 1059
label "Node 1059"
]
node [
id 1060
label "Node 1060"
]
node [
id 1061
label "Node 1061"
]
node [
id 1062
label "Node 1062"
]
node [
id 1063
label "Node 1063"
]
node [
id 1064
label "Node 1064"
]
node [
id 1065
label "Node 1065"
]
node [
id 1066
label "Node 1066"
]
node [
id 1067
label "Node 1067"
]
node [
id 1068
label "Node 1068"
]
node [
id 1069
label "Node 1069"
]
node [
id 1070
label "Node 1070"
]
node [
id 1071
label "Node 1071"
]
node [
id 1072
label "Node 1072"
]
node [
id 1073
label "Node 1073"
]
node [
id 1074
label "Node 1074"
]
node [
id 1075
label "Node 1075"
]
node [
id 1076
label "Node 1076"
]
node [
id 1077
label "Node 1077"
]
node [
id 1078
label "Node 1078"
]
node [
id 1079
label "Node 1079"
]
node [
id 1080
label "Node 1080"
]
node [
id 1081
label "Node 1081"
]
node [
id 1082
label "Node 1082"
]
node [
id 1083
label "Node 1083"
]
node [
id 1084
label "Node 1084"
]
node [
id 1085
label "Node 1085"
]
node [
id 1086
label "Node 1086"
]
node [
id 1087
label "Node 1087"
]
node [
id 1088
label "Node 1088"
]
node [
id 1089
label "Node 1089"
]
node [
id 1090
label "Node 1090"
]
node [
id 1091
label "Node 1091"
]
node [
id 1092
label "Node 1092"
]
node [
id 1093
label "Node 1093"
]
node [
id 1094
label "Node 1094"
]
node [
id 1095
label "Node 1095"
]
node [
id 1096
label "Node 1096"
]
node [
id 1097
label "Node 1097"
]
node [
id 1098
label "Node 1098"
]
node [
id 1099
label "Node 1099"
]
node [
id 1100
label "Node 1100"
]
node [
id 1101
label "Node 1101"
]
node [
id 1102
label "Node 1102"
]
node [
id 1103
label "Node 1103"
]
node [
id 1104
label "Node 1104"
]
node [
id 1105
label "Node 1105"
]
node [
id 1106
label "Node 1106"
]
node [
id 1107
label "Node 1107"
]
node [
id 1108
label "Node 1108"
]
node [
id 1109
label "Node 1109"
]
node [
id 1110
label "Node 1110"
]
node [
id 1111
label "Node 1111"
]
node [
id 1112
label "Node 1112"
]
node [
id 1113
label "Node 1113"
]
node [
id 1114
label "Node 1114"
]
node [
id 1115
label "Node 1115"
]
node [
id 1116
label "Node 1116"
]
node [
id 1117
label "Node 1117"
]
node [
id 1118
label "Node 1118"
]
node [
id 1119
label "Node 1119"
]
node [
id 1120
label "Node 1120"
]
node [
id 1121
label "Node 1121"
]
node [
id 1122
label "Node 1122"
]
node [
id 1123
label "Node 1123"
]
node [
id 1124
label "Node 1124"
]
node [
id 1125
label "Node 1125"
]
node [
id 1126
label "Node 1126"
]
node [
id 1127
label "Node 1127"
]
node [
id 1128
label "Node 1128"
]
node [
id 1129
label "Node 1129"
]
node [
id 1130
label "Node 1130"
]
node [
id 1131
label "Node 1131"
]
node [
id 1132
label "Node 1132"
]
node [
id 1133
label "Node 1133"
]
node [
id 1134
label "Node 1134"
]
node [
id 1135
label "Node 1135"
]
node [
id 1136
label "Node 1136"
]
node [
id 1137
label "Node 1137"
]
node [
id 1138
label "Node 1138"
]
node [
id 1139
label "Node 1139"
]
node [
id 1140
label "Node 1140"
]
node [
id 1141
label "Node 1141"
]
node [
id 1142
label "Node 1142"
]
node [
id 1143
label "Node 1143"
]
node [
id 1144
label "Node 1144"
]
node [
id 1145
label "Node 1145"
]
node [
id 1146
label "Node 1146"
]
node [
id 1147
label "Node 1147"
]
node [
id 1148
label "Node 1148"
]
node [
id 1149
label "Node 1149"
]
node [
id 1150
label "Node 1150"
]
node [
id 1151
label "Node 1151"
]
node [
id 1152
label "Node 1152"
]
node [
id 1153
label "Node 1153"
]
node [
id 1154
label "Node 1154"
]
node [
id 1155
label "Node 1155"
]
node [
id 1156
label "Node 1156"
]
node [
id 1157
label "Node 1157"
]
node [
id 1158
label "Node 1158"
]
node [
id 1159
label "Node 1159"
]
node [
id 1160
label "Node 1160"
]
node [
id 1161
label "Node 1161"
]
node [
id 1162
label "Node 1162"
]
node [
id 1163
label "Node 1163"
]
node [
id 1164
label "Node 1164"
]
node [
id 1165
label "Node 1165"
]
node [
id 1166
label "Node 1166"
]
node [
id 1167
label "Node 1167"
]
node [
id 1168
label "Node 1168"
]
node [
id 1169
label "Node 1169"
]
node [
id 1170
label "Node 1170"
]
node [
id 1171
label "Node 1171"
]
node [
id 1172
label "Node 1172"
]
node [
id 1173
label "Node 1173"
]
node [
id 1174
label "Node 1174"
]
node [
id 1175
label "Node 1175"
]
node [
id 1176
label "Node 1176"
]
node [
id 1177
label "Node 1177"
]
node [
id 1178
label "Node 1178"
]
node [
id 1179
label "Node 1179"
]
node [
id 1180
label "Node 1180"
]
node [
id 1181
label "Node 1181"
]
node [
id 1182
label "Node 1182"
]
node [
id 1183
label "Node 1183"
]
node [
id 1184
label "Node 1184"
]
node [
id 1185
label "Node 1185"
]
node [
id 1186
label "Node 1186"
]
node [
id 1187
label "Node 1187"
]
node [
id 1188
label "Node 1188"
]
node [
id 1189
label "Node 1189"
]
node [
id 1190
label "Node 1190"
]
node [
id 1191
label "Node 1191"
]
node [
id 1192
label "Node 1192"
]
node [
id 1193
label "Node 1193"
]
node [
id 1194
label "Node 1194"
]
node [
id 1195
label "Node 1195"
]
node [
id 1196
label "Node 1196"
]
node [
id 1197
label "Node 1197"
]
node [
id 1198
label "Node 1198"
]
node [
id 1199
label "Node 1199"
]
node [
id 1200
label "Node 1200"
]
node [
id 1201
label "Node 1201"
]
node [
id 1202
label "Node 1202"
]
node [
id 1203
label "Node 1203"
]
node [
id 1204
label "Node 1204"
]
node [
id 1205
label "Node 1205"
]
node [
id 1206
label "Node 1206"
]
node [
id 1207
label "Node 1207"
]
node [
id 1208
label "Node 1208"
]
node [
id 1209
label "Node 1209"
]
node [
id 1210
label "Node 1210"
]
node [
id 1211
label "Node 1211"
]
node [
id 1212
label "Node 1212"
]
node [
id 1213
label "Node 1213"
]
node [
id 1214
label "Node 1214"
]
node [
id 1215
label "Node 1215"
]
node [
id 1216
label "Node 1216"
]
node [
id 1217
label "Node 1217"
]
node [
id 1218
label "Node 1218"
]
node [
id 1219
label "Node 1219"
]
node [
id 1220
label "Node 1220"
]
node [
id 1221
label "Node 1221"
]
node [
id 1222
label "Node 1222"
]
node [
id 1223
label "Node 1223"
]
node [
id 1224
label "Node 1224"
]
node [
id 1225
label "Node 1225"
]
node [
id 1226
label "Node 1226"
]
node [
id 1227
label "Node 1227"
]
node [
id 1228
label "Node 1228"
]
node [
id 1229
label "Node 1229"
]
node [
id 1230
label "Node 1230"
]
node [
id 1231
label "Node 1231"
]
node [
id 1232
label "Node 1232"
]
node [
id 1233
label "Node 1233"
]
node [
id 1234
label "Node 1234"
]
node [
id 1235
label "Node 1235"
]
node [
id 1236
label "Node 1236"
]
node [
id 1237
label "Node 1237"
]
node [
id 1238
label "Node 1238"
]
node [
id 1239
label "Node 1239"
]
node [
id 1240
label "Node 1240"
]
node [
id 1241
label "Node 1241"
]
node [
id 1242
label "Node 1242"
]
node [
id 1243
label "Node 1243"
]
node [
id 1244
label "Node 1244"
]
node [
id 1245
label "Node 1245"
]
node [
id 1246
label "Node 1246"
]
node [
id 1247
label "Node 1247"
]
node [
id 1248
label "Node 1248"
]
node [
id 1249
label "Node 1249"
]
node [
id 1250
label "Node 1250"
]
node [
id 1251
label "Node 1251"
]
node [
id 1252
label "Node 1252"
]
node [
id 1253
label "Node 1253"
]
node [
id 1254
label "Node 1254"
]
node [
id 1255
label "Node 1255"
]
node [
id 1256
label "Node 1256"
]
node [
id 1257
label "Node 1257"
]
node [
id 1258
label "Node 1258"
]
node [
id 1259
label "Node 1259"
]
node [
id 1260
label "Node 1260"
]
node [
id 1261
label "Node 1261"
]
node [
id 1262
label "Node 1262"
]
node [
id 1263
label "Node 1263"
]
node [
id 1264
label "Node 1264"
]
node [
id 1265
label "Node 1265"
]
node [
id 1266
label "Node 1266"
]
node [
id 1267
label "Node 1267"
]
node [
id 1268
label "Node 1268"
]
node [
id 1269
label "Node 1269"
]
node [
id 1270
label "Node 1270"
]
node [
id 1271
label "Node 1271"
]
node [
id 1272
label "Node 1272"
]
node [
id 1273
label "Node 1273"
]
node [
id 1274
label "Node 1274"
]
node [
id 1275
label "Node 1275"
]
node [
id 1276
label "Node 1276"
]
node [
id 1277
label "Node 1277"
]
node [
id 1278
label "Node 1278"
]
node [
id 1279
label "Node 1279"
]
node [
id 1280
label "Node 1280"
]
node [
id 1281
label "Node 1281"
]
node [
id 1282
label "Node 1282"
]
node [
id 1283
label "Node 1283"
]
node [
id 1284
label "Node 1284"
]
node [
id 1285
label "Node 1285"
]
node [
id 1286
label "Node 1286"
]
node [
id 1287
label "Node 1287"
]
node [
id 1288
label "Node 1288"
]
node [
id 1289
label "Node 1289"
]
node [
id 1290
label "Node 1290"
]
node [
id 1291
label "Node 1291"
]
node [
id 1292
label "Node 1292"
]
node [
id 1293
label "Node 1293"
]
node [
id 1294
label "Node 1294"
]
node [
id 1295
label "Node 1295"
]
node [
id 1296
label "Node 1296"
]
node [
id 1297
label "Node 1297"
]
node [
id 1298
label "Node 1298"
]
node [
id 1299
label "Node 1299"
]
node [
id 1300
label "Node 1300"
]
node [
id 1301
label "Node 1301"
]
node [
id 1302
label "Node 1302"
]
node [
id 1303
label "Node 1303"
]
node [
id 1304
label "Node 1304"
]
node [
id 1305
label "Node 1305"
]
node [
id 1306
label "Node 1306"
]
node [
id 1307
label "Node 1307"
]
node [
id 1308
label "Node 1308"
]
node [
id 1309
label "Node 1309"
]
node [
id 1310
label "Node 1310"
]
node [
id 1311
label "Node 1311"
]
node [
id 1312
label "Node 1312"
]
node [
id 1313
label "Node 1313"
]
node [
id 1314
label "Node 1314"
]
node [
id 1315
label "Node 1315"
]
node [
id 1316
label "Node 1316"
]
node [
id 1317
label "Node 1317"
]
node [
id 1318
label "Node 1318"
]
node [
id 1319
label "Node 1319"
]
node [
id 1320
label "Node 1320"
]
node [
id 1321
label "Node 1321"
]
node [
id 1322
label "Node 1322"
]
node [
id 1323
label "Node 1323"
]
node [
id 1324
label "Node 1324"
]
node [
id 1325
label "Node 1325"
]
node [
id 1326
label "Node 1326"
]
node [
id 1327
label "Node 1327"
]
node [
id 1328
label "Node 1328"
]
node [
id 1329
label "Node 1329"
]
node [
id 1330
label "Node 1330"
]
node [
id 1331
label "Node 1331"
]
node [
id 1332
label "Node 1332"
]
node [
id 1333
label "Node 1333"
]
node [
id 1334
label "Node 1334"
]
node [
id 1335
label "Node 1335"
]
node [
id 1336
label "Node 1336"
]
node [
id 1337
label "Node 1337"
]
node [
id 1338
label "Node 1338"
]
node [
id 1339
label "Node 1339"
]
node [
id 1340
label "Node 1340"
]
node [
id 1341
label "Node 1341"
]
node [
id 1342
label "Node 1342"
]
node [
id 1343
label "Node 1343"
]
node [
id 1344
label "Node 1344"
]
node [
id 1345
label "Node 1345"
]
node [
id 1346
label "Node 1346"
]
node [
id 1347
label "Node 1347"
]
node [
id 1348
label "Node 1348"
]
node [
id 1349
label "Node 1349"
]
node [
id 1350
label "Node 1350"
]
node [
id 1351
label "Node 1351"
]
node [
id 1352
label "Node 1352"
]
node [
id 1353
label "Node 1353"
]
node [
id 1354
label "Node 1354"
]
node [
id 1355
label "Node 1355"
]
node [
id 1356
label "Node 1356"
]
node [
id 1357
label "Node 1357"
]
node [
id 1358
label "Node 1358"
]
node [
id 1359
label "Node 1359"
]
node [
id 1360
label "Node 1360"
]
node [
id 1361
label "Node 1361"
]
node [
id 1362
label "Node 1362"
]
node [
id 1363
label "Node 1363"
]
node [
id 1364
label "Node 1364"
]
node [
id 1365
label "Node 1365"
]
node [
id 1366
label "Node 1366"
]
node [
id 1367
label "Node 1367"
]
node [
id 1368
label "Node 1368"
]
node [
id 1369
label "Node 1369"
]
node [
id 1370
label "Node 1370"
]
node [
id 1371
label "Node 1371"
]
node [
id 1372
label "Node 1372"
]
node [
id 1373
label "Node 1373"
]
node [
id 1374
label "Node 1374"
]
node [
id 1375
label "Node 1375"
]
node [
id 1376
label "Node 1376"
]
node [
id 1377
label "Node 1377"
]
node [
id 1378
label "Node 1378"
]
node [
id 1379
label "Node 1379"
]
node [
id 1380
label "Node 1380"
]
node [
id 1381
label "Node 1381"
]
node [
id 1382
label "Node 1382"
]
node [
id 1383
label "Node 1383"
]
node [
id 1384
label "Node 1384"
]
node [
id 1385
label "Node 1385"
]
node [
id 1386
label "Node 1386"
]
node [
id 1387
label "Node 1387"
]
node [
id 1388
label "Node 1388"
]
node [
id 1389
label "Node 1389"
]
node [
id 1390
label "Node 1390"
]
node [
id 1391
label "Node 1391"
]
node [
id 1392
label "Node 1392"
]
node [
id 1393
label "Node 1393"
]
node [
id 1394
label "Node 1394"
]
node [
id 1395
label "Node 1395"
]
node [
id 1396
label "Node 1396"
]
node [
id 1397
label "Node 1397"
]
node [
id 1398
label "Node 1398"
]
node [
id 1399
label "Node 1399"
]
node [
id 1400
label "Node 1400"
]
node [
id 1401
label "Node 1401"
]
node [
id 1402
label "Node 1402"
]
node [
id 1403
label "Node 1403"
]
node [
id 1404
label "Node 1404"
]
node [
id 1405
label "Node 1405"
]
node [
id 1406
label "Node 1406"
]
node [
id 1407
label "Node 1407"
]
node [
id 1408
label "Node 1408"
]
node [
id 1409
label "Node 1409"
]
node [
id 1410
label "Node 1410"
]
node [
id 1411
label "Node 1411"
]
node [
id 1412
label "Node 1412"
]
node [
id 1413
label "Node 1413"
]
node [
id 1414
label "Node 1414"
]
node [
id 1415
label "Node 1415"
]
node [
id 1416
label "Node 1416"
]
node [
id 1417
label "Node 1417"
]
node [
id 1418
label "Node 1418"
]
node [
id 1419
label "Node 1419"
]
node [
id 1420
label "Node 1420"
]
node [
id 1421
label "Node 1421"
]
node [
id 1422
label "Node 1422"
]
node [
id 1423
label "Node 1423"
]
node [
id 1424
label "Node 1424"
]
node [
id 1425
label "Node 1425"
]
node [
id 1426
label "Node 1426"
]
node [
id 1427
label "Node 1427"
]
node [
id 1428
label "Node 1428"
]
node [
id 1429
label "Node 1429"
]
node [
id 1430
label "Node 1430"
]
node [
id 1431
label "Node 1431"
]
node [
id 1432
label "Node 1432"
]
node [
id 1433
label "Node 1433"
]
node [
id 1434
label "Node 1434"
]
node [
id 1435
label "Node 1435"
]
node [
id 1436
label "Node 1436"
]
node [
id 1437
label "Node 1437"
]
node [
id 1438
label "Node 1438"
]
node [
id 1439
label "Node 1439"
]
node [
id 1440
label "Node 1440"
]
node [
id 1441
label "Node 1441"
]
node [
id 1442
label "Node 1442"
]
node [
id 1443
label "Node 1443"
]
node [
id 1444
label "Node 1444"
]
node [
id 1445
label "Node 1445"
]
node [
id 1446
label "Node 1446"
]
node [
id 1447
label "Node 1447"
]
node [
id 1448
label "Node 1448"
]
node [
id 1449
label "Node 1449"
]
node [
id 1450
label "Node 1450"
]
node [
id 1451
label "Node 1451"
]
node [
id 1452
label "Node 1452"
]
node [
id 1453
label "Node 1453"
]
node [
id 1454
label "Node 1454"
]
node [
id 1455
label "Node 1455"
]
node [
id 1456
label "Node 1456"
]
node [
id 1457
label "Node 1457"
]
node [
id 1458
label "Node 1458"
]
node [
id 1459
label "Node 1459"
]
node [
id 1460
label "Node 1460"
]
node [
id 1461
label "Node 1461"
]
node [
id 1462
label "Node 1462"
]
node [
id 1463
label "Node 1463"
]
node [
id 1464
label "Node 1464"
]
node [
id 1465
label "Node 1465"
]
node [
id 1466
label "Node 1466"
]
node [
id 1467
label "Node 1467"
]
node [
id 1468
label "Node 1468"
]
node [
id 1469
label "Node 1469"
]
node [
id 1470
label "Node 1470"
]
node [
id 1471
label "Node 1471"
]
node [
id 1472
label "Node 1472"
]
node [
id 1473
label "Node 1473"
]
node [
id 1474
label "Node 1474"
]
node [
id 1475
label "Node 1475"
]
node [
id 1476
label "Node 1476"
]
node [
id 1477
label "Node 1477"
]
node [
id 1478
label "Node 1478"
]
node [
id 1479
label "Node 1479"
]
node [
id 1480
label "Node 1480"
]
node [
id 1481
label "Node 1481"
]
node [
id 1482
label "Node 1482"
]
node [
id 1483
label "Node 1483"
]
node [
id 1484
label "Node 1484"
]
node [
id 1485
label "Node 1485"
]
node [
id 1486
label "Node 1486"
]
node [
id 1487
label "Node 1487"
]
node [
id 1488
label "Node 1488"
]
node [
id 1489
label "Node 1489"
]
node [
id 1490
label "Node 1490"
]
node [
id 1491
label "Node 1491"
]
node [
id 1492
label "Node 1492"
]
node [
id 1493
label "Node 1493"
]
node [
id 1494
label "Node 1494"
]
node [
id 1495
label "Node 1495"
]
node [
id 1496
label "Node 1496"
]
node [
id 1497
label "Node 1497"
]
node [
id 1498
label "Node 1498"
]
node [
id 1499
label "Node 1499"
]
node [
id 1500
label "Node 1500"
]
node [
id 1501
label "Node 1501"
]
node [
id 1502
label "Node 1502"
]
node [
id 1503
label "Node 1503"
]
node [
id 1504
label "Node 1504"
]
node [
id 1505
label "Node 1505"
]
node [
id 1506
label "Node 1506"
]
node [
id 1507
label "Node 1507"
]
node [
id 1508
label "Node 1508"
]
node [
id 1509
label "Node 1509"
]
node [
id 1510
label "Node 1510"
]
node [
id 1511
label "Node 1511"
]
node [
id 1512
label "Node 1512"
]
node [
id 1513
label "Node 1513"
]
node [
id 1514
label "Node 1514"
]
node [
id 1515
label "Node 1515"
]
node [
id 1516
label "Node 1516"
]
node [
id 1517
label "Node 1517"
]
node [
id 1518
label "Node 1518"
]
node [
id 1519
label "Node 1519"
]
node [
id 1520
label "Node 1520"
]
node [
id 1521
label "Node 1521"
]
node [
id 1522
label "Node 1522"
]
node [
id 1523
label "Node 1523"
]
node [
id 1524
label "Node 1524"
]
node [
id 1525
label "Node 1525"
]
node [
id 1526
label "Node 1526"
]
node [
id 1527
label "Node 1527"
]
node [
id 1528
label "Node 1528"
]
node [
id 1529
label "Node 1529"
]
node [
id 1530
label "Node 1530"
]
node [
id 1531
label "Node 1531"
]
node [
id 1532
label "Node 1532"
]
node [
id 1533
label "Node 1533"
]
node [
id 1534
label "Node 1534"
]
node [
id 1535
label "Node 1535"
]
node [
id 1536
label "Node 1536"
]
node [
id 1537
label "Node 1537"
]
node [
id 1538
label "Node 1538"
]
node [
id 1539
label "Node 1539"
]
node [
id 1540
label "Node 1540"
]
node [
id 1541
label "Node 1541"
]
node [
id 1542
label "Node 1542"
]
node [
id 1543
label "Node 1543"
]
node [
id 1544
label "Node 1544"
]
node [
id 1545
label "Node 1545"
]
node [
id 1546
label "Node 1546"
]
node [
id 1547
label "Node 1547"
]
node [
id 1548
label "Node 1548"
]
node [
id 1549
label "Node 1549"
]
node [
id 1550
label "Node 1550"
]
node [
id 1551
label "Node 1551"
]
node [
id 1552
label "Node 1552"
]
node [
id 1553
label "Node 1553"
]
node [
id 1554
label "Node 1554"
]
node [
id 1555
label "Node 1555"
]
node [
id 1556
label "Node 1556"
]
node [
id 1557
label "Node 1557"
]
node [
id 1558
label "Node 1558"
]
node [
id 1559
label "Node 1559"
]
node [
id 1560
label "Node 1560"
]
node [
id 1561
label "Node 1561"
]
node [
id 1562
label "Node 1562"
]
node [
id 1563
label "Node 1563"
]
node [
id 1564
label "Node 1564"
]
node [
id 1565
label "Node 1565"
]
node [
id 1566
label "Node 1566"
]
node [
id 1567
label "Node 1567"
]
node [
id 1568
label "Node 1568"
]
node [
id 1569
label "Node 1569"
]
node [
id 1570
label "Node 1570"
]
node [
id 1571
label "Node 1571"
]
node [
id 1572
label "Node 1572"
]
node [
id 1573
label "Node 1573"
]
node [
id 1574
label "Node 1574"
]
node [
id 1575
label "Node 1575"
]
node [
id 1576
label "Node 1576"
]
node [
id 1577
label "Node 1577"
]
node [
id 1578
label "Node 1578"
]
node [
id 1579
label "Node 1579"
]
node [
id 1580
label "Node 1580"
]
node [
id 1581
label "Node 1581"
]
node [
id 1582
label "Node 1582"
]
node [
id 1583
label "Node 1583"
]
node [
id 1584
label "Node 1584"
]
node [
id 1585
label "Node 1585"
]
node [
id 1586
label "Node 1586"
]
node [
id 1587
label "Node 1587"
]
node [
id 1588
label "Node 1588"
]
node [
id 1589
label "Node 1589"
]
node [
id 1590
label "Node 1590"
]
node [
id 1591
label "Node 1591"
]
node [
id 1592
label "Node 1592"
]
node [
id 1593
label "Node 1593"
]
node [
id 1594
label "Node 1594"
]
node [
id 1595
label "Node 1595"
]
node [
id 1596
label "Node 1596"
]
node [
id 1597
label "Node 1597"
]
node [
id 1598
label "Node 1598"
]
node [
id 1599
label "Node 1599"
]
node [
id 1600
label "Node 1600"
]
node [
id 1601
label "Node 1601"
]
node [
id 1602
label "Node 1602"
]
node [
id 1603
label "Node 1603"
]
node [
id 1604
label "Node 1604"
]
node [
id 1605
label "Node 1605"
]
node [
id 1606
label "Node 1606"
]
node [
id 1607
label "Node 1607"
]
node [
id 1608
label "Node 1608"
]
node [
id 1609
label "Node 1609"
]
node [
id 1610
label "Node 1610"
]
node [
id 1611
label "Node 1611"
]
node [
id 1612
label "Node 1612"
]
node [
id 1613
label "Node 1613"
]
node [
id 1614
label "Node 1614"
]
node [
id 1615
label "Node 1615"
]
node [
id 1616
label "Node 1616"
]
node [
id 1617
label "Node 1617"
]
node [
id 1618
label "Node 1618"
]
node [
id 1619
label "Node 1619"
]
node [
id 1620
label "Node 1620"
]
node [
id 1621
label "Node 1621"
]
node [
id 1622
label "Node 1622"
]
node [
id 1623
label "Node 1623"
]
node [
id 1624
label "Node 1624"
]
node [
id 1625
label "Node 1625"
]
node [
id 1626
label "Node 1626"
]
node [
id 1627
label "Node 1627"
]
node [
id 1628
label "Node 1628"
]
node [
id 1629
label "Node 1629"
]
node [
id 1630
label "Node 1630"
]
node [
id 1631
label "Node 1631"
]
node [
id 1632
label "Node 1632"
]
node [
id 1633
label "Node 1633"
]
node [
id 1634
label "Node 1634"
]
node [
id 1635
label "Node 1635"
]
node [
id 1636
label "Node 1636"
]
node [
id 1637
label "Node 1637"
]
node [
id 1638
label "Node 1638"
]
node [
id 1639
label "Node 1639"
]
node [
id 1640
label "Node 1640"
]
node [
id 1641
label "Node 1641"
]
node [
id 1642
label "Node 1642"
]
node [
id 1643
label "Node 1643"
]
node [
id 1644
label "Node 1644"
]
node [
id 1645
label "Node 1645"
]
node [
id 1646
label "Node 1646"
]
node [
id 1647
label "Node 1647"
]
node [
id 1648
label "Node 1648"
]
node [
id 1649
label "Node 1649"
]
node [
id 1650
label "Node 1650"
]
node [
id 1651
label "Node 1651"
]
node [
id 1652
label "Node 1652"
]
node [
id 1653
label "Node 1653"
]
node [
id 1654
label "Node 1654"
]
node [
id 1655
label "Node 1655"
]
node [
id 1656
label "Node 1656"
]
node [
id 1657
label "Node 1657"
]
node [
id 1658
label "Node 1658"
]
node [
id 1659
label "Node 1659"
]
node [
id 1660
label "Node 1660"
]
node [
id 1661
label "Node 1661"
]
node [
id 1662
label "Node 1662"
]
node [
id 1663
label "Node 1663"
]
node [
id 1664
label "Node 1664"
]
node [
id 1665
label "Node 1665"
]
node [
id 1666
label "Node 1666"
]
node [
id 1667
label "Node 1667"
]
node [
id 1668
label "Node 1668"
]
node [
id 1669
label "Node 1669"
]
node [
id 1670
label "Node 1670"
]
node [
id 1671
label "Node 1671"
]
node [
id 1672
label "Node 1672"
]
node [
id 1673
label "Node 1673"
]
node [
id 1674
label "Node 1674"
]
node [
id 1675
label "Node 1675"
]
node [
id 1676
label "Node 1676"
]
node [
id 1677
label "Node 1677"
]
node [
id 1678
label "Node 1678"
]
node [
id 1679
label "Node 1679"
]
node [
id 1680
label "Node 1680"
]
node [
id 1681
label "Node 1681"
]
node [
id 1682
label "Node 1682"
]
node [
id 1683
label "Node 1683"
]
node [
id 1684
label "Node 1684"
]
node [
id 1685
label "Node 1685"
]
node [
id 1686
label "Node 1686"
]
node [
id 1687
label "Node 1687"
]
node [
id 1688
label "Node 1688"
]
node [
id 1689
label "Node 1689"
]
node [
id 1690
label "Node 1690"
]
node [
id 1691
label "Node 1691"
]
node [
id 1692
label "Node 1692"
]
node [
id 1693
label "Node 1693"
]
node [
id 1694
label "Node 1694"
]
node [
id 1695
label "Node 1695"
]
node [
id 1696
label "Node 1696"
]
node [
id 1697
label "Node 1697"
]
node [
id 1698
label "Node 1698"
]
node [
id 1699
label "Node 1699"
]
node [
id 1700
label "Node 1700"
]
node [
id 1701
label "Node 1701"
]
node [
id 1702
label "Node 1702"
]
node [
id 1703
label "Node 1703"
]
node [
id 1704
label "Node 1704"
]
node [
id 1705
label "Node 1705"
]
node [
id 1706
label "Node 1706"
]
node [
id 1707
label "Node 1707"
]
node [
id 1708
label "Node 1708"
]
node [
id 1709
label "Node 1709"
]
node [
id 1710
label "Node 1710"
]
node [
id 1711
label "Node 1711"
]
node [
id 1712
label "Node 1712"
]
node [
id 1713
label "Node 1713"
]
node [
id 1714
label "Node 1714"
]
node [
id 1715
label "Node 1715"
]
node [
id 1716
label "Node 1716"
]
node [
id 1717
label "Node 1717"
]
node [
id 1718
label "Node 1718"
]
node [
id 1719
label "Node 1719"
]
node [
id 1720
label "Node 1720"
]
node [
id 1721
label "Node 1721"
]
node [
id 1722
label "Node 1722"
]
node [
id 1723
label "Node 1723"
]
node [
id 1724
label "Node 1724"
]
node [
id 1725
label "Node 1725"
]
node [
id 1726
label "Node 1726"
]
node [
id 1727
label "Node 1727"
]
node [
id 1728
label "Node 1728"
]
node [
id 1729
label "Node 1729"
]
node [
id 1730
label "Node 1730"
]
node [
id 1731
label "Node 1731"
]
node [
id 1732
label "Node 1732"
]
node [
id 1733
label "Node 1733"
]
node [
id 1734
label "Node 1734"
]
node [
id 1735
label "Node 1735"
]
node [
id 1736
label "Node 1736"
]
node [
id 1737
label "Node 1737"
]
node [
id 1738
label "Node 1738"
]
node [
id 1739
label "Node 1739"
]
node [
id 1740
label "Node 1740"
]
node [
id 1741
label "Node 1741"
]
node [
id 1742
label "Node 1742"
]
node [
id 1743
label "Node 1743"
]
node [
id 1744
label "Node 1744"
]
node [
id 1745
label "Node 1745"
]
node [
id 1746
label "Node 1746"
]
node [
id 1747
label "Node 1747"
]
node [
id 1748
label "Node 1748"
]
node [
id 1749
label "Node 1749"
]
node [
id 1750
label "Node 1750"
]
node [
id 1751
label "Node 1751"
]
node [
id 1752
label "Node 1752"
]
node [
id 1753
label "Node 1753"
]
node [
id 1754
label "Node 1754"
]
node [
id 1755
label "Node 1755"
]
node [
id 1756
label "Node 1756"
]
node [
id 1757
label "Node 1757"
]
node [
id 1758
label "Node 1758"
]
node [
id 1759
label "Node 1759"
]
node [
id 1760
label "Node 1760"
]
node [
id 1761
label "Node 1761"
]
node [
id 1762
label "Node 1762"
]
node [
id 1763
label "Node 1763"
]
node [
id 1764
label "Node 1764"
]
node [
id 1765
label "Node 1765"
]
node [
id 1766
label "Node 1766"
]
node [
id 1767
label "Node 1767"
]
node [
id 1768
label "Node 1768"
]
node [
id 1769
label "Node 1769"
]
node [
id 1770
label "Node 1770"
]
node [
id 1771
label "Node 1771"
]
node [
id 1772
label "Node 1772"
]
node [
id 1773
label "Node 1773"
]
node [
id 1774
label "Node 1774"
]
node [
id 1775
label "Node 1775"
]
node [
id 1776
label "Node 1776"
]
node [
id 1777
label "Node 1777"
]
node [
id 1778
label "Node 1778"
]
node [
id 1779
label "Node 1779"
]
node [
id 1780
label "Node 1780"
]
node [
id 1781
label "Node 1781"
]
node [
id 1782
label "Node 1782"
]
node [
id 1783
label "Node 1783"
]
node [
id 1784
label "Node 1784"
]
node [
id 1785
label "Node 1785"
]
node [
id 1786
label "Node 1786"
]
node [
id 1787
label "Node 1787"
]
node [
id 1788
label "Node 1788"
]
node [
id 1789
label "Node 1789"
]
node [
id 1790
label "Node 1790"
]
node [
id 1791
label "Node 1791"
]
node [
id 1792
label "Node 1792"
]
node [
id 1793
label "Node 1793"
]
node [
id 1794
label "Node 1794"
]
node [
id 1795
label "Node 1795"
]
node [
id 1796
label "Node 1796"
]
node [
id 1797
label "Node 1797"
]
node [
id 1798
label "Node 1798"
]
node [
id 1799
label "Node 1799"
]
node [
id 1800
label "Node 1800"
]
node [
id 1801
label "Node 1801"
]
node [
id 1802
label "Node 1802"
]
node [
id 1803
label "Node 1803"
]
node [
id 1804
label "Node 1804"
]
node [
id 1805
label "Node 1805"
]
node [
id 1806
label "Node 1806"
]
node [
id 1807
label "Node 1807"
]
node [
id 1808
label "Node 1808"
]
node [
id 1809
label "Node 1809"
]
node [
id 1810
label "Node 1810"
]
node [
id 1811
label "Node 1811"
]
node [
id 1812
label "Node 1812"
]
node [
id 1813
label "Node 1813"
]
node [
id 1814
label "Node 1814"
]
node [
id 1815
label "Node 1815"
]
node [
id 1816
label "Node 1816"
]
node [
id 1817
label "Node 1817"
]
node [
id 1818
label "Node 1818"
]
node [
id 1819
label "Node 1819"
]
node [
id 1820
label "Node 1820"
]
node [
id 1821
label "Node 1821"
]
node [
id 1822
label "Node 1822"
]
node [
id 1823
label "Node 1823"
]
node [
id 1824
label "Node 1824"
]
node [
id 1825
label "Node 1825"
]
node [
id 1826
label "Node 1826"
]
node [
id 1827
label "Node 1827"
]
node [
id 1828
label "Node 1828"
]
node [
id 1829
label "Node 1829"
]
node [
id 1830
label "Node 1830"
]
node [
id 1831
label "Node 1831"
]
node [
id 1832
label "Node 1832"
]
node [
id 1833
label "Node 1833"
]
node [
id 1834
label "Node 1834"
]
node [
id 1835
label "Node 1835"
]
node [
id 1836
label "Node 1836"
]
node [
id 1837
label "Node 1837"
]
node [
id 1838
label "Node 1838"
]
node [
id 1839
label "Node 1839"
]
node [
id 1840
label "Node 1840"
]
node [
id 1841
label "Node 1841"
]
node [
id 1842
label "Node 1842"
]
node [
id 1843
label "Node 1843"
]
node [
id 1844
label "Node 1844"
]
node [
id 1845
label "Node 1845"
]
node [
id 1846
label "Node 1846"
]
node [
id 1847
label "Node 1847"
]
node [
id 1848
label "Node 1848"
]
node [
id 1849
label "Node 1849"
]
node [
id 1850
label "Node 1850"
]
node [
id 1851
label "Node 1851"
]
node [
id 1852
label "Node 1852"
]
node [
id 1853
label "Node 1853"
]
node [
id 1854
label "Node 1854"
]
node [
id 1855
label "Node 1855"
]
node [
id 1856
label "Node 1856"
]
node [
id 1857
label "Node 1857"
]
node [
id 1858
label "Node 1858"
]
node [
id 1859
label "Node 1859"
]
node [
id 1860
label "Node 1860"
]
node [
id 1861
label "Node 1861"
]
node [
id 1862
label "Node 1862"
]
node [
id 1863
label "Node 1863"
]
node [
id 1864
label "Node 1864"
]
node [
id 1865
label "Node 1865"
]
node [
id 1866
label "Node 1866"
]
node [
id 1867
label "Node 1867"
]
node [
id 1868
label "Node 1868"
]
node [
id 1869
label "Node 1869"
]
node [
id 1870
label "Node 1870"
]
node [
id 1871
label "Node 1871"
]
node [
id 1872
label "Node 1872"
]
node [
id 1873
label "Node 1873"
]
node [
id 1874
label "Node 1874"
]
node [
id 1875
label "Node 1875"
]
node [
id 1876
label "Node 1876"
]
node [
id 1877
label "Node 1877"
]
node [
id 1878
label "Node 1878"
]
node [
id 1879
label "Node 1879"
]
node [
id 1880
label "Node 1880"
]
node [
id 1881
label "Node 1881"
]
node [
id 1882
label "Node 1882"
]
node [
id 1883
label "Node 1883"
]
node [
id 1884
label "Node 1884"
]
node [
id 1885
label "Node 1885"
]
node [
id 1886
label "Node 1886"
]
node [
id 1887
label "Node 1887"
]
node [
id 1888
label "Node 1888"
]
node [
id 1889
label "Node 1889"
]
node [
id 1890
label "Node 1890"
]
node [
id 1891
label "Node 1891"
]
node [
id 1892
label "Node 1892"
]
node [
id 1893
label "Node 1893"
]
node [
id 1894
label "Node 1894"
]
node [
id 1895
label "Node 1895"
]
node [
id 1896
label "Node 1896"
]
node [
id 1897
label "Node 1897"
]
node [
id 1898
label "Node 1898"
]
node [
id 1899
label "Node 1899"
]
node [
id 1900
label "Node 1900"
]
node [
id 1901
label "Node 1901"
]
node [
id 1902
label "Node 1902"
]
node [
id 1903
label "Node 1903"
]
node [
id 1904
label "Node 1904"
]
node [
id 1905
label "Node 1905"
]
node [
id 1906
label "Node 1906"
]
node [
id 1907
label "Node 1907"
]
node [
id 1908
label "Node 1908"
]
node [
id 1909
label "Node 1909"
]
node [
id 1910
label "Node 1910"
]
node [
id 1911
label "Node 1911"
]
node [
id 1912
label "Node 1912"
]
node [
id 1913
label "Node 1913"
]
node [
id 1914
label "Node 1914"
]
node [
id 1915
label "Node 1915"
]
node [
id 1916
label "Node 1916"
]
node [
id 1917
label "Node 1917"
]
node [
id 1918
label "Node 1918"
]
node [
id 1919
label "Node 1919"
]
node [
id 1920
label "Node 1920"
]
node [
id 1921
label "Node 1921"
]
node [
id 1922
label "Node 1922"
]
node [
id 1923
label "Node 1923"
]
node [
id 1924
label "Node 1924"
]
node [
id 1925
label "Node 1925"
]
node [
id 1926
label "Node 1926"
]
node [
id 1927
label "Node 1927"
]
node [
id 1928
label "Node 1928"
]
node [
id 1929
label "Node 1929"
]
node [
id 1930
label "Node 1930"
]
node [
id 1931
label "Node 1931"
]
node [
id 1932
label "Node 1932"
]
node [
id 1933
label "Node 1933"
]
node [
id 1934
label "Node 1934"
]
node [
id 1935
label "Node 1935"
]
node [
id 1936
label "Node 1936"
]
node [
id 1937
label "Node 1937"
]
node [
id 1938
label "Node 1938"
]
node [
id 1939
label "Node 1939"
]
node [
id 1940
label "Node 1940"
]
node [
id 1941
label "Node 1941"
]
node [
id 1942
label "Node 1942"
]
node [
id 1943
label "Node 1943"
]
node [
id 1944
label "Node 1944"
]
node [
id 1945
label "Node 1945"
]
node [
id 1946
label "Node 1946"
]
node [
id 1947
label "Node 1947"
]
node [
id 1948
label "Node 1948"
]
node [
id 1949
label "Node 1949"
]
node [
id 1950
label "Node 1950"
]
node [
id 1951
label "Node 1951"
]
node [
id 1952
label "Node 1952"
]
node [
id 1953
label "Node 1953"
]
node [
id 1954
label "Node 1954"
]
node [
id 1955
label "Node 1955"
]
node [
id 1956
label "Node 1956"
]
node [
id 1957
label "Node 1957"
]
node [
id 1958
label "Node 1958"
]
node [
id 1959
label "Node 1959"
]
node [
id 1960
label "Node 1960"
]
node [
id 1961
label "Node 1961"
]
node [
id 1962
label "Node 1962"
]
node [
id 1963
label "Node 1963"
]
node [
id 1964
label "Node 1964"
]
node [
id 1965
label "Node 1965"
]
node [
id 1966
label "Node 1966"
]
node [
id 1967
label "Node 1967"
]
node [
id 1968
label "Node 1968"
]
node [
id 1969
label "Node 1969"
]
node [
id 1970
label "Node 1970"
]
node [
id 1971
label "Node 1971"
]
node [
id 1972
label "Node 1972"
]
node [
id 1973
label "Node 1973"
]
node [
id 1974
label "Node 1974"
]
node [
id 1975
label "Node 1975"
]
node [
id 1976
label "Node 1976"
]
node [
id 1977
label "Node 1977"
]
node [
id 1978
label "Node 1978"
]
node [
id 1979
label "Node 1979"
]
node [
id 1980
label "Node 1980"
]
node [
id 1981
label "Node 1981"
]
node [
id 1982
label "Node 1982"
]
node [
id 1983
label "Node 1983"
]
node [
id 1984
label "Node 1984"
]
node [
id 1985
label "Node 1985"
]
node [
id 1986
label "Node 1986"
]
node [
id 1987
label "Node 1987"
]
node [
id 1988
label "Node 1988"
]
node [
id 1989
label "Node 1989"
]
node [
id 1990
label "Node 1990"
]
node [
id 1991
label "Node 1991"
]
node [
id 1992
label "Node 1992"
]
node [
id 1993
label "Node 1993"
]
node [
id 1994
label "Node 1994"
]
node [
id 1995
label "Node 1995"
]
node [
id 1996
label "Node 1996"
]
node [
id 1997
label "Node 1997"
]
node [
id 1998
label "Node 1998"
]
node [
id 1999
label "Node 1999"
]
node [
id 2000
label "Node 2000"
]
node [
id 2001
label "Node 2001"
]
node [
id 2002
label "Node 2002"
]
node [
id 2003
label "Node 2003"
]
node [
id 2004
label "Node 2004"
]
node [
id 2005
label "Node 2005"
]
node [
id 2006
label "Node 2006"
]
node [
id 2007
label "Node 2007"
]
node [
id 2008
label "Node 2008"
]
node [
id 2009
label "Node 2009"
]
node [
id 2010
label "Node 2010"
]
node [
id 2011
label "Node 2011"
]
node [
id 2012
label "Node 2012"
]
node [
id 2013
label "Node 2013"
]
node [
id 2014
label "Node 2014"
]
node [
id 2015
label "Node 2015"
]
node [
id 2016
label "Node 2016"
]
node [
id 2017
label "Node 2017"
]
node [
id 2018
label "Node 2018"
]
node [
id 2019
label "Node 2019"
]
node [
id 2020
label "Node 2020"
]
node [
id 2021
label "Node 2021"
]
node [
id 2022
label "Node 2022"
]
node [
id 2023
label "Node 2023"
]
node [
id 2024
label "Node 2024"
]
node [
id 2025
label "Node 2025"
]
node [
id 2026
label "Node 2026"
]
node [
id 2027
label "Node 2027"
]
node [
id 2028
label "Node 2028"
]
node [
id 2029
label "Node 2029"
]
node [
id 2030
label "Node 2030"
]
node [
id 2031
label "Node 2031"
]
node [
id 2032
label "Node 2032"
]
node [
id 2033
label "Node 2033"
]
node [
id 2034
label "Node 2034"
]
node [
id 2035
label "Node 2035"
]
node [
id 2036
label "Node 2036"
]
node [
id 2037
label "Node 2037"
]
node [
id 2038
label "Node 2038"
]
node [
id 2039
label "Node 2039"
]
node [
id 2040
label "Node 2040"
]
node [
id 2041
label "Node 2041"
]
node [
id 2042
label "Node 2042"
]
node [
id 2043
label "Node 2043"
]
node [
id 2044
label "Node 2044"
]
node [
id 2045
label "Node 2045"
]
node [
id 2046
label "Node 2046"
]
node [
id 2047
label "Node 2047"
]
node [
id 2048
label "Node 2048"
]
node [
id 2049
label "Node 2049"
]
node [
id 2050
label "Node 2050"
]
node [
id 2051
label "Node 2051"
]
node [
id 2052
label "Node 2052"
]
node [
id 2053
label "Node 2053"
]
node [
id 2054
label "Node 2054"
]
node [
id 2055
label "Node 2055"
]
node [
id 2056
label "Node 2056"
]
node [
id 2057
label "Node 2057"
]
node [
id 2058
label "Node 2058"
]
node [
id 2059
label "Node 2059"
]
node [
id 2060
label "Node 2060"
]
node [
id 2061
label "Node 2061"
]
node [
id 2062
label "Node 2062"
]
node [
id 2063
label "Node 2063"
]
node [
id 2064
label "Node 2064"
]
node [
id 2065
label "Node 2065"
]
node [
id 2066
label "Node 2066"
]
node [
id 2067
label "Node 2067"
]
node [
id 2068
label "Node 2068"
]
node [
id 2069
label "Node 2069"
]
node [
id 2070
label "Node 2070"
]
node [
id 2071
label "Node 2071"
]
node [
id 2072
label "Node 2072"
]
node [
id 2073
label "Node 2073"
]
node [
id 2074
label "Node 2074"
]
node [
id 2075
label "Node 2075"
]
node [
id 2076
label "Node 2076"
]
node [
id 2077
label "Node 2077"
]
node [
id 2078
label "Node 2078"
]
node [
id 2079
label "Node 2079"
]
node [
id 2080
label "Node 2080"
]
node [
id 2081
label "Node 2081"
]
node [
id 2082
label "Node 2082"
]
node [
id 2083
label "Node 2083"
]
node [
id 2084
label "Node 2084"
]
node [
id 2085
label "Node 2085"
]
node [
id 2086
label "Node 2086"
]
node [
id 2087
label "Node 2087"
]
node [
id 2088
label "Node 2088"
]
node [
id 2089
label "Node 2089"
]
node [
id 2090
label "Node 2090"
]
node [
id 2091
label "Node 2091"
]
node [
id 2092
label "Node 2092"
]
node [
id 2093
label "Node 2093"
]
node [
id 2094
label "Node 2094"
]
node [
id 2095
label "Node 2095"
]
node [
id 2096
label "Node 2096"
]
node [
id 2097
label "Node 2097"
]
node [
id 2098
label "Node 2098"
]
node [
id 2099
label "Node 2099"
]
node [
id 2100
label "Node 2100"
]
node [
id 2101
label "Node 2101"
]
node [
id 2102
label "Node 2102"
]
node [
id 2103
label "Node 2103"
]
node [
id 2104
label "Node 2104"
]
node [
id 2105
label "Node 2105"
]
node [
id 2106
label "Node 2106"
]
node [
id 2107
label "Node 2107"
]
node [
id 2108
label "Node 2108"
]
node [
id 2109
label "Node 2109"
]
node [
id 2110
label "Node 2110"
]
node [
id 2111
label "Node 2111"
]
node [
id 2112
label "Node 2112"
]
node [
id 2113
label "Node 2113"
]
node [
id 2114
label "Node 2114"
]
node [
id 2115
label "Node 2115"
]
node [
id 2116
label "Node 2116"
]
node [
id 2117
label "Node 2117"
]
node [
id 2118
label "Node 2118"
]
node [
id 2119
label "Node 2119"
]
node [
id 2120
label "Node 2120"
]
node [
id 2121
label "Node 2121"
]
node [
id 2122
label "Node 2122"
]
node [
id 2123
label "Node 2123"
]
node [
id 2124
label "Node 2124"
]
node [
id 2125
label "Node 2125"
]
node [
id 2126
label "Node 2126"
]
node [
id 2127
label "Node 2127"
]
node [
id 2128
label "Node 2128"
]
node [
id 2129
label "Node 2129"
]
node [
id 2130
label "Node 2130"
]
node [
id 2131
label "Node 2131"
]
node [
id 2132
label "Node 2132"
]
node [
id 2133
label "Node 2133"
]
node [
id 2134
label "Node 2134"
]
node [
id 2135
label "Node 2135"
]
node [
id 2136
label "Node 2136"
]
node [
id 2137
label "Node 2137"
]
node [
id 2138
label "Node 2138"
]
node [
id 2139
label "Node 2139"
]
node [
id 2140
label "Node 2140"
]
node [
id 2141
label "Node 2141"
]
node [
id 2142
label "Node 2142"
]
node [
id 2143
label "Node 2143"
]
node [
id 2144
label "Node 2144"
]
node [
id 2145
label "Node 2145"
]
node [
id 2146
label "Node 2146"
]
node [
id 2147
label "Node 2147"
]
node [
id 2148
label "Node 2148"
]
node [
id 2149
label "Node 2149"
]
node [
id 2150
label "Node 2150"
]
node [
id 2151
label "Node 2151"
]
node [
id 2152
label "Node 2152"
]
node [
id 2153
label "Node 2153"
]
node [
id 2154
label "Node 2154"
]
node [
id 2155
label "Node 2155"
]
node [
id 2156
label "Node 2156"
]
node [
id 2157
label "Node 2157"
]
node [
id 2158
label "Node 2158"
]
node [
id 2159
label "Node 2159"
]
node [
id 2160
label "Node 2160"
]
node [
id 2161
label "Node 2161"
]
node [
id 2162
label "Node 2162"
]
node [
id 2163
label "Node 2163"
]
node [
id 2164
label "Node 2164"
]
node [
id 2165
label "Node 2165"
]
node [
id 2166
label "Node 2166"
]
node [
id 2167
label "Node 2167"
]
node [
id 2168
label "Node 2168"
]
node [
id 2169
label "Node 2169"
]
node [
id 2170
label "Node 2170"
]
node [
id 2171
label "Node 2171"
]
node [
id 2172
label "Node 2172"
]
node [
id 2173
label "Node 2173"
]
node [
id 2174
label "Node 2174"
]
node [
id 2175
label "Node 2175"
]
node [
id 2176
label "Node 2176"
]
node [
id 2177
label "Node 2177"
]
node [
id 2178
label "Node 2178"
]
node [
id 2179
label "Node 2179"
]
node [
id 2180
label "Node 2180"
]
node [
id 2181
label "Node 2181"
]
node [
id 2182
label "Node 2182"
]
node [
id 2183
label "Node 2183"
]
node [
id 2184
label "Node 2184"
]
node [
id 2185
label "Node 2185"
]
node [
id 2186
label "Node 2186"
]
node [
id 2187
label "Node 2187"
]
node [
id 2188
label "Node 2188"
]
node [
id 2189
label "Node 2189"
]
node [
id 2190
label "Node 2190"
]
node [
id 2191
label "Node 2191"
]
node [
id 2192
label "Node 2192"
]
node [
id 2193
label "Node 2193"
]
node [
id 2194
label "Node 2194"
]
node [
id 2195
label "Node 2195"
]
node [
id 2196
label "Node 2196"
]
node [
id 2197
label "Node 2197"
]
node [
id 2198
label "Node 2198"
]
node [
id 2199
label "Node 2199"
]
node [
id 2200
label "Node 2200"
]
node [
id 2201
label "Node 2201"
]
node [
id 2202
label "Node 2202"
]
node [
id 2203
label "Node 2203"
]
node [
id 2204
label "Node 2204"
]
node [
id 2205
label "Node 2205"
]
node [
id 2206
label "Node 2206"
]
node [
id 2207
label "Node 2207"
]
node [
id 2208
label "Node 2208"
]
node [
id 2209
label "Node 2209"
]
node [
id 2210
label "Node 2210"
]
node [
id 2211
label "Node 2211"
]
node [
id 2212
label "Node 2212"
]
node [
id 2213
label "Node 2213"
]
node [
id 2214
label "Node 2214"
]
node [
id 2215
label "Node 2215"
]
node [
id 2216
label "Node 2216"
]
node [
id 2217
label "Node 2217"
]
node [
id 2218
label "Node 2218"
]
node [
id 2219
label "Node 2219"
]
node [
id 2220
label "Node 2220"
]
node [
id 2221
label "Node 2221"
]
node [
id 2222
label "Node 2222"
]
node [
id 2223
label "Node 2223"
]
node [
id 2224
label "Node 2224"
]
node [
id 2225
label "Node 2225"
]
node [
id 2226
label "Node 2226"
]
node [
id 2227
label "Node 2227"
]
node [
id 2228
label "Node 2228"
]
node [
id 2229
label "Node 2229"
]
node [
id 2230
label "Node 2230"
]
node [
id 2231
label "Node 2231"
]
node [
id 2232
label "Node 2232"
]
node [
id 2233
label "Node 2233"
]
node [
id 2234
label "Node 2234"
]
node [
id 2235
label "Node 2235"
]
node [
id 2236
label "Node 2236"
]
node [
id 2237
label "Node 2237"
]
node [
id 2238
label "Node 2238"
]
node [
id 2239
label "Node 2239"
]
node [
id 2240
label "Node 2240"
]
node [
id 2241
label "Node 2241"
]
node [
id 2242
label "Node 2242"
]
node [
id 2243
label "Node 2243"
]
node [
id 2244
label "Node 2244"
]
node [
id 2245
label "Node 2245"
]
node [
id 2246
label "Node 2246"
]
node [
id 2247
label "Node 2247"
]
node [
id 2248
label "Node 2248"
]
node [
id 2249
label "Node 2249"
]
node [
id 2250
label "Node 2250"
]
node [
id 2251
label "Node 2251"
]
node [
id 2252
label "Node 2252"
]
node [
id 2253
label "Node 2253"
]
node [
id 2254
label "Node 2254"
]
node [
id 2255
label "Node 2255"
]
node [
id 2256
label "Node 2256"
]
node [
id 2257
label "Node 2257"
]
node [
id 2258
label "Node 2258"
]
node [
id 2259
label "Node 2259"
]
node [
id 2260
label "Node 2260"
]
node [
id 2261
label "Node 2261"
]
node [
id 2262
label "Node 2262"
]
node [
id 2263
label "Node 2263"
]
node [
id 2264
label "Node 2264"
]
node [
id 2265
label "Node 2265"
]
node [
id 2266
label "Node 2266"
]
node [
id 2267
label "Node 2267"
]
node [
id 2268
label "Node 2268"
]
node [
id 2269
label "Node 2269"
]
node [
id 2270
label "Node 2270"
]
node [
id 2271
label "Node 2271"
]
node [
id 2272
label "Node 2272"
]
node [
id 2273
label "Node 2273"
]
node [
id 2274
label "Node 2274"
]
node [
id 2275
label "Node 2275"
]
node [
id 2276
label "Node 2276"
]
node [
id 2277
label "Node 2277"
]
node [
id 2278
label "Node 2278"
]
node [
id 2279
label "Node 2279"
]
node [
id 2280
label "Node 2280"
]
node [
id 2281
label "Node 2281"
]
node [
id 2282
label "Node 2282"
]
node [
id 2283
label "Node 2283"
]
node [
id 2284
label "Node 2284"
]
node [
id 2285
label "Node 2285"
]
node [
id 2286
label "Node 2286"
]
node [
id 2287
label "Node 2287"
]
node [
id 2288
label "Node 2288"
]
node [
id 2289
label "Node 2289"
]
node [
id 2290
label "Node 2290"
]
node [
id 2291
label "Node 2291"
]
node [
id 2292
label "Node 2292"
]
node [
id 2293
label "Node 2293"
]
node [
id 2294
label "Node 2294"
]
node [
id 2295
label "Node 2295"
]
node [
id 2296
label "Node 2296"
]
node [
id 2297
label "Node 2297"
]
node [
id 2298
label "Node 2298"
]
node [
id 2299
label "Node 2299"
]
node [
id 2300
label "Node 2300"
]
node [
id 2301
label "Node 2301"
]
node [
id 2302
label "Node 2302"
]
node [
id 2303
label "Node 2303"
]
node [
id 2304
label "Node 2304"
]
node [
id 2305
label "Node 2305"
]
node [
id 2306
label "Node 2306"
]
node [
id 2307
label "Node 2307"
]
node [
id 2308
label "Node 2308"
]
node [
id 2309
label "Node 2309"
]
node [
id 2310
label "Node 2310"
]
node [
id 2311
label "Node 2311"
]
node [
id 2312
label "Node 2312"
]
node [
id 2313
label "Node 2313"
]
node [
id 2314
label "Node 2314"
]
node [
id 2315
label "Node 2315"
]
node [
id 2316
label "Node 2316"
]
node [
id 2317
label "Node 2317"
]
node [
id 2318
label "Node 2318"
]
node [
id 2319
label "Node 2319"
]
node [
id 2320
label "Node 2320"
]
node [
id 2321
label "Node 2321"
]
node [
id 2322
label "Node 2322"
]
node [
id 2323
label "Node 2323"
]
node [
id 2324
label "Node 2324"
]
node [
id 2325
label "Node 2325"
]
node [
id 2326
label "Node 2326"
]
node [
id 2327
label "Node 2327"
]
node [
id 2328
label "Node 2328"
]
node [
id 2329
label "Node 2329"
]
node [
id 2330
label "Node 2330"
]
node [
id 2331
label "Node 2331"
]
node [
id 2332
label "Node 2332"
]
node [
id 2333
label "Node 2333"
]
node [
id 2334
label "Node 2334"
]
node [
id 2335
label "Node 2335"
]
node [
id 2336
label "Node 2336"
]
node [
id 2337
label "Node 2337"
]
node [
id 2338
label "Node 2338"
]
node [
id 2339
label "Node 2339"
]
node [
id 2340
label "Node 2340"
]
node [
id 2341
label "Node 2341"
]
node [
id 2342
label "Node 2342"
]
node [
id 2343
label "Node 2343"
]
node [
id 2344
label "Node 2344"
]
node [
id 2345
label "Node 2345"
]
node [
id 2346
label "Node 2346"
]
node [
id 2347
label "Node 2347"
]
node [
id 2348
label "Node 2348"
]
node [
id 2349
label "Node 2349"
]
node [
id 2350
label "Node 2350"
]
node [
id 2351
label "Node 2351"
]
node [
id 2352
label "Node 2352"
]
node [
id 2353
label "Node 2353"
]
node [
id 2354
label "Node 2354"
]
node [
id 2355
label "Node 2355"
]
node [
id 2356
label "Node 2356"
]
node [
id 2357
label "Node 2357"
]
node [
id 2358
label "Node 2358"
]
node [
id 2359
label "Node 2359"
]
node [
id 2360
label "Node 2360"
]
node [
id 2361
label "Node 2361"
]
node [
id 2362
label "Node 2362"
]
node [
id 2363
label "Node 2363"
]
node [
id 2364
label "Node 2364"
]
node [
id 2365
label "Node 2365"
]
node [
id 2366
label "Node 2366"
]
node [
id 2367
label "Node 2367"
]
node [
id 2368
label "Node 2368"
]
node [
id 2369
label "Node 2369"
]
node [
id 2370
label "Node 2370"
]
node [
id 2371
label "Node 2371"
]
node [
id 2372
label "Node 2372"
]
node [
id 2373
label "Node 2373"
]
node [
id 2374
label "Node 2374"
]
node [
id 2375
label "Node 2375"
]
node [
id 2376
label "Node 2376"
]
node [
id 2377
label "Node 2377"
]
node [
id 2378
label "Node 2378"
]
node [
id 2379
label "Node 2379"
]
node [
id 2380
label "Node 2380"
]
node [
id 2381
label "Node 2381"
]
node [
id 2382
label "Node 2382"
]
node [
id 2383
label "Node 2383"
]
node [
id 2384
label "Node 2384"
]
node [
id 2385
label "Node 2385"
]
node [
id 2386
label "Node 2386"
]
node [
id 2387
label "Node 2387"
]
node [
id 2388
label "Node 2388"
]
node [
id 2389
label "Node 2389"
]
node [
id 2390
label "Node 2390"
]
node [
id 2391
label "Node 2391"
]
node [
id 2392
label "Node 2392"
]
node [
id 2393
label "Node 2393"
]
node [
id 2394
label "Node 2394"
]
node [
id 2395
label "Node 2395"
]
node [
id 2396
label "Node 2396"
]
node [
id 2397
label "Node 2397"
]
node [
id 2398
label "Node 2398"
]
node [
id 2399
label "Node 2399"
]
node [
id 2400
label "Node 2400"
]
node [
id 2401
label "Node 2401"
]
node [
id 2402
label "Node 2402"
]
node [
id 2403
label "Node 2403"
]
node [
id 2404
label "Node 2404"
]
node [
id 2405
label "Node 2405"
]
node [
id 2406
label "Node 2406"
]
node [
id 2407
label "Node 2407"
]
node [
id 2408
label "Node 2408"
]
node [
id 2409
label "Node 2409"
]
node [
id 2410
label "Node 2410"
]
node [
id 2411
label "Node 2411"
]
node [
id 2412
label "Node 2412"
]
node [
id 2413
label "Node 2413"
]
node [
id 2414
label "Node 2414"
]
node [
id 2415
label "Node 2415"
]
node [
id 2416
label "Node 2416"
]
node [
id 2417
label "Node 2417"
]
node [
id 2418
label "Node 2418"
]
node [
id 2419
label "Node 2419"
]
node [
id 2420
label "Node 2420"
]
node [
id 2421
label "Node 2421"
]
node [
id 2422
label "Node 2422"
]
node [
id 2423
label "Node 2423"
]
node [
id 2424
label "Node 2424"
]
node [
id 2425
label "Node 2425"
]
node [
id 2426
label "Node 2426"
]
node [
id 2427
label "Node 2427"
]
node [
id 2428
label "Node 2428"
]
node [
id 2429
label "Node 2429"
]
node [
id 2430
label "Node 2430"
]
node [
id 2431
label "Node 2431"
]
node [
id 2432
label "Node 2432"
]
node [
id 2433
label "Node 2433"
]
node [
id 2434
label "Node 2434"
]
node [
id 2435
label "Node 2435"
]
node [
id 2436
label "Node 2436"
]
node [
id 2437
label "Node 2437"
]
node [
id 2438
label "Node 2438"
]
node [
id 2439
label "Node 2439"
]
node [
id 2440
label "Node 2440"
]
node [
id 2441
label "Node 2441"
]
node [
id 2442
label "Node 2442"
]
node [
id 2443
label "Node 2443"
]
node [
id 2444
label "Node 2444"
]
node [
id 2445
label "Node 2445"
]
node [
id 2446
label "Node 2446"
]
node [
id 2447
label "Node 2447"
]
node [
id 2448
label "Node 2448"
]
node [
id 2449
label "Node 2449"
]
node [
id 2450
label "Node 2450"
]
node [
id 2451
label "Node 2451"
]
node [
id 2452
label "Node 2452"
]
node [
id 2453
label "Node 2453"
]
node [
id 2454
label "Node 2454"
]
node [
id 2455
label "Node 2455"
]
node [
id 2456
label "Node 2456"
]
node [
id 2457
label "Node 2457"
]
node [
id 2458
label "Node 2458"
]
node [
id 2459
label "Node 2459"
]
node [
id 2460
label "Node 2460"
]
node [
id 2461
label "Node 2461"
]
node [
id 2462
label "Node 2462"
]
node [
id 2463
label "Node 2463"
]
node [
id 2464
label "Node 2464"
]
node [
id 2465
label "Node 2465"
]
node [
id 2466
label "Node 2466"
]
node [
id 2467
label "Node 2467"
]
node [
id 2468
label "Node 2468"
]
node [
id 2469
label "Node 2469"
]
node [
id 2470
label "Node 2470"
]
node [
id 2471
label "Node 2471"
]
node [
id 2472
label "Node 2472"
]
node [
id 2473
label "Node 2473"
]
node [
id 2474
label "Node 2474"
]
node [
id 2475
label "Node 2475"
]
node [
id 2476
label "Node 2476"
]
node [
id 2477
label "Node 2477"
]
node [
id 2478
label "Node 2478"
]
node [
id 2479
label "Node 2479"
]
node [
id 2480
label "Node 2480"
]
node [
id 2481
label "Node 2481"
]
node [
id 2482
label "Node 2482"
]
node [
id 2483
label "Node 2483"
]
node [
id 2484
label "Node 2484"
]
node [
id 2485
label "Node 2485"
]
node [
id 2486
label "Node 2486"
]
node [
id 2487
label "Node 2487"
]
node [
id 2488
label "Node 2488"
]
node [
id 2489
label "Node 2489"
]
node [
id 2490
label "Node 2490"
]
node [
id 2491
label "Node 2491"
]
node [
id 2492
label "Node 2492"
]
node [
id 2493
label "Node 2493"
]
node [
id 2494
label "Node 2494"
]
node [
id 2495
label "Node 2495"
]
node [
id 2496
label "Node 2496"
]
node [
id 2497
label "Node 2497"
]
node [
id 2498
label "Node 2498"
]
node [
id 2499
label "Node 2499"
]
node [
id 2500
label "Node 2500"
]
node [
id 2501
label "Node 2501"
]
node [
id 2502
label "Node 2502"
]
node [
id 2503
label "Node 2503"
]
node [
id 2504
label "Node 2504"
]
node [
id 2505
label "Node 2505"
]
node [
id 2506
label "Node 2506"
]
node [
id 2507
label "Node 2507"
]
node [
id 2508
label "Node 2508"
]
node [
id 2509
label "Node 2509"
]
node [
id 2510
label "Node 2510"
]
node [
id 2511
label "Node 2511"
]
node [
id 2512
label "Node 2512"
]
node [
id 2513
label "Node 2513"
]
node [
id 2514
label "Node 2514"
]
node [
id 2515
label "Node 2515"
]
node [
id 2516
label "Node 2516"
]
node [
id 2517
label "Node 2517"
]
node [
id 2518
label "Node 2518"
]
node [
id 2519
label "Node 2519"
]
node [
id 2520
label "Node 2520"
]
node [
id 2521
label "Node 2521"
]
node [
id 2522
label "Node 2522"
]
node [
id 2523
label "Node 2523"
]
node [
id 2524
label "Node 2524"
]
node [
id 2525
label "Node 2525"
]
node [
id 2526
label "Node 2526"
]
node [
id 2527
label "Node 2527"
]
node [
id 2528
label "Node 2528"
]
node [
id 2529
label "Node 2529"
]
node [
id 2530
label "Node 2530"
]
node [
id 2531
label "Node 2531"
]
node [
id 2532
label "Node 2532"
]
node [
id 2533
label "Node 2533"
]
node [
id 2534
label "Node 2534"
]
node [
id 2535
label "Node 2535"
]
node [
id 2536
label "Node 2536"
]
node [
id 2537
label "Node 2537"
]
node [
id 2538
label "Node 2538"
]
node [
id 2539
label "Node 2539"
]
node [
id 2540
label "Node 2540"
]
node [
id 2541
label "Node 2541"
]
node [
id 2542
label "Node 2542"
]
node [
id 2543
label "Node 2543"
]
node [
id 2544
label "Node 2544"
]
node [
id 2545
label "Node 2545"
]
node [
id 2546
label "Node 2546"
]
node [
id 2547
label "Node 2547"
]
node [
id 2548
label "Node 2548"
]
node [
id 2549
label "Node 2549"
]
node [
id 2550
label "Node 2550"
]
node [
id 2551
label "Node 2551"
]
node [
id 2552
label "Node 2552"
]
node [
id 2553
label "Node 2553"
]
node [
id 2554
label "Node 2554"
]
node [
id 2555
label "Node 2555"
]
node [
id 2556
label "Node 2556"
]
node [
id 2557
label "Node 2557"
]
node [
id 2558
label "Node 2558"
]
node [
id 2559
label "Node 2559"
]
node [
id 2560
label "Node 2560"
]
node [
id 2561
label "Node 2561"
]
node [
id 2562
label "Node 2562"
]
node [
id 2563
label "Node 2563"
]
node [
id 2564
label "Node 2564"
]
node [
id 2565
label "Node 2565"
]
node [
id 2566
label "Node 2566"
]
node [
id 2567
label "Node 2567"
]
node [
id 2568
label "Node 2568"
]
node [
id 2569
label "Node 2569"
]
node [
id 2570
label "Node 2570"
]
node [
id 2571
label "Node 2571"
]
node [
id 2572
label "Node 2572"
]
node [
id 2573
label "Node 2573"
]
node [
id 2574
label "Node 2574"
]
node [
id 2575
label "Node 2575"
]
node [
id 2576
label "Node 2576"
]
node [
id 2577
label "Node 2577"
]
node [
id 2578
label "Node 2578"
]
node [
id 2579
label "Node 2579"
]
node [
id 2580
label "Node 2580"
]
node [
id 2581
label "Node 2581"
]
node [
id 2582
label "Node 2582"
]
node [
id 2583
label "Node 2583"
]
node [
id 2584
label "Node 2584"
]
node [
id 2585
label "Node 2585"
]
node [
id 2586
label "Node 2586"
]
node [
id 2587
label "Node 2587"
]
node [
id 2588
label "Node 2588"
]
node [
id 2589
label "Node 2589"
]
node [
id 2590
label "Node 2590"
]
node [
id 2591
label "Node 2591"
]
node [
id 2592
label "Node 2592"
]
node [
id 2593
label "Node 2593"
]
node [
id 2594
label "Node 2594"
]
node [
id 2595
label "Node 2595"
]
node [
id 2596
label "Node 2596"
]
node [
id 2597
label "Node 2597"
]
node [
id 2598
label "Node 2598"
]
node [
id 2599
label "Node 2599"
]
node [
id 2600
label "Node 2600"
]
node [
id 2601
label "Node 2601"
]
node [
id 2602
label "Node 2602"
]
node [
id 2603
label "Node 2603"
]
node [
id 2604
label "Node 2604"
]
node [
id 2605
label "Node 2605"
]
node [
id 2606
label "Node 2606"
]
node [
id 2607
label "Node 2607"
]
node [
id 2608
label "Node 2608"
]
node [
id 2609
label "Node 2609"
]
node [
id 2610
label "Node 2610"
]
node [
id 2611
label "Node 2611"
]
node [
id 2612
label "Node 2612"
]
node [
id 2613
label "Node 2613"
]
node [
id 2614
label "Node 2614"
]
node [
id 2615
label "Node 2615"
]
node [
id 2616
label "Node 2616"
]
node [
id 2617
label "Node 2617"
]
node [
id 2618
label "Node 2618"
]
node [
id 2619
label "Node 2619"
]
node [
id 2620
label "Node 2620"
]
node [
id 2621
label "Node 2621"
]
node [
id 2622
label "Node 2622"
]
node [
id 2623
label "Node 2623"
]
node [
id 2624
label "Node 2624"
]
node [
id 2625
label "Node 2625"
]
node [
id 2626
label "Node 2626"
]
node [
id 2627
label "Node 2627"
]
node [
id 2628
label "Node 2628"
]
node [
id 2629
label "Node 2629"
]
node [
id 2630
label "Node 2630"
]
node [
id 2631
label "Node 2631"
]
node [
id 2632
label "Node 2632"
]
node [
id 2633
label "Node 2633"
]
node [
id 2634
label "Node 2634"
]
node [
id 2635
label "Node 2635"
]
node [
id 2636
label "Node 2636"
]
node [
id 2637
label "Node 2637"
]
node [
id 2638
label "Node 2638"
]
node [
id 2639
label "Node 2639"
]
node [
id 2640
label "Node 2640"
]
node [
id 2641
label "Node 2641"
]
node [
id 2642
label "Node 2642"
]
node [
id 2643
label "Node 2643"
]
node [
id 2644
label "Node 2644"
]
node [
id 2645
label "Node 2645"
]
node [
id 2646
label "Node 2646"
]
node [
id 2647
label "Node 2647"
]
node [
id 2648
label "Node 2648"
]
node [
id 2649
label "Node 2649"
]
node [
id 2650
label "Node 2650"
]
node [
id 2651
label "Node 2651"
]
node [
id 2652
label "Node 2652"
]
node [
id 2653
label "Node 2653"
]
node [
id 2654
label "Node 2654"
]
node [
id 2655
label "Node 2655"
]
node [
id 2656
label "Node 2656"
]
node [
id 2657
label "Node 2657"
]
node [
id 2658
label "Node 2658"
]
node [
id 2659
label "Node 2659"
]
node [
id 2660
label "Node 2660"
]
node [
id 2661
label "Node 2661"
]
node [
id 2662
label "Node 2662"
]
node [
id 2663
label "Node 2663"
]
node [
id 2664
label "Node 2664"
]
node [
id 2665
label "Node 2665"
]
node [
id 2666
label "Node 2666"
]
node [
id 2667
label "Node 2667"
]
node [
id 2668
label "Node 2668"
]
node [
id 2669
label "Node 2669"
]
node [
id 2670
label "Node 2670"
]
node [
id 2671
label "Node 2671"
]
node [
id 2672
label "Node 2672"
]
node [
id 2673
label "Node 2673"
]
node [
id 2674
label "Node 2674"
]
node [
id 2675
label "Node 2675"
]
node [
id 2676
label "Node 2676"
]
node [
id 2677
label "Node 2677"
]
node [
id 2678
label "Node 2678"
]
node [
id 2679
label "Node 2679"
]
node [
id 2680
label "Node 2680"
]
node [
id 2681
label "Node 2681"
]
node [
id 2682
label "Node 2682"
]
node [
id 2683
label "Node 2683"
]
node [
id 2684
label "Node 2684"
]
node [
id 2685
label "Node 2685"
]
node [
id 2686
label "Node 2686"
]
node [
id 2687
label "Node 2687"
]
node [
id 2688
label "Node 2688"
]
node [
id 2689
label "Node 2689"
]
node [
id 2690
label "Node 2690"
]
node [
id 2691
label "Node 2691"
]
node [
id 2692
label "Node 2692"
]
node [
id 2693
label "Node 2693"
]
node [
id 2694
label "Node 2694"
]
node [
id 2695
label "Node 2695"
]
node [
id 2696
label "Node 2696"
]
node [
id 2697
label "Node 2697"
]
node [
id 2698
label "Node 2698"
]
node [
id 2699
label "Node 2699"
]
node [
id 2700
label "Node 2700"
]
node [
id 2701
label "Node 2701"
]
node [
id 2702
label "Node 2702"
]
node [
id 2703
label "Node 2703"
]
node [
id 2704
label "Node 2704"
]
node [
id 2705
label "Node 2705"
]
node [
id 2706
label "Node 2706"
]
node [
id 2707
label "Node 2707"
]
node [
id 2708
label "Node 2708"
]
node [
id 2709
label "Node 2709"
]
node [
id 2710
label "Node 2710"
]
node [
id 2711
label "Node 2711"
]
node [
id 2712
label "Node 2712"
]
node [
id 2713
label "Node 2713"
]
node [
id 2714
label "Node 2714"
]
node [
id 2715
label "Node 2715"
]
node [
id 2716
label "Node 2716"
]
node [
id 2717
label "Node 2717"
]
node [
id 2718
label "Node 2718"
]
node [
id 2719
label "Node 2719"
]
node [
id 2720
label "Node 2720"
]
node [
id 2721
label "Node 2721"
]
node [
id 2722
label "Node 2722"
]
node [
id 2723
label "Node 2723"
]
node [
id 2724
label "Node 2724"
]
node [
id 2725
label "Node 2725"
]
node [
id 2726
label "Node 2726"
]
node [
id 2727
label "Node 2727"
]
node [
id 2728
label "Node 2728"
]
node [
id 2729
label "Node 2729"
]
node [
id 2730
label "Node 2730"
]
node [
id 2731
label "Node 2731"
]
node [
id 2732
label "Node 2732"
]
node [
id 2733
label "Node 2733"
]
node [
id 2734
label "Node 2734"
]
node [
id 2735
label "Node 2735"
]
node [
id 2736
label "Node 2736"
]
node [
id 2737
label "Node 2737"
]
node [
id 2738
label "Node 2738"
]
node [
id 2739
label "Node 2739"
]
node [
id 2740
label "Node 2740"
]
node [
id 2741
label "Node 2741"
]
node [
id 2742
label "Node 2742"
]
node [
id 2743
label "Node 2743"
]
node [
id 2744
label "Node 2744"
]
node [
id 2745
label "Node 2745"
]
node [
id 2746
label "Node 2746"
]
node [
id 2747
label "Node 2747"
]
node [
id 2748
label "Node 2748"
]
node [
id 2749
label "Node 2749"
]
node [
id 2750
label "Node 2750"
]
node [
id 2751
label "Node 2751"
]
node [
id 2752
label "Node 2752"
]
node [
id 2753
label "Node 2753"
]
node [
id 2754
label "Node 2754"
]
node [
id 2755
label "Node 2755"
]
node [
id 2756
label "Node 2756"
]
node [
id 2757
label "Node 2757"
]
node [
id 2758
label "Node 2758"
]
node [
id 2759
label "Node 2759"
]
node [
id 2760
label "Node 2760"
]
node [
id 2761
label "Node 2761"
]
node [
id 2762
label "Node 2762"
]
node [
id 2763
label "Node 2763"
]
node [
id 2764
label "Node 2764"
]
node [
id 2765
label "Node 2765"
]
node [
id 2766
label "Node 2766"
]
node [
id 2767
label "Node 2767"
]
node [
id 2768
label "Node 2768"
]
node [
id 2769
label "Node 2769"
]
node [
id 2770
label "Node 2770"
]
node [
id 2771
label "Node 2771"
]
node [
id 2772
label "Node 2772"
]
node [
id 2773
label "Node 2773"
]
node [
id 2774
label "Node 2774"
]
node [
id 2775
label "Node 2775"
]
node [
id 2776
label "Node 2776"
]
node [
id 2777
label "Node 2777"
]
node [
id 2778
label "Node 2778"
]
node [
id 2779
label "Node 2779"
]
node [
id 2780
label "Node 2780"
]
node [
id 2781
label "Node 2781"
]
node [
id 2782
label "Node 2782"
]
node [
id 2783
label "Node 2783"
]
node [
id 2784
label "Node 2784"
]
node [
id 2785
label "Node 2785"
]
node [
id 2786
label "Node 2786"
]
node [
id 2787
label "Node 2787"
]
node [
id 2788
label "Node 2788"
]
node [
id 2789
label "Node 2789"
]
node [
id 2790
label "Node 2790"
]
node [
id 2791
label "Node 2791"
]
node [
id 2792
label "Node 2792"
]
node [
id 2793
label "Node 2793"
]
node [
id 2794
label "Node 2794"
]
node [
id 2795
label "Node 2795"
]
node [
id 2796
label "Node 2796"
]
node [
id 2797
label "Node 2797"
]
node [
id 2798
label "Node 2798"
]
node [
id 2799
label "Node 2799"
]
node [
id 2800
label "Node 2800"
]
node [
id 2801
label "Node 2801"
]
node [
id 2802
label "Node 2802"
]
node [
id 2803
label "Node 2803"
]
node [
id 2804
label "Node 2804"
]
node [
id 2805
label "Node 2805"
]
node [
id 2806
label "Node 2806"
]
node [
id 2807
label "Node 2807"
]
node [
id 2808
label "Node 2808"
]
node [
id 2809
label "Node 2809"
]
node [
id 2810
label "Node 2810"
]
node [
id 2811
label "Node 2811"
]
node [
id 2812
label "Node 2812"
]
node [
id 2813
label "Node 2813"
]
node [
id 2814
label "Node 2814"
]
node [
id 2815
label "Node 2815"
]
node [
id 2816
label "Node 2816"
]
node [
id 2817
label "Node 2817"
]
node [
id 2818
label "Node 2818"
]
node [
id 2819
label "Node 2819"
]
node [
id 2820
label "Node 2820"
]
node [
id 2821
label "Node 2821"
]
node [
id 2822
label "Node 2822"
]
node [
id 2823
label "Node 2823"
]
node [
id 2824
label "Node 2824"
]
node [
id 2825
label "Node 2825"
]
node [
id 2826
label "Node 2826"
]
node [
id 2827
label "Node 2827"
]
node [
id 2828
label "Node 2828"
]
node [
id 2829
label "Node 2829"
]
node [
id 2830
label "Node 2830"
]
node [
id 2831
label "Node 2831"
]
node [
id 2832
label "Node 2832"
]
node [
id 2833
label "Node 2833"
]
node [
id 2834
label "Node 2834"
]
node [
id 2835
label "Node 2835"
]
node [
id 2836
label "Node 2836"
]
node [
id 2837
label "Node 2837"
]
node [
id 2838
label "Node 2838"
]
node [
id 2839
label "Node 2839"
]
node [
id 2840
label "Node 2840"
]
node [
id 2841
label "Node 2841"
]
node [
id 2842
label "Node 2842"
]
node [
id 2843
label "Node 2843"
]
node [
id 2844
label "Node 2844"
]
node [
id 2845
label "Node 2845"
]
node [
id 2846
label "Node 2846"
]
node [
id 2847
label "Node 2847"
]
node [
id 2848
label "Node 2848"
]
node [
id 2849
label "Node 2849"
]
node [
id 2850
label "Node 2850"
]
node [
id 2851
label "Node 2851"
]
node [
id 2852
label "Node 2852"
]
node [
id 2853
label "Node 2853"
]
node [
id 2854
label "Node 2854"
]
node [
id 2855
label "Node 2855"
]
node [
id 2856
label "Node 2856"
]
node [
id 2857
label "Node 2857"
]
node [
id 2858
label "Node 2858"
]
node [
id 2859
label "Node 2859"
]
node [
id 2860
label "Node 2860"
]
node [
id 2861
label "Node 2861"
]
node [
id 2862
label "Node 2862"
]
node [
id 2863
label "Node 2863"
]
node [
id 2864
label "Node 2864"
]
node [
id 2865
label "Node 2865"
]
node [
id 2866
label "Node 2866"
]
node [
id 2867
label "Node 2867"
]
node [
id 2868
label "Node 2868"
]
node [
id 2869
label "Node 2869"
]
node [
id 2870
label "Node 2870"
]
node [
id 2871
label "Node 2871"
]
node [
id 2872
label "Node 2872"
]
node [
id 2873
label "Node 2873"
]
node [
id 2874
label "Node 2874"
]
node [
id 2875
label "Node 2875"
]
node [
id 2876
label "Node 2876"
]
node [
id 2877
label "Node 2877"
]
node [
id 2878
label "Node 2878"
]
node [
id 2879
label "Node 2879"
]
node [
id 2880
label "Node 2880"
]
node [
id 2881
label "Node 2881"
]
node [
id 2882
label "Node 2882"
]
node [
id 2883
label "Node 2883"
]
node [
id 2884
label "Node 2884"
]
node [
id 2885
label "Node 2885"
]
node [
id 2886
label "Node 2886"
]
node [
id 2887
label "Node 2887"
]
node [
id 2888
label "Node 2888"
]
node [
id 2889
label "Node 2889"
]
node [
id 2890
label "Node 2890"
]
node [
id 2891
label "Node 2891"
]
node [
id 2892
label "Node 2892"
]
node [
id 2893
label "Node 2893"
]
node [
id 2894
label "Node 2894"
]
node [
id 2895
label "Node 2895"
]
node [
id 2896
label "Node 2896"
]
node [
id 2897
label "Node 2897"
]
node [
id 2898
label "Node 2898"
]
node [
id 2899
label "Node 2899"
]
node [
id 2900
label "Node 2900"
]
node [
id 2901
label "Node 2901"
]
node [
id 2902
label "Node 2902"
]
node [
id 2903
label "Node 2903"
]
node [
id 2904
label "Node 2904"
]
node [
id 2905
label "Node 2905"
]
node [
id 2906
label "Node 2906"
]
node [
id 2907
label "Node 2907"
]
node [
id 2908
label "Node 2908"
]
node [
id 2909
label "Node 2909"
]
node [
id 2910
label "Node 2910"
]
node [
id 2911
label "Node 2911"
]
node [
id 2912
label "Node 2912"
]
node [
id 2913
label "Node 2913"
]
node [
id 2914
label "Node 2914"
]
node [
id 2915
label "Node 2915"
]
node [
id 2916
label "Node 2916"
]
node [
id 2917
label "Node 2917"
]
node [
id 2918
label "Node 2918"
]
node [
id 2919
label "Node 2919"
]
node [
id 2920
label "Node 2920"
]
node [
id 2921
label "Node 2921"
]
node [
id 2922
label "Node 2922"
]
node [
id 2923
label "Node 2923"
]
node [
id 2924
label "Node 2924"
]
node [
id 2925
label "Node 2925"
]
node [
id 2926
label "Node 2926"
]
node [
id 2927
label "Node 2927"
]
node [
id 2928
label "Node 2928"
]
node [
id 2929
label "Node 2929"
]
node [
id 2930
label "Node 2930"
]
node [
id 2931
label "Node 2931"
]
node [
id 2932
label "Node 2932"
]
node [
id 2933
label "Node 2933"
]
node [
id 2934
label "Node 2934"
]
node [
id 2935
label "Node 2935"
]
node [
id 2936
label "Node 2936"
]
node [
id 2937
label "Node 2937"
]
node [
id 2938
label "Node 2938"
]
node [
id 2939
label "Node 2939"
]
node [
id 2940
label "Node 2940"
]
node [
id 2941
label "Node 2941"
]
node [
id 2942
label "Node 2942"
]
node [
id 2943
label "Node 2943"
]
node [
id 2944
label "Node 2944"
]
node [
id 2945
label "Node 2945"
]
node [
id 2946
label "Node 2946"
]
node [
id 2947
label "Node 2947"
]
node [
id 2948
label "Node 2948"
]
node [
id 2949
label "Node 2949"
]
node [
id 2950
label "Node 2950"
]
node [
id 2951
label "Node 2951"
]
node [
id 2952
label "Node 2952"
]
node [
id 2953
label "Node 2953"
]
node [
id 2954
label "Node 2954"
]
node [
id 2955
label "Node 2955"
]
node [
id 2956
label "Node 2956"
]
node [
id 2957
label "Node 2957"
]
node [
id 2958
label "Node 2958"
]
node [
id 2959
label "Node 2959"
]
node [
id 2960
label "Node 2960"
]
node [
id 2961
label "Node 2961"
]
node [
id 2962
label "Node 2962"
]
node [
id 2963
label "Node 2963"
]
node [
id 2964
label "Node 2964"
]
node [
id 2965
label "Node 2965"
]
node [
id 2966
label "Node 2966"
]
node [
id 2967
label "Node 2967"
]
node [
id 2968
label "Node 2968"
]
node [
id 2969
label "Node 2969"
]
node [
id 2970
label "Node 2970"
]
node [
id 2971
label "Node 2971"
]
node [
id 2972
label "Node 2972"
]
node [
id 2973
label "Node 2973"
]
node [
id 2974
label "Node 2974"
]
node [
id 2975
label "Node 2975"
]
node [
id 2976
label "Node 2976"
]
node [
id 2977
label "Node 2977"
]
node [
id 2978
label "Node 2978"
]
node [
id 2979
label "Node 2979"
]
node [
id 2980
label "Node 2980"
]
node [
id 2981
label "Node 2981"
]
node [
id 2982
label "Node 2982"
]
node [
id 2983
label "Node 2983"
]
node [
id 2984
label "Node 2984"
]
node [
id 2985
label "Node 2985"
]
node [
id 2986
label "Node 2986"
]
node [
id 2987
label "Node 2987"
]
node [
id 2988
label "Node 2988"
]
node [
id 2989
label "Node 2989"
]
node [
id 2990
label "Node 2990"
]
node [
id 2991
label "Node 2991"
]
node [
id 2992
label "Node 2992"
]
node [
id 2993
label "Node 2993"
]
node [
id 2994
label "Node 2994"
]
node [
id 2995
label "Node 2995"
]
node [
id 2996
label "Node 2996"
]
node [
id 2997
label "Node 2997"
]
node [
id 2998
label "Node 2998"
]
node [
id 2999
label "Node 2999"
]
node [
id 3000
label "Node 3000"
]
node [
id 3001
label "Node 3001"
]
node [
id 3002
label "Node 3002"
]
node [
id 3003
label "Node 3003"
]
node [
id 3004
label "Node 3004"
]
node [
id 3005
label "Node 3005"
]
node [
id 3006
label "Node 3006"
]
node [
id 3007
label "Node 3007"
]
node [
id 3008
label "Node 3008"
]
node [
id 3009
label "Node 3009"
]
node [
id 3010
label "Node 3010"
]
node [
id 3011
label "Node 3011"
]
node [
id 3012
label "Node 3012"
]
node [
id 3013
label "Node 3013"
]
node [
id 3014
label "Node 3014"
]
node [
id 3015
label "Node 3015"
]
node [
id 3016
label "Node 3016"
]
node [
id 3017
label "Node 3017"
]
node [
id 3018
label "Node 3018"
]
node [
id 3019
label "Node 3019"
]
node [
id 3020
label "Node 3020"
]
node [
id 3021
label "Node 3021"
]
node [
id 3022
label "Node 3022"
]
node [
id 3023
label "Node 3023"
]
node [
id 3024
label "Node 3024"
]
node [
id 3025
label "Node 3025"
]
node [
id 3026
label "Node 3026"
]
node [
id 3027
label "Node 3027"
]
node [
id 3028
label "Node 3028"
]
node [
id 3029
label "Node 3029"
]
node [
id 3030
label "Node 3030"
]
node [
id 3031
label "Node 3031"
]
node [
id 3032
label "Node 3032"
]
node [
id 3033
label "Node 3033"
]
node [
id 3034
label "Node 3034"
]
node [
id 3035
label "Node 3035"
]
node [
id 3036
label "Node 3036"
]
node [
id 3037
label "Node 3037"
]
node [
id 3038
label "Node 3038"
]
node [
id 3039
label "Node 3039"
]
node [
id 3040
label "Node 3040"
]
node [
id 3041
label "Node 3041"
]
node [
id 3042
label "Node 3042"
]
node [
id 3043
label "Node 3043"
]
node [
id 3044
label "Node 3044"
]
node [
id 3045
label "Node 3045"
]
node [
id 3046
label "Node 3046"
]
node [
id 3047
label "Node 3047"
]
node [
id 3048
label "Node 3048"
]
node [
id 3049
label "Node 3049"
]
node [
id 3050
label "Node 3050"
]
node [
id 3051
label "Node 3051"
]
node [
id 3052
label "Node 3052"
]
node [
id 3053
label "Node 3053"
]
node [
id 3054
label "Node 3054"
]
node [
id 3055
label "Node 3055"
]
node [
id 3056
label "Node 3056"
]
node [
id 3057
label "Node 3057"
]
node [
id 3058
label "Node 3058"
]
node [
id 3059
label "Node 3059"
]
node [
id 3060
label "Node 3060"
]
node [
id 3061
label "Node 3061"
]
node [
id 3062
label "Node 3062"
]
node [
id 3063
label "Node 3063"
]
node [
id 3064
label "Node 3064"
]
node [
id 3065
label "Node 3065"
]
node [
id 3066
label "Node 3066"
]
node [
id 3067
label "Node 3067"
]
node [
id 3068
label "Node 3068"
]
node [
id 3069
label "Node 3069"
]
node [
id 3070
label "Node 3070"
]
node [
id 3071
label "Node 3071"
]
node [
id 3072
label "Node 3072"
]
node [
id 3073
label "Node 3073"
]
node [
id 3074
label "Node 3074"
]
node [
id 3075
label "Node 3075"
]
node [
id 3076
label "Node 3076"
]
node [
id 3077
label "Node 3077"
]
node [
id 3078
label "Node 3078"
]
node [
id 3079
label "Node 3079"
]
node [
id 3080
label "Node 3080"
]
node [
id 3081
label "Node 3081"
]
node [
id 3082
label "Node 3082"
]
node [
id 3083
label "Node 3083"
]
node [
id 3084
label "Node 3084"
]
node [
id 3085
label "Node 3085"
]
node [
id 3086
label "Node 3086"
]
node [
id 3087
label "Node 3087"
]
node [
id 3088
label "Node 3088"
]
node [
id 3089
label "Node 3089"
]
node [
id 3090
label "Node 3090"
]
node [
id 3091
label "Node 3091"
]
node [
id 3092
label "Node 3092"
]
node [
id 3093
label "Node 3093"
]
node [
id 3094
label "Node 3094"
]
node [
id 3095
label "Node 3095"
]
node [
id 3096
label "Node 3096"
]
node [
id 3097
label "Node 3097"
]
node [
id 3098
label "Node 3098"
]
node [
id 3099
label "Node 3099"
]
node [
id 3100
label "Node 3100"
]
node [
id 3101
label "Node 3101"
]
node [
id 3102
label "Node 3102"
]
node [
id 3103
label "Node 3103"
]
node [
id 3104
label "Node 3104"
]
node [
id 3105
label "Node 3105"
]
node [
id 3106
label "Node 3106"
]
node [
id 3107
label "Node 3107"
]
node [
id 3108
label "Node 3108"
]
node [
id 3109
label "Node 3109"
]
node [
id 3110
label "Node 3110"
]
node [
id 3111
label "Node 3111"
]
node [
id 3112
label "Node 3112"
]
node [
id 3113
label "Node 3113"
]
node [
id 3114
label "Node 3114"
]
node [
id 3115
label "Node 3115"
]
node [
id 3116
label "Node 3116"
]
node [
id 3117
label "Node 3117"
]
node [
id 3118
label "Node 3118"
]
node [
id 3119
label "Node 3119"
]
node [
id 3120
label "Node 3120"
]
node [
id 3121
label "Node 3121"
]
node [
id 3122
label "Node 3122"
]
node [
id 3123
label "Node 3123"
]
node [
id 3124
label "Node 3124"
]
node [
id 3125
label "Node 3125"
]
node [
id 3126
label "Node 3126"
]
node [
id 3127
label "Node 3127"
]
node [
id 3128
label "Node 3128"
]
node [
id 3129
label "Node 3129"
]
node [
id 3130
label "Node 3130"
]
node [
id 3131
label "Node 3131"
]
node [
id 3132
label "Node 3132"
]
node [
id 3133
label "Node 3133"
]
node [
id 3134
label "Node 3134"
]
node [
id 3135
label "Node 3135"
]
node [
id 3136
label "Node 3136"
]
node [
id 3137
label "Node 3137"
]
node [
id 3138
label "Node 3138"
]
node [
id 3139
label "Node 3139"
]
node [
id 3140
label "Node 3140"
]
node [
id 3141
label "Node 3141"
]
node [
id 3142
label "Node 3142"
]
node [
id 3143
label "Node 3143"
]
node [
id 3144
label "Node 3144"
]
node [
id 3145
label "Node 3145"
]
node [
id 3146
label "Node 3146"
]
node [
id 3147
label "Node 3147"
]
node [
id 3148
label "Node 3148"
]
node [
id 3149
label "Node 3149"
]
node [
id 3150
label "Node 3150"
]
node [
id 3151
label "Node 3151"
]
node [
id 3152
label "Node 3152"
]
node [
id 3153
label "Node 3153"
]
node [
id 3154
label "Node 3154"
]
node [
id 3155
label "Node 3155"
]
node [
id 3156
label "Node 3156"
]
node [
id 3157
label "Node 3157"
]
node [
id 3158
label "Node 3158"
]
node [
id 3159
label "Node 3159"
]
node [
id 3160
label "Node 3160"
]
node [
id 3161
label "Node 3161"
]
node [
id 3162
label "Node 3162"
]
node [
id 3163
label "Node 3163"
]
node [
id 3164
label "Node 3164"
]
node [
id 3165
label "Node 3165"
]
node [
id 3166
label "Node 3166"
]
node [
id 3167
label "Node 3167"
]
node [
id 3168
label "Node 3168"
]
node [
id 3169
label "Node 3169"
]
node [
id 3170
label "Node 3170"
]
node [
id 3171
label "Node 3171"
]
node [
id 3172
label "Node 3172"
]
node [
id 3173
label "Node 3173"
]
node [
id 3174
label "Node 3174"
]
node [
id 3175
label "Node 3175"
]
node [
id 3176
label "Node 3176"
]
node [
id 3177
label "Node 3177"
]
node [
id 3178
label "Node 3178"
]
node [
id 3179
label "Node 3179"
]
node [
id 3180
label "Node 3180"
]
node [
id 3181
label "Node 3181"
]
node [
id 3182
label "Node 3182"
]
node [
id 3183
label "Node 3183"
]
node [
id 3184
label "Node 3184"
]
node [
id 3185
label "Node 3185"
]
node [
id 3186
label "Node 3186"
]
node [
id 3187
label "Node 3187"
]
node [
id 3188
label "Node 3188"
]
node [
id 3189
label "Node 3189"
]
node [
id 3190
label "Node 3190"
]
node [
id 3191
label "Node 3191"
]
node [
id 3192
label "Node 3192"
]
node [
id 3193
label "Node 3193"
]
node [
id 3194
label "Node 3194"
]
node [
id 3195
label "Node 3195"
]
node [
id 3196
label "Node 3196"
]
node [
id 3197
label "Node 3197"
]
node [
id 3198
label "Node 3198"
]
node [
id 3199
label "Node 3199"
]
node [
id 3200
label "Node 3200"
]
node [
id 3201
label "Node 3201"
]
node [
id 3202
label "Node 3202"
]
node [
id 3203
label "Node 3203"
]
node [
id 3204
label "Node 3204"
]
node [
id 3205
label "Node 3205"
]
node [
id 3206
label "Node 3206"
]
node [
id 3207
label "Node 3207"
]
node [
id 3208
label "Node 3208"
]
node [
id 3209
label "Node 3209"
]
node [
id 3210
label "Node 3210"
]
node [
id 3211
label "Node 3211"
]
node [
id 3212
label "Node 3212"
]
node [
id 3213
label "Node 3213"
]
node [
id 3214
label "Node 3214"
]
node [
id 3215
label "Node 3215"
]
node [
id 3216
label "Node 3216"
]
node [
id 3217
label "Node 3217"
]
node [
id 3218
label "Node 3218"
]
node [
id 3219
label "Node 3219"
]
node [
id 3220
label "Node 3220"
]
node [
id 3221
label "Node 3221"
]
node [
id 3222
label "Node 3222"
]
node [
id 3223
label "Node 3223"
]
node [
id 3224
label "Node 3224"
]
node [
id 3225
label "Node 3225"
]
node [
id 3226
label "Node 3226"
]
node [
id 3227
label "Node 3227"
]
node [
id 3228
label "Node 3228"
]
node [
id 3229
label "Node 3229"
]
node [
id 3230
label "Node 3230"
]
node [
id 3231
label "Node 3231"
]
node [
id 3232
label "Node 3232"
]
node [
id 3233
label "Node 3233"
]
node [
id 3234
label "Node 3234"
]
node [
id 3235
label "Node 3235"
]
node [
id 3236
label "Node 3236"
]
node [
id 3237
label "Node 3237"
]
node [
id 3238
label "Node 3238"
]
node [
id 3239
label "Node 3239"
]
node [
id 3240
label "Node 3240"
]
node [
id 3241
label "Node 3241"
]
node [
id 3242
label "Node 3242"
]
node [
id 3243
label "Node 3243"
]
node [
id 3244
label "Node 3244"
]
node [
id 3245
label "Node 3245"
]
node [
id 3246
label "Node 3246"
]
node [
id 3247
label "Node 3247"
]
node [
id 3248
label "Node 3248"
]
node [
id 3249
label "Node 3249"
]
node [
id 3250
label "Node 3250"
]
node [
id 3251
label "Node 3251"
]
node [
id 3252
label "Node 3252"
]
node [
id 3253
label "Node 3253"
]
node [
id 3254
label "Node 3254"
]
node [
id 3255
label "Node 3255"
]
node [
id 3256
label "Node 3256"
]
node [
id 3257
label "Node 3257"
]
node [
id 3258
label "Node 3258"
]
node [
id 3259
label "Node 3259"
]
node [
id 3260
label "Node 3260"
]
node [
id 3261
label "Node 3261"
]
node [
id 3262
label "Node 3262"
]
node [
id 3263
label "Node 3263"
]
node [
id 3264
label "Node 3264"
]
node [
id 3265
label "Node 3265"
]
node [
id 3266
label "Node 3266"
]
node [
id 3267
label "Node 3267"
]
node [
id 3268
label "Node 3268"
]
node [
id 3269
label "Node 3269"
]
node [
id 3270
label "Node 3270"
]
node [
id 3271
label "Node 3271"
]
node [
id 3272
label "Node 3272"
]
node [
id 3273
label "Node 3273"
]
node [
id 3274
label "Node 3274"
]
node [
id 3275
label "Node 3275"
]
node [
id 3276
label "Node 3276"
]
node [
id 3277
label "Node 3277"
]
node [
id 3278
label "Node 3278"
]
node [
id 3279
label "Node 3279"
]
node [
id 3280
label "Node 3280"
]
node [
id 3281
label "Node 3281"
]
node [
id 3282
label "Node 3282"
]
node [
id 3283
label "Node 3283"
]
node [
id 3284
label "Node 3284"
]
node [
id 3285
label "Node 3285"
]
node [
id 3286
label "Node 3286"
]
node [
id 3287
label "Node 3287"
]
node [
id 3288
label "Node 3288"
]
node [
id 3289
label "Node 3289"
]
node [
id 3290
label "Node 3290"
]
node [
id 3291
label "Node 3291"
]
node [
id 3292
label "Node 3292"
]
node [
id 3293
label "Node 3293"
]
node [
id 3294
label "Node 3294"
]
node [
id 3295
label "Node 3295"
]
node [
id 3296
label "Node 3296"
]
node [
id 3297
label "Node 3297"
]
node [
id 3298
label "Node 3298"
]
node [
id 3299
label "Node 3299"
]
node [
id 3300
label "Node 3300"
]
node [
id 3301
label "Node 3301"
]
node [
id 3302
label "Node 3302"
]
node [
id 3303
label "Node 3303"
]
node [
id 3304
label "Node 3304"
]
node [
id 3305
label "Node 3305"
]
node [
id 3306
label "Node 3306"
]
node [
id 3307
label "Node 3307"
]
node [
id 3308
label "Node 3308"
]
node [
id 3309
label "Node 3309"
]
node [
id 3310
label "Node 3310"
]
node [
id 3311
label "Node 3311"
]
node [
id 3312
label "Node 3312"
]
node [
id 3313
label "Node 3313"
]
node [
id 3314
label "Node 3314"
]
node [
id 3315
label "Node 3315"
]
node [
id 3316
label "Node 3316"
]
node [
id 3317
label "Node 3317"
]
node [
id 3318
label "Node 3318"
]
node [
id 3319
label "Node 3319"
]
node [
id 3320
label "Node 3320"
]
node [
id 3321
label "Node 3321"
]
node [
id 3322
label "Node 3322"
]
node [
id 3323
label "Node 3323"
]
node [
id 3324
label "Node 3324"
]
node [
id 3325
label "Node 3325"
]
node [
id 3326
label "Node 3326"
]
node [
id 3327
label "Node 3327"
]
node [
id 3328
label "Node 3328"
]
node [
id 3329
label "Node 3329"
]
node [
id 3330
label "Node 3330"
]
node [
id 3331
label "Node 3331"
]
node [
id 3332
label "Node 3332"
]
node [
id 3333
label "Node 3333"
]
node [
id 3334
label "Node 3334"
]
node [
id 3335
label "Node 3335"
]
node [
id 3336
label "Node 3336"
]
node [
id 3337
label "Node 3337"
]
node [
id 3338
label "Node 3338"
]
node [
id 3339
label "Node 3339"
]
node [
id 3340
label "Node 3340"
]
node [
id 3341
label "Node 3341"
]
node [
id 3342
label "Node 3342"
]
node [
id 3343
label "Node 3343"
]
node [
id 3344
label "Node 3344"
]
node [
id 3345
label "Node 3345"
]
node [
id 3346
label "Node 3346"
]
node [
id 3347
label "Node 3347"
]
node [
id 3348
label "Node 3348"
]
node [
id 3349
label "Node 3349"
]
node [
id 3350
label "Node 3350"
]
node [
id 3351
label "Node 3351"
]
node [
id 3352
label "Node 3352"
]
node [
id 3353
label "Node 3353"
]
node [
id 3354
label "Node 3354"
]
node [
id 3355
label "Node 3355"
]
node [
id 3356
label "Node 3356"
]
node [
id 3357
label "Node 3357"
]
node [
id 3358
label "Node 3358"
]
node [
id 3359
label "Node 3359"
]
node [
id 3360
label "Node 3360"
]
node [
id 3361
label "Node 3361"
]
node [
id 3362
label "Node 3362"
]
node [
id 3363
label "Node 3363"
]
node [
id 3364
label "Node 3364"
]
node [
id 3365
label "Node 3365"
]
node [
id 3366
label "Node 3366"
]
node [
id 3367
label "Node 3367"
]
node [
id 3368
label "Node 3368"
]
node [
id 3369
label "Node 3369"
]
node [
id 3370
label "Node 3370"
]
node [
id 3371
label "Node 3371"
]
node [
id 3372
label "Node 3372"
]
node [
id 3373
label "Node 3373"
]
node [
id 3374
label "Node 3374"
]
node [
id 3375
label "Node 3375"
]
node [
id 3376
label "Node 3376"
]
node [
id 3377
label "Node 3377"
]
node [
id 3378
label "Node 3378"
]
node [
id 3379
label "Node 3379"
]
node [
id 3380
label "Node 3380"
]
node [
id 3381
label "Node 3381"
]
node [
id 3382
label "Node 3382"
]
node [
id 3383
label "Node 3383"
]
node [
id 3384
label "Node 3384"
]
node [
id 3385
label "Node 3385"
]
node [
id 3386
label "Node 3386"
]
node [
id 3387
label "Node 3387"
]
node [
id 3388
label "Node 3388"
]
node [
id 3389
label "Node 3389"
]
node [
id 3390
label "Node 3390"
]
node [
id 3391
label "Node 3391"
]
node [
id 3392
label "Node 3392"
]
node [
id 3393
label "Node 3393"
]
node [
id 3394
label "Node 3394"
]
node [
id 3395
label "Node 3395"
]
node [
id 3396
label "Node 3396"
]
node [
id 3397
label "Node 3397"
]
node [
id 3398
label "Node 3398"
]
node [
id 3399
label "Node 3399"
]
node [
id 3400
label "Node 3400"
]
node [
id 3401
label "Node 3401"
]
node [
id 3402
label "Node 3402"
]
node [
id 3403
label "Node 3403"
]
node [
id 3404
label "Node 3404"
]
node [
id 3405
label "Node 3405"
]
node [
id 3406
label "Node 3406"
]
node [
id 3407
label "Node 3407"
]
node [
id 3408
label "Node 3408"
]
node [
id 3409
label "Node 3409"
]
node [
id 3410
label "Node 3410"
]
node [
id 3411
label "Node 3411"
]
node [
id 3412
label "Node 3412"
]
node [
id 3413
label "Node 3413"
]
node [
id 3414
label "Node 3414"
]
node [
id 3415
label "Node 3415"
]
node [
id 3416
label "Node 3416"
]
node [
id 3417
label "Node 3417"
]
node [
id 3418
label "Node 3418"
]
node [
id 3419
label "Node 3419"
]
node [
id 3420
label "Node 3420"
]
node [
id 3421
label "Node 3421"
]
node [
id 3422
label "Node 3422"
]
node [
id 3423
label "Node 3423"
]
node [
id 3424
label "Node 3424"
]
node [
id 3425
label "Node 3425"
]
node [
id 3426
label "Node 3426"
]
node [
id 3427
label "Node 3427"
]
node [
id 3428
label "Node 3428"
]
node [
id 3429
label "Node 3429"
]
node [
id 3430
label "Node 3430"
]
node [
id 3431
label "Node 3431"
]
node [
id 3432
label "Node 3432"
]
node [
id 3433
label "Node 3433"
]
node [
id 3434
label "Node 3434"
]
node [
id 3435
label "Node 3435"
]
node [
id 3436
label "Node 3436"
]
node [
id 3437
label "Node 3437"
]
node [
id 3438
label "Node 3438"
]
node [
id 3439
label "Node 3439"
]
node [
id 3440
label "Node 3440"
]
node [
id 3441
label "Node 3441"
]
node [
id 3442
label "Node 3442"
]
node [
id 3443
label "Node 3443"
]
node [
id 3444
label "Node 3444"
]
node [
id 3445
label "Node 3445"
]
node [
id 3446
label "Node 3446"
]
node [
id 3447
label "Node 3447"
]
node [
id 3448
label "Node 3448"
]
node [
id 3449
label "Node 3449"
]
node [
id 3450
label "Node 3450"
]
node [
id 3451
label "Node 3451"
]
node [
id 3452
label "Node 3452"
]
node [
id 3453
label "Node 3453"
]
node [
id 3454
label "Node 3454"
]
node [
id 3455
label "Node 3455"
]
node [
id 3456
label "Node 3456"
]
node [
id 3457
label "Node 3457"
]
node [
id 3458
label "Node 3458"
]
node [
id 3459
label "Node 3459"
]
node [
id 3460
label "Node 3460"
]
node [
id 3461
label "Node 3461"
]
node [
id 3462
label "Node 3462"
]
node [
id 3463
label "Node 3463"
]
node [
id 3464
label "Node 3464"
]
node [
id 3465
label "Node 3465"
]
node [
id 3466
label "Node 3466"
]
node [
id 3467
label "Node 3467"
]
node [
id 3468
label "Node 3468"
]
node [
id 3469
label "Node 3469"
]
node [
id 3470
label "Node 3470"
]
node [
id 3471
label "Node 3471"
]
node [
id 3472
label "Node 3472"
]
node [
id 3473
label "Node 3473"
]
node [
id 3474
label "Node 3474"
]
node [
id 3475
label "Node 3475"
]
node [
id 3476
label "Node 3476"
]
node [
id 3477
label "Node 3477"
]
node [
id 3478
label "Node 3478"
]
node [
id 3479
label "Node 3479"
]
node [
id 3480
label "Node 3480"
]
node [
id 3481
label "Node 3481"
]
node [
id 3482
label "Node 3482"
]
node [
id 3483
label "Node 3483"
]
node [
id 3484
label "Node 3484"
]
node [
id 3485
label "Node 3485"
]
node [
id 3486
label "Node 3486"
]
node [
id 3487
label "Node 3487"
]
node [
id 3488
label "Node 3488"
]
node [
id 3489
label "Node 3489"
]
node [
id 3490
label "Node 3490"
]
node [
id 3491
label "Node 3491"
]
node [
id 3492
label "Node 3492"
]
node [
id 3493
label "Node 3493"
]
node [
id 3494
label "Node 3494"
]
node [
id 3495
label "Node 3495"
]
node [
id 3496
label "Node 3496"
]
node [
id 3497
label "Node 3497"
]
node [
id 3498
label "Node 3498"
]
node [
id 3499
label "Node 3499"
]
node [
id 3500
label "Node 3500"
]
node [
id 3501
label "Node 3501"
]
node [
id 3502
label "Node 3502"
]
node [
id 3503
label "Node 3503"
]
node [
id 3504
label "Node 3504"
]
node [
id 3505
label "Node 3505"
]
node [
id 3506
label "Node 3506"
]
node [
id 3507
label "Node 3507"
]
node [
id 3508
label "Node 3508"
]
node [
id 3509
label "Node 3509"
]
node [
id 3510
label "Node 3510"
]
node [
id 3511
label "Node 3511"
]
node [
id 3512
label "Node 3512"
]
node [
id 3513
label "Node 3513"
]
node [
id 3514
label "Node 3514"
]
node [
id 3515
label "Node 3515"
]
node [
id 3516
label "Node 3516"
]
node [
id 3517
label "Node 3517"
]
node [
id 3518
label "Node 3518"
]
node [
id 3519
label "Node 3519"
]
node [
id 3520
label "Node 3520"
]
node [
id 3521
label "Node 3521"
]
node [
id 3522
label "Node 3522"
]
node [
id 3523
label "Node 3523"
]
node [
id 3524
label "Node 3524"
]
node [
id 3525
label "Node 3525"
]
node [
id 3526
label "Node 3526"
]
node [
id 3527
label "Node 3527"
]
node [
id 3528
label "Node 3528"
]
node [
id 3529
label "Node 3529"
]
node [
id 3530
label "Node 3530"
]
node [
id 3531
label "Node 3531"
]
node [
id 3532
label "Node 3532"
]
node [
id 3533
label "Node 3533"
]
node [
id 3534
label "Node 3534"
]
node [
id 3535
label "Node 3535"
]
node [
id 3536
label "Node 3536"
]
node [
id 3537
label "Node 3537"
]
node [
id 3538
label "Node 3538"
]
node [
id 3539
label "Node 3539"
]
node [
id 3540
label "Node 3540"
]
node [
id 3541
label "Node 3541"
]
node [
id 3542
label "Node 3542"
]
node [
id 3543
label "Node 3543"
]
node [
id 3544
label "Node 3544"
]
node [
id 3545
label "Node 3545"
]
node [
id 3546
label "Node 3546"
]
node [
id 3547
label "Node 3547"
]
node [
id 3548
label "Node 3548"
]
node [
id 3549
label "Node 3549"
]
node [
id 3550
label "Node 3550"
]
node [
id 3551
label "Node 3551"
]
node [
id 3552
label "Node 3552"
]
node [
id 3553
label "Node 3553"
]
node [
id 3554
label "Node 3554"
]
node [
id 3555
label "Node 3555"
]
node [
id 3556
label "Node 3556"
]
node [
id 3557
label "Node 3557"
]
node [
id 3558
label "Node 3558"
]
node [
id 3559
label "Node 3559"
]
node [
id 3560
label "Node 3560"
]
node [
id 3561
label "Node 3561"
]
node [
id 3562
label "Node 3562"
]
node [
id 3563
label "Node 3563"
]
node [
id 3564
label "Node 3564"
]
node [
id 3565
label "Node 3565"
]
node [
id 3566
label "Node 3566"
]
node [
id 3567
label "Node 3567"
]
node [
id 3568
label "Node 3568"
]
node [
id 3569
label "Node 3569"
]
node [
id 3570
label "Node 3570"
]
node [
id 3571
label "Node 3571"
]
node [
id 3572
label "Node 3572"
]
node [
id 3573
label "Node 3573"
]
node [
id 3574
label "Node 3574"
]
node [
id 3575
label "Node 3575"
]
node [
id 3576
label "Node 3576"
]
node [
id 3577
label "Node 3577"
]
node [
id 3578
label "Node 3578"
]
node [
id 3579
label "Node 3579"
]
node [
id 3580
label "Node 3580"
]
node [
id 3581
label "Node 3581"
]
node [
id 3582
label "Node 3582"
]
node [
id 3583
label "Node 3583"
]
node [
id 3584
label "Node 3584"
]
node [
id 3585
label "Node 3585"
]
node [
id 3586
label "Node 3586"
]
node [
id 3587
label "Node 3587"
]
node [
id 3588
label "Node 3588"
]
node [
id 3589
label "Node 3589"
]
node [
id 3590
label "Node 3590"
]
node [
id 3591
label "Node 3591"
]
node [
id 3592
label "Node 3592"
]
node [
id 3593
label "Node 3593"
]
node [
id 3594
label "Node 3594"
]
node [
id 3595
label "Node 3595"
]
node [
id 3596
label "Node 3596"
]
node [
id 3597
label "Node 3597"
]
node [
id 3598
label "Node 3598"
]
node [
id 3599
label "Node 3599"
]
node [
id 3600
label "Node 3600"
]
node [
id 3601
label "Node 3601"
]
node [
id 3602
label "Node 3602"
]
node [
id 3603
label "Node 3603"
]
node [
id 3604
label "Node 3604"
]
node [
id 3605
label "Node 3605"
]
node [
id 3606
label "Node 3606"
]
node [
id 3607
label "Node 3607"
]
node [
id 3608
label "Node 3608"
]
node [
id 3609
label "Node 3609"
]
node [
id 3610
label "Node 3610"
]
node [
id 3611
label "Node 3611"
]
node [
id 3612
label "Node 3612"
]
node [
id 3613
label "Node 3613"
]
node [
id 3614
label "Node 3614"
]
node [
id 3615
label "Node 3615"
]
node [
id 3616
label "Node 3616"
]
node [
id 3617
label "Node 3617"
]
node [
id 3618
label "Node 3618"
]
node [
id 3619
label "Node 3619"
]
node [
id 3620
label "Node 3620"
]
node [
id 3621
label "Node 3621"
]
node [
id 3622
label "Node 3622"
]
node [
id 3623
label "Node 3623"
]
node [
id 3624
label "Node 3624"
]
node [
id 3625
label "Node 3625"
]
node [
id 3626
label "Node 3626"
]
node [
id 3627
label "Node 3627"
]
node [
id 3628
label "Node 3628"
]
node [
id 3629
label "Node 3629"
]
node [
id 3630
label "Node 3630"
]
node [
id 3631
label "Node 3631"
]
node [
id 3632
label "Node 3632"
]
node [
id 3633
label "Node 3633"
]
node [
id 3634
label "Node 3634"
]
node [
id 3635
label "Node 3635"
]
node [
id 3636
label "Node 3636"
]
node [
id 3637
label "Node 3637"
]
node [
id 3638
label "Node 3638"
]
node [
id 3639
label "Node 3639"
]
node [
id 3640
label "Node 3640"
]
node [
id 3641
label "Node 3641"
]
node [
id 3642
label "Node 3642"
]
node [
id 3643
label "Node 3643"
]
node [
id 3644
label "Node 3644"
]
node [
id 3645
label "Node 3645"
]
node [
id 3646
label "Node 3646"
]
node [
id 3647
label "Node 3647"
]
node [
id 3648
label "Node 3648"
]
node [
id 3649
label "Node 3649"
]
node [
id 3650
label "Node 3650"
]
node [
id 3651
label "Node 3651"
]
node [
id 3652
label "Node 3652"
]
node [
id 3653
label "Node 3653"
]
node [
id 3654
label "Node 3654"
]
node [
id 3655
label "Node 3655"
]
node [
id 3656
label "Node 3656"
]
node [
id 3657
label "Node 3657"
]
node [
id 3658
label "Node 3658"
]
node [
id 3659
label "Node 3659"
]
node [
id 3660
label "Node 3660"
]
node [
id 3661
label "Node 3661"
]
node [
id 3662
label "Node 3662"
]
node [
id 3663
label "Node 3663"
]
node [
id 3664
label "Node 3664"
]
node [
id 3665
label "Node 3665"
]
node [
id 3666
label "Node 3666"
]
node [
id 3667
label "Node 3667"
]
node [
id 3668
label "Node 3668"
]
node [
id 3669
label "Node 3669"
]
node [
id 3670
label "Node 3670"
]
node [
id 3671
label "Node 3671"
]
node [
id 3672
label "Node 3672"
]
node [
id 3673
label "Node 3673"
]
node [
id 3674
label "Node 3674"
]
node [
id 3675
label "Node 3675"
]
node [
id 3676
label "Node 3676"
]
node [
id 3677
label "Node 3677"
]
node [
id 3678
label "Node 3678"
]
node [
id 3679
label "Node 3679"
]
node [
id 3680
label "Node 3680"
]
node [
id 3681
label "Node 3681"
]
node [
id 3682
label "Node 3682"
]
node [
id 3683
label "Node 3683"
]
node [
id 3684
label "Node 3684"
]
node [
id 3685
label "Node 3685"
]
node [
id 3686
label "Node 3686"
]
node [
id 3687
label "Node 3687"
]
node [
id 3688
label "Node 3688"
]
node [
id 3689
label "Node 3689"
]
node [
id 3690
label "Node 3690"
]
node [
id 3691
label "Node 3691"
]
node [
id 3692
label "Node 3692"
]
node [
id 3693
label "Node 3693"
]
node [
id 3694
label "Node 3694"
]
node [
id 3695
label "Node 3695"
]
node [
id 3696
label "Node 3696"
]
node [
id 3697
label "Node 3697"
]
node [
id 3698
label "Node 3698"
]
node [
id 3699
label "Node 3699"
]
node [
id 3700
label "Node 3700"
]
node [
id 3701
label "Node 3701"
]
node [
id 3702
label "Node 3702"
]
node [
id 3703
label "Node 3703"
]
node [
id 3704
label "Node 3704"
]
node [
id 3705
label "Node 3705"
]
node [
id 3706
label "Node 3706"
]
node [
id 3707
label "Node 3707"
]
node [
id 3708
label "Node 3708"
]
node [
id 3709
label "Node 3709"
]
node [
id 3710
label "Node 3710"
]
node [
id 3711
label "Node 3711"
]
node [
id 3712
label "Node 3712"
]
node [
id 3713
label "Node 3713"
]
node [
id 3714
label "Node 3714"
]
node [
id 3715
label "Node 3715"
]
node [
id 3716
label "Node 3716"
]
node [
id 3717
label "Node 3717"
]
node [
id 3718
label "Node 3718"
]
node [
id 3719
label "Node 3719"
]
node [
id 3720
label "Node 3720"
]
node [
id 3721
label "Node 3721"
]
node [
id 3722
label "Node 3722"
]
node [
id 3723
label "Node 3723"
]
node [
id 3724
label "Node 3724"
]
node [
id 3725
label "Node 3725"
]
node [
id 3726
label "Node 3726"
]
node [
id 3727
label "Node 3727"
]
node [
id 3728
label "Node 3728"
]
node [
id 3729
label "Node 3729"
]
node [
id 3730
label "Node 3730"
]
node [
id 3731
label "Node 3731"
]
node [
id 3732
label "Node 3732"
]
node [
id 3733
label "Node 3733"
]
node [
id 3734
label "Node 3734"
]
node [
id 3735
label "Node 3735"
]
node [
id 3736
label "Node 3736"
]
node [
id 3737
label "Node 3737"
]
node [
id 3738
label "Node 3738"
]
node [
id 3739
label "Node 3739"
]
node [
id 3740
label "Node 3740"
]
node [
id 3741
label "Node 3741"
]
node [
id 3742
label "Node 3742"
]
node [
id 3743
label "Node 3743"
]
node [
id 3744
label "Node 3744"
]
node [
id 3745
label "Node 3745"
]
node [
id 3746
label "Node 3746"
]
node [
id 3747
label "Node 3747"
]
node [
id 3748
label "Node 3748"
]
node [
id 3749
label "Node 3749"
]
node [
id 3750
label "Node 3750"
]
node [
id 3751
label "Node 3751"
]
node [
id 3752
label "Node 3752"
]
node [
id 3753
label "Node 3753"
]
node [
id 3754
label "Node 3754"
]
node [
id 3755
label "Node 3755"
]
node [
id 3756
label "Node 3756"
]
node [
id 3757
label "Node 3757"
]
node [
id 3758
label "Node 3758"
]
node [
id 3759
label "Node 3759"
]
node [
id 3760
label "Node 3760"
]
node [
id 3761
label "Node 3761"
]
node [
id 3762
label "Node 3762"
]
node [
id 3763
label "Node 3763"
]
node [
id 3764
label "Node 3764"
]
node [
id 3765
label "Node 3765"
]
node [
id 3766
label "Node 3766"
]
node [
id 3767
label "Node 3767"
]
node [
id 3768
label "Node 3768"
]
node [
id 3769
label "Node 3769"
]
node [
id 3770
label "Node 3770"
]
node [
id 3771
label "Node 3771"
]
node [
id 3772
label "Node 3772"
]
node [
id 3773
label "Node 3773"
]
node [
id 3774
label "Node 3774"
]
node [
id 3775
label "Node 3775"
]
node [
id 3776
label "Node 3776"
]
node [
id 3777
label "Node 3777"
]
node [
id 3778
label "Node 3778"
]
node [
id 3779
label "Node 3779"
]
node [
id 3780
label "Node 3780"
]
node [
id 3781
label "Node 3781"
]
node [
id 3782
label "Node 3782"
]
node [
id 3783
label "Node 3783"
]
node [
id 3784
label "Node 3784"
]
node [
id 3785
label "Node 3785"
]
node [
id 3786
label "Node 3786"
]
node [
id 3787
label "Node 3787"
]
node [
id 3788
label "Node 3788"
]
node [
id 3789
label "Node 3789"
]
node [
id 3790
label "Node 3790"
]
node [
id 3791
label "Node 3791"
]
node [
id 3792
label "Node 3792"
]
node [
id 3793
label "Node 3793"
]
node [
id 3794
label "Node 3794"
]
node [
id 3795
label "Node 3795"
]
node [
id 3796
label "Node 3796"
]
node [
id 3797
label "Node 3797"
]
node [
id 3798
label "Node 3798"
]
node [
id 3799
label "Node 3799"
]
node [
id 3800
label "Node 3800"
]
node [
id 3801
label "Node 3801"
]
node [
id 3802
label "Node 3802"
]
node [
id 3803
label "Node 3803"
]
node [
id 3804
label "Node 3804"
]
node [
id 3805
label "Node 3805"
]
node [
id 3806
label "Node 3806"
]
node [
id 3807
label "Node 3807"
]
node [
id 3808
label "Node 3808"
]
node [
id 3809
label "Node 3809"
]
node [
id 3810
label "Node 3810"
]
node [
id 3811
label "Node 3811"
]
node [
id 3812
label "Node 3812"
]
node [
id 3813
label "Node 3813"
]
node [
id 3814
label "Node 3814"
]
node [
id 3815
label "Node 3815"
]
node [
id 3816
label "Node 3816"
]
node [
id 3817
label "Node 3817"
]
node [
id 3818
label "Node 3818"
]
node [
id 3819
label "Node 3819"
]
node [
id 3820
label "Node 3820"
]
node [
id 3821
label "Node 3821"
]
node [
id 3822
label "Node 3822"
]
node [
id 3823
label "Node 3823"
]
node [
id 3824
label "Node 3824"
]
node [
id 3825
label "Node 3825"
]
node [
id 3826
label "Node 3826"
]
node [
id 3827
label "Node 3827"
]
node [
id 3828
label "Node 3828"
]
node [
id 3829
label "Node 3829"
]
node [
id 3830
label "Node 3830"
]
node [
id 3831
label "Node 3831"
]
node [
id 3832
label "Node 3832"
]
node [
id 3833
label "Node 3833"
]
node [
id 3834
label "Node 3834"
]
node [
id 3835
label "Node 3835"
]
node [
id 3836
label "Node 3836"
]
node [
id 3837
label "Node 3837"
]
node [
id 3838
label "Node 3838"
]
node [
id 3839
label "Node 3839"
]
node [
id 3840
label "Node 3840"
]
node [
id 3841
label "Node 3841"
]
node [
id 3842
label "Node 3842"
]
node [
id 3843
label "Node 3843"
]
node [
id 3844
label "Node 3844"
]
node [
id 3845
label "Node 3845"
]
node [
id 3846
label "Node 3846"
]
node [
id 3847
label "Node 3847"
]
node [
id 3848
label "Node 3848"
]
node [
id 3849
label "Node 3849"
]
node [
id 3850
label "Node 3850"
]
node [
id 3851
label "Node 3851"
]
node [
id 3852
label "Node 3852"
]
node [
id 3853
label "Node 3853"
]
node [
id 3854
label "Node 3854"
]
node [
id 3855
label "Node 3855"
]
node [
id 3856
label "Node 3856"
]
node [
id 3857
label "Node 3857"
]
node [
id 3858
label "Node 3858"
]
node [
id 3859
label "Node 3859"
]
node [
id 3860
label "Node 3860"
]
node [
id 3861
label "Node 3861"
]
node [
id 3862
label "Node 3862"
]
node [
id 3863
label "Node 3863"
]
node [
id 3864
label "Node 3864"
]
node [
id 3865
label "Node 3865"
]
node [
id 3866
label "Node 3866"
]
node [
id 3867
label "Node 3867"
]
node [
id 3868
label "Node 3868"
]
node [
id 3869
label "Node 3869"
]
node [
id 3870
label "Node 3870"
]
node [
id 3871
label "Node 3871"
]
node [
id 3872
label "Node 3872"
]
node [
id 3873
label "Node 3873"
]
node [
id 3874
label "Node 3874"
]
node [
id 3875
label "Node 3875"
]
node [
id 3876
label "Node 3876"
]
node [
id 3877
label "Node 3877"
]
node [
id 3878
label "Node 3878"
]
node [
id 3879
label "Node 3879"
]
node [
id 3880
label "Node 3880"
]
node [
id 3881
label "Node 3881"
]
node [
id 3882
label "Node 3882"
]
node [
id 3883
label "Node 3883"
]
node [
id 3884
label "Node 3884"
]
node [
id 3885
label "Node 3885"
]
node [
id 3886
label "Node 3886"
]
node [
id 3887
label "Node 3887"
]
node [
id 3888
label "Node 3888"
]
node [
id 3889
label "Node 3889"
]
node [
id 3890
label "Node 3890"
]
node [
id 3891
label "Node 3891"
]
node [
id 3892
label "Node 3892"
]
node [
id 3893
label "Node 3893"
]
node [
id 3894
label "Node 3894"
]
node [
id 3895
label "Node 3895"
]
node [
id 3896
label "Node 3896"
]
node [
id 3897
label "Node 3897"
]
node [
id 3898
label "Node 3898"
]
node [
id 3899
label "Node 3899"
]
node [
id 3900
label "Node 3900"
]
node [
id 3901
label "Node 3901"
]
node [
id 3902
label "Node 3902"
]
node [
id 3903
label "Node 3903"
]
node [
id 3904
label "Node 3904"
]
node [
id 3905
label "Node 3905"
]
node [
id 3906
label "Node 3906"
]
node [
id 3907
label "Node 3907"
]
node [
id 3908
label "Node 3908"
]
node [
id 3909
label "Node 3909"
]
node [
id 3910
label "Node 3910"
]
node [
id 3911
label "Node 3911"
]
node [
id 3912
label "Node 3912"
]
node [
id 3913
label "Node 3913"
]
node [
id 3914
label "Node 3914"
]
node [
id 3915
label "Node 3915"
]
node [
id 3916
label "Node 3916"
]
node [
id 3917
label "Node 3917"
]
node [
id 3918
label "Node 3918"
]
node [
id 3919
label "Node 3919"
]
node [
id 3920
label "Node 3920"
]
node [
id 3921
label "Node 3921"
]
node [
id 3922
label "Node 3922"
]
node [
id 3923
label "Node 3923"
]
node [
id 3924
label "Node 3924"
]
node [
id 3925
label "Node 3925"
]
node [
id 3926
label "Node 3926"
]
node [
id 3927
label "Node 3927"
]
node [
id 3928
label "Node 3928"
]
node [
id 3929
label "Node 3929"
]
node [
id 3930
label "Node 3930"
]
node [
id 3931
label "Node 3931"
]
node [
id 3932
label "Node 3932"
]
node [
id 3933
label "Node 3933"
]
node [
id 3934
label "Node 3934"
]
node [
id 3935
label "Node 3935"
]
node [
id 3936
label "Node 3936"
]
node [
id 3937
label "Node 3937"
]
node [
id 3938
label "Node 3938"
]
node [
id 3939
label "Node 3939"
]
node [
id 3940
label "Node 3940"
]
node [
id 3941
label "Node 3941"
]
node [
id 3942
label "Node 3942"
]
node [
id 3943
label "Node 3943"
]
node [
id 3944
label "Node 3944"
]
node [
id 3945
label "Node 3945"
]
node [
id 3946
label "Node 3946"
]
node [
id 3947
label "Node 3947"
]
node [
id 3948
label "Node 3948"
]
node [
id 3949
label "Node 3949"
]
node [
id 3950
label "Node 3950"
]
node [
id 3951
label "Node 3951"
]
node [
id 3952
label "Node 3952"
]
node [
id 3953
label "Node 3953"
]
node [
id 3954
label "Node 3954"
]
node [
id 3955
label "Node 3955"
]
node [
id 3956
label "Node 3956"
]
node [
id 3957
label "Node 3957"
]
node [
id 3958
label "Node 3958"
]
node [
id 3959
label "Node 3959"
]
node [
id 3960
label "Node 3960"
]
node [
id 3961
label "Node 3961"
]
node [
id 3962
label "Node 3962"
]
node [
id 3963
label "Node 3963"
]
node [
id 3964
label "Node 3964"
]
node [
id 3965
label "Node 3965"
]
node [
id 3966
label "Node 3966"
]
node [
id 3967
label "Node 3967"
]
node [
id 3968
label "Node 3968"
]
node [
id 3969
label "Node 3969"
]
node [
id 3970
label "Node 3970"
]
node [
id 3971
label "Node 3971"
]
node [
id 3972
label "Node 3972"
]
node [
id 3973
label "Node 3973"
]
node [
id 3974
label "Node 3974"
]
node [
id 3975
label "Node 3975"
]
node [
id 3976
label "Node 3976"
]
node [
id 3977
label "Node 3977"
]
node [
id 3978
label "Node 3978"
]
node [
id 3979
label "Node 3979"
]
node [
id 3980
label "Node 3980"
]
node [
id 3981
label "Node 3981"
]
node [
id 3982
label "Node 3982"
]
node [
id 3983
label "Node 3983"
]
node [
id 3984
label "Node 3984"
]
node [
id 3985
label "Node 3985"
]
node [
id 3986
label "Node 3986"
]
node [
id 3987
label "Node 3987"
]
node [
id 3988
label "Node 3988"
]
node [
id 3989
label "Node 3989"
]
node [
id 3990
label "Node 3990"
]
node [
id 3991
label "Node 3991"
]
node [
id 3992
label "Node 3992"
]
node [
id 3993
label "Node 3993"
]
node [
id 3994
label "Node 3994"
]
node [
id 3995
label "Node 3995"
]
node [
id 3996
label "Node 3996"
]
node [
id 3997
label "Node 3997"
]
node [
id 3998
label "Node 3998"
]
node [
id 3999
label "Node 3999"
]
node [
id 4000
label "Node 4000"
]
edge [
source 1
target 2
]
edge [
source 1
target 3
]
edge [
source 1
target 4
]
edge [
source 1
target 9
]
edge [
source 1
target 47
]
edge [
source 1
target 504
]
edge [
source 1
target 1036
]
edge [
source 1
target 1171
]
edge [
source 1
target 1453
]
edge [
source 1
target 2183
]
edge [
source 2
target 5
]
edge [
source 2
target 11
]
edge [
source 2
target 14
]
edge [
source 2
target 39
]
edge [
source 2
target 55
]
edge [
source 2
target 177
]
edge [
source 2
target 196
]
edge [
source 2
target 393
]
edge [
source 2
target 1000
]
edge [
source 2
target 1339
]
edge [
source 3
target 167
]
edge [
source 3
target 394
]
edge [
source 3
target 426
]
edge [
source 3
target 432
]
edge [
source 3
target 1048
]
edge [
source 3
target 3635
]
edge [
source 4
target 12
]
edge [
source 4
target 59
]
edge [
source 4
target 90
]
edge [
source 4
target 139
]
edge [
source 4
target 970
]
edge [
source 5
target 6
]
edge [
source 5
target 18
]
edge [
source 5
target 45
]
edge [
source 5
target 114
]
edge [
source 5
target 192
]
edge [
source 5
target 406
]
edge [
source 5
target 419
]
edge [
source 5
target 751
]
edge [
source 5
target 3542
]
edge [
source 5
target 3920
]
edge [
source 6
target 7
]
edge [
source 6
target 8
]
edge [
source 6
target 22
]
edge [
source 6
target 76
]
edge [
source 6
target 193
]
edge [
source 6
target 493
]
edge [
source 6
target 1235
]
edge [
source 6
target 1424
]
edge [
source 6
target 1989
]
edge [
source 7
target 19
]
edge [
source 7
target 24
]
edge [
source 7
target 27
]
edge [
source 7
target 121
]
edge [
source 7
target 179
]
edge [
source 7
target 330
]
edge [
source 7
target 486
]
edge [
source 7
target 708
]
edge [
source 7
target 822
]
edge [
source 7
target 1556
]
edge [
source 8
target 112
]
edge [
source 8
target 180
]
edge [
source 8
target 219
]
edge [
source 8
target 359
]
edge [
source 8
target 507
]
edge [
source 8
target 776
]
edge [
source 8
target 796
]
edge [
source 8
target 2007
]
edge [
source 8
target 2407
]
edge [
source 8
target 3419
]
edge [
source 8
target 3623
]
edge [
source 9
target 10
]
edge [
source 9
target 13
]
edge [
source 9
target 15
]
edge [
source 9
target 26
]
edge [
source 9
target 34
]
edge [
source 9
target 68
]
edge [
source 9
target 126
]
edge [
source 9
target 146
]
edge [
source 9
target 228
]
edge [
source 9
target 251
]
edge [
source 9
target 318
]
edge [
source 9
target 396
]
edge [
source 9
target 2724
]
edge [
source 10
target 20
]
edge [
source 10
target 70
]
edge [
source 10
target 72
]
edge [
source 10
target 1016
]
edge [
source 10
target 1258
]
edge [
source 10
target 2274
]
edge [
source 10
target 2374
]
edge [
source 10
target 3964
]
edge [
source 11
target 16
]
edge [
source 11
target 64
]
edge [
source 11
target 140
]
edge [
source 11
target 1247
]
edge [
source 11
target 2414
]
edge [
source 11
target 2927
]
edge [
source 12
target 17
]
edge [
source 12
target 1060
]
edge [
source 12
target 1427
]
edge [
source 12
target 3514
]
edge [
source 12
target 3737
]
edge [
source 13
target 109
]
edge [
source 13
target 113
]
edge [
source 13
target 216
]
edge [
source 13
target 240
]
edge [
source 13
target 242
]
edge [
source 13
target 1595
]
edge [
source 13
target 1889
]
edge [
source 14
target 25
]
edge [
source 14
target 212
]
edge [
source 14
target 350
]
edge [
source 14
target 537
]
edge [
source 14
target 3072
]
edge [
source 15
target 21
]
edge [
source 15
target 281
]
edge [
source 15
target 579
]
edge [
source 15
target 908
]
edge [
source 15
target 1254
]
edge [
source 16
target 31
]
edge [
source 16
target 63
]
edge [
source 16
target 185
]
edge [
source 16
target 475
]
edge [
source 16
target 944
]
edge [
source 16
target 1902
]
edge [
source 16
target 1925
]
edge [
source 16
target 2670
]
edge [
source 16
target 3434
]
edge [
source 16
target 3554
]
edge [
source 17
target 23
]
edge [
source 17
target 29
]
edge [
source 17
target 32
]
edge [
source 17
target 37
]
edge [
source 17
target 65
]
edge [
source 17
target 288
]
edge [
source 17
target 433
]
edge [
source 17
target 525
]
edge [
source 17
target 651
]
edge [
source 17
target 1829
]
edge [
source 17
target 3579
]
edge [
source 18
target 30
]
edge [
source 18
target 35
]
edge [
source 18
target 53
]
edge [
source 18
target 626
]
edge [
source 18
target 1501
]
edge [
source 18
target 3095
]
edge [
source 18
target 3295
]
edge [
source 19
target 33
]
edge [
source 19
target 71
]
edge [
source 19
target 253
]
edge [
source 19
target 263
]
edge [
source 19
target 410
]
edge [
source 19
target 900
]
edge [
source 19
target 2323
]
edge [
source 19
target 3596
]
edge [
source 20
target 36
]
edge [
source 20
target 62
]
edge [
source 20
target 75
]
edge [
source 20
target 100
]
edge [
source 20
target 137
]
edge [
source 20
target 187
]
edge [
source 20
target 516
]
edge [
source 20
target 1046
]
edge [
source 20
target 3259
]
edge [
source 21
target 299
]
edge [
source 21
target 453
]
edge [
source 21
target 528
]
edge [
source 21
target 3384
]
edge [
source 22
target 46
]
edge [
source 22
target 67
]
edge [
source 22
target 94
]
edge [
source 22
target 96
]
edge [
source 22
target 163
]
edge [
source 22
target 198
]
edge [
source 22
target 245
]
edge [
source 22
target 298
]
edge [
source 22
target 1102
]
edge [
source 22
target 2161
]
edge [
source 22
target 2907
]
edge [
source 22
target 3436
]
edge [
source 23
target 28
]
edge [
source 23
target 85
]
edge [
source 23
target 99
]
edge [
source 23
target 151
]
edge [
source 23
target 737
]
edge [
source 23
target 830
]
edge [
source 23
target 2817
]
edge [
source 24
target 176
]
edge [
source 24
target 278
]
edge [
source 24
target 493
]
edge [
source 24
target 664
]
edge [
source 24
target 1104
]
edge [
source 24
target 1230
]
edge [
source 24
target 1280
]
edge [
source 24
target 1563
]
edge [
source 24
target 3557
]
edge [
source 25
target 172
]
edge [
source 25
target 268
]
edge [
source 25
target 387
]
edge [
source 25
target 1111
]
edge [
source 25
target 2761
]
edge [
source 25
target 3297
]
edge [
source 25
target 3682
]
edge [
source 26
target 48
]
edge [
source 26
target 75
]
edge [
source 26
target 103
]
edge [
source 26
target 134
]
edge [
source 26
target 2498
]
edge [
source 26
target 2517
]
edge [
source 27
target 43
]
edge [
source 27
target 510
]
edge [
source 27
target 1255
]
edge [
source 27
target 1256
]
edge [
source 27
target 2939
]
edge [
source 28
target 38
]
edge [
source 28
target 49
]
edge [
source 28
target 241
]
edge [
source 28
target 422
]
edge [
source 28
target 2015
]
edge [
source 28
target 2947
]
edge [
source 28
target 3399
]
edge [
source 28
target 3440
]
edge [
source 29
target 41
]
edge [
source 29
target 58
]
edge [
source 29
target 175
]
edge [
source 29
target 320
]
edge [
source 29
target 1072
]
edge [
source 29
target 1279
]
edge [
source 29
target 1339
]
edge [
source 29
target 2373
]
edge [
source 29
target 3513
]
edge [
source 30
target 61
]
edge [
source 30
target 144
]
edge [
source 30
target 147
]
edge [
source 30
target 706
]
edge [
source 30
target 910
]
edge [
source 30
target 1130
]
edge [
source 30
target 2538
]
edge [
source 30
target 3930
]
edge [
source 31
target 66
]
edge [
source 31
target 98
]
edge [
source 31
target 108
]
edge [
source 31
target 145
]
edge [
source 31
target 515
]
edge [
source 31
target 832
]
edge [
source 31
target 1692
]
edge [
source 31
target 1708
]
edge [
source 32
target 84
]
edge [
source 32
target 692
]
edge [
source 32
target 2289
]
edge [
source 32
target 2814
]
edge [
source 32
target 3049
]
edge [
source 33
target 52
]
edge [
source 33
target 1271
]
edge [
source 33
target 3086
]
edge [
source 34
target 44
]
edge [
source 34
target 116
]
edge [
source 34
target 131
]
edge [
source 34
target 238
]
edge [
source 35
target 42
]
edge [
source 35
target 87
]
edge [
source 35
target 303
]
edge [
source 35
target 349
]
edge [
source 35
target 1274
]
edge [
source 35
target 1350
]
edge [
source 35
target 3353
]
edge [
source 36
target 40
]
edge [
source 36
target 102
]
edge [
source 36
target 367
]
edge [
source 36
target 1691
]
edge [
source 36
target 1745
]
edge [
source 36
target 3204
]
edge [
source 36
target 3943
]
edge [
source 37
target 247
]
edge [
source 37
target 1005
]
edge [
source 37
target 2180
]
edge [
source 37
target 2539
]
edge [
source 37
target 3255
]
edge [
source 38
target 154
]
edge [
source 38
target 431
]
edge [
source 38
target 484
]
edge [
source 38
target 1504
]
edge [
source 38
target 1898
]
edge [
source 38
target 2205
]
edge [
source 38
target 2212
]
edge [
source 38
target 3203
]
edge [
source 38
target 3504
]
edge [
source 39
target 153
]
edge [
source 39
target 696
]
edge [
source 39
target 1159
]
edge [
source 39
target 1239
]
edge [
source 39
target 1981
]
edge [
source 40
target 74
]
edge [
source 40
target 81
]
edge [
source 40
target 95
]
edge [
source 40
target 249
]
edge [
source 40
target 293
]
edge [
source 40
target 346
]
edge [
source 40
target 400
]
edge [
source 40
target 622
]
edge [
source 40
target 834
]
edge [
source 40
target 1088
]
edge [
source 40
target 1596
]
edge [
source 40
target 1758
]
edge [
source 40
target 1927
]
edge [
source 41
target 50
]
edge [
source 41
target 77
]
edge [
source 41
target 83
]
edge [
source 41
target 501
]
edge [
source 41
target 1654
]
edge [
source 41
target 2902
]
edge [
source 42
target 203
]
edge [
source 42
target 322
]
edge [
source 42
target 550
]
edge [
source 42
target 745
]
edge [
source 42
target 759
]
edge [
source 42
target 765
]
edge [
source 42
target 2878
]
edge [
source 43
target 51
]
edge [
source 43
target 632
]
edge [
source 43
target 1233
]
edge [
source 43
target 2181
]
edge [
source 43
target 2235
]
edge [
source 43
target 3142
]
edge [
source 44
target 730
]
edge [
source 44
target 895
]
edge [
source 44
target 3089
]
edge [
source 44
target 3390
]
edge [
source 44
target 3423
]
edge [
source 45
target 157
]
edge [
source 45
target 168
]
edge [
source 45
target 250
]
edge [
source 45
target 282
]
edge [
source 45
target 353
]
edge [
source 45
target 512
]
edge [
source 45
target 680
]
edge [
source 45
target 1404
]
edge [
source 45
target 1641
]
edge [
source 45
target 2070
]
edge [
source 45
target 2475
]
edge [
source 45
target 2651
]
edge [
source 46
target 89
]
edge [
source 46
target 495
]
edge [
source 46
target 981
]
edge [
source 46
target 1174
]
edge [
source 46
target 2012
]
edge [
source 47
target 88
]
edge [
source 47
target 97
]
edge [
source 47
target 303
]
edge [
source 47
target 357
]
edge [
source 47
target 548
]
edge [
source 47
target 2822
]
edge [
source 47
target 3344
]
edge [
source 47
target 3463
]
edge [
source 48
target 54
]
edge [
source 48
target 2151
]
edge [
source 48
target 3212
]
edge [
source 48
target 3327
]
edge [
source 49
target 60
]
edge [
source 49
target 634
]
edge [
source 49
target 1460
]
edge [
source 49
target 2257
]
edge [
source 49
target 2403
]
edge [
source 50
target 56
]
edge [
source 50
target 2154
]
edge [
source 50
target 3019
]
edge [
source 50
target 3104
]
edge [
source 50
target 3469
]
edge [
source 51
target 680
]
edge [
source 51
target 758
]
edge [
source 51
target 3148
]
edge [
source 52
target 270
]
edge [
source 52
target 438
]
edge [
source 52
target 655
]
edge [
source 52
target 770
]
edge [
source 52
target 1293
]
edge [
source 52
target 1752
]
edge [
source 52
target 2397
]
edge [
source 53
target 95
]
edge [
source 53
target 107
]
edge [
source 53
target 117
]
edge [
source 53
target 142
]
edge [
source 53
target 312
]
edge [
source 53
target 876
]
edge [
source 53
target 1694
]
edge [
source 53
target 2077
]
edge [
source 53
target 2220
]
edge [
source 53
target 2352
]
edge [
source 53
target 3058
]
edge [
source 54
target 104
]
edge [
source 54
target 127
]
edge [
source 54
target 200
]
edge [
source 54
target 221
]
edge [
source 54
target 225
]
edge [
source 54
target 329
]
edge [
source 54
target 381
]
edge [
source 54
target 443
]
edge [
source 54
target 636
]
edge [
source 54
target 977
]
edge [
source 54
target 1267
]
edge [
source 55
target 57
]
edge [
source 55
target 138
]
edge [
source 55
target 268
]
edge [
source 55
target 959
]
edge [
source 55
target 1140
]
edge [
source 55
target 2095
]
edge [
source 55
target 2275
]
edge [
source 55
target 2458
]
edge [
source 55
target 2830
]
edge [
source 56
target 80
]
edge [
source 56
target 82
]
edge [
source 56
target 92
]
edge [
source 56
target 106
]
edge [
source 56
target 165
]
edge [
source 56
target 942
]
edge [
source 57
target 194
]
edge [
source 57
target 321
]
edge [
source 57
target 960
]
edge [
source 57
target 3158
]
edge [
source 57
target 3951
]
edge [
source 58
target 135
]
edge [
source 58
target 618
]
edge [
source 58
target 812
]
edge [
source 58
target 1218
]
edge [
source 58
target 3703
]
edge [
source 59
target 115
]
edge [
source 59
target 265
]
edge [
source 59
target 423
]
edge [
source 59
target 1800
]
edge [
source 60
target 122
]
edge [
source 60
target 124
]
edge [
source 60
target 161
]
edge [
source 60
target 169
]
edge [
source 60
target 430
]
edge [
source 60
target 591
]
edge [
source 60
target 1665
]
edge [
source 60
target 2055
]
edge [
source 61
target 79
]
edge [
source 61
target 123
]
edge [
source 61
target 1661
]
edge [
source 61
target 1901
]
edge [
source 61
target 2248
]
edge [
source 62
target 143
]
edge [
source 62
target 252
]
edge [
source 62
target 731
]
edge [
source 62
target 1140
]
edge [
source 62
target 1509
]
edge [
source 62
target 1621
]
edge [
source 63
target 69
]
edge [
source 63
target 338
]
edge [
source 63
target 1076
]
edge [
source 63
target 1112
]
edge [
source 63
target 3016
]
edge [
source 64
target 197
]
edge [
source 64
target 605
]
edge [
source 64
target 1243
]
edge [
source 64
target 3401
]
edge [
source 65
target 73
]
edge [
source 65
target 110
]
edge [
source 65
target 183
]
edge [
source 65
target 222
]
edge [
source 65
target 260
]
edge [
source 65
target 1801
]
edge [
source 65
target 2361
]
edge [
source 65
target 3393
]
edge [
source 66
target 119
]
edge [
source 66
target 194
]
edge [
source 66
target 276
]
edge [
source 66
target 534
]
edge [
source 66
target 614
]
edge [
source 66
target 737
]
edge [
source 66
target 1428
]
edge [
source 66
target 2469
]
edge [
source 66
target 2644
]
edge [
source 66
target 3449
]
edge [
source 67
target 171
]
edge [
source 67
target 299
]
edge [
source 67
target 478
]
edge [
source 67
target 2056
]
edge [
source 68
target 287
]
edge [
source 68
target 592
]
edge [
source 68
target 1241
]
edge [
source 68
target 1433
]
edge [
source 68
target 2192
]
edge [
source 68
target 3736
]
edge [
source 69
target 78
]
edge [
source 69
target 224
]
edge [
source 69
target 256
]
edge [
source 69
target 467
]
edge [
source 69
target 881
]
edge [
source 69
target 1288
]
edge [
source 69
target 1323
]
edge [
source 70
target 93
]
edge [
source 70
target 519
]
edge [
source 70
target 3148
]
edge [
source 70
target 3642
]
edge [
source 71
target 480
]
edge [
source 71
target 499
]
edge [
source 71
target 1567
]
edge [
source 71
target 2556
]
edge [
source 72
target 284
]
edge [
source 72
target 1423
]
edge [
source 72
target 1663
]
edge [
source 72
target 2313
]
edge [
source 72
target 2584
]
edge [
source 72
target 3006
]
edge [
source 73
target 1029
]
edge [
source 73
target 2512
]
edge [
source 73
target 2601
]
edge [
source 73
target 3017
]
edge [
source 74
target 921
]
edge [
source 74
target 2221
]
edge [
source 74
target 3343
]
edge [
source 75
target 132
]
edge [
source 75
target 209
]
edge [
source 75
target 505
]
edge [
source 75
target 532
]
edge [
source 75
target 1423
]
edge [
source 75
target 2006
]
edge [
source 75
target 3507
]
edge [
source 76
target 156
]
edge [
source 76
target 2014
]
edge [
source 76
target 2076
]
edge [
source 76
target 2244
]
edge [
source 77
target 360
]
edge [
source 77
target 875
]
edge [
source 77
target 879
]
edge [
source 77
target 1238
]
edge [
source 77
target 1301
]
edge [
source 77
target 1473
]
edge [
source 77
target 2544
]
edge [
source 77
target 2665
]
edge [
source 77
target 3704
]
edge [
source 78
target 246
]
edge [
source 78
target 327
]
edge [
source 78
target 609
]
edge [
source 78
target 720
]
edge [
source 78
target 1279
]
edge [
source 78
target 1465
]
edge [
source 78
target 1603
]
edge [
source 78
target 2251
]
edge [
source 78
target 2425
]
edge [
source 79
target 152
]
edge [
source 79
target 750
]
edge [
source 79
target 3396
]
edge [
source 79
target 3543
]
edge [
source 80
target 94
]
edge [
source 80
target 173
]
edge [
source 80
target 204
]
edge [
source 80
target 345
]
edge [
source 80
target 1933
]
edge [
source 80
target 2994
]
edge [
source 81
target 199
]
edge [
source 82
target 147
]
edge [
source 82
target 297
]
edge [
source 82
target 884
]
edge [
source 82
target 1643
]
edge [
source 82
target 1728
]
edge [
source 82
target 1968
]
edge [
source 82
target 2661
]
edge [
source 82
target 3101
]
edge [
source 83
target 91
]
edge [
source 83
target 254
]
edge [
source 83
target 295
]
edge [
source 83
target 428
]
edge [
source 83
target 1838
]
edge [
source 83
target 3321
]
edge [
source 84
target 86
]
edge [
source 84
target 301
]
edge [
source 84
target 422
]
edge [
source 84
target 720
]
edge [
source 84
target 953
]
edge [
source 84
target 3167
]
edge [
source 84
target 3554
]
edge [
source 85
target 292
]
edge [
source 85
target 550
]
edge [
source 85
target 886
]
edge [
source 85
target 1026
]
edge [
source 85
target 1216
]
edge [
source 85
target 1926
]
edge [
source 85
target 2766
]
edge [
source 85
target 2872
]
edge [
source 86
target 141
]
edge [
source 86
target 160
]
edge [
source 86
target 264
]
edge [
source 86
target 299
]
edge [
source 86
target 323
]
edge [
source 86
target 1265
]
edge [
source 86
target 1388
]
edge [
source 86
target 1414
]
edge [
source 86
target 2547
]
edge [
source 86
target 2915
]
edge [
source 87
target 206
]
edge [
source 87
target 378
]
edge [
source 87
target 1379
]
edge [
source 88
target 133
]
edge [
source 88
target 207
]
edge [
source 88
target 522
]
edge [
source 88
target 755
]
edge [
source 88
target 893
]
edge [
source 88
target 3015
]
edge [
source 89
target 159
]
edge [
source 89
target 838
]
edge [
source 89
target 842
]
edge [
source 89
target 1629
]
edge [
source 89
target 2482
]
edge [
source 89
target 3446
]
edge [
source 90
target 120
]
edge [
source 90
target 266
]
edge [
source 90
target 300
]
edge [
source 90
target 417
]
edge [
source 90
target 508
]
edge [
source 90
target 1377
]
edge [
source 90
target 1462
]
edge [
source 90
target 2128
]
edge [
source 90
target 2322
]
edge [
source 91
target 174
]
edge [
source 91
target 580
]
edge [
source 91
target 1719
]
edge [
source 91
target 2397
]
edge [
source 91
target 3710
]
edge [
source 92
target 101
]
edge [
source 92
target 118
]
edge [
source 92
target 757
]
edge [
source 92
target 772
]
edge [
source 93
target 739
]
edge [
source 93
target 1064
]
edge [
source 93
target 2488
]
edge [
source 94
target 136
]
edge [
source 94
target 169
]
edge [
source 94
target 227
]
edge [
source 94
target 752
]
edge [
source 94
target 1116
]
edge [
source 94
target 2843
]
edge [
source 94
target 3170
]
edge [
source 95
target 1513
]
edge [
source 95
target 2244
]
edge [
source 95
target 2284
]
edge [
source 96
target 164
]
edge [
source 96
target 520
]
edge [
source 96
target 2452
]
edge [
source 96
target 3344
]
edge [
source 96
target 3434
]
edge [
source 97
target 149
]
edge [
source 97
target 155
]
edge [
source 97
target 192
]
edge [
source 97
target 371
]
edge [
source 97
target 527
]
edge [
source 97
target 3238
]
edge [
source 98
target 274
]
edge [
source 98
target 1282
]
edge [
source 98
target 1366
]
edge [
source 98
target 2906
]
edge [
source 98
target 3161
]
edge [
source 98
target 3664
]
edge [
source 99
target 214
]
edge [
source 99
target 1170
]
edge [
source 99
target 1760
]
edge [
source 99
target 2115
]
edge [
source 99
target 2356
]
edge [
source 99
target 3036
]
edge [
source 99
target 3301
]
edge [
source 100
target 105
]
edge [
source 100
target 407
]
edge [
source 100
target 1586
]
edge [
source 100
target 1652
]
edge [
source 100
target 2231
]
edge [
source 100
target 2603
]
edge [
source 100
target 2754
]
edge [
source 100
target 2954
]
edge [
source 101
target 459
]
edge [
source 101
target 1522
]
edge [
source 101
target 3026
]
edge [
source 102
target 271
]
edge [
source 102
target 1795
]
edge [
source 102
target 2986
]
edge [
source 102
target 3066
]
edge [
source 102
target 3576
]
edge [
source 103
target 554
]
edge [
source 103
target 741
]
edge [
source 103
target 1470
]
edge [
source 103
target 1841
]
edge [
source 103
target 2303
]
edge [
source 103
target 2368
]
edge [
source 103
target 3413
]
edge [
source 104
target 620
]
edge [
source 104
target 1310
]
edge [
source 104
target 3418
]
edge [
source 105
target 3431
]
edge [
source 106
target 150
]
edge [
source 106
target 285
]
edge [
source 106
target 325
]
edge [
source 106
target 334
]
edge [
source 106
target 361
]
edge [
source 106
target 1394
]
edge [
source 106
target 1768
]
edge [
source 106
target 1877
]
edge [
source 106
target 2174
]
edge [
source 107
target 445
]
edge [
source 107
target 1268
]
edge [
source 107
target 2389
]
edge [
source 107
target 2503
]
edge [
source 107
target 2566
]
edge [
source 107
target 3624
]
edge [
source 108
target 125
]
edge [
source 108
target 160
]
edge [
source 108
target 189
]
edge [
source 108
target 500
]
edge [
source 108
target 2461
]
edge [
source 108
target 2517
]
edge [
source 108
target 3251
]
edge [
source 108
target 3264
]
edge [
source 109
target 190
]
edge [
source 109
target 211
]
edge [
source 109
target 1462
]
edge [
source 109
target 1782
]
edge [
source 109
target 2215
]
edge [
source 109
target 2325
]
edge [
source 109
target 2523
]
edge [
source 110
target 111
]
edge [
source 110
target 337
]
edge [
source 110
target 344
]
edge [
source 110
target 475
]
edge [
source 110
target 663
]
edge [
source 110
target 782
]
edge [
source 110
target 1953
]
edge [
source 110
target 2977
]
edge [
source 111
target 76
]
edge [
source 111
target 229
]
edge [
source 111
target 661
]
edge [
source 111
target 819
]
edge [
source 111
target 820
]
edge [
source 111
target 1161
]
edge [
source 111
target 3426
]
edge [
source 112
target 226
]
edge [
source 112
target 835
]
edge [
source 112
target 919
]
edge [
source 112
target 3425
]
edge [
source 113
target 795
]
edge [
source 115
target 236
]
edge [
source 115
target 335
]
edge [
source 115
target 460
]
edge [
source 115
target 1579
]
edge [
source 115
target 2303
]
edge [
source 116
target 304
]
edge [
source 116
target 414
]
edge [
source 116
target 451
]
edge [
source 116
target 2788
]
edge [
source 117
target 776
]
edge [
source 117
target 1762
]
edge [
source 118
target 523
]
edge [
source 118
target 1151
]
edge [
source 118
target 1167
]
edge [
source 118
target 1315
]
edge [
source 118
target 1425
]
edge [
source 118
target 3050
]
edge [
source 118
target 3992
]
edge [
source 119
target 181
]
edge [
source 119
target 366
]
edge [
source 119
target 1193
]
edge [
source 119
target 1481
]
edge [
source 119
target 2424
]
edge [
source 120
target 129
]
edge [
source 120
target 130
]
edge [
source 120
target 663
]
edge [
source 120
target 700
]
edge [
source 120
target 990
]
edge [
source 120
target 1106
]
edge [
source 120
target 2919
]
edge [
source 121
target 328
]
edge [
source 121
target 399
]
edge [
source 121
target 422
]
edge [
source 121
target 1545
]
edge [
source 121
target 1871
]
edge [
source 122
target 261
]
edge [
source 122
target 307
]
edge [
source 122
target 537
]
edge [
source 122
target 798
]
edge [
source 122
target 842
]
edge [
source 122
target 2253
]
edge [
source 123
target 244
]
edge [
source 123
target 369
]
edge [
source 123
target 600
]
edge [
source 123
target 2153
]
edge [
source 123
target 3383
]
edge [
source 124
target 673
]
edge [
source 124
target 1470
]
edge [
source 125
target 218
]
edge [
source 125
target 889
]
edge [
source 125
target 2673
]
edge [
source 126
target 188
]
edge [
source 126
target 370
]
edge [
source 126
target 382
]
edge [
source 126
target 642
]
edge [
source 127
target 128
]
edge [
source 127
target 201
]
edge [
source 127
target 248
]
edge [
source 127
target 411
]
edge [
source 127
target 720
]
edge [
source 127
target 2710
]
edge [
source 127
target 3419
]
edge [
source 128
target 243
]
edge [
source 128
target 257
]
edge [
source 128
target 658
]
edge [
source 128
target 1009
]
edge [
source 128
target 1216
]
edge [
source 128
target 1406
]
edge [
source 128
target 2799
]
edge [
source 128
target 3663
]
edge [
source 129
target 241
]
edge [
source 129
target 650
]
edge [
source 129
target 683
]
edge [
source 129
target 2341
]
edge [
source 129
target 3490
]
edge [
source 130
target 210
]
edge [
source 130
target 397
]
edge [
source 130
target 689
]
edge [
source 130
target 1491
]
edge [
source 130
target 2094
]
edge [
source 130
target 3133
]
edge [
source 131
target 428
]
edge [
source 131
target 1346
]
edge [
source 131
target 1822
]
edge [
source 131
target 2210
]
edge [
source 132
target 170
]
edge [
source 132
target 230
]
edge [
source 132
target 2730
]
edge [
source 132
target 2783
]
edge [
source 132
target 3023
]
edge [
source 133
target 237
]
edge [
source 133
target 421
]
edge [
source 133
target 437
]
edge [
source 133
target 1578
]
edge [
source 133
target 1660
]
edge [
source 133
target 2186
]
edge [
source 133
target 2203
]
edge [
source 133
target 2430
]
edge [
source 133
target 2497
]
edge [
source 133
target 3099
]
edge [
source 133
target 3237
]
edge [
source 133
target 3663
]
edge [
source 134
target 182
]
edge [
source 134
target 208
]
edge [
source 134
target 1421
]
edge [
source 134
target 1920
]
edge [
source 134
target 2464
]
edge [
source 135
target 2486
]
edge [
source 136
target 487
]
edge [
source 136
target 1348
]
edge [
source 136
target 1777
]
edge [
source 136
target 1861
]
edge [
source 136
target 2805
]
edge [
source 136
target 3355
]
edge [
source 136
target 3388
]
edge [
source 137
target 580
]
edge [
source 137
target 607
]
edge [
source 137
target 1550
]
edge [
source 137
target 1579
]
edge [
source 137
target 3057
]
edge [
source 138
target 1456
]
edge [
source 138
target 1535
]
edge [
source 138
target 3568
]
edge [
source 139
target 151
]
edge [
source 139
target 634
]
edge [
source 139
target 982
]
edge [
source 139
target 2413
]
edge [
source 139
target 2664
]
edge [
source 139
target 3047
]
edge [
source 140
target 220
]
edge [
source 140
target 246
]
edge [
source 140
target 691
]
edge [
source 140
target 1157
]
edge [
source 140
target 1851
]
edge [
source 140
target 3857
]
edge [
source 141
target 308
]
edge [
source 141
target 368
]
edge [
source 141
target 874
]
edge [
source 141
target 962
]
edge [
source 141
target 1422
]
edge [
source 141
target 1540
]
edge [
source 142
target 148
]
edge [
source 142
target 1947
]
edge [
source 142
target 3307
]
edge [
source 143
target 476
]
edge [
source 143
target 819
]
edge [
source 143
target 2020
]
edge [
source 143
target 3676
]
edge [
source 144
target 450
]
edge [
source 144
target 556
]
edge [
source 144
target 982
]
edge [
source 144
target 1761
]
edge [
source 145
target 259
]
edge [
source 145
target 588
]
edge [
source 145
target 1734
]
edge [
source 145
target 2195
]
edge [
source 145
target 3559
]
edge [
source 145
target 3906
]
edge [
source 146
target 491
]
edge [
source 146
target 578
]
edge [
source 146
target 1513
]
edge [
source 147
target 162
]
edge [
source 147
target 1516
]
edge [
source 147
target 1667
]
edge [
source 147
target 3808
]
edge [
source 148
target 166
]
edge [
source 148
target 714
]
edge [
source 148
target 1174
]
edge [
source 148
target 1517
]
edge [
source 148
target 3432
]
edge [
source 148
target 3859
]
edge [
source 149
target 339
]
edge [
source 149
target 436
]
edge [
source 149
target 1052
]
edge [
source 149
target 1555
]
edge [
source 149
target 1641
]
edge [
source 150
target 45
]
edge [
source 150
target 697
]
edge [
source 150
target 3446
]
edge [
source 150
target 3716
]
edge [
source 151
target 158
]
edge [
source 151
target 215
]
edge [
source 151
target 233
]
edge [
source 151
target 554
]
edge [
source 151
target 620
]
edge [
source 151
target 675
]
edge [
source 151
target 788
]
edge [
source 151
target 1974
]
edge [
source 151
target 2514
]
edge [
source 151
target 3115
]
edge [
source 152
target 17
]
edge [
source 152
target 376
]
edge [
source 152
target 1402
]
edge [
source 152
target 1865
]
edge [
source 152
target 2322
]
edge [
source 152
target 2923
]
edge [
source 152
target 3351
]
edge [
source 152
target 3384
]
edge [
source 153
target 321
]
edge [
source 153
target 452
]
edge [
source 153
target 2111
]
edge [
source 154
target 205
]
edge [
source 154
target 275
]
edge [
source 154
target 296
]
edge [
source 154
target 1649
]
edge [
source 154
target 3982
]
edge [
source 155
target 287
]
edge [
source 155
target 605
]
edge [
source 155
target 624
]
edge [
source 155
target 965
]
edge [
source 155
target 2539
]
edge [
source 156
target 291
]
edge [
source 156
target 485
]
edge [
source 156
target 665
]
edge [
source 156
target 1127
]
edge [
source 156
target 1187
]
edge [
source 156
target 1675
]
edge [
source 156
target 2364
]
edge [
source 156
target 2851
]
edge [
source 156
target 3445
]
edge [
source 157
target 505
]
edge [
source 157
target 953
]
edge [
source 157
target 1011
]
edge [
source 157
target 1112
]
edge [
source 157
target 1389
]
edge [
source 157
target 1492
]
edge [
source 157
target 1715
]
edge [
source 157
target 2156
]
edge [
source 157
target 3004
]
edge [
source 158
target 232
]
edge [
source 158
target 235
]
edge [
source 158
target 526
]
edge [
source 159
target 256
]
edge [
source 159
target 2199
]
edge [
source 159
target 2266
]
edge [
source 160
target 427
]
edge [
source 160
target 807
]
edge [
source 160
target 1110
]
edge [
source 160
target 1188
]
edge [
source 160
target 2804
]
edge [
source 161
target 153
]
edge [
source 161
target 541
]
edge [
source 161
target 681
]
edge [
source 161
target 2447
]
edge [
source 161
target 3325
]
edge [
source 161
target 3961
]
edge [
source 162
target 186
]
edge [
source 162
target 336
]
edge [
source 162
target 389
]
edge [
source 162
target 465
]
edge [
source 162
target 550
]
edge [
source 162
target 838
]
edge [
source 162
target 1932
]
edge [
source 162
target 1983
]
edge [
source 162
target 2245
]
edge [
source 162
target 2768
]
edge [
source 162
target 3520
]
edge [
source 163
target 60
]
edge [
source 163
target 233
]
edge [
source 163
target 319
]
edge [
source 163
target 583
]
edge [
source 163
target 811
]
edge [
source 163
target 832
]
edge [
source 163
target 915
]
edge [
source 163
target 1095
]
edge [
source 163
target 1258
]
edge [
source 163
target 2830
]
edge [
source 164
target 799
]
edge [
source 164
target 914
]
edge [
source 164
target 1813
]
edge [
source 164
target 3669
]
edge [
source 165
target 290
]
edge [
source 165
target 510
]
edge [
source 165
target 2591
]
edge [
source 165
target 3818
]
edge [
source 166
target 278
]
edge [
source 166
target 687
]
edge [
source 166
target 727
]
edge [
source 166
target 1380
]
edge [
source 166
target 1940
]
edge [
source 167
target 178
]
edge [
source 167
target 217
]
edge [
source 167
target 1131
]
edge [
source 167
target 2254
]
edge [
source 167
target 2422
]
edge [
source 168
target 1519
]
edge [
source 168
target 3535
]
edge [
source 169
target 515
]
edge [
source 169
target 1035
]
edge [
source 169
target 1341
]
edge [
source 169
target 1849
]
edge [
source 169
target 3854
]
edge [
source 170
target 1459
]
edge [
source 170
target 2374
]
edge [
source 170
target 2494
]
edge [
source 170
target 3157
]
edge [
source 171
target 545
]
edge [
source 171
target 570
]
edge [
source 171
target 787
]
edge [
source 171
target 2311
]
edge [
source 172
target 184
]
edge [
source 172
target 342
]
edge [
source 172
target 391
]
edge [
source 172
target 554
]
edge [
source 172
target 597
]
edge [
source 172
target 2218
]
edge [
source 172
target 2868
]
edge [
source 173
target 213
]
edge [
source 173
target 511
]
edge [
source 173
target 1041
]
edge [
source 173
target 1969
]
edge [
source 173
target 2072
]
edge [
source 173
target 2560
]
edge [
source 173
target 3749
]
edge [
source 174
target 307
]
edge [
source 174
target 1103
]
edge [
source 174
target 1820
]
edge [
source 174
target 3020
]
edge [
source 175
target 461
]
edge [
source 175
target 1295
]
edge [
source 175
target 2709
]
edge [
source 175
target 3080
]
edge [
source 176
target 846
]
edge [
source 176
target 1058
]
edge [
source 176
target 1290
]
edge [
source 176
target 2064
]
edge [
source 176
target 2733
]
edge [
source 177
target 416
]
edge [
source 177
target 862
]
edge [
source 177
target 887
]
edge [
source 177
target 1158
]
edge [
source 177
target 2131
]
edge [
source 177
target 2602
]
edge [
source 177
target 3179
]
edge [
source 178
target 104
]
edge [
source 178
target 1644
]
edge [
source 178
target 1896
]
edge [
source 178
target 3885
]
edge [
source 179
target 2147
]
edge [
source 179
target 2722
]
edge [
source 180
target 191
]
edge [
source 180
target 267
]
edge [
source 180
target 719
]
edge [
source 180
target 864
]
edge [
source 180
target 916
]
edge [
source 180
target 2339
]
edge [
source 180
target 2723
]
edge [
source 180
target 3716
]
edge [
source 180
target 3785
]
edge [
source 181
target 3401
]
edge [
source 182
target 1014
]
edge [
source 182
target 1180
]
edge [
source 182
target 1458
]
edge [
source 182
target 3546
]
edge [
source 183
target 202
]
edge [
source 183
target 1083
]
edge [
source 183
target 1365
]
edge [
source 183
target 1893
]
edge [
source 183
target 2530
]
edge [
source 184
target 234
]
edge [
source 184
target 2385
]
edge [
source 184
target 2480
]
edge [
source 184
target 3211
]
edge [
source 184
target 3851
]
edge [
source 185
target 521
]
edge [
source 185
target 1210
]
edge [
source 185
target 1214
]
edge [
source 185
target 1269
]
edge [
source 185
target 2532
]
edge [
source 186
target 238
]
edge [
source 186
target 1078
]
edge [
source 186
target 1939
]
edge [
source 186
target 1943
]
edge [
source 187
target 3464
]
edge [
source 188
target 5
]
edge [
source 188
target 326
]
edge [
source 189
target 468
]
edge [
source 189
target 544
]
edge [
source 189
target 1989
]
edge [
source 190
target 504
]
edge [
source 190
target 780
]
edge [
source 190
target 1890
]
edge [
source 190
target 3393
]
edge [
source 191
target 584
]
edge [
source 191
target 959
]
edge [
source 191
target 1249
]
edge [
source 191
target 1460
]
edge [
source 191
target 1920
]
edge [
source 192
target 231
]
edge [
source 192
target 367
]
edge [
source 192
target 854
]
edge [
source 192
target 963
]
edge [
source 192
target 969
]
edge [
source 192
target 1278
]
edge [
source 192
target 2088
]
edge [
source 192
target 2410
]
edge [
source 192
target 2748
]
edge [
source 193
target 195
]
edge [
source 193
target 196
]
edge [
source 193
target 733
]
edge [
source 193
target 743
]
edge [
source 193
target 1206
]
edge [
source 193
target 1224
]
edge [
source 193
target 3258
]
edge [
source 193
target 3529
]
edge [
source 194
target 425
]
edge [
source 194
target 628
]
edge [
source 194
target 1177
]
edge [
source 194
target 2833
]
edge [
source 194
target 3271
]
edge [
source 195
target 309
]
edge [
source 195
target 331
]
edge [
source 195
target 470
]
edge [
source 195
target 533
]
edge [
source 195
target 911
]
edge [
source 195
target 949
]
edge [
source 195
target 1220
]
edge [
source 195
target 2733
]
edge [
source 195
target 3152
]
edge [
source 195
target 3934
]
edge [
source 196
target 647
]
edge [
source 196
target 676
]
edge [
source 196
target 1665
]
edge [
source 196
target 3612
]
edge [
source 197
target 258
]
edge [
source 197
target 306
]
edge [
source 197
target 434
]
edge [
source 197
target 457
]
edge [
source 197
target 703
]
edge [
source 197
target 1172
]
edge [
source 197
target 1527
]
edge [
source 197
target 2164
]
edge [
source 198
target 2087
]
edge [
source 198
target 3552
]
edge [
source 199
target 1861
]
edge [
source 199
target 3315
]
edge [
source 199
target 3796
]
edge [
source 200
target 479
]
edge [
source 200
target 642
]
edge [
source 200
target 1147
]
edge [
source 200
target 2401
]
edge [
source 200
target 2829
]
edge [
source 200
target 3178
]
edge [
source 200
target 3265
]
edge [
source 201
target 377
]
edge [
source 201
target 904
]
edge [
source 201
target 2244
]
edge [
source 201
target 3023
]
edge [
source 202
target 2010
]
edge [
source 202
target 3063
]
edge [
source 203
target 518
]
edge [
source 203
target 639
]
edge [
source 203
target 762
]
edge [
source 203
target 899
]
edge [
source 203
target 2018
]
edge [
source 203
target 2587
]
edge [
source 204
target 6
]
edge [
source 204
target 310
]
edge [
source 204
target 325
]
edge [
source 204
target 388
]
edge [
source 205
target 518
]
edge [
source 205
target 1899
]
edge [
source 205
target 3238
]
edge [
source 206
target 303
]
edge [
source 206
target 462
]
edge [
source 206
target 881
]
edge [
source 206
target 2074
]
edge [
source 206
target 2964
]
edge [
source 207
target 3234
]
edge [
source 208
target 333
]
edge [
source 208
target 343
]
edge [
source 208
target 548
]
edge [
source 208
target 2653
]
edge [
source 208
target 3629
]
edge [
source 209
target 174
]
edge [
source 209
target 223
]
edge [
source 209
target 374
]
edge [
source 209
target 807
]
edge [
source 209
target 870
]
edge [
source 209
target 1763
]
edge [
source 210
target 262
]
edge [
source 210
target 734
]
edge [
source 210
target 1717
]
edge [
source 210
target 2682
]
edge [
source 210
target 3377
]
edge [
source 211
target 358
]
edge [
source 211
target 405
]
edge [
source 211
target 502
]
edge [
source 211
target 528
]
edge [
source 211
target 689
]
edge [
source 211
target 1066
]
edge [
source 211
target 3303
]
edge [
source 212
target 372
]
edge [
source 212
target 2116
]
edge [
source 212
target 2980
]
edge [
source 212
target 4000
]
edge [
source 213
target 617
]
edge [
source 213
target 1090
]
edge [
source 213
target 3339
]
edge [
source 214
target 286
]
edge [
source 214
target 352
]
edge [
source 214
target 593
]
edge [
source 214
target 1169
]
edge [
source 214
target 1222
]
edge [
source 214
target 1906
]
edge [
source 214
target 2898
]
edge [
source 214
target 3445
]
edge [
source 214
target 3793
]
edge [
source 215
target 294
]
edge [
source 215
target 1028
]
edge [
source 215
target 2269
]
edge [
source 215
target 3970
]
edge [
source 216
target 469
]
edge [
source 216
target 2118
]
edge [
source 217
target 239
]
edge [
source 217
target 316
]
edge [
source 217
target 341
]
edge [
source 217
target 1058
]
edge [
source 217
target 1340
]
edge [
source 217
target 1369
]
edge [
source 218
target 273
]
edge [
source 218
target 320
]
edge [
source 218
target 674
]
edge [
source 218
target 1407
]
edge [
source 218
target 2300
]
edge [
source 218
target 2725
]
edge [
source 218
target 3222
]
edge [
source 218
target 3708
]
edge [
source 219
target 1816
]
edge [
source 219
target 2734
]
edge [
source 219
target 2880
]
edge [
source 220
target 321
]
edge [
source 220
target 364
]
edge [
source 220
target 514
]
edge [
source 220
target 705
]
edge [
source 220
target 1281
]
edge [
source 220
target 2417
]
edge [
source 220
target 2846
]
edge [
source 220
target 3826
]
edge [
source 221
target 279
]
edge [
source 221
target 729
]
edge [
source 221
target 804
]
edge [
source 221
target 1264
]
edge [
source 221
target 1645
]
edge [
source 222
target 280
]
edge [
source 222
target 657
]
edge [
source 222
target 1273
]
edge [
source 222
target 1325
]
edge [
source 222
target 2740
]
edge [
source 223
target 695
]
edge [
source 223
target 1078
]
edge [
source 224
target 311
]
edge [
source 224
target 524
]
edge [
source 224
target 628
]
edge [
source 224
target 798
]
edge [
source 224
target 1030
]
edge [
source 224
target 1774
]
edge [
source 224
target 2496
]
edge [
source 224
target 2502
]
edge [
source 224
target 2524
]
edge [
source 225
target 365
]
edge [
source 225
target 2740
]
edge [
source 225
target 3034
]
edge [
source 225
target 3376
]
edge [
source 225
target 3558
]
edge [
source 225
target 3559
]
edge [
source 226
target 441
]
edge [
source 226
target 551
]
edge [
source 226
target 1154
]
edge [
source 226
target 1429
]
edge [
source 226
target 1478
]
edge [
source 226
target 2578
]
edge [
source 227
target 601
]
edge [
source 227
target 1885
]
edge [
source 227
target 2754
]
edge [
source 227
target 2860
]
edge [
source 227
target 3902
]
edge [
source 228
target 1138
]
edge [
source 229
target 533
]
edge [
source 229
target 956
]
edge [
source 229
target 1151
]
edge [
source 229
target 1324
]
edge [
source 229
target 1890
]
edge [
source 230
target 1925
]
edge [
source 231
target 413
]
edge [
source 231
target 1243
]
edge [
source 231
target 3022
]
edge [
source 231
target 3378
]
edge [
source 231
target 3803
]
edge [
source 232
target 424
]
edge [
source 232
target 3513
]
edge [
source 233
target 489
]
edge [
source 233
target 611
]
edge [
source 233
target 1162
]
edge [
source 233
target 1446
]
edge [
source 233
target 1576
]
edge [
source 233
target 2720
]
edge [
source 234
target 760
]
edge [
source 234
target 787
]
edge [
source 234
target 855
]
edge [
source 234
target 877
]
edge [
source 234
target 2474
]
edge [
source 235
target 255
]
edge [
source 235
target 508
]
edge [
source 235
target 1068
]
edge [
source 235
target 2779
]
edge [
source 236
target 26
]
edge [
source 236
target 269
]
edge [
source 236
target 286
]
edge [
source 236
target 351
]
edge [
source 236
target 1240
]
edge [
source 236
target 1506
]
edge [
source 237
target 362
]
edge [
source 237
target 753
]
edge [
source 237
target 877
]
edge [
source 238
target 34
]
edge [
source 238
target 65
]
edge [
source 238
target 1210
]
edge [
source 238
target 1223
]
edge [
source 238
target 2485
]
edge [
source 238
target 2555
]
edge [
source 238
target 3008
]
edge [
source 239
target 332
]
edge [
source 239
target 1379
]
edge [
source 239
target 1637
]
edge [
source 239
target 2266
]
edge [
source 239
target 3873
]
edge [
source 240
target 596
]
edge [
source 240
target 1039
]
edge [
source 240
target 3921
]
edge [
source 242
target 509
]
edge [
source 242
target 568
]
edge [
source 243
target 3073
]
edge [
source 243
target 3831
]
edge [
source 244
target 2931
]
edge [
source 245
target 1083
]
edge [
source 245
target 1317
]
edge [
source 245
target 3611
]
edge [
source 246
target 806
]
edge [
source 246
target 1007
]
edge [
source 246
target 2241
]
edge [
source 246
target 3236
]
edge [
source 247
target 1087
]
edge [
source 247
target 1150
]
edge [
source 248
target 435
]
edge [
source 248
target 439
]
edge [
source 248
target 955
]
edge [
source 248
target 1331
]
edge [
source 248
target 2780
]
edge [
source 249
target 861
]
edge [
source 249
target 2267
]
edge [
source 249
target 2292
]
edge [
source 249
target 2811
]
edge [
source 250
target 265
]
edge [
source 250
target 712
]
edge [
source 250
target 1335
]
edge [
source 250
target 1888
]
edge [
source 250
target 2145
]
edge [
source 250
target 2263
]
edge [
source 250
target 2357
]
edge [
source 250
target 2679
]
edge [
source 250
target 2974
]
edge [
source 251
target 253
]
edge [
source 251
target 289
]
edge [
source 251
target 675
]
edge [
source 251
target 677
]
edge [
source 251
target 1441
]
edge [
source 251
target 1736
]
edge [
source 252
target 309
]
edge [
source 252
target 386
]
edge [
source 252
target 429
]
edge [
source 252
target 447
]
edge [
source 252
target 1531
]
edge [
source 252
target 1723
]
edge [
source 252
target 2977
]
edge [
source 252
target 3629
]
edge [
source 253
target 572
]
edge [
source 253
target 1036
]
edge [
source 253
target 1736
]
edge [
source 253
target 2143
]
edge [
source 253
target 2511
]
edge [
source 253
target 3071
]
edge [
source 254
target 1042
]
edge [
source 254
target 2487
]
edge [
source 255
target 288
]
edge [
source 255
target 315
]
edge [
source 255
target 595
]
edge [
source 255
target 793
]
edge [
source 255
target 933
]
edge [
source 255
target 1106
]
edge [
source 255
target 1320
]
edge [
source 255
target 2750
]
edge [
source 255
target 3318
]
edge [
source 256
target 862
]
edge [
source 256
target 2957
]
edge [
source 256
target 3680
]
edge [
source 256
target 3748
]
edge [
source 257
target 615
]
edge [
source 257
target 1337
]
edge [
source 257
target 1931
]
edge [
source 257
target 2296
]
edge [
source 257
target 3176
]
edge [
source 257
target 3323
]
edge [
source 258
target 272
]
edge [
source 258
target 1202
]
edge [
source 258
target 1330
]
edge [
source 258
target 1410
]
edge [
source 258
target 2688
]
edge [
source 260
target 539
]
edge [
source 260
target 829
]
edge [
source 260
target 2955
]
edge [
source 260
target 3475
]
edge [
source 260
target 3866
]
edge [
source 261
target 576
]
edge [
source 261
target 641
]
edge [
source 261
target 945
]
edge [
source 261
target 2114
]
edge [
source 262
target 722
]
edge [
source 262
target 852
]
edge [
source 262
target 859
]
edge [
source 262
target 883
]
edge [
source 262
target 1143
]
edge [
source 262
target 1725
]
edge [
source 262
target 2150
]
edge [
source 262
target 3868
]
edge [
source 263
target 949
]
edge [
source 263
target 1090
]
edge [
source 263
target 1101
]
edge [
source 263
target 1816
]
edge [
source 264
target 383
]
edge [
source 264
target 1198
]
edge [
source 264
target 2123
]
edge [
source 265
target 305
]
edge [
source 265
target 655
]
edge [
source 265
target 1607
]
edge [
source 265
target 1874
]
edge [
source 265
target 2273
]
edge [
source 265
target 3278
]
edge [
source 265
target 3553
]
edge [
source 266
target 324
]
edge [
source 266
target 1370
]
edge [
source 266
target 2371
]
edge [
source 267
target 721
]
edge [
source 267
target 1159
]
edge [
source 267
target 3151
]
edge [
source 267
target 3420
]
edge [
source 268
target 277
]
edge [
source 269
target 45
]
edge [
source 269
target 801
]
edge [
source 270
target 283
]
edge [
source 270
target 3814
]
edge [
source 271
target 415
]
edge [
source 271
target 779
]
edge [
source 271
target 1749
]
edge [
source 271
target 3132
]
edge [
source 271
target 3526
]
edge [
source 272
target 403
]
edge [
source 272
target 2102
]
edge [
source 273
target 2197
]
edge [
source 273
target 3374
]
edge [
source 274
target 356
]
edge [
source 274
target 798
]
edge [
source 274
target 814
]
edge [
source 274
target 1608
]
edge [
source 274
target 2646
]
edge [
source 274
target 3375
]
edge [
source 274
target 3436
]
edge [
source 275
target 621
]
edge [
source 275
target 659
]
edge [
source 275
target 1749
]
edge [
source 275
target 3788
]
edge [
source 276
target 558
]
edge [
source 276
target 764
]
edge [
source 276
target 1298
]
edge [
source 276
target 1643
]
edge [
source 276
target 2837
]
edge [
source 277
target 502
]
edge [
source 277
target 1297
]
edge [
source 278
target 355
]
edge [
source 278
target 2921
]
edge [
source 278
target 3039
]
edge [
source 279
target 448
]
edge [
source 279
target 1996
]
edge [
source 279
target 2569
]
edge [
source 279
target 3316
]
edge [
source 280
target 438
]
edge [
source 280
target 2041
]
edge [
source 280
target 2508
]
edge [
source 280
target 2935
]
edge [
source 280
target 3808
]
edge [
source 281
target 667
]
edge [
source 281
target 913
]
edge [
source 281
target 3489
]
edge [
source 282
target 41
]
edge [
source 282
target 302
]
edge [
source 282
target 756
]
edge [
source 283
target 379
]
edge [
source 283
target 420
]
edge [
source 283
target 571
]
edge [
source 283
target 744
]
edge [
source 283
target 3131
]
edge [
source 284
target 903
]
edge [
source 284
target 1153
]
edge [
source 284
target 1316
]
edge [
source 284
target 3831
]
edge [
source 285
target 449
]
edge [
source 285
target 463
]
edge [
source 286
target 713
]
edge [
source 286
target 1011
]
edge [
source 286
target 1184
]
edge [
source 286
target 1438
]
edge [
source 286
target 1524
]
edge [
source 286
target 2189
]
edge [
source 286
target 3143
]
edge [
source 286
target 3220
]
edge [
source 287
target 314
]
edge [
source 287
target 347
]
edge [
source 287
target 1945
]
edge [
source 288
target 345
]
edge [
source 289
target 454
]
edge [
source 289
target 2165
]
edge [
source 289
target 2332
]
edge [
source 290
target 682
]
edge [
source 290
target 1125
]
edge [
source 290
target 2571
]
edge [
source 290
target 2762
]
edge [
source 290
target 3165
]
edge [
source 291
target 390
]
edge [
source 291
target 482
]
edge [
source 291
target 535
]
edge [
source 291
target 905
]
edge [
source 291
target 948
]
edge [
source 291
target 1029
]
edge [
source 291
target 1079
]
edge [
source 291
target 2447
]
edge [
source 292
target 89
]
edge [
source 292
target 492
]
edge [
source 292
target 1213
]
edge [
source 292
target 1229
]
edge [
source 292
target 2090
]
edge [
source 292
target 2801
]
edge [
source 293
target 354
]
edge [
source 293
target 362
]
edge [
source 293
target 586
]
edge [
source 293
target 1216
]
edge [
source 293
target 2410
]
edge [
source 294
target 418
]
edge [
source 294
target 1202
]
edge [
source 294
target 1536
]
edge [
source 294
target 2525
]
edge [
source 294
target 2570
]
edge [
source 294
target 2755
]
edge [
source 294
target 3121
]
edge [
source 294
target 3328
]
edge [
source 295
target 498
]
edge [
source 295
target 1227
]
edge [
source 295
target 1986
]
edge [
source 295
target 2403
]
edge [
source 295
target 2698
]
edge [
source 296
target 313
]
edge [
source 296
target 922
]
edge [
source 296
target 2366
]
edge [
source 296
target 3223
]
edge [
source 297
target 1432
]
edge [
source 298
target 399
]
edge [
source 298
target 816
]
edge [
source 298
target 1287
]
edge [
source 298
target 1737
]
edge [
source 298
target 1833
]
edge [
source 298
target 1948
]
edge [
source 299
target 408
]
edge [
source 299
target 517
]
edge [
source 299
target 834
]
edge [
source 299
target 937
]
edge [
source 299
target 1341
]
edge [
source 299
target 1778
]
edge [
source 299
target 3137
]
edge [
source 299
target 3499
]
edge [
source 299
target 3736
]
edge [
source 300
target 1802
]
edge [
source 300
target 2978
]
edge [
source 300
target 3055
]
edge [
source 301
target 64
]
edge [
source 301
target 557
]
edge [
source 301
target 725
]
edge [
source 301
target 858
]
edge [
source 301
target 1658
]
edge [
source 301
target 3089
]
edge [
source 302
target 1376
]
edge [
source 302
target 1795
]
edge [
source 302
target 2285
]
edge [
source 302
target 2333
]
edge [
source 303
target 1598
]
edge [
source 303
target 2343
]
edge [
source 303
target 2639
]
edge [
source 303
target 2755
]
edge [
source 303
target 2770
]
edge [
source 304
target 619
]
edge [
source 304
target 671
]
edge [
source 304
target 1342
]
edge [
source 304
target 2670
]
edge [
source 305
target 659
]
edge [
source 305
target 711
]
edge [
source 305
target 792
]
edge [
source 305
target 825
]
edge [
source 305
target 1239
]
edge [
source 305
target 1314
]
edge [
source 305
target 1636
]
edge [
source 305
target 1688
]
edge [
source 305
target 1975
]
edge [
source 305
target 2656
]
edge [
source 306
target 638
]
edge [
source 306
target 2670
]
edge [
source 306
target 3222
]
edge [
source 307
target 150
]
edge [
source 307
target 587
]
edge [
source 307
target 743
]
edge [
source 307
target 1787
]
edge [
source 307
target 2144
]
edge [
source 307
target 2829
]
edge [
source 307
target 3626
]
edge [
source 307
target 3676
]
edge [
source 308
target 395
]
edge [
source 308
target 810
]
edge [
source 308
target 1326
]
edge [
source 308
target 2278
]
edge [
source 308
target 2519
]
edge [
source 308
target 2994
]
edge [
source 309
target 340
]
edge [
source 309
target 348
]
edge [
source 309
target 466
]
edge [
source 309
target 481
]
edge [
source 309
target 547
]
edge [
source 309
target 794
]
edge [
source 309
target 2348
]
edge [
source 309
target 2873
]
edge [
source 309
target 3246
]
edge [
source 310
target 612
]
edge [
source 310
target 791
]
edge [
source 310
target 1302
]
edge [
source 310
target 1363
]
edge [
source 310
target 3253
]
edge [
source 310
target 3263
]
edge [
source 311
target 38
]
edge [
source 311
target 317
]
edge [
source 311
target 529
]
edge [
source 311
target 995
]
edge [
source 311
target 2016
]
edge [
source 311
target 2172
]
edge [
source 311
target 2231
]
edge [
source 311
target 2971
]
edge [
source 311
target 3653
]
edge [
source 312
target 464
]
edge [
source 312
target 1011
]
edge [
source 312
target 1026
]
edge [
source 312
target 1107
]
edge [
source 312
target 2402
]
edge [
source 313
target 1276
]
edge [
source 313
target 1368
]
edge [
source 313
target 3139
]
edge [
source 314
target 702
]
edge [
source 314
target 851
]
edge [
source 314
target 896
]
edge [
source 314
target 1478
]
edge [
source 315
target 540
]
edge [
source 315
target 845
]
edge [
source 315
target 892
]
edge [
source 315
target 2413
]
edge [
source 316
target 625
]
edge [
source 316
target 823
]
edge [
source 317
target 635
]
edge [
source 317
target 1638
]
edge [
source 317
target 1807
]
edge [
source 318
target 829
]
edge [
source 318
target 1889
]
edge [
source 318
target 3268
]
edge [
source 319
target 206
]
edge [
source 319
target 412
]
edge [
source 319
target 1038
]
edge [
source 319
target 1875
]
edge [
source 319
target 2063
]
edge [
source 319
target 3780
]
edge [
source 320
target 456
]
edge [
source 320
target 668
]
edge [
source 320
target 1002
]
edge [
source 320
target 1233
]
edge [
source 320
target 1909
]
edge [
source 320
target 2020
]
edge [
source 321
target 854
]
edge [
source 321
target 1380
]
edge [
source 321
target 1734
]
edge [
source 321
target 3595
]
edge [
source 322
target 530
]
edge [
source 322
target 1766
]
edge [
source 322
target 3816
]
edge [
source 323
target 684
]
edge [
source 323
target 2845
]
edge [
source 323
target 3159
]
edge [
source 323
target 3248
]
edge [
source 324
target 792
]
edge [
source 324
target 1923
]
edge [
source 325
target 384
]
edge [
source 325
target 398
]
edge [
source 325
target 613
]
edge [
source 325
target 1858
]
edge [
source 325
target 2364
]
edge [
source 325
target 2592
]
edge [
source 325
target 2827
]
edge [
source 325
target 2940
]
edge [
source 326
target 105
]
edge [
source 326
target 599
]
edge [
source 326
target 643
]
edge [
source 326
target 2245
]
edge [
source 326
target 3878
]
edge [
source 327
target 807
]
edge [
source 327
target 1903
]
edge [
source 327
target 2734
]
edge [
source 328
target 686
]
edge [
source 328
target 3688
]
edge [
source 329
target 452
]
edge [
source 329
target 661
]
edge [
source 329
target 717
]
edge [
source 329
target 1391
]
edge [
source 329
target 1538
]
edge [
source 329
target 3525
]
edge [
source 330
target 322
]
edge [
source 330
target 1022
]
edge [
source 330
target 2359
]
edge [
source 330
target 2749
]
edge [
source 330
target 2847
]
edge [
source 330
target 3288
]
edge [
source 330
target 3920
]
edge [
source 331
target 1156
]
edge [
source 331
target 2078
]
edge [
source 332
target 458
]
edge [
source 332
target 515
]
edge [
source 332
target 785
]
edge [
source 332
target 2435
]
edge [
source 332
target 3505
]
edge [
source 333
target 485
]
edge [
source 333
target 925
]
edge [
source 333
target 934
]
edge [
source 333
target 972
]
edge [
source 333
target 1146
]
edge [
source 333
target 1219
]
edge [
source 333
target 1930
]
edge [
source 333
target 2409
]
edge [
source 333
target 2781
]
edge [
source 333
target 3669
]
edge [
source 333
target 3687
]
edge [
source 333
target 3791
]
edge [
source 334
target 542
]
edge [
source 334
target 1929
]
edge [
source 334
target 2053
]
edge [
source 335
target 225
]
edge [
source 335
target 1584
]
edge [
source 335
target 2011
]
edge [
source 335
target 2774
]
edge [
source 335
target 3136
]
edge [
source 335
target 3255
]
edge [
source 336
target 73
]
edge [
source 336
target 404
]
edge [
source 336
target 405
]
edge [
source 336
target 1285
]
edge [
source 336
target 2899
]
edge [
source 336
target 3656
]
edge [
source 337
target 839
]
edge [
source 337
target 840
]
edge [
source 337
target 1079
]
edge [
source 337
target 1226
]
edge [
source 337
target 1565
]
edge [
source 337
target 1871
]
edge [
source 338
target 1852
]
edge [
source 339
target 380
]
edge [
source 339
target 455
]
edge [
source 339
target 1083
]
edge [
source 339
target 1961
]
edge [
source 339
target 2963
]
edge [
source 340
target 375
]
edge [
source 340
target 443
]
edge [
source 340
target 1494
]
edge [
source 341
target 306
]
edge [
source 341
target 940
]
edge [
source 341
target 2542
]
edge [
source 342
target 542
]
edge [
source 343
target 402
]
edge [
source 343
target 746
]
edge [
source 343
target 1798
]
edge [
source 343
target 1856
]
edge [
source 343
target 1990
]
edge [
source 343
target 2715
]
edge [
source 343
target 3328
]
edge [
source 344
target 749
]
edge [
source 344
target 768
]
edge [
source 344
target 1354
]
edge [
source 344
target 1786
]
edge [
source 345
target 2175
]
edge [
source 345
target 2569
]
edge [
source 345
target 3134
]
edge [
source 346
target 363
]
edge [
source 346
target 590
]
edge [
source 346
target 1178
]
edge [
source 346
target 1713
]
edge [
source 346
target 2093
]
edge [
source 346
target 2906
]
edge [
source 347
target 373
]
edge [
source 347
target 608
]
edge [
source 347
target 1580
]
edge [
source 347
target 2930
]
edge [
source 348
target 389
]
edge [
source 348
target 704
]
edge [
source 348
target 723
]
edge [
source 348
target 1013
]
edge [
source 348
target 1206
]
edge [
source 348
target 1498
]
edge [
source 348
target 1572
]
edge [
source 348
target 2368
]
edge [
source 348
target 2717
]
edge [
source 349
target 385
]
edge [
source 349
target 477
]
edge [
source 349
target 1021
]
edge [
source 349
target 1154
]
edge [
source 349
target 1870
]
edge [
source 349
target 1979
]
edge [
source 349
target 2922
]
edge [
source 350
target 503
]
edge [
source 350
target 3519
]
edge [
source 351
target 685
]
edge [
source 351
target 688
]
edge [
source 351
target 1019
]
edge [
source 351
target 1199
]
edge [
source 351
target 2116
]
edge [
source 351
target 3003
]
edge [
source 352
target 1117
]
edge [
source 352
target 3307
]
edge [
source 353
target 446
]
edge [
source 353
target 2070
]
edge [
source 353
target 2323
]
edge [
source 353
target 2471
]
edge [
source 354
target 1337
]
edge [
source 354
target 2025
]
edge [
source 354
target 2573
]
edge [
source 355
target 1036
]
edge [
source 355
target 1244
]
edge [
source 355
target 2252
]
edge [
source 355
target 3275
]
edge [
source 356
target 191
]
edge [
source 356
target 536
]
edge [
source 356
target 2881
]
edge [
source 357
target 979
]
edge [
source 357
target 1332
]
edge [
source 357
target 1648
]
edge [
source 357
target 1742
]
edge [
source 357
target 1866
]
edge [
source 357
target 1952
]
edge [
source 357
target 1960
]
edge [
source 357
target 3103
]
edge [
source 357
target 3872
]
edge [
source 358
target 401
]
edge [
source 358
target 603
]
edge [
source 358
target 848
]
edge [
source 358
target 1619
]
edge [
source 359
target 270
]
edge [
source 359
target 1568
]
edge [
source 360
target 409
]
edge [
source 360
target 907
]
edge [
source 360
target 1334
]
edge [
source 360
target 2625
]
edge [
source 360
target 3498
]
edge [
source 361
target 1383
]
edge [
source 361
target 2540
]
edge [
source 362
target 617
]
edge [
source 362
target 808
]
edge [
source 362
target 1892
]
edge [
source 362
target 1970
]
edge [
source 362
target 2789
]
edge [
source 363
target 374
]
edge [
source 363
target 417
]
edge [
source 363
target 497
]
edge [
source 363
target 1510
]
edge [
source 363
target 2415
]
edge [
source 364
target 1597
]
edge [
source 364
target 1896
]
edge [
source 364
target 1993
]
edge [
source 364
target 2519
]
edge [
source 364
target 3140
]
edge [
source 365
target 1231
]
edge [
source 365
target 1702
]
edge [
source 366
target 1049
]
edge [
source 366
target 1217
]
edge [
source 366
target 2223
]
edge [
source 366
target 3421
]
edge [
source 367
target 444
]
edge [
source 367
target 589
]
edge [
source 367
target 868
]
edge [
source 367
target 1104
]
edge [
source 367
target 1716
]
edge [
source 368
target 490
]
edge [
source 369
target 1057
]
edge [
source 369
target 1289
]
edge [
source 369
target 1325
]
edge [
source 369
target 1491
]
edge [
source 369
target 2196
]
edge [
source 369
target 3260
]
edge [
source 369
target 3309
]
edge [
source 370
target 759
]
edge [
source 370
target 773
]
edge [
source 370
target 3051
]
edge [
source 370
target 3525
]
edge [
source 370
target 3559
]
edge [
source 371
target 1056
]
edge [
source 371
target 1835
]
edge [
source 371
target 2087
]
edge [
source 371
target 3117
]
edge [
source 371
target 3872
]
edge [
source 372
target 302
]
edge [
source 372
target 572
]
edge [
source 372
target 653
]
edge [
source 372
target 780
]
edge [
source 372
target 1625
]
edge [
source 372
target 2692
]
edge [
source 373
target 771
]
edge [
source 373
target 3618
]
edge [
source 374
target 288
]
edge [
source 374
target 1944
]
edge [
source 374
target 2285
]
edge [
source 374
target 3955
]
edge [
source 375
target 1299
]
edge [
source 375
target 2816
]
edge [
source 375
target 3295
]
edge [
source 376
target 1472
]
edge [
source 376
target 2602
]
edge [
source 376
target 3462
]
edge [
source 377
target 1082
]
edge [
source 377
target 2743
]
edge [
source 377
target 2911
]
edge [
source 378
target 113
]
edge [
source 378
target 645
]
edge [
source 378
target 2065
]
edge [
source 378
target 2344
]
edge [
source 379
target 308
]
edge [
source 379
target 474
]
edge [
source 380
target 672
]
edge [
source 380
target 856
]
edge [
source 380
target 1417
]
edge [
source 381
target 693
]
edge [
source 381
target 744
]
edge [
source 381
target 826
]
edge [
source 381
target 903
]
edge [
source 381
target 1250
]
edge [
source 381
target 1842
]
edge [
source 382
target 994
]
edge [
source 382
target 1166
]
edge [
source 382
target 1305
]
edge [
source 382
target 3197
]
edge [
source 382
target 3689
]
edge [
source 383
target 392
]
edge [
source 383
target 606
]
edge [
source 383
target 660
]
edge [
source 383
target 2700
]
edge [
source 383
target 2938
]
edge [
source 383
target 3035
]
edge [
source 384
target 450
]
edge [
source 384
target 735
]
edge [
source 384
target 1402
]
edge [
source 384
target 2554
]
edge [
source 385
target 617
]
edge [
source 385
target 1220
]
edge [
source 385
target 1457
]
edge [
source 385
target 1484
]
edge [
source 386
target 797
]
edge [
source 386
target 883
]
edge [
source 386
target 918
]
edge [
source 386
target 1683
]
edge [
source 386
target 2539
]
edge [
source 386
target 2935
]
edge [
source 386
target 3811
]
edge [
source 387
target 2097
]
edge [
source 387
target 2751
]
edge [
source 387
target 3202
]
edge [
source 387
target 3440
]
edge [
source 387
target 3538
]
edge [
source 387
target 3838
]
edge [
source 388
target 453
]
edge [
source 388
target 1175
]
edge [
source 388
target 1486
]
edge [
source 388
target 3998
]
edge [
source 389
target 327
]
edge [
source 389
target 562
]
edge [
source 389
target 987
]
edge [
source 389
target 1580
]
edge [
source 389
target 3038
]
edge [
source 389
target 3714
]
edge [
source 390
target 546
]
edge [
source 390
target 2504
]
edge [
source 390
target 2520
]
edge [
source 391
target 440
]
edge [
source 391
target 989
]
edge [
source 391
target 1041
]
edge [
source 391
target 3178
]
edge [
source 391
target 3906
]
edge [
source 392
target 1403
]
edge [
source 392
target 1458
]
edge [
source 392
target 1618
]
edge [
source 392
target 1626
]
edge [
source 392
target 1634
]
edge [
source 392
target 2507
]
edge [
source 392
target 3025
]
edge [
source 393
target 649
]
edge [
source 393
target 910
]
edge [
source 393
target 1037
]
edge [
source 393
target 1136
]
edge [
source 394
target 538
]
edge [
source 394
target 763
]
edge [
source 394
target 994
]
edge [
source 395
target 582
]
edge [
source 395
target 833
]
edge [
source 395
target 3582
]
edge [
source 396
target 569
]
edge [
source 396
target 1001
]
edge [
source 396
target 1102
]
edge [
source 397
target 656
]
edge [
source 397
target 1105
]
edge [
source 397
target 1154
]
edge [
source 397
target 2464
]
edge [
source 397
target 2676
]
edge [
source 398
target 847
]
edge [
source 398
target 1004
]
edge [
source 398
target 1091
]
edge [
source 398
target 1464
]
edge [
source 398
target 2928
]
edge [
source 398
target 3519
]
edge [
source 399
target 679
]
edge [
source 399
target 1249
]
edge [
source 399
target 2262
]
edge [
source 399
target 2674
]
edge [
source 400
target 865
]
edge [
source 400
target 2272
]
edge [
source 400
target 3576
]
edge [
source 401
target 961
]
edge [
source 401
target 1256
]
edge [
source 401
target 1577
]
edge [
source 401
target 1942
]
edge [
source 401
target 3416
]
edge [
source 401
target 3584
]
edge [
source 403
target 2092
]
edge [
source 403
target 3064
]
edge [
source 403
target 3143
]
edge [
source 403
target 3637
]
edge [
source 404
target 2559
]
edge [
source 404
target 3466
]
edge [
source 405
target 652
]
edge [
source 405
target 700
]
edge [
source 405
target 1520
]
edge [
source 405
target 1862
]
edge [
source 405
target 3939
]
edge [
source 406
target 498
]
edge [
source 406
target 670
]
edge [
source 406
target 2396
]
edge [
source 406
target 3114
]
edge [
source 406
target 3626
]
edge [
source 406
target 3825
]
edge [
source 407
target 671
]
edge [
source 407
target 894
]
edge [
source 407
target 2099
]
edge [
source 407
target 3690
]
edge [
source 408
target 171
]
edge [
source 408
target 563
]
edge [
source 408
target 646
]
edge [
source 408
target 813
]
edge [
source 408
target 3473
]
edge [
source 409
target 549
]
edge [
source 409
target 952
]
edge [
source 409
target 1787
]
edge [
source 409
target 2355
]
edge [
source 409
target 3934
]
edge [
source 410
target 809
]
edge [
source 410
target 930
]
edge [
source 410
target 2125
]
edge [
source 410
target 2188
]
edge [
source 411
target 471
]
edge [
source 411
target 513
]
edge [
source 411
target 873
]
edge [
source 411
target 1764
]
edge [
source 411
target 3526
]
edge [
source 411
target 3601
]
edge [
source 412
target 569
]
edge [
source 412
target 932
]
edge [
source 412
target 960
]
edge [
source 412
target 2175
]
edge [
source 412
target 2388
]
edge [
source 412
target 2807
]
edge [
source 412
target 3228
]
edge [
source 412
target 3756
]
edge [
source 413
target 1219
]
edge [
source 413
target 2302
]
edge [
source 413
target 2637
]
edge [
source 414
target 23
]
edge [
source 414
target 1270
]
edge [
source 414
target 1477
]
edge [
source 414
target 2038
]
edge [
source 414
target 3634
]
edge [
source 415
target 1080
]
edge [
source 415
target 1898
]
edge [
source 415
target 1933
]
edge [
source 416
target 724
]
edge [
source 417
target 1012
]
edge [
source 417
target 1328
]
edge [
source 417
target 1558
]
edge [
source 418
target 2019
]
edge [
source 419
target 184
]
edge [
source 419
target 1027
]
edge [
source 419
target 1693
]
edge [
source 419
target 1877
]
edge [
source 419
target 2159
]
edge [
source 419
target 2237
]
edge [
source 419
target 2431
]
edge [
source 420
target 366
]
edge [
source 420
target 639
]
edge [
source 420
target 2201
]
edge [
source 420
target 2509
]
edge [
source 421
target 319
]
edge [
source 421
target 585
]
edge [
source 421
target 753
]
edge [
source 421
target 757
]
edge [
source 421
target 1012
]
edge [
source 421
target 1155
]
edge [
source 421
target 2947
]
edge [
source 422
target 637
]
edge [
source 422
target 1285
]
edge [
source 422
target 3456
]
edge [
source 423
target 573
]
edge [
source 423
target 1149
]
edge [
source 423
target 1292
]
edge [
source 423
target 1353
]
edge [
source 423
target 3899
]
edge [
source 424
target 630
]
edge [
source 424
target 1500
]
edge [
source 424
target 2233
]
edge [
source 424
target 2752
]
edge [
source 424
target 3753
]
edge [
source 425
target 531
]
edge [
source 425
target 776
]
edge [
source 425
target 1812
]
edge [
source 425
target 3231
]
edge [
source 426
target 2792
]
edge [
source 426
target 3360
]
edge [
source 426
target 3370
]
edge [
source 426
target 3982
]
edge [
source 427
target 536
]
edge [
source 427
target 746
]
edge [
source 427
target 867
]
edge [
source 427
target 1680
]
edge [
source 427
target 2898
]
edge [
source 427
target 2905
]
edge [
source 427
target 3182
]
edge [
source 427
target 3394
]
edge [
source 427
target 3772
]
edge [
source 427
target 3777
]
edge [
source 428
target 230
]
edge [
source 429
target 798
]
edge [
source 429
target 1019
]
edge [
source 430
target 390
]
edge [
source 430
target 1322
]
edge [
source 431
target 983
]
edge [
source 431
target 1077
]
edge [
source 431
target 1396
]
edge [
source 431
target 2037
]
edge [
source 432
target 1543
]
edge [
source 432
target 3758
]
edge [
source 433
target 473
]
edge [
source 433
target 718
]
edge [
source 433
target 786
]
edge [
source 433
target 1245
]
edge [
source 433
target 2107
]
edge [
source 433
target 3016
]
edge [
source 434
target 853
]
edge [
source 434
target 1030
]
edge [
source 434
target 1211
]
edge [
source 434
target 1608
]
edge [
source 434
target 2213
]
edge [
source 434
target 2387
]
edge [
source 434
target 2815
]
edge [
source 435
target 898
]
edge [
source 435
target 1163
]
edge [
source 435
target 2713
]
edge [
source 435
target 3371
]
edge [
source 436
target 830
]
edge [
source 436
target 1195
]
edge [
source 436
target 1325
]
edge [
source 436
target 1495
]
edge [
source 436
target 1546
]
edge [
source 436
target 1646
]
edge [
source 436
target 2848
]
edge [
source 436
target 3001
]
edge [
source 436
target 3924
]
edge [
source 437
target 466
]
edge [
source 437
target 560
]
edge [
source 437
target 1454
]
edge [
source 437
target 1785
]
edge [
source 437
target 3322
]
edge [
source 438
target 488
]
edge [
source 438
target 515
]
edge [
source 438
target 1013
]
edge [
source 438
target 1649
]
edge [
source 438
target 3395
]
edge [
source 439
target 442
]
edge [
source 439
target 496
]
edge [
source 439
target 581
]
edge [
source 439
target 1678
]
edge [
source 439
target 1804
]
edge [
source 439
target 2216
]
edge [
source 439
target 2824
]
edge [
source 439
target 3386
]
edge [
source 439
target 3990
]
edge [
source 440
target 863
]
edge [
source 440
target 1113
]
edge [
source 440
target 2568
]
edge [
source 440
target 3049
]
edge [
source 441
target 1536
]
edge [
source 442
target 882
]
edge [
source 442
target 1201
]
edge [
source 442
target 2345
]
edge [
source 442
target 2987
]
edge [
source 442
target 3380
]
edge [
source 443
target 472
]
edge [
source 443
target 506
]
edge [
source 443
target 575
]
edge [
source 443
target 941
]
edge [
source 443
target 3756
]
edge [
source 444
target 2459
]
edge [
source 444
target 2783
]
edge [
source 445
target 1616
]
edge [
source 445
target 3180
]
edge [
source 446
target 494
]
edge [
source 446
target 2550
]
edge [
source 446
target 3922
]
edge [
source 447
target 640
]
edge [
source 447
target 663
]
edge [
source 447
target 1400
]
edge [
source 447
target 1582
]
edge [
source 447
target 2007
]
edge [
source 447
target 2042
]
edge [
source 447
target 3095
]
edge [
source 448
target 483
]
edge [
source 448
target 644
]
edge [
source 448
target 778
]
edge [
source 448
target 1142
]
edge [
source 448
target 1748
]
edge [
source 448
target 1955
]
edge [
source 448
target 2192
]
edge [
source 448
target 2741
]
edge [
source 448
target 3520
]
edge [
source 448
target 3723
]
edge [
source 449
target 1231
]
edge [
source 449
target 1990
]
edge [
source 450
target 2033
]
edge [
source 450
target 2307
]
edge [
source 450
target 2490
]
edge [
source 451
target 75
]
edge [
source 451
target 2385
]
edge [
source 451
target 2495
]
edge [
source 452
target 1058
]
edge [
source 452
target 3285
]
edge [
source 452
target 3458
]
edge [
source 453
target 932
]
edge [
source 453
target 2000
]
edge [
source 453
target 2341
]
edge [
source 453
target 3195
]
edge [
source 454
target 426
]
edge [
source 454
target 559
]
edge [
source 454
target 1860
]
edge [
source 454
target 3348
]
edge [
source 454
target 3623
]
edge [
source 455
target 565
]
edge [
source 455
target 2037
]
edge [
source 455
target 3554
]
edge [
source 456
target 821
]
edge [
source 457
target 35
]
edge [
source 457
target 159
]
edge [
source 457
target 805
]
edge [
source 457
target 1837
]
edge [
source 458
target 11
]
edge [
source 458
target 783
]
edge [
source 458
target 889
]
edge [
source 459
target 682
]
edge [
source 459
target 790
]
edge [
source 459
target 872
]
edge [
source 460
target 731
]
edge [
source 460
target 2615
]
edge [
source 461
target 3165
]
edge [
source 461
target 3572
]
edge [
source 462
target 1576
]
edge [
source 462
target 2652
]
edge [
source 462
target 3164
]
edge [
source 463
target 467
]
edge [
source 463
target 1810
]
edge [
source 463
target 2338
]
edge [
source 463
target 2593
]
edge [
source 463
target 3818
]
edge [
source 464
target 135
]
edge [
source 464
target 652
]
edge [
source 464
target 698
]
edge [
source 464
target 928
]
edge [
source 464
target 980
]
edge [
source 464
target 1081
]
edge [
source 464
target 1434
]
edge [
source 464
target 1463
]
edge [
source 464
target 2486
]
edge [
source 464
target 3396
]
edge [
source 464
target 3907
]
edge [
source 465
target 254
]
edge [
source 465
target 577
]
edge [
source 465
target 1414
]
edge [
source 466
target 775
]
edge [
source 466
target 1683
]
edge [
source 466
target 2787
]
edge [
source 466
target 3611
]
edge [
source 467
target 263
]
edge [
source 467
target 748
]
edge [
source 467
target 919
]
edge [
source 467
target 1050
]
edge [
source 467
target 1374
]
edge [
source 467
target 2835
]
edge [
source 468
target 399
]
edge [
source 468
target 683
]
edge [
source 468
target 781
]
edge [
source 468
target 1064
]
edge [
source 468
target 2079
]
edge [
source 469
target 236
]
edge [
source 469
target 946
]
edge [
source 469
target 3037
]
edge [
source 470
target 754
]
edge [
source 470
target 901
]
edge [
source 470
target 1232
]
edge [
source 470
target 1523
]
edge [
source 470
target 2216
]
edge [
source 470
target 2516
]
edge [
source 471
target 367
]
edge [
source 471
target 709
]
edge [
source 471
target 943
]
edge [
source 471
target 981
]
edge [
source 471
target 3510
]
edge [
source 472
target 462
]
edge [
source 472
target 2981
]
edge [
source 473
target 1825
]
edge [
source 473
target 3146
]
edge [
source 473
target 3709
]
edge [
source 474
target 519
]
edge [
source 474
target 995
]
edge [
source 474
target 2812
]
edge [
source 474
target 3893
]
edge [
source 475
target 1701
]
edge [
source 475
target 1904
]
edge [
source 475
target 2359
]
edge [
source 475
target 2373
]
edge [
source 475
target 3042
]
edge [
source 475
target 3392
]
edge [
source 475
target 3605
]
edge [
source 476
target 230
]
edge [
source 476
target 564
]
edge [
source 476
target 621
]
edge [
source 476
target 2703
]
edge [
source 477
target 1147
]
edge [
source 477
target 1562
]
edge [
source 477
target 1980
]
edge [
source 477
target 2091
]
edge [
source 478
target 71
]
edge [
source 478
target 1602
]
edge [
source 478
target 2341
]
edge [
source 479
target 307
]
edge [
source 479
target 1635
]
edge [
source 479
target 1770
]
edge [
source 479
target 2778
]
edge [
source 479
target 2939
]
edge [
source 479
target 3421
]
edge [
source 480
target 1025
]
edge [
source 480
target 1480
]
edge [
source 480
target 2570
]
edge [
source 480
target 3625
]
edge [
source 481
target 1333
]
edge [
source 481
target 2166
]
edge [
source 481
target 2200
]
edge [
source 481
target 2766
]
edge [
source 481
target 2829
]
edge [
source 481
target 3717
]
edge [
source 482
target 529
]
edge [
source 482
target 2408
]
edge [
source 482
target 2910
]
edge [
source 482
target 3107
]
edge [
source 482
target 3351
]
edge [
source 483
target 604
]
edge [
source 483
target 2108
]
edge [
source 483
target 2249
]
edge [
source 483
target 3234
]
edge [
source 483
target 3731
]
edge [
source 484
target 257
]
edge [
source 484
target 1830
]
edge [
source 484
target 1973
]
edge [
source 484
target 2224
]
edge [
source 484
target 2399
]
edge [
source 484
target 2562
]
edge [
source 484
target 2655
]
edge [
source 484
target 3131
]
edge [
source 485
target 308
]
edge [
source 485
target 2642
]
edge [
source 485
target 2915
]
edge [
source 486
target 582
]
edge [
source 486
target 589
]
edge [
source 486
target 973
]
edge [
source 486
target 1858
]
edge [
source 486
target 2340
]
edge [
source 486
target 2509
]
edge [
source 486
target 3153
]
edge [
source 487
target 629
]
edge [
source 487
target 1240
]
edge [
source 487
target 1878
]
edge [
source 487
target 2663
]
edge [
source 487
target 2926
]
edge [
source 488
target 3261
]
edge [
source 488
target 3937
]
edge [
source 489
target 631
]
edge [
source 489
target 920
]
edge [
source 489
target 2046
]
edge [
source 489
target 2786
]
edge [
source 489
target 3059
]
edge [
source 489
target 3609
]
edge [
source 490
target 1017
]
edge [
source 490
target 1124
]
edge [
source 490
target 3320
]
edge [
source 491
target 27
]
edge [
source 491
target 3500
]
edge [
source 491
target 3949
]
edge [
source 492
target 607
]
edge [
source 492
target 1928
]
edge [
source 492
target 2005
]
edge [
source 492
target 2178
]
edge [
source 493
target 1615
]
edge [
source 493
target 1886
]
edge [
source 493
target 2844
]
edge [
source 494
target 1523
]
edge [
source 494
target 1634
]
edge [
source 494
target 1995
]
edge [
source 494
target 2350
]
edge [
source 494
target 3979
]
edge [
source 495
target 658
]
edge [
source 495
target 701
]
edge [
source 495
target 1324
]
edge [
source 495
target 1703
]
edge [
source 495
target 2269
]
edge [
source 495
target 2677
]
edge [
source 496
target 552
]
edge [
source 496
target 627
]
edge [
source 496
target 648
]
edge [
source 496
target 1667
]
edge [
source 496
target 2082
]
edge [
source 497
target 738
]
edge [
source 497
target 2184
]
edge [
source 498
target 1203
]
edge [
source 498
target 3749
]
edge [
source 498
target 3812
]
edge [
source 499
target 294
]
edge [
source 499
target 713
]
edge [
source 499
target 3780
]
edge [
source 500
target 1032
]
edge [
source 500
target 2588
]
edge [
source 500
target 2962
]
edge [
source 500
target 3500
]
edge [
source 500
target 3979
]
edge [
source 501
target 547
]
edge [
source 501
target 1508
]
edge [
source 501
target 1526
]
edge [
source 501
target 1898
]
edge [
source 502
target 678
]
edge [
source 502
target 929
]
edge [
source 502
target 1384
]
edge [
source 502
target 1679
]
edge [
source 502
target 3738
]
edge [
source 503
target 1598
]
edge [
source 503
target 1600
]
edge [
source 503
target 2193
]
edge [
source 503
target 2626
]
edge [
source 503
target 2747
]
edge [
source 503
target 3429
]
edge [
source 503
target 3506
]
edge [
source 504
target 1010
]
edge [
source 504
target 1015
]
edge [
source 504
target 2582
]
edge [
source 504
target 2634
]
edge [
source 504
target 3064
]
edge [
source 504
target 3826
]
edge [
source 505
target 789
]
edge [
source 505
target 824
]
edge [
source 506
target 871
]
edge [
source 506
target 1045
]
edge [
source 506
target 2591
]
edge [
source 507
target 100
]
edge [
source 507
target 1799
]
edge [
source 507
target 2629
]
edge [
source 507
target 3960
]
edge [
source 508
target 636
]
edge [
source 508
target 927
]
edge [
source 508
target 1248
]
edge [
source 508
target 1424
]
edge [
source 508
target 2513
]
edge [
source 508
target 3202
]
edge [
source 508
target 3257
]
edge [
source 509
target 558
]
edge [
source 509
target 925
]
edge [
source 509
target 2029
]
edge [
source 509
target 2103
]
edge [
source 509
target 2147
]
edge [
source 509
target 2309
]
edge [
source 509
target 2439
]
edge [
source 510
target 710
]
edge [
source 510
target 833
]
edge [
source 510
target 3361
]
edge [
source 511
target 2183
]
edge [
source 511
target 2219
]
edge [
source 511
target 2234
]
edge [
source 511
target 3391
]
edge [
source 511
target 3582
]
edge [
source 512
target 1006
]
edge [
source 512
target 1935
]
edge [
source 512
target 2071
]
edge [
source 512
target 2167
]
edge [
source 512
target 2733
]
edge [
source 512
target 3488
]
edge [
source 513
target 468
]
edge [
source 513
target 594
]
edge [
source 513
target 1038
]
edge [
source 513
target 2478
]
edge [
source 514
target 1218
]
edge [
source 514
target 1385
]
edge [
source 514
target 3356
]
edge [
source 515
target 1207
]
edge [
source 515
target 1233
]
edge [
source 516
target 8
]
edge [
source 516
target 61
]
edge [
source 516
target 1422
]
edge [
source 516
target 2687
]
edge [
source 516
target 3060
]
edge [
source 516
target 3134
]
edge [
source 517
target 1115
]
edge [
source 517
target 2047
]
edge [
source 518
target 998
]
edge [
source 518
target 1409
]
edge [
source 518
target 1974
]
edge [
source 519
target 785
]
edge [
source 519
target 1630
]
edge [
source 519
target 2689
]
edge [
source 519
target 2822
]
edge [
source 519
target 2846
]
edge [
source 520
target 1051
]
edge [
source 520
target 1588
]
edge [
source 520
target 2060
]
edge [
source 520
target 2120
]
edge [
source 520
target 2698
]
edge [
source 521
target 2533
]
edge [
source 522
target 2
]
edge [
source 522
target 876
]
edge [
source 522
target 1601
]
edge [
source 522
target 3884
]
edge [
source 523
target 610
]
edge [
source 523
target 721
]
edge [
source 523
target 741
]
edge [
source 523
target 2252
]
edge [
source 523
target 2423
]
edge [
source 523
target 3109
]
edge [
source 524
target 1593
]
edge [
source 524
target 1670
]
edge [
source 524
target 3329
]
edge [
source 525
target 2703
]
edge [
source 526
target 616
]
edge [
source 526
target 830
]
edge [
source 526
target 1573
]
edge [
source 526
target 2191
]
edge [
source 526
target 2546
]
edge [
source 526
target 3795
]
edge [
source 527
target 768
]
edge [
source 527
target 1073
]
edge [
source 527
target 1740
]
edge [
source 527
target 2245
]
edge [
source 527
target 2424
]
edge [
source 527
target 3139
]
edge [
source 528
target 1017
]
edge [
source 528
target 1294
]
edge [
source 528
target 2654
]
edge [
source 528
target 2770
]
edge [
source 528
target 2783
]
edge [
source 528
target 2875
]
edge [
source 528
target 3126
]
edge [
source 528
target 3625
]
edge [
source 528
target 3919
]
edge [
source 529
target 1123
]
edge [
source 529
target 2764
]
edge [
source 530
target 872
]
edge [
source 530
target 971
]
edge [
source 530
target 1823
]
edge [
source 531
target 1045
]
edge [
source 531
target 1137
]
edge [
source 531
target 2612
]
edge [
source 532
target 2081
]
edge [
source 532
target 2138
]
edge [
source 532
target 3361
]
edge [
source 533
target 1347
]
edge [
source 533
target 3975
]
edge [
source 534
target 287
]
edge [
source 534
target 1357
]
edge [
source 534
target 1904
]
edge [
source 534
target 2523
]
edge [
source 534
target 3043
]
edge [
source 535
target 2719
]
edge [
source 535
target 3381
]
edge [
source 536
target 461
]
edge [
source 536
target 938
]
edge [
source 536
target 1665
]
edge [
source 536
target 1955
]
edge [
source 536
target 2494
]
edge [
source 537
target 45
]
edge [
source 537
target 370
]
edge [
source 537
target 543
]
edge [
source 537
target 553
]
edge [
source 537
target 1173
]
edge [
source 537
target 1989
]
edge [
source 537
target 2197
]
edge [
source 537
target 2331
]
edge [
source 537
target 3092
]
edge [
source 537
target 3826
]
edge [
source 538
target 707
]
edge [
source 538
target 774
]
edge [
source 538
target 1106
]
edge [
source 538
target 2388
]
edge [
source 538
target 2446
]
edge [
source 538
target 2786
]
edge [
source 538
target 3842
]
edge [
source 539
target 2237
]
edge [
source 539
target 2840
]
edge [
source 539
target 3318
]
edge [
source 540
target 462
]
edge [
source 540
target 646
]
edge [
source 540
target 662
]
edge [
source 540
target 991
]
edge [
source 540
target 1385
]
edge [
source 541
target 905
]
edge [
source 541
target 2255
]
edge [
source 541
target 3354
]
edge [
source 542
target 3051
]
edge [
source 542
target 3552
]
edge [
source 543
target 652
]
edge [
source 543
target 1671
]
edge [
source 543
target 1912
]
edge [
source 543
target 2543
]
edge [
source 544
target 567
]
edge [
source 544
target 704
]
edge [
source 544
target 1805
]
edge [
source 545
target 598
]
edge [
source 545
target 1668
]
edge [
source 545
target 1900
]
edge [
source 545
target 2351
]
edge [
source 545
target 2413
]
edge [
source 545
target 2893
]
edge [
source 546
target 1746
]
edge [
source 546
target 1848
]
edge [
source 546
target 2208
]
edge [
source 546
target 3196
]
edge [
source 546
target 3923
]
edge [
source 547
target 266
]
edge [
source 547
target 530
]
edge [
source 547
target 815
]
edge [
source 547
target 1660
]
edge [
source 547
target 2900
]
edge [
source 547
target 3404
]
edge [
source 547
target 3661
]
edge [
source 548
target 180
]
edge [
source 548
target 244
]
edge [
source 548
target 590
]
edge [
source 548
target 1185
]
edge [
source 548
target 1691
]
edge [
source 548
target 2795
]
edge [
source 548
target 3050
]
edge [
source 548
target 3989
]
edge [
source 549
target 783
]
edge [
source 549
target 1047
]
edge [
source 549
target 1832
]
edge [
source 550
target 456
]
edge [
source 550
target 2598
]
edge [
source 551
target 1452
]
edge [
source 551
target 2196
]
edge [
source 551
target 3550
]
edge [
source 552
target 394
]
edge [
source 552
target 699
]
edge [
source 552
target 888
]
edge [
source 552
target 1034
]
edge [
source 552
target 1637
]
edge [
source 552
target 2042
]
edge [
source 553
target 65
]
edge [
source 553
target 555
]
edge [
source 553
target 561
]
edge [
source 553
target 1148
]
edge [
source 553
target 1167
]
edge [
source 553
target 1331
]
edge [
source 553
target 1524
]
edge [
source 553
target 1672
]
edge [
source 553
target 1881
]
edge [
source 553
target 3392
]
edge [
source 554
target 1066
]
edge [
source 554
target 1887
]
edge [
source 554
target 2428
]
edge [
source 554
target 2869
]
edge [
source 554
target 2908
]
edge [
source 554
target 3017
]
edge [
source 554
target 3048
]
edge [
source 554
target 3727
]
edge [
source 555
target 1537
]
edge [
source 555
target 2170
]
edge [
source 555
target 2907
]
edge [
source 555
target 3098
]
edge [
source 556
target 1744
]
edge [
source 556
target 1833
]
edge [
source 556
target 1905
]
edge [
source 556
target 2492
]
edge [
source 557
target 24
]
edge [
source 557
target 1552
]
edge [
source 557
target 2364
]
edge [
source 557
target 3120
]
edge [
source 557
target 3544
]
edge [
source 557
target 3746
]
edge [
source 558
target 1040
]
edge [
source 558
target 1463
]
edge [
source 559
target 1360
]
edge [
source 559
target 2057
]
edge [
source 560
target 566
]
edge [
source 560
target 602
]
edge [
source 560
target 952
]
edge [
source 560
target 1205
]
edge [
source 560
target 1228
]
edge [
source 560
target 2569
]
edge [
source 561
target 975
]
edge [
source 563
target 3447
]
edge [
source 563
target 3543
]
edge [
source 564
target 666
]
edge [
source 564
target 2722
]
edge [
source 564
target 2935
]
edge [
source 565
target 574
]
edge [
source 565
target 633
]
edge [
source 565
target 654
]
edge [
source 565
target 782
]
edge [
source 565
target 800
]
edge [
source 565
target 950
]
edge [
source 565
target 2084
]
edge [
source 565
target 2120
]
edge [
source 565
target 2703
]
edge [
source 566
target 705
]
edge [
source 566
target 1017
]
edge [
source 566
target 1132
]
edge [
source 566
target 2833
]
edge [
source 567
target 268
]
edge [
source 567
target 612
]
edge [
source 567
target 696
]
edge [
source 567
target 715
]
edge [
source 567
target 1507
]
edge [
source 567
target 2944
]
edge [
source 567
target 3210
]
edge [
source 567
target 3582
]
edge [
source 567
target 3673
]
edge [
source 568
target 189
]
edge [
source 568
target 557
]
edge [
source 568
target 1594
]
edge [
source 568
target 1844
]
edge [
source 568
target 2231
]
edge [
source 568
target 3623
]
edge [
source 568
target 3900
]
edge [
source 569
target 575
]
edge [
source 569
target 986
]
edge [
source 569
target 1922
]
edge [
source 569
target 2234
]
edge [
source 569
target 2435
]
edge [
source 569
target 2873
]
edge [
source 570
target 1209
]
edge [
source 570
target 1709
]
edge [
source 570
target 1783
]
edge [
source 570
target 1859
]
edge [
source 570
target 1921
]
edge [
source 570
target 2106
]
edge [
source 571
target 4
]
edge [
source 571
target 817
]
edge [
source 571
target 1322
]
edge [
source 571
target 2081
]
edge [
source 571
target 2470
]
edge [
source 571
target 3345
]
edge [
source 571
target 3941
]
edge [
source 572
target 953
]
edge [
source 572
target 3555
]
edge [
source 573
target 367
]
edge [
source 573
target 962
]
edge [
source 573
target 1793
]
edge [
source 573
target 2482
]
edge [
source 573
target 3758
]
edge [
source 573
target 3958
]
edge [
source 574
target 1336
]
edge [
source 574
target 2112
]
edge [
source 574
target 2197
]
edge [
source 575
target 170
]
edge [
source 575
target 754
]
edge [
source 575
target 2414
]
edge [
source 576
target 303
]
edge [
source 576
target 938
]
edge [
source 576
target 1462
]
edge [
source 576
target 2012
]
edge [
source 577
target 1619
]
edge [
source 577
target 2218
]
edge [
source 577
target 2378
]
edge [
source 579
target 1139
]
edge [
source 579
target 1141
]
edge [
source 579
target 1714
]
edge [
source 579
target 1872
]
edge [
source 579
target 2252
]
edge [
source 580
target 173
]
edge [
source 580
target 772
]
edge [
source 580
target 900
]
edge [
source 580
target 3280
]
edge [
source 580
target 3533
]
edge [
source 580
target 3611
]
edge [
source 580
target 3941
]
edge [
source 582
target 1129
]
edge [
source 582
target 1410
]
edge [
source 582
target 2880
]
edge [
source 582
target 3033
]
edge [
source 583
target 2019
]
edge [
source 583
target 2209
]
edge [
source 583
target 3106
]
edge [
source 584
target 606
]
edge [
source 584
target 860
]
edge [
source 584
target 1074
]
edge [
source 585
target 957
]
edge [
source 585
target 1203
]
edge [
source 585
target 3240
]
edge [
source 585
target 3304
]
edge [
source 585
target 3937
]
edge [
source 586
target 61
]
edge [
source 586
target 478
]
edge [
source 586
target 683
]
edge [
source 586
target 755
]
edge [
source 586
target 777
]
edge [
source 586
target 2534
]
edge [
source 586
target 3513
]
edge [
source 586
target 3655
]
edge [
source 586
target 3822
]
edge [
source 587
target 5
]
edge [
source 587
target 195
]
edge [
source 587
target 850
]
edge [
source 587
target 1160
]
edge [
source 587
target 2209
]
edge [
source 587
target 2506
]
edge [
source 588
target 1122
]
edge [
source 588
target 2254
]
edge [
source 588
target 2390
]
edge [
source 589
target 1449
]
edge [
source 589
target 1672
]
edge [
source 589
target 1705
]
edge [
source 589
target 2420
]
edge [
source 589
target 3838
]
edge [
source 590
target 81
]
edge [
source 590
target 726
]
edge [
source 590
target 1095
]
edge [
source 591
target 761
]
edge [
source 591
target 813
]
edge [
source 591
target 929
]
edge [
source 591
target 1323
]
edge [
source 591
target 2843
]
edge [
source 591
target 2923
]
edge [
source 591
target 3242
]
edge [
source 592
target 1108
]
edge [
source 592
target 1418
]
edge [
source 592
target 1976
]
edge [
source 593
target 254
]
edge [
source 593
target 2481
]
edge [
source 593
target 2875
]
edge [
source 593
target 3543
]
edge [
source 593
target 3784
]
edge [
source 594
target 844
]
edge [
source 594
target 2340
]
edge [
source 594
target 2593
]
edge [
source 594
target 2698
]
edge [
source 595
target 1749
]
edge [
source 595
target 2134
]
edge [
source 595
target 3551
]
edge [
source 596
target 297
]
edge [
source 596
target 989
]
edge [
source 596
target 1208
]
edge [
source 596
target 1303
]
edge [
source 596
target 2241
]
edge [
source 596
target 2791
]
edge [
source 596
target 2869
]
edge [
source 597
target 986
]
edge [
source 597
target 1655
]
edge [
source 597
target 1779
]
edge [
source 597
target 2389
]
edge [
source 598
target 712
]
edge [
source 598
target 723
]
edge [
source 598
target 3584
]
edge [
source 599
target 791
]
edge [
source 599
target 843
]
edge [
source 599
target 990
]
edge [
source 599
target 2046
]
edge [
source 600
target 122
]
edge [
source 600
target 560
]
edge [
source 600
target 936
]
edge [
source 600
target 1272
]
edge [
source 600
target 1469
]
edge [
source 601
target 1018
]
edge [
source 601
target 2027
]
edge [
source 601
target 2887
]
edge [
source 601
target 3109
]
edge [
source 602
target 1881
]
edge [
source 602
target 2828
]
edge [
source 602
target 3440
]
edge [
source 602
target 3669
]
edge [
source 603
target 1896
]
edge [
source 603
target 2207
]
edge [
source 603
target 2856
]
edge [
source 604
target 198
]
edge [
source 604
target 1851
]
edge [
source 604
target 2163
]
edge [
source 604
target 2291
]
edge [
source 604
target 3261
]
edge [
source 605
target 298
]
edge [
source 605
target 402
]
edge [
source 606
target 2682
]
edge [
source 607
target 443
]
edge [
source 607
target 2030
]
edge [
source 607
target 2141
]
edge [
source 607
target 2470
]
edge [
source 608
target 812
]
edge [
source 608
target 1560
]
edge [
source 608
target 3602
]
edge [
source 609
target 996
]
edge [
source 610
target 1451
]
edge [
source 610
target 3978
]
edge [
source 611
target 1251
]
edge [
source 611
target 3053
]
edge [
source 611
target 3700
]
edge [
source 612
target 136
]
edge [
source 612
target 828
]
edge [
source 612
target 862
]
edge [
source 612
target 1359
]
edge [
source 612
target 1460
]
edge [
source 613
target 508
]
edge [
source 613
target 784
]
edge [
source 613
target 803
]
edge [
source 613
target 1065
]
edge [
source 613
target 1074
]
edge [
source 613
target 1136
]
edge [
source 613
target 1969
]
edge [
source 613
target 3157
]
edge [
source 613
target 3252
]
edge [
source 614
target 975
]
edge [
source 614
target 2690
]
edge [
source 614
target 3013
]
edge [
source 614
target 3443
]
edge [
source 615
target 1364
]
edge [
source 615
target 2468
]
edge [
source 615
target 2632
]
edge [
source 616
target 556
]
edge [
source 616
target 877
]
edge [
source 616
target 2599
]
edge [
source 616
target 3603
]
edge [
source 616
target 3907
]
edge [
source 617
target 843
]
edge [
source 617
target 859
]
edge [
source 617
target 1655
]
edge [
source 617
target 3727
]
edge [
source 619
target 623
]
edge [
source 619
target 818
]
edge [
source 619
target 1052
]
edge [
source 619
target 1408
]
edge [
source 619
target 2355
]
edge [
source 619
target 2579
]
edge [
source 619
target 3561
]
edge [
source 620
target 503
]
edge [
source 620
target 1525
]
edge [
source 620
target 3031
]
edge [
source 620
target 3549
]
edge [
source 620
target 3904
]
edge [
source 621
target 911
]
edge [
source 621
target 1197
]
edge [
source 621
target 1610
]
edge [
source 621
target 1844
]
edge [
source 622
target 234
]
edge [
source 622
target 1541
]
edge [
source 622
target 1739
]
edge [
source 623
target 669
]
edge [
source 623
target 703
]
edge [
source 623
target 837
]
edge [
source 623
target 1769
]
edge [
source 624
target 197
]
edge [
source 624
target 954
]
edge [
source 624
target 1741
]
edge [
source 625
target 767
]
edge [
source 625
target 1212
]
edge [
source 625
target 1382
]
edge [
source 627
target 1094
]
edge [
source 628
target 910
]
edge [
source 628
target 1551
]
edge [
source 628
target 3570
]
edge [
source 629
target 101
]
edge [
source 629
target 803
]
edge [
source 629
target 880
]
edge [
source 629
target 2431
]
edge [
source 629
target 2714
]
edge [
source 630
target 1620
]
edge [
source 630
target 1791
]
edge [
source 630
target 1794
]
edge [
source 630
target 1906
]
edge [
source 630
target 2350
]
edge [
source 631
target 3580
]
edge [
source 632
target 1792
]
edge [
source 632
target 3175
]
edge [
source 632
target 3707
]
edge [
source 633
target 766
]
edge [
source 633
target 992
]
edge [
source 633
target 1044
]
edge [
source 633
target 2385
]
edge [
source 634
target 2375
]
edge [
source 634
target 3199
]
edge [
source 635
target 1361
]
edge [
source 635
target 1401
]
edge [
source 636
target 1575
]
edge [
source 636
target 2789
]
edge [
source 637
target 1222
]
edge [
source 637
target 2807
]
edge [
source 637
target 2926
]
edge [
source 637
target 2951
]
edge [
source 637
target 3041
]
edge [
source 637
target 3157
]
edge [
source 637
target 3459
]
edge [
source 638
target 235
]
edge [
source 638
target 3490
]
edge [
source 638
target 3712
]
edge [
source 638
target 3777
]
edge [
source 639
target 1186
]
edge [
source 639
target 1348
]
edge [
source 639
target 2818
]
edge [
source 639
target 3414
]
edge [
source 640
target 841
]
edge [
source 640
target 1211
]
edge [
source 640
target 1389
]
edge [
source 640
target 1628
]
edge [
source 641
target 1914
]
edge [
source 642
target 161
]
edge [
source 642
target 510
]
edge [
source 642
target 769
]
edge [
source 642
target 988
]
edge [
source 642
target 1884
]
edge [
source 642
target 3174
]
edge [
source 642
target 3913
]
edge [
source 643
target 1150
]
edge [
source 643
target 1182
]
edge [
source 643
target 1445
]
edge [
source 643
target 1638
]
edge [
source 643
target 2868
]
edge [
source 643
target 2933
]
edge [
source 643
target 2996
]
edge [
source 643
target 3015
]
edge [
source 643
target 3977
]
edge [
source 644
target 655
]
edge [
source 644
target 1647
]
edge [
source 644
target 1965
]
edge [
source 644
target 2854
]
edge [
source 644
target 2923
]
edge [
source 645
target 3524
]
edge [
source 645
target 3787
]
edge [
source 646
target 939
]
edge [
source 646
target 1410
]
edge [
source 646
target 1677
]
edge [
source 646
target 3170
]
edge [
source 647
target 833
]
edge [
source 648
target 3299
]
edge [
source 649
target 2005
]
edge [
source 649
target 2319
]
edge [
source 649
target 3605
]
edge [
source 649
target 3763
]
edge [
source 650
target 1253
]
edge [
source 651
target 2759
]
edge [
source 651
target 2928
]
edge [
source 651
target 3236
]
edge [
source 651
target 3582
]
edge [
source 651
target 3739
]
edge [
source 652
target 740
]
edge [
source 652
target 1209
]
edge [
source 652
target 1474
]
edge [
source 652
target 1668
]
edge [
source 653
target 736
]
edge [
source 653
target 1199
]
edge [
source 653
target 2200
]
edge [
source 653
target 3739
]
edge [
source 653
target 3874
]
edge [
source 654
target 564
]
edge [
source 654
target 1607
]
edge [
source 654
target 3341
]
edge [
source 654
target 3851
]
edge [
source 655
target 978
]
edge [
source 655
target 1232
]
edge [
source 655
target 3256
]
edge [
source 656
target 789
]
edge [
source 656
target 1487
]
edge [
source 656
target 1727
]
edge [
source 656
target 2264
]
edge [
source 656
target 2985
]
edge [
source 657
target 1447
]
edge [
source 657
target 1985
]
edge [
source 657
target 2323
]
edge [
source 657
target 3295
]
edge [
source 657
target 3831
]
edge [
source 658
target 1213
]
edge [
source 658
target 1221
]
edge [
source 658
target 1581
]
edge [
source 659
target 3434
]
edge [
source 660
target 1058
]
edge [
source 660
target 1121
]
edge [
source 660
target 1735
]
edge [
source 660
target 1897
]
edge [
source 661
target 710
]
edge [
source 661
target 720
]
edge [
source 661
target 1151
]
edge [
source 661
target 1686
]
edge [
source 661
target 2050
]
edge [
source 661
target 2495
]
edge [
source 661
target 3348
]
edge [
source 662
target 773
]
edge [
source 662
target 2136
]
edge [
source 663
target 362
]
edge [
source 663
target 1038
]
edge [
source 663
target 3055
]
edge [
source 664
target 2701
]
edge [
source 664
target 3035
]
edge [
source 664
target 3661
]
edge [
source 665
target 851
]
edge [
source 665
target 917
]
edge [
source 665
target 1505
]
edge [
source 665
target 3085
]
edge [
source 666
target 1985
]
edge [
source 666
target 2502
]
edge [
source 666
target 3332
]
edge [
source 666
target 3925
]
edge [
source 667
target 2275
]
edge [
source 668
target 477
]
edge [
source 668
target 2041
]
edge [
source 668
target 3390
]
edge [
source 668
target 3549
]
edge [
source 669
target 1010
]
edge [
source 669
target 1204
]
edge [
source 669
target 2453
]
edge [
source 669
target 2950
]
edge [
source 669
target 3023
]
edge [
source 670
target 891
]
edge [
source 670
target 3139
]
edge [
source 670
target 3439
]
edge [
source 670
target 3482
]
edge [
source 671
target 620
]
edge [
source 671
target 1128
]
edge [
source 671
target 2018
]
edge [
source 671
target 2112
]
edge [
source 672
target 857
]
edge [
source 672
target 1735
]
edge [
source 672
target 1803
]
edge [
source 673
target 342
]
edge [
source 673
target 490
]
edge [
source 673
target 1123
]
edge [
source 673
target 1230
]
edge [
source 674
target 1308
]
edge [
source 674
target 3692
]
edge [
source 675
target 966
]
edge [
source 675
target 2154
]
edge [
source 675
target 2267
]
edge [
source 675
target 3204
]
edge [
source 675
target 3231
]
edge [
source 675
target 3824
]
edge [
source 676
target 249
]
edge [
source 676
target 694
]
edge [
source 676
target 2614
]
edge [
source 676
target 2797
]
edge [
source 676
target 2849
]
edge [
source 677
target 92
]
edge [
source 677
target 156
]
edge [
source 677
target 534
]
edge [
source 677
target 552
]
edge [
source 677
target 3026
]
edge [
source 678
target 971
]
edge [
source 678
target 1291
]
edge [
source 678
target 1344
]
edge [
source 678
target 2414
]
edge [
source 678
target 2634
]
edge [
source 679
target 696
]
edge [
source 679
target 1313
]
edge [
source 679
target 2522
]
edge [
source 679
target 2887
]
edge [
source 679
target 3228
]
edge [
source 680
target 205
]
edge [
source 680
target 3650
]
edge [
source 681
target 1367
]
edge [
source 681
target 3158
]
edge [
source 681
target 3232
]
edge [
source 682
target 690
]
edge [
source 682
target 1318
]
edge [
source 682
target 1398
]
edge [
source 682
target 3072
]
edge [
source 682
target 3245
]
edge [
source 683
target 425
]
edge [
source 683
target 1003
]
edge [
source 683
target 1880
]
edge [
source 683
target 1992
]
edge [
source 683
target 2707
]
edge [
source 684
target 824
]
edge [
source 684
target 1636
]
edge [
source 684
target 2202
]
edge [
source 684
target 2288
]
edge [
source 684
target 3277
]
edge [
source 685
target 1361
]
edge [
source 685
target 1555
]
edge [
source 686
target 331
]
edge [
source 687
target 716
]
edge [
source 687
target 1501
]
edge [
source 687
target 1773
]
edge [
source 688
target 929
]
edge [
source 688
target 2447
]
edge [
source 688
target 2858
]
edge [
source 689
target 3030
]
edge [
source 689
target 3198
]
edge [
source 690
target 111
]
edge [
source 690
target 1351
]
edge [
source 690
target 1824
]
edge [
source 691
target 3176
]
edge [
source 692
target 1462
]
edge [
source 692
target 1645
]
edge [
source 693
target 272
]
edge [
source 693
target 398
]
edge [
source 693
target 1152
]
edge [
source 693
target 1579
]
edge [
source 693
target 2162
]
edge [
source 694
target 1397
]
edge [
source 694
target 1482
]
edge [
source 694
target 2182
]
edge [
source 694
target 2758
]
edge [
source 695
target 2794
]
edge [
source 695
target 3266
]
edge [
source 696
target 26
]
edge [
source 696
target 112
]
edge [
source 696
target 728
]
edge [
source 696
target 2945
]
edge [
source 696
target 3616
]
edge [
source 697
target 747
]
edge [
source 697
target 2074
]
edge [
source 698
target 993
]
edge [
source 698
target 1842
]
edge [
source 698
target 3800
]
edge [
source 699
target 36
]
edge [
source 699
target 2736
]
edge [
source 699
target 3010
]
edge [
source 699
target 3082
]
edge [
source 700
target 393
]
edge [
source 700
target 2094
]
edge [
source 701
target 732
]
edge [
source 701
target 801
]
edge [
source 701
target 813
]
edge [
source 701
target 2729
]
edge [
source 701
target 3043
]
edge [
source 702
target 31
]
edge [
source 702
target 1727
]
edge [
source 702
target 1762
]
edge [
source 703
target 2731
]
edge [
source 703
target 2761
]
edge [
source 704
target 912
]
edge [
source 704
target 1682
]
edge [
source 704
target 2409
]
edge [
source 704
target 3455
]
edge [
source 705
target 1571
]
edge [
source 705
target 1951
]
edge [
source 705
target 2609
]
edge [
source 705
target 2636
]
edge [
source 705
target 3035
]
edge [
source 706
target 1840
]
edge [
source 706
target 1875
]
edge [
source 706
target 2183
]
edge [
source 706
target 3745
]
edge [
source 707
target 1908
]
edge [
source 707
target 2375
]
edge [
source 708
target 1311
]
edge [
source 708
target 2868
]
edge [
source 709
target 1601
]
edge [
source 710
target 831
]
edge [
source 710
target 1194
]
edge [
source 711
target 468
]
edge [
source 711
target 1589
]
edge [
source 711
target 1664
]
edge [
source 711
target 1828
]
edge [
source 712
target 482
]
edge [
source 712
target 572
]
edge [
source 712
target 905
]
edge [
source 712
target 1759
]
edge [
source 712
target 1937
]
edge [
source 712
target 3136
]
edge [
source 713
target 2030
]
edge [
source 713
target 2906
]
edge [
source 713
target 3033
]
edge [
source 714
target 1142
]
edge [
source 714
target 1195
]
edge [
source 714
target 1419
]
edge [
source 714
target 2316
]
edge [
source 714
target 2348
]
edge [
source 714
target 3127
]
edge [
source 715
target 354
]
edge [
source 715
target 826
]
edge [
source 715
target 1169
]
edge [
source 716
target 1247
]
edge [
source 716
target 1261
]
edge [
source 716
target 2998
]
edge [
source 716
target 3664
]
edge [
source 717
target 2806
]
edge [
source 717
target 3291
]
edge [
source 717
target 3377
]
edge [
source 717
target 3774
]
edge [
source 718
target 1061
]
edge [
source 718
target 1636
]
edge [
source 718
target 1655
]
edge [
source 719
target 266
]
edge [
source 719
target 1099
]
edge [
source 719
target 1622
]
edge [
source 719
target 2348
]
edge [
source 719
target 2440
]
edge [
source 719
target 3353
]
edge [
source 720
target 869
]
edge [
source 721
target 926
]
edge [
source 721
target 2078
]
edge [
source 722
target 1949
]
edge [
source 722
target 2640
]
edge [
source 722
target 2941
]
edge [
source 723
target 1489
]
edge [
source 723
target 1614
]
edge [
source 723
target 2338
]
edge [
source 723
target 2828
]
edge [
source 725
target 1322
]
edge [
source 725
target 1619
]
edge [
source 725
target 1754
]
edge [
source 726
target 1234
]
edge [
source 726
target 1728
]
edge [
source 726
target 2685
]
edge [
source 727
target 1342
]
edge [
source 727
target 3249
]
edge [
source 727
target 3448
]
edge [
source 728
target 362
]
edge [
source 728
target 712
]
edge [
source 728
target 802
]
edge [
source 728
target 2672
]
edge [
source 729
target 875
]
edge [
source 729
target 1263
]
edge [
source 729
target 2616
]
edge [
source 730
target 669
]
edge [
source 730
target 1235
]
edge [
source 730
target 2565
]
edge [
source 730
target 3226
]
edge [
source 730
target 3835
]
edge [
source 731
target 1377
]
edge [
source 731
target 2209
]
edge [
source 731
target 2267
]
edge [
source 731
target 2755
]
edge [
source 732
target 2817
]
edge [
source 732
target 3122
]
edge [
source 732
target 3550
]
edge [
source 733
target 779
]
edge [
source 733
target 842
]
edge [
source 733
target 1326
]
edge [
source 733
target 3130
]
edge [
source 733
target 3334
]
edge [
source 734
target 676
]
edge [
source 734
target 1164
]
edge [
source 734
target 1553
]
edge [
source 735
target 171
]
edge [
source 735
target 194
]
edge [
source 735
target 861
]
edge [
source 735
target 1070
]
edge [
source 735
target 1085
]
edge [
source 735
target 1279
]
edge [
source 735
target 1369
]
edge [
source 735
target 2605
]
edge [
source 736
target 2645
]
edge [
source 736
target 3186
]
edge [
source 736
target 3572
]
edge [
source 736
target 3887
]
edge [
source 737
target 730
]
edge [
source 737
target 845
]
edge [
source 737
target 1371
]
edge [
source 737
target 1718
]
edge [
source 738
target 1097
]
edge [
source 738
target 1382
]
edge [
source 738
target 2110
]
edge [
source 738
target 2711
]
edge [
source 738
target 2924
]
edge [
source 739
target 1040
]
edge [
source 739
target 1365
]
edge [
source 739
target 2549
]
edge [
source 739
target 2584
]
edge [
source 739
target 2716
]
edge [
source 739
target 2776
]
edge [
source 740
target 742
]
edge [
source 740
target 743
]
edge [
source 740
target 980
]
edge [
source 740
target 2116
]
edge [
source 741
target 47
]
edge [
source 741
target 3549
]
edge [
source 742
target 3349
]
edge [
source 742
target 3617
]
edge [
source 743
target 507
]
edge [
source 743
target 1399
]
edge [
source 743
target 1902
]
edge [
source 743
target 3540
]
edge [
source 744
target 766
]
edge [
source 745
target 1109
]
edge [
source 745
target 2890
]
edge [
source 745
target 2937
]
edge [
source 745
target 3024
]
edge [
source 746
target 964
]
edge [
source 746
target 1008
]
edge [
source 746
target 3376
]
edge [
source 747
target 808
]
edge [
source 747
target 835
]
edge [
source 747
target 850
]
edge [
source 747
target 1967
]
edge [
source 747
target 2216
]
edge [
source 747
target 3053
]
edge [
source 747
target 3944
]
edge [
source 748
target 867
]
edge [
source 748
target 1225
]
edge [
source 748
target 1559
]
edge [
source 748
target 1688
]
edge [
source 748
target 3798
]
edge [
source 749
target 1472
]
edge [
source 749
target 1770
]
edge [
source 749
target 2193
]
edge [
source 749
target 2556
]
edge [
source 749
target 3165
]
edge [
source 749
target 3354
]
edge [
source 750
target 1747
]
edge [
source 750
target 3726
]
edge [
source 751
target 1647
]
edge [
source 751
target 2168
]
edge [
source 751
target 2460
]
edge [
source 751
target 3163
]
edge [
source 751
target 3892
]
edge [
source 752
target 35
]
edge [
source 752
target 1050
]
edge [
source 752
target 1814
]
edge [
source 752
target 3069
]
edge [
source 753
target 947
]
edge [
source 753
target 1229
]
edge [
source 753
target 1300
]
edge [
source 753
target 1758
]
edge [
source 753
target 3597
]
edge [
source 753
target 3628
]
edge [
source 754
target 976
]
edge [
source 754
target 1020
]
edge [
source 754
target 1165
]
edge [
source 754
target 2040
]
edge [
source 754
target 2755
]
edge [
source 755
target 192
]
edge [
source 755
target 971
]
edge [
source 755
target 2714
]
edge [
source 756
target 493
]
edge [
source 756
target 1502
]
edge [
source 756
target 2667
]
edge [
source 756
target 2987
]
edge [
source 756
target 3069
]
edge [
source 757
target 1969
]
edge [
source 757
target 2841
]
edge [
source 757
target 3179
]
edge [
source 758
target 841
]
edge [
source 758
target 1055
]
edge [
source 758
target 1136
]
edge [
source 758
target 1252
]
edge [
source 758
target 1576
]
edge [
source 759
target 956
]
edge [
source 759
target 3209
]
edge [
source 760
target 936
]
edge [
source 760
target 1557
]
edge [
source 760
target 2105
]
edge [
source 760
target 2138
]
edge [
source 760
target 2184
]
edge [
source 761
target 13
]
edge [
source 761
target 805
]
edge [
source 761
target 1163
]
edge [
source 761
target 1181
]
edge [
source 761
target 1362
]
edge [
source 761
target 1482
]
edge [
source 761
target 1518
]
edge [
source 761
target 1954
]
edge [
source 761
target 2868
]
edge [
source 761
target 3711
]
edge [
source 761
target 3756
]
edge [
source 762
target 223
]
edge [
source 762
target 2256
]
edge [
source 762
target 2526
]
edge [
source 763
target 1518
]
edge [
source 763
target 1617
]
edge [
source 763
target 1743
]
edge [
source 763
target 1975
]
edge [
source 763
target 2288
]
edge [
source 763
target 3933
]
edge [
source 764
target 839
]
edge [
source 764
target 1749
]
edge [
source 764
target 2994
]
edge [
source 764
target 3962
]
edge [
source 765
target 1800
]
edge [
source 765
target 2444
]
edge [
source 766
target 1783
]
edge [
source 766
target 2206
]
edge [
source 766
target 2561
]
edge [
source 766
target 3357
]
edge [
source 767
target 1993
]
edge [
source 767
target 2945
]
edge [
source 767
target 3895
]
edge [
source 768
target 924
]
edge [
source 768
target 1596
]
edge [
source 769
target 1215
]
edge [
source 769
target 2170
]
edge [
source 769
target 3241
]
edge [
source 770
target 2258
]
edge [
source 771
target 342
]
edge [
source 771
target 1024
]
edge [
source 771
target 1096
]
edge [
source 771
target 1343
]
edge [
source 771
target 1466
]
edge [
source 771
target 2130
]
edge [
source 771
target 3926
]
edge [
source 772
target 1798
]
edge [
source 772
target 2557
]
edge [
source 772
target 3108
]
edge [
source 773
target 1128
]
edge [
source 773
target 1746
]
edge [
source 773
target 2835
]
edge [
source 774
target 767
]
edge [
source 774
target 836
]
edge [
source 775
target 2455
]
edge [
source 775
target 2618
]
edge [
source 775
target 3112
]
edge [
source 776
target 763
]
edge [
source 776
target 2405
]
edge [
source 777
target 1030
]
edge [
source 777
target 1681
]
edge [
source 777
target 1852
]
edge [
source 777
target 2279
]
edge [
source 777
target 3318
]
edge [
source 778
target 498
]
edge [
source 778
target 860
]
edge [
source 778
target 2083
]
edge [
source 779
target 3278
]
edge [
source 780
target 415
]
edge [
source 780
target 890
]
edge [
source 780
target 2540
]
edge [
source 781
target 874
]
edge [
source 781
target 1686
]
edge [
source 781
target 1718
]
edge [
source 781
target 1996
]
edge [
source 782
target 659
]
edge [
source 782
target 721
]
edge [
source 782
target 1152
]
edge [
source 782
target 1778
]
edge [
source 782
target 2939
]
edge [
source 782
target 3579
]
edge [
source 783
target 823
]
edge [
source 783
target 1374
]
edge [
source 783
target 1583
]
edge [
source 783
target 3062
]
edge [
source 784
target 2114
]
edge [
source 784
target 2582
]
edge [
source 785
target 1612
]
edge [
source 785
target 2066
]
edge [
source 785
target 2067
]
edge [
source 785
target 2275
]
edge [
source 786
target 224
]
edge [
source 786
target 3741
]
edge [
source 787
target 450
]
edge [
source 787
target 975
]
edge [
source 787
target 1023
]
edge [
source 787
target 1849
]
edge [
source 787
target 2651
]
edge [
source 788
target 896
]
edge [
source 788
target 1105
]
edge [
source 788
target 1756
]
edge [
source 788
target 2716
]
edge [
source 788
target 3346
]
edge [
source 789
target 264
]
edge [
source 789
target 287
]
edge [
source 789
target 866
]
edge [
source 789
target 1241
]
edge [
source 789
target 1787
]
edge [
source 789
target 1854
]
edge [
source 789
target 2148
]
edge [
source 789
target 2533
]
edge [
source 789
target 2969
]
edge [
source 789
target 3477
]
edge [
source 790
target 522
]
edge [
source 790
target 1727
]
edge [
source 790
target 2238
]
edge [
source 790
target 3593
]
edge [
source 792
target 1118
]
edge [
source 792
target 1631
]
edge [
source 793
target 639
]
edge [
source 793
target 866
]
edge [
source 793
target 1114
]
edge [
source 793
target 1647
]
edge [
source 794
target 1269
]
edge [
source 794
target 1461
]
edge [
source 794
target 2196
]
edge [
source 794
target 2295
]
edge [
source 794
target 3012
]
edge [
source 795
target 355
]
edge [
source 795
target 886
]
edge [
source 795
target 989
]
edge [
source 795
target 1356
]
edge [
source 795
target 1751
]
edge [
source 796
target 44
]
edge [
source 796
target 150
]
edge [
source 796
target 3255
]
edge [
source 796
target 3497
]
edge [
source 796
target 3632
]
edge [
source 796
target 3900
]
edge [
source 797
target 1829
]
edge [
source 797
target 2276
]
edge [
source 797
target 3648
]
edge [
source 798
target 1047
]
edge [
source 798
target 1930
]
edge [
source 798
target 3352
]
edge [
source 798
target 3499
]
edge [
source 798
target 3778
]
edge [
source 798
target 3976
]
edge [
source 799
target 1661
]
edge [
source 799
target 2218
]
edge [
source 799
target 2533
]
edge [
source 799
target 2850
]
edge [
source 799
target 3160
]
edge [
source 800
target 14
]
edge [
source 800
target 849
]
edge [
source 800
target 1774
]
edge [
source 800
target 3131
]
edge [
source 800
target 3833
]
edge [
source 801
target 1082
]
edge [
source 801
target 2180
]
edge [
source 801
target 3678
]
edge [
source 802
target 659
]
edge [
source 802
target 1054
]
edge [
source 802
target 2053
]
edge [
source 802
target 3734
]
edge [
source 803
target 101
]
edge [
source 803
target 1319
]
edge [
source 803
target 1586
]
edge [
source 803
target 2057
]
edge [
source 803
target 3055
]
edge [
source 804
target 668
]
edge [
source 804
target 3694
]
edge [
source 805
target 140
]
edge [
source 805
target 429
]
edge [
source 805
target 1882
]
edge [
source 805
target 2772
]
edge [
source 805
target 3043
]
edge [
source 805
target 3994
]
edge [
source 806
target 569
]
edge [
source 806
target 742
]
edge [
source 806
target 1114
]
edge [
source 806
target 2329
]
edge [
source 806
target 2982
]
edge [
source 806
target 3187
]
edge [
source 807
target 1635
]
edge [
source 807
target 2094
]
edge [
source 807
target 2697
]
edge [
source 808
target 1349
]
edge [
source 808
target 1794
]
edge [
source 808
target 2393
]
edge [
source 809
target 878
]
edge [
source 809
target 1072
]
edge [
source 810
target 1043
]
edge [
source 810
target 1138
]
edge [
source 810
target 1262
]
edge [
source 810
target 1628
]
edge [
source 810
target 2148
]
edge [
source 810
target 2312
]
edge [
source 810
target 2435
]
edge [
source 810
target 3135
]
edge [
source 811
target 1602
]
edge [
source 811
target 2437
]
edge [
source 812
target 909
]
edge [
source 812
target 1034
]
edge [
source 812
target 2354
]
edge [
source 813
target 304
]
edge [
source 813
target 401
]
edge [
source 813
target 1411
]
edge [
source 814
target 256
]
edge [
source 814
target 284
]
edge [
source 814
target 940
]
edge [
source 816
target 1140
]
edge [
source 816
target 3478
]
edge [
source 816
target 3698
]
edge [
source 817
target 1115
]
edge [
source 817
target 1189
]
edge [
source 817
target 1447
]
edge [
source 817
target 1819
]
edge [
source 817
target 2265
]
edge [
source 817
target 2295
]
edge [
source 817
target 2834
]
edge [
source 817
target 3634
]
edge [
source 818
target 229
]
edge [
source 818
target 798
]
edge [
source 818
target 968
]
edge [
source 818
target 1003
]
edge [
source 818
target 1963
]
edge [
source 818
target 3918
]
edge [
source 818
target 3942
]
edge [
source 818
target 3947
]
edge [
source 819
target 1084
]
edge [
source 819
target 1191
]
edge [
source 819
target 1804
]
edge [
source 819
target 2112
]
edge [
source 819
target 3648
]
edge [
source 820
target 955
]
edge [
source 820
target 967
]
edge [
source 821
target 15
]
edge [
source 821
target 3026
]
edge [
source 821
target 3079
]
edge [
source 821
target 3593
]
edge [
source 822
target 2160
]
edge [
source 822
target 3595
]
edge [
source 822
target 3639
]
edge [
source 823
target 1742
]
edge [
source 824
target 827
]
edge [
source 824
target 1499
]
edge [
source 824
target 1640
]
edge [
source 824
target 2501
]
edge [
source 825
target 869
]
edge [
source 825
target 1638
]
edge [
source 825
target 1760
]
edge [
source 825
target 2161
]
edge [
source 825
target 3945
]
edge [
source 826
target 1455
]
edge [
source 826
target 1568
]
edge [
source 827
target 958
]
edge [
source 827
target 2017
]
edge [
source 827
target 2503
]
edge [
source 828
target 1059
]
edge [
source 828
target 1117
]
edge [
source 828
target 1165
]
edge [
source 828
target 1782
]
edge [
source 829
target 885
]
edge [
source 829
target 1033
]
edge [
source 829
target 1415
]
edge [
source 829
target 1714
]
edge [
source 829
target 2624
]
edge [
source 830
target 972
]
edge [
source 830
target 2957
]
edge [
source 831
target 2328
]
edge [
source 832
target 2507
]
edge [
source 833
target 2277
]
edge [
source 833
target 2752
]
edge [
source 834
target 1246
]
edge [
source 834
target 1290
]
edge [
source 834
target 1387
]
edge [
source 834
target 1767
]
edge [
source 834
target 3569
]
edge [
source 834
target 3855
]
edge [
source 835
target 1746
]
edge [
source 835
target 3052
]
edge [
source 835
target 3435
]
edge [
source 835
target 3621
]
edge [
source 836
target 1144
]
edge [
source 836
target 3019
]
edge [
source 836
target 3605
]
edge [
source 837
target 1329
]
edge [
source 837
target 1356
]
edge [
source 837
target 3234
]
edge [
source 837
target 3498
]
edge [
source 837
target 3764
]
edge [
source 838
target 1386
]
edge [
source 838
target 1505
]
edge [
source 838
target 1968
]
edge [
source 838
target 2639
]
edge [
source 839
target 1435
]
edge [
source 839
target 1709
]
edge [
source 839
target 3270
]
edge [
source 840
target 1245
]
edge [
source 840
target 1342
]
edge [
source 840
target 1544
]
edge [
source 840
target 2844
]
edge [
source 840
target 3457
]
edge [
source 841
target 769
]
edge [
source 841
target 3122
]
edge [
source 841
target 3607
]
edge [
source 842
target 1280
]
edge [
source 842
target 2164
]
edge [
source 842
target 2427
]
edge [
source 842
target 2604
]
edge [
source 843
target 1696
]
edge [
source 843
target 2284
]
edge [
source 843
target 2986
]
edge [
source 843
target 3321
]
edge [
source 844
target 931
]
edge [
source 844
target 1093
]
edge [
source 844
target 1301
]
edge [
source 844
target 3164
]
edge [
source 844
target 3658
]
edge [
source 845
target 2525
]
edge [
source 846
target 838
]
edge [
source 846
target 877
]
edge [
source 846
target 3421
]
edge [
source 847
target 112
]
edge [
source 847
target 1100
]
edge [
source 847
target 1319
]
edge [
source 847
target 1351
]
edge [
source 847
target 1558
]
edge [
source 847
target 2165
]
edge [
source 847
target 3060
]
edge [
source 848
target 2536
]
edge [
source 848
target 2735
]
edge [
source 848
target 3990
]
edge [
source 849
target 2164
]
edge [
source 849
target 3658
]
edge [
source 850
target 907
]
edge [
source 850
target 951
]
edge [
source 850
target 1381
]
edge [
source 850
target 1770
]
edge [
source 851
target 1094
]
edge [
source 853
target 2080
]
edge [
source 853
target 3783
]
edge [
source 854
target 2306
]
edge [
source 854
target 2810
]
edge [
source 855
target 1119
]
edge [
source 855
target 1190
]
edge [
source 855
target 1301
]
edge [
source 855
target 1932
]
edge [
source 856
target 453
]
edge [
source 856
target 1371
]
edge [
source 856
target 2975
]
edge [
source 856
target 3335
]
edge [
source 858
target 345
]
edge [
source 858
target 2121
]
edge [
source 858
target 3833
]
edge [
source 859
target 1562
]
edge [
source 859
target 1715
]
edge [
source 859
target 2495
]
edge [
source 859
target 2908
]
edge [
source 859
target 3166
]
edge [
source 860
target 1539
]
edge [
source 861
target 1562
]
edge [
source 861
target 1592
]
edge [
source 862
target 1138
]
edge [
source 862
target 1395
]
edge [
source 862
target 2518
]
edge [
source 863
target 703
]
edge [
source 863
target 1046
]
edge [
source 863
target 2320
]
edge [
source 864
target 1763
]
edge [
source 865
target 1072
]
edge [
source 865
target 2353
]
edge [
source 865
target 2711
]
edge [
source 865
target 3021
]
edge [
source 865
target 3167
]
edge [
source 866
target 1554
]
edge [
source 866
target 2822
]
edge [
source 866
target 3219
]
edge [
source 866
target 3614
]
edge [
source 867
target 1633
]
edge [
source 867
target 2766
]
edge [
source 867
target 2779
]
edge [
source 867
target 3984
]
edge [
source 868
target 1392
]
edge [
source 868
target 1505
]
edge [
source 868
target 1651
]
edge [
source 868
target 2010
]
edge [
source 868
target 2620
]
edge [
source 868
target 3309
]
edge [
source 868
target 3877
]
edge [
source 869
target 1370
]
edge [
source 869
target 1572
]
edge [
source 870
target 1289
]
edge [
source 870
target 2149
]
edge [
source 870
target 2271
]
edge [
source 871
target 453
]
edge [
source 871
target 2088
]
edge [
source 871
target 3005
]
edge [
source 872
target 547
]
edge [
source 873
target 167
]
edge [
source 873
target 935
]
edge [
source 873
target 2043
]
edge [
source 873
target 3315
]
edge [
source 874
target 1604
]
edge [
source 874
target 1989
]
edge [
source 874
target 2398
]
edge [
source 874
target 2928
]
edge [
source 875
target 2133
]
edge [
source 875
target 2162
]
edge [
source 875
target 2739
]
edge [
source 875
target 2959
]
edge [
source 875
target 3003
]
edge [
source 876
target 772
]
edge [
source 876
target 2715
]
edge [
source 876
target 3070
]
edge [
source 877
target 3086
]
edge [
source 878
target 910
]
edge [
source 879
target 1961
]
edge [
source 879
target 2174
]
edge [
source 879
target 2320
]
edge [
source 880
target 655
]
edge [
source 880
target 897
]
edge [
source 880
target 3619
]
edge [
source 881
target 1332
]
edge [
source 881
target 1834
]
edge [
source 882
target 2036
]
edge [
source 882
target 2337
]
edge [
source 882
target 3046
]
edge [
source 882
target 3311
]
edge [
source 882
target 3725
]
edge [
source 883
target 727
]
edge [
source 883
target 970
]
edge [
source 883
target 1490
]
edge [
source 883
target 2367
]
edge [
source 884
target 1433
]
edge [
source 885
target 923
]
edge [
source 885
target 1040
]
edge [
source 885
target 1200
]
edge [
source 885
target 1765
]
edge [
source 886
target 144
]
edge [
source 886
target 593
]
edge [
source 886
target 905
]
edge [
source 886
target 1830
]
edge [
source 886
target 1927
]
edge [
source 886
target 2777
]
edge [
source 886
target 3416
]
edge [
source 887
target 608
]
edge [
source 887
target 1075
]
edge [
source 887
target 1306
]
edge [
source 887
target 1747
]
edge [
source 887
target 2176
]
edge [
source 887
target 3328
]
edge [
source 887
target 3921
]
edge [
source 888
target 71
]
edge [
source 888
target 178
]
edge [
source 888
target 902
]
edge [
source 888
target 906
]
edge [
source 888
target 1493
]
edge [
source 888
target 2406
]
edge [
source 888
target 2709
]
edge [
source 888
target 2976
]
edge [
source 889
target 1257
]
edge [
source 889
target 1374
]
edge [
source 889
target 1992
]
edge [
source 889
target 2761
]
edge [
source 889
target 3595
]
edge [
source 890
target 68
]
edge [
source 890
target 3493
]
edge [
source 891
target 1790
]
edge [
source 892
target 760
]
edge [
source 892
target 3292
]
edge [
source 893
target 639
]
edge [
source 893
target 3821
]
edge [
source 894
target 127
]
edge [
source 894
target 1330
]
edge [
source 894
target 2645
]
edge [
source 894
target 3170
]
edge [
source 895
target 1346
]
edge [
source 895
target 2405
]
edge [
source 895
target 2719
]
edge [
source 896
target 727
]
edge [
source 896
target 3531
]
edge [
source 897
target 904
]
edge [
source 897
target 2412
]
edge [
source 897
target 2932
]
edge [
source 897
target 3888
]
edge [
source 898
target 828
]
edge [
source 898
target 2749
]
edge [
source 898
target 3699
]
edge [
source 899
target 1117
]
edge [
source 899
target 1751
]
edge [
source 900
target 400
]
edge [
source 900
target 1062
]
edge [
source 900
target 1067
]
edge [
source 901
target 925
]
edge [
source 902
target 283
]
edge [
source 902
target 590
]
edge [
source 902
target 2047
]
edge [
source 902
target 2189
]
edge [
source 902
target 3505
]
edge [
source 902
target 3948
]
edge [
source 903
target 1387
]
edge [
source 903
target 2035
]
edge [
source 903
target 3539
]
edge [
source 903
target 3549
]
edge [
source 904
target 1098
]
edge [
source 904
target 1155
]
edge [
source 904
target 1628
]
edge [
source 904
target 1953
]
edge [
source 904
target 3391
]
edge [
source 905
target 1037
]
edge [
source 905
target 2323
]
edge [
source 905
target 3724
]
edge [
source 905
target 3730
]
edge [
source 906
target 442
]
edge [
source 906
target 861
]
edge [
source 906
target 898
]
edge [
source 906
target 2774
]
edge [
source 907
target 1031
]
edge [
source 907
target 2379
]
edge [
source 907
target 3106
]
edge [
source 907
target 3827
]
edge [
source 908
target 1126
]
edge [
source 908
target 1700
]
edge [
source 908
target 2686
]
edge [
source 908
target 3156
]
edge [
source 909
target 1706
]
edge [
source 909
target 2540
]
edge [
source 910
target 951
]
edge [
source 910
target 1988
]
edge [
source 910
target 2182
]
edge [
source 910
target 3175
]
edge [
source 911
target 1131
]
edge [
source 911
target 2903
]
edge [
source 911
target 3183
]
edge [
source 911
target 3283
]
edge [
source 912
target 282
]
edge [
source 912
target 3336
]
edge [
source 912
target 3424
]
edge [
source 912
target 3721
]
edge [
source 913
target 1726
]
edge [
source 913
target 1751
]
edge [
source 913
target 3873
]
edge [
source 914
target 1259
]
edge [
source 914
target 1341
]
edge [
source 914
target 1628
]
edge [
source 914
target 3421
]
edge [
source 914
target 3899
]
edge [
source 915
target 1083
]
edge [
source 915
target 1184
]
edge [
source 915
target 2178
]
edge [
source 915
target 2665
]
edge [
source 916
target 637
]
edge [
source 916
target 3209
]
edge [
source 916
target 3903
]
edge [
source 917
target 142
]
edge [
source 917
target 2229
]
edge [
source 918
target 1358
]
edge [
source 918
target 1498
]
edge [
source 919
target 1262
]
edge [
source 919
target 1872
]
edge [
source 920
target 716
]
edge [
source 920
target 2624
]
edge [
source 920
target 2981
]
edge [
source 920
target 3225
]
edge [
source 921
target 164
]
edge [
source 921
target 2603
]
edge [
source 921
target 2889
]
edge [
source 922
target 503
]
edge [
source 922
target 3001
]
edge [
source 922
target 3304
]
edge [
source 923
target 7
]
edge [
source 923
target 1015
]
edge [
source 923
target 3736
]
edge [
source 924
target 314
]
edge [
source 924
target 903
]
edge [
source 924
target 2994
]
edge [
source 925
target 1233
]
edge [
source 925
target 1370
]
edge [
source 925
target 1409
]
edge [
source 925
target 1839
]
edge [
source 926
target 937
]
edge [
source 927
target 317
]
edge [
source 927
target 2545
]
edge [
source 927
target 3251
]
edge [
source 928
target 1174
]
edge [
source 928
target 1733
]
edge [
source 928
target 2872
]
edge [
source 928
target 3431
]
edge [
source 929
target 1084
]
edge [
source 929
target 2242
]
edge [
source 930
target 665
]
edge [
source 930
target 2394
]
edge [
source 930
target 3081
]
edge [
source 930
target 3160
]
edge [
source 931
target 17
]
edge [
source 931
target 24
]
edge [
source 931
target 2825
]
edge [
source 931
target 3645
]
edge [
source 932
target 895
]
edge [
source 933
target 984
]
edge [
source 933
target 2069
]
edge [
source 933
target 2149
]
edge [
source 933
target 3855
]
edge [
source 933
target 3930
]
edge [
source 934
target 393
]
edge [
source 934
target 2349
]
edge [
source 934
target 3909
]
edge [
source 935
target 1278
]
edge [
source 935
target 2675
]
edge [
source 935
target 2680
]
edge [
source 935
target 3152
]
edge [
source 937
target 1320
]
edge [
source 937
target 1477
]
edge [
source 938
target 174
]
edge [
source 938
target 974
]
edge [
source 938
target 1332
]
edge [
source 938
target 2070
]
edge [
source 938
target 2559
]
edge [
source 939
target 1342
]
edge [
source 939
target 1446
]
edge [
source 939
target 1498
]
edge [
source 939
target 3548
]
edge [
source 940
target 2440
]
edge [
source 940
target 2599
]
edge [
source 941
target 1086
]
edge [
source 941
target 2783
]
edge [
source 942
target 127
]
edge [
source 943
target 229
]
edge [
source 943
target 262
]
edge [
source 943
target 543
]
edge [
source 943
target 1254
]
edge [
source 943
target 1685
]
edge [
source 943
target 3223
]
edge [
source 943
target 3224
]
edge [
source 944
target 280
]
edge [
source 944
target 1300
]
edge [
source 944
target 1891
]
edge [
source 944
target 3373
]
edge [
source 945
target 1416
]
edge [
source 945
target 1483
]
edge [
source 945
target 2615
]
edge [
source 945
target 3610
]
edge [
source 945
target 3624
]
edge [
source 946
target 1106
]
edge [
source 946
target 1309
]
edge [
source 946
target 2533
]
edge [
source 946
target 2737
]
edge [
source 947
target 72
]
edge [
source 947
target 638
]
edge [
source 947
target 1872
]
edge [
source 947
target 3390
]
edge [
source 948
target 2438
]
edge [
source 948
target 3641
]
edge [
source 949
target 634
]
edge [
source 949
target 2464
]
edge [
source 949
target 3255
]
edge [
source 950
target 1029
]
edge [
source 950
target 1503
]
edge [
source 950
target 1850
]
edge [
source 950
target 2059
]
edge [
source 950
target 2205
]
edge [
source 950
target 3855
]
edge [
source 951
target 147
]
edge [
source 951
target 654
]
edge [
source 951
target 1266
]
edge [
source 951
target 2621
]
edge [
source 952
target 1225
]
edge [
source 952
target 2087
]
edge [
source 952
target 2226
]
edge [
source 952
target 2748
]
edge [
source 952
target 3198
]
edge [
source 952
target 3846
]
edge [
source 953
target 818
]
edge [
source 953
target 2062
]
edge [
source 954
target 466
]
edge [
source 954
target 1669
]
edge [
source 955
target 2290
]
edge [
source 955
target 2556
]
edge [
source 955
target 3349
]
edge [
source 956
target 2422
]
edge [
source 957
target 2008
]
edge [
source 957
target 2357
]
edge [
source 958
target 1043
]
edge [
source 958
target 3994
]
edge [
source 959
target 2195
]
edge [
source 960
target 274
]
edge [
source 960
target 307
]
edge [
source 960
target 435
]
edge [
source 960
target 624
]
edge [
source 960
target 982
]
edge [
source 960
target 1932
]
edge [
source 960
target 3045
]
edge [
source 960
target 3462
]
edge [
source 960
target 3543
]
edge [
source 960
target 3843
]
edge [
source 961
target 969
]
edge [
source 961
target 1067
]
edge [
source 961
target 1292
]
edge [
source 961
target 1324
]
edge [
source 961
target 2262
]
edge [
source 961
target 2319
]
edge [
source 962
target 376
]
edge [
source 962
target 1069
]
edge [
source 962
target 1847
]
edge [
source 963
target 1869
]
edge [
source 963
target 3069
]
edge [
source 964
target 87
]
edge [
source 964
target 364
]
edge [
source 964
target 847
]
edge [
source 964
target 1359
]
edge [
source 964
target 2615
]
edge [
source 964
target 2896
]
edge [
source 964
target 3382
]
edge [
source 964
target 3442
]
edge [
source 965
target 922
]
edge [
source 965
target 1608
]
edge [
source 965
target 2092
]
edge [
source 965
target 2902
]
edge [
source 965
target 3779
]
edge [
source 966
target 1079
]
edge [
source 966
target 1476
]
edge [
source 966
target 2947
]
edge [
source 967
target 1089
]
edge [
source 967
target 1806
]
edge [
source 967
target 1915
]
edge [
source 967
target 2160
]
edge [
source 967
target 2343
]
edge [
source 968
target 1120
]
edge [
source 968
target 1985
]
edge [
source 969
target 3109
]
edge [
source 969
target 3280
]
edge [
source 970
target 1285
]
edge [
source 970
target 2011
]
edge [
source 970
target 2324
]
edge [
source 970
target 3036
]
edge [
source 971
target 481
]
edge [
source 971
target 1189
]
edge [
source 971
target 3004
]
edge [
source 971
target 3921
]
edge [
source 972
target 985
]
edge [
source 972
target 1448
]
edge [
source 972
target 2107
]
edge [
source 972
target 3786
]
edge [
source 973
target 794
]
edge [
source 973
target 1283
]
edge [
source 973
target 1948
]
edge [
source 973
target 2336
]
edge [
source 973
target 2916
]
edge [
source 973
target 3396
]
edge [
source 974
target 5
]
edge [
source 974
target 1248
]
edge [
source 974
target 3926
]
edge [
source 975
target 1847
]
edge [
source 976
target 1288
]
edge [
source 977
target 999
]
edge [
source 977
target 1053
]
edge [
source 977
target 1528
]
edge [
source 977
target 2155
]
edge [
source 977
target 2846
]
edge [
source 978
target 181
]
edge [
source 978
target 2335
]
edge [
source 978
target 3642
]
edge [
source 979
target 997
]
edge [
source 979
target 1939
]
edge [
source 979
target 2456
]
edge [
source 980
target 1444
]
edge [
source 980
target 2489
]
edge [
source 981
target 1750
]
edge [
source 981
target 1781
]
edge [
source 981
target 2026
]
edge [
source 981
target 2238
]
edge [
source 982
target 728
]
edge [
source 982
target 1180
]
edge [
source 982
target 1609
]
edge [
source 982
target 2078
]
edge [
source 982
target 2198
]
edge [
source 983
target 562
]
edge [
source 983
target 843
]
edge [
source 983
target 955
]
edge [
source 983
target 1450
]
edge [
source 983
target 1557
]
edge [
source 983
target 1838
]
edge [
source 983
target 1959
]
edge [
source 983
target 2914
]
edge [
source 984
target 215
]
edge [
source 984
target 1134
]
edge [
source 984
target 1221
]
edge [
source 984
target 3499
]
edge [
source 985
target 433
]
edge [
source 985
target 2855
]
edge [
source 986
target 1092
]
edge [
source 986
target 1845
]
edge [
source 987
target 637
]
edge [
source 987
target 2122
]
edge [
source 987
target 2776
]
edge [
source 987
target 3640
]
edge [
source 988
target 829
]
edge [
source 988
target 1104
]
edge [
source 988
target 1711
]
edge [
source 988
target 2028
]
edge [
source 989
target 262
]
edge [
source 989
target 1564
]
edge [
source 989
target 1892
]
edge [
source 990
target 1354
]
edge [
source 990
target 1640
]
edge [
source 990
target 3485
]
edge [
source 991
target 1024
]
edge [
source 991
target 1434
]
edge [
source 992
target 647
]
edge [
source 992
target 3890
]
edge [
source 993
target 1532
]
edge [
source 993
target 1846
]
edge [
source 993
target 1921
]
edge [
source 994
target 1584
]
edge [
source 994
target 1698
]
edge [
source 994
target 1919
]
edge [
source 994
target 2288
]
edge [
source 994
target 2434
]
edge [
source 995
target 2551
]
edge [
source 996
target 347
]
edge [
source 996
target 1139
]
edge [
source 996
target 1179
]
edge [
source 996
target 2494
]
edge [
source 996
target 3096
]
edge [
source 996
target 3746
]
edge [
source 997
target 344
]
edge [
source 997
target 1547
]
edge [
source 997
target 3814
]
edge [
source 997
target 3819
]
edge [
source 998
target 175
]
edge [
source 998
target 1471
]
edge [
source 998
target 2004
]
edge [
source 998
target 2483
]
edge [
source 998
target 2790
]
edge [
source 999
target 357
]
edge [
source 999
target 598
]
edge [
source 999
target 3695
]
edge [
source 1000
target 633
]
edge [
source 1000
target 1176
]
edge [
source 1000
target 2132
]
edge [
source 1000
target 2335
]
edge [
source 1000
target 3902
]
edge [
source 1001
target 1003
]
edge [
source 1001
target 1275
]
edge [
source 1001
target 1364
]
edge [
source 1001
target 1561
]
edge [
source 1001
target 3549
]
edge [
source 1001
target 3989
]
edge [
source 1002
target 1364
]
edge [
source 1002
target 1645
]
edge [
source 1003
target 59
]
edge [
source 1003
target 1165
]
edge [
source 1003
target 1741
]
edge [
source 1003
target 2146
]
edge [
source 1005
target 616
]
edge [
source 1005
target 1071
]
edge [
source 1005
target 2425
]
edge [
source 1005
target 2500
]
edge [
source 1005
target 3333
]
edge [
source 1005
target 3433
]
edge [
source 1005
target 3802
]
edge [
source 1006
target 500
]
edge [
source 1006
target 1867
]
edge [
source 1006
target 2863
]
edge [
source 1007
target 2101
]
edge [
source 1008
target 1286
]
edge [
source 1008
target 1435
]
edge [
source 1008
target 1877
]
edge [
source 1008
target 3900
]
edge [
source 1009
target 1645
]
edge [
source 1009
target 1829
]
edge [
source 1009
target 3046
]
edge [
source 1009
target 3453
]
edge [
source 1010
target 2820
]
edge [
source 1010
target 3478
]
edge [
source 1011
target 2217
]
edge [
source 1012
target 1467
]
edge [
source 1012
target 1847
]
edge [
source 1012
target 2330
]
edge [
source 1013
target 392
]
edge [
source 1013
target 501
]
edge [
source 1013
target 511
]
edge [
source 1013
target 1298
]
edge [
source 1013
target 1390
]
edge [
source 1013
target 2562
]
edge [
source 1013
target 2587
]
edge [
source 1013
target 2977
]
edge [
source 1013
target 3469
]
edge [
source 1014
target 1726
]
edge [
source 1014
target 3046
]
edge [
source 1014
target 3895
]
edge [
source 1015
target 1296
]
edge [
source 1015
target 1943
]
edge [
source 1015
target 3972
]
edge [
source 1016
target 980
]
edge [
source 1016
target 2020
]
edge [
source 1017
target 1188
]
edge [
source 1018
target 2039
]
edge [
source 1018
target 3378
]
edge [
source 1019
target 577
]
edge [
source 1019
target 1563
]
edge [
source 1019
target 1566
]
edge [
source 1020
target 1110
]
edge [
source 1020
target 2669
]
edge [
source 1020
target 3338
]
edge [
source 1021
target 1467
]
edge [
source 1021
target 2813
]
edge [
source 1021
target 3478
]
edge [
source 1022
target 793
]
edge [
source 1022
target 1063
]
edge [
source 1022
target 2063
]
edge [
source 1023
target 1291
]
edge [
source 1023
target 2794
]
edge [
source 1024
target 765
]
edge [
source 1024
target 1084
]
edge [
source 1024
target 2767
]
edge [
source 1025
target 1893
]
edge [
source 1026
target 296
]
edge [
source 1026
target 1317
]
edge [
source 1027
target 3392
]
edge [
source 1028
target 365
]
edge [
source 1028
target 1913
]
edge [
source 1028
target 2759
]
edge [
source 1029
target 102
]
edge [
source 1029
target 1076
]
edge [
source 1029
target 1672
]
edge [
source 1029
target 1678
]
edge [
source 1029
target 1863
]
edge [
source 1029
target 3251
]
edge [
source 1030
target 475
]
edge [
source 1030
target 1355
]
edge [
source 1030
target 1859
]
edge [
source 1030
target 2524
]
edge [
source 1031
target 1430
]
edge [
source 1031
target 1477
]
edge [
source 1031
target 1857
]
edge [
source 1031
target 3259
]
edge [
source 1031
target 3595
]
edge [
source 1032
target 1315
]
edge [
source 1032
target 3990
]
edge [
source 1033
target 127
]
edge [
source 1033
target 372
]
edge [
source 1033
target 1080
]
edge [
source 1033
target 1226
]
edge [
source 1033
target 1988
]
edge [
source 1033
target 2785
]
edge [
source 1034
target 1447
]
edge [
source 1034
target 1828
]
edge [
source 1034
target 2631
]
edge [
source 1034
target 3457
]
edge [
source 1035
target 1409
]
edge [
source 1035
target 1680
]
edge [
source 1035
target 3472
]
edge [
source 1036
target 3304
]
edge [
source 1036
target 3865
]
edge [
source 1037
target 2140
]
edge [
source 1037
target 2857
]
edge [
source 1038
target 1151
]
edge [
source 1038
target 1796
]
edge [
source 1038
target 2859
]
edge [
source 1039
target 1183
]
edge [
source 1039
target 2922
]
edge [
source 1039
target 3606
]
edge [
source 1040
target 150
]
edge [
source 1040
target 2171
]
edge [
source 1040
target 2411
]
edge [
source 1041
target 475
]
edge [
source 1042
target 46
]
edge [
source 1042
target 2071
]
edge [
source 1042
target 2263
]
edge [
source 1042
target 3405
]
edge [
source 1042
target 3740
]
edge [
source 1043
target 909
]
edge [
source 1043
target 1448
]
edge [
source 1043
target 1997
]
edge [
source 1043
target 2098
]
edge [
source 1043
target 3708
]
edge [
source 1044
target 1087
]
edge [
source 1044
target 1323
]
edge [
source 1044
target 1583
]
edge [
source 1044
target 2767
]
edge [
source 1044
target 3241
]
edge [
source 1044
target 3605
]
edge [
source 1045
target 1510
]
edge [
source 1045
target 1608
]
edge [
source 1045
target 3166
]
edge [
source 1046
target 647
]
edge [
source 1046
target 2310
]
edge [
source 1046
target 3425
]
edge [
source 1046
target 3793
]
edge [
source 1047
target 1995
]
edge [
source 1047
target 2697
]
edge [
source 1047
target 3382
]
edge [
source 1047
target 3488
]
edge [
source 1048
target 2231
]
edge [
source 1049
target 3180
]
edge [
source 1050
target 1522
]
edge [
source 1050
target 2728
]
edge [
source 1051
target 963
]
edge [
source 1051
target 1071
]
edge [
source 1051
target 1669
]
edge [
source 1052
target 1141
]
edge [
source 1052
target 1236
]
edge [
source 1052
target 2329
]
edge [
source 1053
target 873
]
edge [
source 1053
target 1443
]
edge [
source 1053
target 2422
]
edge [
source 1053
target 2883
]
edge [
source 1053
target 3623
]
edge [
source 1054
target 1958
]
edge [
source 1055
target 320
]
edge [
source 1055
target 564
]
edge [
source 1055
target 881
]
edge [
source 1055
target 1358
]
edge [
source 1055
target 2480
]
edge [
source 1055
target 2491
]
edge [
source 1056
target 1284
]
edge [
source 1056
target 1511
]
edge [
source 1056
target 2094
]
edge [
source 1056
target 3045
]
edge [
source 1056
target 3779
]
edge [
source 1057
target 1180
]
edge [
source 1057
target 1209
]
edge [
source 1057
target 1606
]
edge [
source 1057
target 2573
]
edge [
source 1057
target 3382
]
edge [
source 1057
target 3790
]
edge [
source 1058
target 4
]
edge [
source 1058
target 1578
]
edge [
source 1058
target 3189
]
edge [
source 1058
target 3283
]
edge [
source 1058
target 3531
]
edge [
source 1058
target 3761
]
edge [
source 1059
target 102
]
edge [
source 1059
target 898
]
edge [
source 1059
target 3008
]
edge [
source 1059
target 3330
]
edge [
source 1060
target 710
]
edge [
source 1060
target 1379
]
edge [
source 1060
target 2227
]
edge [
source 1061
target 549
]
edge [
source 1061
target 1475
]
edge [
source 1062
target 3847
]
edge [
source 1063
target 1363
]
edge [
source 1063
target 1587
]
edge [
source 1063
target 3215
]
edge [
source 1063
target 3535
]
edge [
source 1064
target 785
]
edge [
source 1064
target 787
]
edge [
source 1064
target 1935
]
edge [
source 1065
target 1605
]
edge [
source 1065
target 3748
]
edge [
source 1066
target 1412
]
edge [
source 1066
target 1695
]
edge [
source 1066
target 3000
]
edge [
source 1067
target 1114
]
edge [
source 1067
target 2465
]
edge [
source 1067
target 3797
]
edge [
source 1068
target 1466
]
edge [
source 1068
target 2434
]
edge [
source 1068
target 2572
]
edge [
source 1069
target 624
]
edge [
source 1069
target 3284
]
edge [
source 1070
target 1921
]
edge [
source 1070
target 3026
]
edge [
source 1071
target 2576
]
edge [
source 1071
target 2669
]
edge [
source 1072
target 563
]
edge [
source 1072
target 919
]
edge [
source 1072
target 1133
]
edge [
source 1072
target 1140
]
edge [
source 1072
target 3415
]
edge [
source 1072
target 3714
]
edge [
source 1073
target 1453
]
edge [
source 1073
target 2016
]
edge [
source 1074
target 3832
]
edge [
source 1074
target 3932
]
edge [
source 1075
target 1178
]
edge [
source 1075
target 3882
]
edge [
source 1076
target 1084
]
edge [
source 1076
target 1257
]
edge [
source 1077
target 585
]
edge [
source 1077
target 1084
]
edge [
source 1077
target 1681
]
edge [
source 1078
target 2950
]
edge [
source 1078
target 3149
]
edge [
source 1078
target 3877
]
edge [
source 1079
target 1883
]
edge [
source 1079
target 2292
]
edge [
source 1079
target 2721
]
edge [
source 1080
target 1909
]
edge [
source 1080
target 3958
]
edge [
source 1081
target 1529
]
edge [
source 1081
target 1815
]
edge [
source 1081
target 3469
]
edge [
source 1082
target 303
]
edge [
source 1083
target 2023
]
edge [
source 1083
target 3861
]
edge [
source 1084
target 158
]
edge [
source 1084
target 1242
]
edge [
source 1084
target 1282
]
edge [
source 1084
target 1312
]
edge [
source 1084
target 2097
]
edge [
source 1084
target 2204
]
edge [
source 1084
target 3363
]
edge [
source 1085
target 1195
]
edge [
source 1085
target 2010
]
edge [
source 1085
target 2710
]
edge [
source 1086
target 3679
]
edge [
source 1087
target 8
]
edge [
source 1087
target 1144
]
edge [
source 1087
target 1972
]
edge [
source 1087
target 2051
]
edge [
source 1087
target 2414
]
edge [
source 1087
target 3018
]
edge [
source 1087
target 3438
]
edge [
source 1087
target 3641
]
edge [
source 1088
target 1558
]
edge [
source 1088
target 2276
]
edge [
source 1088
target 3108
]
edge [
source 1088
target 3410
]
edge [
source 1089
target 1704
]
edge [
source 1090
target 934
]
edge [
source 1090
target 1145
]
edge [
source 1090
target 1206
]
edge [
source 1090
target 1277
]
edge [
source 1090
target 1312
]
edge [
source 1090
target 1877
]
edge [
source 1090
target 2996
]
edge [
source 1090
target 3135
]
edge [
source 1091
target 85
]
edge [
source 1091
target 445
]
edge [
source 1091
target 975
]
edge [
source 1091
target 2314
]
edge [
source 1092
target 300
]
edge [
source 1092
target 1383
]
edge [
source 1092
target 1515
]
edge [
source 1092
target 2948
]
edge [
source 1092
target 3523
]
edge [
source 1093
target 1623
]
edge [
source 1093
target 2037
]
edge [
source 1093
target 2358
]
edge [
source 1093
target 3243
]
edge [
source 1093
target 3395
]
edge [
source 1094
target 2395
]
edge [
source 1094
target 3318
]
edge [
source 1094
target 3620
]
edge [
source 1095
target 2364
]
edge [
source 1095
target 2690
]
edge [
source 1095
target 3053
]
edge [
source 1096
target 801
]
edge [
source 1096
target 1360
]
edge [
source 1096
target 2511
]
edge [
source 1097
target 3273
]
edge [
source 1097
target 3873
]
edge [
source 1097
target 3974
]
edge [
source 1098
target 1770
]
edge [
source 1098
target 2631
]
edge [
source 1098
target 3011
]
edge [
source 1099
target 1400
]
edge [
source 1100
target 2068
]
edge [
source 1100
target 2113
]
edge [
source 1100
target 2726
]
edge [
source 1100
target 3958
]
edge [
source 1101
target 1135
]
edge [
source 1101
target 3817
]
edge [
source 1102
target 717
]
edge [
source 1102
target 1644
]
edge [
source 1102
target 1701
]
edge [
source 1102
target 1755
]
edge [
source 1102
target 2631
]
edge [
source 1102
target 2895
]
edge [
source 1103
target 622
]
edge [
source 1103
target 1069
]
edge [
source 1103
target 1192
]
edge [
source 1103
target 1925
]
edge [
source 1103
target 3038
]
edge [
source 1104
target 1335
]
edge [
source 1104
target 2527
]
edge [
source 1104
target 3050
]
edge [
source 1104
target 3315
]
edge [
source 1105
target 2033
]
edge [
source 1105
target 2959
]
edge [
source 1106
target 1373
]
edge [
source 1106
target 3352
]
edge [
source 1107
target 1525
]
edge [
source 1107
target 2215
]
edge [
source 1107
target 2563
]
edge [
source 1107
target 3224
]
edge [
source 1107
target 3367
]
edge [
source 1108
target 3300
]
edge [
source 1109
target 35
]
edge [
source 1109
target 841
]
edge [
source 1109
target 1547
]
edge [
source 1109
target 1959
]
edge [
source 1109
target 2223
]
edge [
source 1109
target 3537
]
edge [
source 1109
target 3755
]
edge [
source 1110
target 1440
]
edge [
source 1110
target 2885
]
edge [
source 1110
target 2958
]
edge [
source 1110
target 3854
]
edge [
source 1111
target 604
]
edge [
source 1111
target 905
]
edge [
source 1111
target 931
]
edge [
source 1111
target 3606
]
edge [
source 1112
target 204
]
edge [
source 1112
target 1023
]
edge [
source 1112
target 1725
]
edge [
source 1112
target 3105
]
edge [
source 1112
target 3435
]
edge [
source 1113
target 640
]
edge [
source 1113
target 1126
]
edge [
source 1113
target 1918
]
edge [
source 1114
target 1323
]
edge [
source 1114
target 3971
]
edge [
source 1115
target 393
]
edge [
source 1115
target 797
]
edge [
source 1115
target 1641
]
edge [
source 1115
target 2232
]
edge [
source 1115
target 2775
]
edge [
source 1115
target 3557
]
edge [
source 1116
target 1310
]
edge [
source 1116
target 1722
]
edge [
source 1117
target 787
]
edge [
source 1117
target 3944
]
edge [
source 1118
target 1494
]
edge [
source 1118
target 1907
]
edge [
source 1119
target 21
]
edge [
source 1119
target 752
]
edge [
source 1119
target 755
]
edge [
source 1119
target 1378
]
edge [
source 1119
target 3587
]
edge [
source 1119
target 3920
]
edge [
source 1120
target 853
]
edge [
source 1122
target 733
]
edge [
source 1122
target 913
]
edge [
source 1122
target 1321
]
edge [
source 1122
target 1478
]
edge [
source 1123
target 3290
]
edge [
source 1123
target 3853
]
edge [
source 1124
target 2953
]
edge [
source 1125
target 254
]
edge [
source 1125
target 738
]
edge [
source 1125
target 1491
]
edge [
source 1125
target 1810
]
edge [
source 1126
target 3369
]
edge [
source 1127
target 1064
]
edge [
source 1127
target 1300
]
edge [
source 1127
target 1869
]
edge [
source 1127
target 1991
]
edge [
source 1127
target 3436
]
edge [
source 1128
target 815
]
edge [
source 1128
target 981
]
edge [
source 1128
target 2241
]
edge [
source 1129
target 680
]
edge [
source 1129
target 1639
]
edge [
source 1129
target 3043
]
edge [
source 1129
target 3235
]
edge [
source 1130
target 2156
]
edge [
source 1130
target 2172
]
edge [
source 1130
target 3373
]
edge [
source 1130
target 3413
]
edge [
source 1131
target 1053
]
edge [
source 1131
target 2026
]
edge [
source 1133
target 65
]
edge [
source 1133
target 1565
]
edge [
source 1133
target 2662
]
edge [
source 1134
target 861
]
edge [
source 1134
target 1587
]
edge [
source 1134
target 1956
]
edge [
source 1134
target 2690
]
edge [
source 1134
target 2757
]
edge [
source 1134
target 3513
]
edge [
source 1135
target 3120
]
edge [
source 1135
target 3380
]
edge [
source 1135
target 3974
]
edge [
source 1136
target 927
]
edge [
source 1136
target 1760
]
edge [
source 1136
target 1864
]
edge [
source 1136
target 2459
]
edge [
source 1137
target 1423
]
edge [
source 1137
target 2458
]
edge [
source 1137
target 2999
]
edge [
source 1137
target 3375
]
edge [
source 1137
target 3608
]
edge [
source 1138
target 648
]
edge [
source 1138
target 2571
]
edge [
source 1138
target 3554
]
edge [
source 1139
target 696
]
edge [
source 1139
target 1940
]
edge [
source 1139
target 2002
]
edge [
source 1139
target 2346
]
edge [
source 1139
target 2735
]
edge [
source 1139
target 2756
]
edge [
source 1139
target 3260
]
edge [
source 1139
target 3986
]
edge [
source 1139
target 3996
]
edge [
source 1140
target 1236
]
edge [
source 1140
target 1546
]
edge [
source 1140
target 1677
]
edge [
source 1140
target 1968
]
edge [
source 1140
target 2659
]
edge [
source 1140
target 3439
]
edge [
source 1141
target 412
]
edge [
source 1141
target 1816
]
edge [
source 1141
target 3597
]
edge [
source 1141
target 3859
]
edge [
source 1142
target 1680
]
edge [
source 1142
target 1881
]
edge [
source 1142
target 2979
]
edge [
source 1143
target 337
]
edge [
source 1143
target 1286
]
edge [
source 1143
target 2173
]
edge [
source 1143
target 2936
]
edge [
source 1143
target 3097
]
edge [
source 1143
target 3429
]
edge [
source 1144
target 379
]
edge [
source 1144
target 557
]
edge [
source 1144
target 756
]
edge [
source 1144
target 1123
]
edge [
source 1144
target 1283
]
edge [
source 1144
target 1668
]
edge [
source 1144
target 1807
]
edge [
source 1144
target 1840
]
edge [
source 1144
target 2294
]
edge [
source 1145
target 509
]
edge [
source 1145
target 1168
]
edge [
source 1145
target 1788
]
edge [
source 1146
target 217
]
edge [
source 1146
target 2434
]
edge [
source 1147
target 1013
]
edge [
source 1147
target 1234
]
edge [
source 1147
target 2967
]
edge [
source 1147
target 3214
]
edge [
source 1147
target 3532
]
edge [
source 1147
target 3714
]
edge [
source 1148
target 1124
]
edge [
source 1148
target 1196
]
edge [
source 1148
target 1620
]
edge [
source 1148
target 2357
]
edge [
source 1148
target 2499
]
edge [
source 1149
target 1873
]
edge [
source 1149
target 3328
]
edge [
source 1149
target 3639
]
edge [
source 1150
target 1451
]
edge [
source 1150
target 2086
]
edge [
source 1150
target 2512
]
edge [
source 1151
target 1331
]
edge [
source 1151
target 1428
]
edge [
source 1151
target 2445
]
edge [
source 1152
target 1104
]
edge [
source 1152
target 1866
]
edge [
source 1152
target 1937
]
edge [
source 1152
target 2091
]
edge [
source 1153
target 1674
]
edge [
source 1154
target 1818
]
edge [
source 1154
target 2608
]
edge [
source 1154
target 2780
]
edge [
source 1154
target 2847
]
edge [
source 1154
target 3631
]
edge [
source 1155
target 178
]
edge [
source 1155
target 770
]
edge [
source 1155
target 2897
]
edge [
source 1156
target 446
]
edge [
source 1156
target 1170
]
edge [
source 1156
target 1846
]
edge [
source 1157
target 1345
]
edge [
source 1157
target 2093
]
edge [
source 1157
target 3367
]
edge [
source 1158
target 1352
]
edge [
source 1158
target 1888
]
edge [
source 1159
target 254
]
edge [
source 1159
target 1590
]
edge [
source 1160
target 589
]
edge [
source 1160
target 1599
]
edge [
source 1160
target 2068
]
edge [
source 1161
target 101
]
edge [
source 1161
target 2140
]
edge [
source 1162
target 1811
]
edge [
source 1162
target 2536
]
edge [
source 1162
target 2547
]
edge [
source 1162
target 3256
]
edge [
source 1162
target 3608
]
edge [
source 1163
target 223
]
edge [
source 1163
target 1923
]
edge [
source 1163
target 2082
]
edge [
source 1164
target 957
]
edge [
source 1164
target 1665
]
edge [
source 1164
target 1946
]
edge [
source 1164
target 2031
]
edge [
source 1164
target 2577
]
edge [
source 1165
target 1521
]
edge [
source 1165
target 1585
]
edge [
source 1165
target 2174
]
edge [
source 1165
target 3071
]
edge [
source 1165
target 3508
]
edge [
source 1166
target 982
]
edge [
source 1166
target 1068
]
edge [
source 1166
target 1870
]
edge [
source 1167
target 1466
]
edge [
source 1167
target 1693
]
edge [
source 1167
target 1699
]
edge [
source 1167
target 2838
]
edge [
source 1167
target 3185
]
edge [
source 1168
target 1574
]
edge [
source 1168
target 2532
]
edge [
source 1168
target 3188
]
edge [
source 1168
target 3523
]
edge [
source 1169
target 843
]
edge [
source 1169
target 886
]
edge [
source 1169
target 2129
]
edge [
source 1169
target 2635
]
edge [
source 1170
target 314
]
edge [
source 1170
target 2286
]
edge [
source 1170
target 2361
]
edge [
source 1170
target 2738
]
edge [
source 1170
target 2826
]
edge [
source 1171
target 118
]
edge [
source 1171
target 1663
]
edge [
source 1171
target 2448
]
edge [
source 1171
target 3710
]
edge [
source 1172
target 1508
]
edge [
source 1173
target 956
]
edge [
source 1173
target 1920
]
edge [
source 1173
target 2336
]
edge [
source 1173
target 3441
]
edge [
source 1174
target 1795
]
edge [
source 1174
target 1856
]
edge [
source 1174
target 2222
]
edge [
source 1174
target 2365
]
edge [
source 1174
target 2976
]
edge [
source 1175
target 428
]
edge [
source 1175
target 2374
]
edge [
source 1175
target 2762
]
edge [
source 1175
target 2961
]
edge [
source 1176
target 1161
]
edge [
source 1176
target 2356
]
edge [
source 1176
target 3566
]
edge [
source 1177
target 3656
]
edge [
source 1177
target 3823
]
edge [
source 1178
target 1879
]
edge [
source 1178
target 3245
]
edge [
source 1178
target 3294
]
edge [
source 1178
target 3636
]
edge [
source 1179
target 1614
]
edge [
source 1179
target 2618
]
edge [
source 1179
target 3552
]
edge [
source 1180
target 1022
]
edge [
source 1180
target 1237
]
edge [
source 1180
target 2326
]
edge [
source 1180
target 3007
]
edge [
source 1180
target 3371
]
edge [
source 1181
target 2750
]
edge [
source 1182
target 1817
]
edge [
source 1182
target 2257
]
edge [
source 1183
target 1200
]
edge [
source 1183
target 1569
]
edge [
source 1183
target 2457
]
edge [
source 1183
target 3658
]
edge [
source 1184
target 812
]
edge [
source 1184
target 1878
]
edge [
source 1184
target 3261
]
edge [
source 1184
target 3578
]
edge [
source 1185
target 548
]
edge [
source 1185
target 1937
]
edge [
source 1185
target 1962
]
edge [
source 1186
target 2919
]
edge [
source 1186
target 3348
]
edge [
source 1187
target 649
]
edge [
source 1187
target 2547
]
edge [
source 1188
target 1479
]
edge [
source 1188
target 2277
]
edge [
source 1189
target 1299
]
edge [
source 1190
target 2017
]
edge [
source 1190
target 2416
]
edge [
source 1190
target 3813
]
edge [
source 1191
target 722
]
edge [
source 1191
target 3128
]
edge [
source 1192
target 7
]
edge [
source 1192
target 1260
]
edge [
source 1192
target 1975
]
edge [
source 1192
target 2590
]
edge [
source 1192
target 2918
]
edge [
source 1193
target 1289
]
edge [
source 1193
target 2589
]
edge [
source 1194
target 3652
]
edge [
source 1194
target 3860
]
edge [
source 1195
target 437
]
edge [
source 1195
target 1775
]
edge [
source 1195
target 1803
]
edge [
source 1195
target 3313
]
edge [
source 1195
target 3702
]
edge [
source 1196
target 1611
]
edge [
source 1196
target 2746
]
edge [
source 1196
target 3113
]
edge [
source 1196
target 3635
]
edge [
source 1197
target 3713
]
edge [
source 1198
target 28
]
edge [
source 1198
target 107
]
edge [
source 1198
target 968
]
edge [
source 1198
target 1124
]
edge [
source 1198
target 3727
]
edge [
source 1199
target 1172
]
edge [
source 1199
target 2306
]
edge [
source 1199
target 2691
]
edge [
source 1200
target 1760
]
edge [
source 1200
target 2222
]
edge [
source 1200
target 2534
]
edge [
source 1200
target 3536
]
edge [
source 1201
target 2448
]
edge [
source 1201
target 2604
]
edge [
source 1202
target 1562
]
edge [
source 1202
target 2952
]
edge [
source 1202
target 2971
]
edge [
source 1203
target 726
]
edge [
source 1203
target 1307
]
edge [
source 1203
target 2686
]
edge [
source 1203
target 3235
]
edge [
source 1203
target 3438
]
edge [
source 1204
target 201
]
edge [
source 1204
target 2063
]
edge [
source 1204
target 2225
]
edge [
source 1204
target 3147
]
edge [
source 1205
target 1036
]
edge [
source 1205
target 1941
]
edge [
source 1205
target 2232
]
edge [
source 1205
target 3634
]
edge [
source 1206
target 921
]
edge [
source 1207
target 3940
]
edge [
source 1208
target 670
]
edge [
source 1208
target 2937
]
edge [
source 1208
target 3774
]
edge [
source 1209
target 1813
]
edge [
source 1209
target 1885
]
edge [
source 1209
target 3505
]
edge [
source 1209
target 3526
]
edge [
source 1209
target 3979
]
edge [
source 1210
target 1314
]
edge [
source 1210
target 1369
]
edge [
source 1210
target 2400
]
edge [
source 1211
target 907
]
edge [
source 1211
target 1835
]
edge [
source 1212
target 1375
]
edge [
source 1212
target 1651
]
edge [
source 1212
target 1829
]
edge [
source 1212
target 2272
]
edge [
source 1212
target 2568
]
edge [
source 1212
target 2896
]
edge [
source 1212
target 3368
]
edge [
source 1213
target 2125
]
edge [
source 1215
target 1649
]
edge [
source 1215
target 2815
]
edge [
source 1215
target 2923
]
edge [
source 1216
target 1923
]
edge [
source 1217
target 1644
]
edge [
source 1217
target 3019
]
edge [
source 1217
target 3293
]
edge [
source 1218
target 2221
]
edge [
source 1218
target 2484
]
edge [
source 1218
target 2738
]
edge [
source 1219
target 366
]
edge [
source 1219
target 1974
]
edge [
source 1219
target 3398
]
edge [
source 1220
target 2139
]
edge [
source 1221
target 135
]
edge [
source 1221
target 2389
]
edge [
source 1221
target 2734
]
edge [
source 1221
target 2847
]
edge [
source 1221
target 3520
]
edge [
source 1222
target 1131
]
edge [
source 1222
target 1833
]
edge [
source 1222
target 2853
]
edge [
source 1222
target 3496
]
edge [
source 1223
target 2811
]
edge [
source 1223
target 3797
]
edge [
source 1224
target 516
]
edge [
source 1224
target 2570
]
edge [
source 1224
target 2577
]
edge [
source 1225
target 1085
]
edge [
source 1225
target 1445
]
edge [
source 1225
target 2249
]
edge [
source 1225
target 2404
]
edge [
source 1225
target 3655
]
edge [
source 1226
target 1481
]
edge [
source 1226
target 2194
]
edge [
source 1226
target 2976
]
edge [
source 1226
target 3938
]
edge [
source 1227
target 1322
]
edge [
source 1227
target 1429
]
edge [
source 1227
target 1496
]
edge [
source 1227
target 1668
]
edge [
source 1227
target 3195
]
edge [
source 1228
target 738
]
edge [
source 1228
target 1136
]
edge [
source 1228
target 1514
]
edge [
source 1228
target 1843
]
edge [
source 1228
target 1861
]
edge [
source 1228
target 2297
]
edge [
source 1229
target 1533
]
edge [
source 1230
target 2462
]
edge [
source 1231
target 1676
]
edge [
source 1231
target 2786
]
edge [
source 1232
target 577
]
edge [
source 1232
target 1336
]
edge [
source 1232
target 2788
]
edge [
source 1232
target 3709
]
edge [
source 1232
target 3962
]
edge [
source 1233
target 2764
]
edge [
source 1233
target 3398
]
edge [
source 1234
target 812
]
edge [
source 1234
target 1041
]
edge [
source 1234
target 2327
]
edge [
source 1234
target 3178
]
edge [
source 1235
target 1294
]
edge [
source 1235
target 1377
]
edge [
source 1235
target 2479
]
edge [
source 1235
target 3141
]
edge [
source 1235
target 3480
]
edge [
source 1235
target 3517
]
edge [
source 1236
target 2035
]
edge [
source 1236
target 2449
]
edge [
source 1236
target 3487
]
edge [
source 1237
target 2493
]
edge [
source 1238
target 1656
]
edge [
source 1239
target 1437
]
edge [
source 1240
target 633
]
edge [
source 1240
target 1452
]
edge [
source 1240
target 2071
]
edge [
source 1240
target 2916
]
edge [
source 1241
target 1431
]
edge [
source 1241
target 1963
]
edge [
source 1241
target 2235
]
edge [
source 1241
target 2259
]
edge [
source 1242
target 272
]
edge [
source 1242
target 1304
]
edge [
source 1242
target 2290
]
edge [
source 1242
target 2523
]
edge [
source 1242
target 3430
]
edge [
source 1243
target 416
]
edge [
source 1243
target 1468
]
edge [
source 1243
target 2158
]
edge [
source 1243
target 2450
]
edge [
source 1243
target 2831
]
edge [
source 1244
target 1773
]
edge [
source 1244
target 3678
]
edge [
source 1245
target 449
]
edge [
source 1245
target 2639
]
edge [
source 1245
target 2677
]
edge [
source 1246
target 1254
]
edge [
source 1246
target 1730
]
edge [
source 1246
target 2299
]
edge [
source 1246
target 2946
]
edge [
source 1247
target 103
]
edge [
source 1248
target 205
]
edge [
source 1248
target 1589
]
edge [
source 1248
target 2066
]
edge [
source 1248
target 2930
]
edge [
source 1249
target 189
]
edge [
source 1249
target 2177
]
edge [
source 1249
target 2333
]
edge [
source 1250
target 1774
]
edge [
source 1250
target 2694
]
edge [
source 1251
target 2337
]
edge [
source 1252
target 712
]
edge [
source 1252
target 1442
]
edge [
source 1252
target 1792
]
edge [
source 1252
target 2360
]
edge [
source 1252
target 2808
]
edge [
source 1253
target 2870
]
edge [
source 1254
target 1336
]
edge [
source 1255
target 1809
]
edge [
source 1256
target 965
]
edge [
source 1256
target 980
]
edge [
source 1256
target 1669
]
edge [
source 1256
target 3063
]
edge [
source 1257
target 328
]
edge [
source 1257
target 2407
]
edge [
source 1257
target 2419
]
edge [
source 1257
target 2694
]
edge [
source 1258
target 3463
]
edge [
source 1258
target 3942
]
edge [
source 1259
target 2336
]
edge [
source 1260
target 1439
]
edge [
source 1260
target 2294
]
edge [
source 1261
target 458
]
edge [
source 1261
target 1274
]
edge [
source 1261
target 1862
]
edge [
source 1261
target 1927
]
edge [
source 1261
target 2571
]
edge [
source 1261
target 3703
]
edge [
source 1262
target 1439
]
edge [
source 1262
target 3179
]
edge [
source 1262
target 3944
]
edge [
source 1263
target 665
]
edge [
source 1263
target 705
]
edge [
source 1263
target 3449
]
edge [
source 1264
target 1413
]
edge [
source 1264
target 1441
]
edge [
source 1264
target 2122
]
edge [
source 1264
target 2652
]
edge [
source 1264
target 3532
]
edge [
source 1265
target 823
]
edge [
source 1265
target 2952
]
edge [
source 1266
target 613
]
edge [
source 1266
target 1627
]
edge [
source 1266
target 2714
]
edge [
source 1267
target 510
]
edge [
source 1267
target 3720
]
edge [
source 1268
target 51
]
edge [
source 1268
target 2125
]
edge [
source 1268
target 3169
]
edge [
source 1269
target 166
]
edge [
source 1269
target 1870
]
edge [
source 1269
target 2276
]
edge [
source 1270
target 100
]
edge [
source 1270
target 157
]
edge [
source 1270
target 3206
]
edge [
source 1271
target 97
]
edge [
source 1271
target 2280
]
edge [
source 1271
target 2408
]
edge [
source 1273
target 1823
]
edge [
source 1273
target 2270
]
edge [
source 1273
target 2876
]
edge [
source 1273
target 3805
]
edge [
source 1274
target 233
]
edge [
source 1274
target 1014
]
edge [
source 1274
target 1072
]
edge [
source 1274
target 1422
]
edge [
source 1274
target 1500
]
edge [
source 1274
target 1907
]
edge [
source 1274
target 2108
]
edge [
source 1274
target 3032
]
edge [
source 1274
target 3487
]
edge [
source 1274
target 3877
]
edge [
source 1275
target 751
]
edge [
source 1275
target 2068
]
edge [
source 1275
target 2306
]
edge [
source 1275
target 3451
]
edge [
source 1275
target 3476
]
edge [
source 1276
target 1093
]
edge [
source 1276
target 2614
]
edge [
source 1276
target 2618
]
edge [
source 1276
target 3064
]
edge [
source 1277
target 1901
]
edge [
source 1278
target 1821
]
edge [
source 1278
target 2126
]
edge [
source 1278
target 3142
]
edge [
source 1278
target 3238
]
edge [
source 1278
target 3400
]
edge [
source 1279
target 3132
]
edge [
source 1279
target 3350
]
edge [
source 1280
target 177
]
edge [
source 1280
target 601
]
edge [
source 1280
target 1330
]
edge [
source 1280
target 2192
]
edge [
source 1280
target 2273
]
edge [
source 1280
target 3051
]
edge [
source 1280
target 3579
]
edge [
source 1281
target 2475
]
edge [
source 1281
target 3848
]
edge [
source 1282
target 669
]
edge [
source 1282
target 1926
]
edge [
source 1283
target 1268
]
edge [
source 1283
target 2475
]
edge [
source 1283
target 3846
]
edge [
source 1284
target 3415
]
edge [
source 1284
target 3823
]
edge [
source 1284
target 3853
]
edge [
source 1284
target 3991
]
edge [
source 1285
target 3050
]
edge [
source 1285
target 3320
]
edge [
source 1286
target 153
]
edge [
source 1287
target 730
]
edge [
source 1287
target 1720
]
edge [
source 1287
target 2013
]
edge [
source 1287
target 2245
]
edge [
source 1288
target 759
]
edge [
source 1288
target 2585
]
edge [
source 1288
target 3150
]
edge [
source 1289
target 1520
]
edge [
source 1289
target 2135
]
edge [
source 1290
target 1702
]
edge [
source 1290
target 1716
]
edge [
source 1290
target 2702
]
edge [
source 1290
target 3372
]
edge [
source 1291
target 2418
]
edge [
source 1291
target 3140
]
edge [
source 1291
target 3377
]
edge [
source 1291
target 3478
]
edge [
source 1291
target 3527
]
edge [
source 1292
target 1327
]
edge [
source 1292
target 1662
]
edge [
source 1292
target 2257
]
edge [
source 1293
target 3113
]
edge [
source 1294
target 1456
]
edge [
source 1294
target 1958
]
edge [
source 1294
target 3778
]
edge [
source 1295
target 2692
]
edge [
source 1295
target 3203
]
edge [
source 1296
target 1081
]
edge [
source 1296
target 3898
]
edge [
source 1297
target 457
]
edge [
source 1297
target 2282
]
edge [
source 1297
target 2855
]
edge [
source 1297
target 3379
]
edge [
source 1297
target 3767
]
edge [
source 1299
target 3285
]
edge [
source 1299
target 3417
]
edge [
source 1300
target 1042
]
edge [
source 1300
target 2299
]
edge [
source 1300
target 2301
]
edge [
source 1300
target 3749
]
edge [
source 1301
target 1018
]
edge [
source 1301
target 1628
]
edge [
source 1301
target 2718
]
edge [
source 1301
target 3273
]
edge [
source 1301
target 3748
]
edge [
source 1301
target 3879
]
edge [
source 1302
target 79
]
edge [
source 1302
target 579
]
edge [
source 1302
target 1375
]
edge [
source 1302
target 1911
]
edge [
source 1302
target 2693
]
edge [
source 1303
target 1777
]
edge [
source 1303
target 2541
]
edge [
source 1303
target 2613
]
edge [
source 1303
target 3439
]
edge [
source 1304
target 694
]
edge [
source 1304
target 1175
]
edge [
source 1304
target 2067
]
edge [
source 1304
target 2990
]
edge [
source 1305
target 559
]
edge [
source 1305
target 1580
]
edge [
source 1305
target 2596
]
edge [
source 1306
target 1653
]
edge [
source 1307
target 1049
]
edge [
source 1307
target 1784
]
edge [
source 1307
target 3654
]
edge [
source 1307
target 3789
]
edge [
source 1308
target 1931
]
edge [
source 1308
target 3569
]
edge [
source 1308
target 3883
]
edge [
source 1309
target 593
]
edge [
source 1309
target 1275
]
edge [
source 1309
target 3062
]
edge [
source 1309
target 3307
]
edge [
source 1309
target 3647
]
edge [
source 1310
target 349
]
edge [
source 1310
target 1134
]
edge [
source 1311
target 2441
]
edge [
source 1311
target 2702
]
edge [
source 1311
target 3154
]
edge [
source 1312
target 141
]
edge [
source 1312
target 2331
]
edge [
source 1313
target 1394
]
edge [
source 1313
target 2061
]
edge [
source 1313
target 2301
]
edge [
source 1313
target 3590
]
edge [
source 1314
target 292
]
edge [
source 1314
target 1175
]
edge [
source 1314
target 3339
]
edge [
source 1315
target 1298
]
edge [
source 1315
target 1570
]
edge [
source 1315
target 3162
]
edge [
source 1315
target 3750
]
edge [
source 1316
target 720
]
edge [
source 1316
target 1277
]
edge [
source 1316
target 1327
]
edge [
source 1316
target 1701
]
edge [
source 1317
target 1127
]
edge [
source 1317
target 1886
]
edge [
source 1318
target 684
]
edge [
source 1318
target 1372
]
edge [
source 1318
target 2283
]
edge [
source 1319
target 388
]
edge [
source 1319
target 409
]
edge [
source 1319
target 2630
]
edge [
source 1319
target 3638
]
edge [
source 1320
target 1467
]
edge [
source 1320
target 1808
]
edge [
source 1320
target 1949
]
edge [
source 1320
target 2849
]
edge [
source 1321
target 3037
]
edge [
source 1321
target 3812
]
edge [
source 1322
target 1526
]
edge [
source 1322
target 2853
]
edge [
source 1322
target 3246
]
edge [
source 1322
target 3687
]
edge [
source 1323
target 717
]
edge [
source 1323
target 1338
]
edge [
source 1324
target 196
]
edge [
source 1324
target 480
]
edge [
source 1324
target 1354
]
edge [
source 1324
target 3001
]
edge [
source 1325
target 1706
]
edge [
source 1326
target 328
]
edge [
source 1326
target 1094
]
edge [
source 1326
target 1530
]
edge [
source 1326
target 2326
]
edge [
source 1326
target 2347
]
edge [
source 1327
target 2179
]
edge [
source 1327
target 2699
]
edge [
source 1328
target 375
]
edge [
source 1328
target 1114
]
edge [
source 1329
target 1580
]
edge [
source 1329
target 3323
]
edge [
source 1330
target 307
]
edge [
source 1330
target 992
]
edge [
source 1330
target 1871
]
edge [
source 1330
target 3748
]
edge [
source 1331
target 81
]
edge [
source 1331
target 1090
]
edge [
source 1331
target 1206
]
edge [
source 1332
target 1542
]
edge [
source 1332
target 3653
]
edge [
source 1333
target 345
]
edge [
source 1333
target 2050
]
edge [
source 1333
target 2446
]
edge [
source 1334
target 75
]
edge [
source 1334
target 1873
]
edge [
source 1334
target 2308
]
edge [
source 1335
target 1247
]
edge [
source 1335
target 1689
]
edge [
source 1335
target 2695
]
edge [
source 1335
target 3555
]
edge [
source 1335
target 3919
]
edge [
source 1336
target 930
]
edge [
source 1336
target 1529
]
edge [
source 1336
target 1545
]
edge [
source 1336
target 2432
]
edge [
source 1336
target 2628
]
edge [
source 1336
target 3379
]
edge [
source 1336
target 3800
]
edge [
source 1337
target 1403
]
edge [
source 1337
target 2035
]
edge [
source 1337
target 2239
]
edge [
source 1337
target 2633
]
edge [
source 1337
target 3329
]
edge [
source 1338
target 1332
]
edge [
source 1338
target 2647
]
edge [
source 1338
target 3534
]
edge [
source 1339
target 2253
]
edge [
source 1340
target 1541
]
edge [
source 1340
target 2533
]
edge [
source 1340
target 2876
]
edge [
source 1341
target 2400
]
edge [
source 1341
target 2565
]
edge [
source 1341
target 2663
]
edge [
source 1341
target 3674
]
edge [
source 1342
target 427
]
edge [
source 1342
target 713
]
edge [
source 1342
target 2890
]
edge [
source 1343
target 1040
]
edge [
source 1344
target 818
]
edge [
source 1344
target 1203
]
edge [
source 1344
target 1993
]
edge [
source 1344
target 2762
]
edge [
source 1344
target 3327
]
edge [
source 1345
target 322
]
edge [
source 1345
target 838
]
edge [
source 1345
target 1690
]
edge [
source 1345
target 2492
]
edge [
source 1345
target 2960
]
edge [
source 1345
target 3087
]
edge [
source 1345
target 3569
]
edge [
source 1346
target 1387
]
edge [
source 1347
target 2216
]
edge [
source 1348
target 1201
]
edge [
source 1349
target 1190
]
edge [
source 1349
target 1797
]
edge [
source 1349
target 1944
]
edge [
source 1349
target 2877
]
edge [
source 1350
target 1334
]
edge [
source 1350
target 1664
]
edge [
source 1350
target 1727
]
edge [
source 1350
target 3812
]
edge [
source 1351
target 981
]
edge [
source 1351
target 1073
]
edge [
source 1351
target 1505
]
edge [
source 1351
target 3787
]
edge [
source 1352
target 1624
]
edge [
source 1352
target 2670
]
edge [
source 1352
target 3252
]
edge [
source 1352
target 3718
]
edge [
source 1353
target 1393
]
edge [
source 1353
target 1966
]
edge [
source 1353
target 3356
]
edge [
source 1354
target 2307
]
edge [
source 1354
target 3744
]
edge [
source 1354
target 3934
]
edge [
source 1355
target 1934
]
edge [
source 1355
target 2764
]
edge [
source 1356
target 2031
]
edge [
source 1356
target 2705
]
edge [
source 1357
target 733
]
edge [
source 1357
target 2368
]
edge [
source 1359
target 2209
]
edge [
source 1359
target 3819
]
edge [
source 1360
target 74
]
edge [
source 1360
target 1977
]
edge [
source 1360
target 2406
]
edge [
source 1360
target 2867
]
edge [
source 1360
target 3349
]
edge [
source 1361
target 1436
]
edge [
source 1361
target 1688
]
edge [
source 1361
target 1951
]
edge [
source 1362
target 1591
]
edge [
source 1362
target 1649
]
edge [
source 1362
target 2085
]
edge [
source 1362
target 2121
]
edge [
source 1363
target 370
]
edge [
source 1363
target 1445
]
edge [
source 1363
target 1480
]
edge [
source 1363
target 1732
]
edge [
source 1363
target 2075
]
edge [
source 1363
target 2208
]
edge [
source 1363
target 2245
]
edge [
source 1363
target 2285
]
edge [
source 1363
target 3341
]
edge [
source 1364
target 251
]
edge [
source 1364
target 1291
]
edge [
source 1364
target 1390
]
edge [
source 1364
target 1707
]
edge [
source 1364
target 2730
]
edge [
source 1364
target 2768
]
edge [
source 1365
target 764
]
edge [
source 1365
target 2287
]
edge [
source 1365
target 2571
]
edge [
source 1365
target 2743
]
edge [
source 1365
target 3369
]
edge [
source 1366
target 3699
]
edge [
source 1367
target 1622
]
edge [
source 1367
target 1631
]
edge [
source 1367
target 2262
]
edge [
source 1367
target 2543
]
edge [
source 1368
target 930
]
edge [
source 1368
target 1136
]
edge [
source 1368
target 2535
]
edge [
source 1368
target 2625
]
edge [
source 1368
target 2995
]
edge [
source 1368
target 3362
]
edge [
source 1368
target 3988
]
edge [
source 1369
target 1903
]
edge [
source 1370
target 217
]
edge [
source 1370
target 1568
]
edge [
source 1370
target 1950
]
edge [
source 1371
target 1186
]
edge [
source 1371
target 1492
]
edge [
source 1371
target 2197
]
edge [
source 1371
target 3254
]
edge [
source 1371
target 3302
]
edge [
source 1371
target 3494
]
edge [
source 1372
target 835
]
edge [
source 1372
target 2260
]
edge [
source 1372
target 3305
]
edge [
source 1372
target 3692
]
edge [
source 1373
target 254
]
edge [
source 1373
target 1763
]
edge [
source 1373
target 1915
]
edge [
source 1373
target 3364
]
edge [
source 1374
target 1868
]
edge [
source 1374
target 2665
]
edge [
source 1374
target 3059
]
edge [
source 1374
target 3378
]
edge [
source 1374
target 3456
]
edge [
source 1375
target 2580
]
edge [
source 1375
target 2940
]
edge [
source 1376
target 1928
]
edge [
source 1376
target 3385
]
edge [
source 1377
target 764
]
edge [
source 1377
target 2491
]
edge [
source 1377
target 2751
]
edge [
source 1378
target 1754
]
edge [
source 1378
target 2386
]
edge [
source 1378
target 3444
]
edge [
source 1378
target 3762
]
edge [
source 1379
target 643
]
edge [
source 1379
target 3096
]
edge [
source 1379
target 3312
]
edge [
source 1380
target 1386
]
edge [
source 1380
target 1548
]
edge [
source 1380
target 3232
]
edge [
source 1380
target 3917
]
edge [
source 1381
target 6
]
edge [
source 1381
target 219
]
edge [
source 1381
target 512
]
edge [
source 1381
target 1405
]
edge [
source 1381
target 1853
]
edge [
source 1381
target 2279
]
edge [
source 1381
target 2792
]
edge [
source 1382
target 884
]
edge [
source 1382
target 1778
]
edge [
source 1382
target 2824
]
edge [
source 1382
target 3379
]
edge [
source 1382
target 3783
]
edge [
source 1383
target 2314
]
edge [
source 1383
target 3014
]
edge [
source 1384
target 1420
]
edge [
source 1385
target 2058
]
edge [
source 1385
target 2561
]
edge [
source 1385
target 2984
]
edge [
source 1385
target 3899
]
edge [
source 1386
target 607
]
edge [
source 1386
target 2419
]
edge [
source 1386
target 3319
]
edge [
source 1386
target 3970
]
edge [
source 1387
target 2430
]
edge [
source 1388
target 426
]
edge [
source 1388
target 1754
]
edge [
source 1388
target 2254
]
edge [
source 1389
target 1650
]
edge [
source 1389
target 2648
]
edge [
source 1389
target 2692
]
edge [
source 1389
target 3707
]
edge [
source 1390
target 168
]
edge [
source 1390
target 1838
]
edge [
source 1392
target 836
]
edge [
source 1392
target 2346
]
edge [
source 1392
target 2907
]
edge [
source 1393
target 1710
]
edge [
source 1393
target 3561
]
edge [
source 1394
target 178
]
edge [
source 1394
target 221
]
edge [
source 1394
target 3082
]
edge [
source 1395
target 1534
]
edge [
source 1395
target 1658
]
edge [
source 1395
target 1816
]
edge [
source 1395
target 1998
]
edge [
source 1396
target 225
]
edge [
source 1396
target 2997
]
edge [
source 1396
target 3852
]
edge [
source 1397
target 877
]
edge [
source 1397
target 1379
]
edge [
source 1397
target 1738
]
edge [
source 1397
target 3993
]
edge [
source 1398
target 2046
]
edge [
source 1399
target 1179
]
edge [
source 1399
target 1426
]
edge [
source 1399
target 2434
]
edge [
source 1400
target 862
]
edge [
source 1400
target 1455
]
edge [
source 1400
target 2354
]
edge [
source 1400
target 3475
]
edge [
source 1401
target 2681
]
edge [
source 1401
target 2847
]
edge [
source 1402
target 1350
]
edge [
source 1402
target 1458
]
edge [
source 1402
target 3425
]
edge [
source 1402
target 3997
]
edge [
source 1403
target 3400
]
edge [
source 1404
target 1632
]
edge [
source 1404
target 1684
]
edge [
source 1404
target 1907
]
edge [
source 1404
target 1929
]
edge [
source 1404
target 2163
]
edge [
source 1404
target 2196
]
edge [
source 1404
target 2228
]
edge [
source 1405
target 204
]
edge [
source 1405
target 3597
]
edge [
source 1406
target 791
]
edge [
source 1406
target 1834
]
edge [
source 1406
target 2242
]
edge [
source 1406
target 3397
]
edge [
source 1407
target 2266
]
edge [
source 1407
target 2819
]
edge [
source 1408
target 3442
]
edge [
source 1409
target 605
]
edge [
source 1409
target 2444
]
edge [
source 1409
target 2821
]
edge [
source 1410
target 1364
]
edge [
source 1410
target 1662
]
edge [
source 1410
target 3061
]
edge [
source 1411
target 1753
]
edge [
source 1411
target 2716
]
edge [
source 1411
target 3650
]
edge [
source 1413
target 1425
]
edge [
source 1414
target 478
]
edge [
source 1414
target 645
]
edge [
source 1414
target 2104
]
edge [
source 1414
target 2264
]
edge [
source 1414
target 3673
]
edge [
source 1415
target 1443
]
edge [
source 1415
target 2836
]
edge [
source 1415
target 3826
]
edge [
source 1416
target 982
]
edge [
source 1416
target 2343
]
edge [
source 1416
target 2864
]
edge [
source 1417
target 740
]
edge [
source 1417
target 1747
]
edge [
source 1417
target 2166
]
edge [
source 1417
target 2729
]
edge [
source 1417
target 2839
]
edge [
source 1417
target 3098
]
edge [
source 1418
target 1868
]
edge [
source 1418
target 2747
]
edge [
source 1418
target 3976
]
edge [
source 1419
target 227
]
edge [
source 1419
target 1360
]
edge [
source 1420
target 1877
]
edge [
source 1420
target 1964
]
edge [
source 1421
target 2664
]
edge [
source 1421
target 2945
]
edge [
source 1421
target 3616
]
edge [
source 1422
target 1497
]
edge [
source 1422
target 2485
]
edge [
source 1423
target 3074
]
edge [
source 1424
target 14
]
edge [
source 1424
target 422
]
edge [
source 1424
target 1952
]
edge [
source 1425
target 1901
]
edge [
source 1425
target 2884
]
edge [
source 1426
target 267
]
edge [
source 1426
target 2689
]
edge [
source 1427
target 2877
]
edge [
source 1428
target 54
]
edge [
source 1428
target 371
]
edge [
source 1428
target 1757
]
edge [
source 1429
target 1262
]
edge [
source 1429
target 1533
]
edge [
source 1429
target 1712
]
edge [
source 1429
target 3281
]
edge [
source 1430
target 1397
]
edge [
source 1430
target 1890
]
edge [
source 1431
target 2450
]
edge [
source 1432
target 2396
]
edge [
source 1432
target 2809
]
edge [
source 1432
target 3733
]
edge [
source 1433
target 1810
]
edge [
source 1433
target 2538
]
edge [
source 1433
target 2741
]
edge [
source 1434
target 2102
]
edge [
source 1434
target 2298
]
edge [
source 1434
target 2591
]
edge [
source 1435
target 277
]
edge [
source 1435
target 1081
]
edge [
source 1435
target 3750
]
edge [
source 1436
target 1314
]
edge [
source 1436
target 2486
]
edge [
source 1436
target 3323
]
edge [
source 1437
target 744
]
edge [
source 1437
target 2162
]
edge [
source 1437
target 3995
]
edge [
source 1438
target 2026
]
edge [
source 1438
target 2141
]
edge [
source 1439
target 2108
]
edge [
source 1439
target 2790
]
edge [
source 1439
target 2994
]
edge [
source 1439
target 3265
]
edge [
source 1440
target 1388
]
edge [
source 1440
target 1828
]
edge [
source 1440
target 3274
]
edge [
source 1440
target 3276
]
edge [
source 1441
target 1704
]
edge [
source 1441
target 3149
]
edge [
source 1441
target 3545
]
edge [
source 1441
target 3914
]
edge [
source 1442
target 444
]
edge [
source 1442
target 598
]
edge [
source 1442
target 1072
]
edge [
source 1442
target 1649
]
edge [
source 1442
target 2048
]
edge [
source 1442
target 2740
]
edge [
source 1443
target 713
]
edge [
source 1444
target 1307
]
edge [
source 1444
target 1631
]
edge [
source 1444
target 1823
]
edge [
source 1444
target 3070
]
edge [
source 1445
target 1410
]
edge [
source 1445
target 2794
]
edge [
source 1445
target 3817
]
edge [
source 1446
target 677
]
edge [
source 1447
target 1137
]
edge [
source 1448
target 2208
]
edge [
source 1448
target 3571
]
edge [
source 1448
target 3572
]
edge [
source 1449
target 2615
]
edge [
source 1449
target 3757
]
edge [
source 1450
target 814
]
edge [
source 1450
target 2653
]
edge [
source 1450
target 3072
]
edge [
source 1450
target 3245
]
edge [
source 1450
target 3249
]
edge [
source 1450
target 3313
]
edge [
source 1451
target 202
]
edge [
source 1452
target 1572
]
edge [
source 1452
target 2752
]
edge [
source 1452
target 3244
]
edge [
source 1453
target 1127
]
edge [
source 1453
target 1944
]
edge [
source 1453
target 1971
]
edge [
source 1453
target 2104
]
edge [
source 1454
target 212
]
edge [
source 1455
target 614
]
edge [
source 1455
target 2594
]
edge [
source 1455
target 3296
]
edge [
source 1456
target 3800
]
edge [
source 1457
target 3681
]
edge [
source 1458
target 1288
]
edge [
source 1458
target 2917
]
edge [
source 1458
target 3174
]
edge [
source 1459
target 249
]
edge [
source 1459
target 2736
]
edge [
source 1459
target 2820
]
edge [
source 1459
target 3956
]
edge [
source 1460
target 809
]
edge [
source 1460
target 1807
]
edge [
source 1460
target 2081
]
edge [
source 1460
target 2546
]
edge [
source 1460
target 2931
]
edge [
source 1460
target 3993
]
edge [
source 1461
target 1894
]
edge [
source 1461
target 2147
]
edge [
source 1461
target 3613
]
edge [
source 1462
target 1505
]
edge [
source 1462
target 2791
]
edge [
source 1463
target 2240
]
edge [
source 1464
target 1144
]
edge [
source 1464
target 2066
]
edge [
source 1464
target 2293
]
edge [
source 1465
target 43
]
edge [
source 1465
target 136
]
edge [
source 1465
target 3059
]
edge [
source 1465
target 3306
]
edge [
source 1465
target 3566
]
edge [
source 1465
target 3806
]
edge [
source 1466
target 1511
]
edge [
source 1466
target 3892
]
edge [
source 1467
target 2058
]
edge [
source 1468
target 1121
]
edge [
source 1468
target 1201
]
edge [
source 1468
target 1902
]
edge [
source 1469
target 1695
]
edge [
source 1469
target 3050
]
edge [
source 1470
target 2350
]
edge [
source 1471
target 1678
]
edge [
source 1472
target 2256
]
edge [
source 1472
target 3485
]
edge [
source 1472
target 4000
]
edge [
source 1473
target 1779
]
edge [
source 1473
target 3509
]
edge [
source 1474
target 1721
]
edge [
source 1474
target 1935
]
edge [
source 1474
target 2129
]
edge [
source 1475
target 2804
]
edge [
source 1475
target 3298
]
edge [
source 1475
target 3752
]
edge [
source 1476
target 1197
]
edge [
source 1476
target 1990
]
edge [
source 1476
target 2171
]
edge [
source 1476
target 2617
]
edge [
source 1477
target 1485
]
edge [
source 1477
target 1771
]
edge [
source 1477
target 2585
]
edge [
source 1478
target 103
]
edge [
source 1478
target 654
]
edge [
source 1478
target 1136
]
edge [
source 1478
target 1493
]
edge [
source 1478
target 2512
]
edge [
source 1478
target 3673
]
edge [
source 1479
target 1488
]
edge [
source 1479
target 1875
]
edge [
source 1479
target 2053
]
edge [
source 1479
target 2902
]
edge [
source 1480
target 1668
]
edge [
source 1480
target 1986
]
edge [
source 1480
target 2679
]
edge [
source 1480
target 3493
]
edge [
source 1481
target 761
]
edge [
source 1481
target 2067
]
edge [
source 1481
target 3899
]
edge [
source 1482
target 2622
]
edge [
source 1483
target 1646
]
edge [
source 1484
target 813
]
edge [
source 1484
target 1658
]
edge [
source 1484
target 2720
]
edge [
source 1485
target 1500
]
edge [
source 1485
target 1572
]
edge [
source 1485
target 2005
]
edge [
source 1486
target 1843
]
edge [
source 1486
target 3566
]
edge [
source 1487
target 2087
]
edge [
source 1488
target 1426
]
edge [
source 1488
target 1512
]
edge [
source 1488
target 2532
]
edge [
source 1489
target 1845
]
edge [
source 1489
target 1936
]
edge [
source 1489
target 2573
]
edge [
source 1489
target 3342
]
edge [
source 1490
target 1569
]
edge [
source 1490
target 2445
]
edge [
source 1490
target 2559
]
edge [
source 1490
target 2796
]
edge [
source 1490
target 3122
]
edge [
source 1490
target 3229
]
edge [
source 1491
target 1855
]
edge [
source 1491
target 1950
]
edge [
source 1491
target 3340
]
edge [
source 1492
target 3608
]
edge [
source 1493
target 1553
]
edge [
source 1493
target 2445
]
edge [
source 1493
target 2996
]
edge [
source 1493
target 3599
]
edge [
source 1493
target 3634
]
edge [
source 1494
target 1588
]
edge [
source 1495
target 1453
]
edge [
source 1495
target 2270
]
edge [
source 1495
target 2670
]
edge [
source 1496
target 842
]
edge [
source 1496
target 1136
]
edge [
source 1496
target 1217
]
edge [
source 1496
target 1618
]
edge [
source 1496
target 3031
]
edge [
source 1496
target 3560
]
edge [
source 1496
target 3927
]
edge [
source 1497
target 833
]
edge [
source 1497
target 2013
]
edge [
source 1497
target 2583
]
edge [
source 1497
target 2854
]
edge [
source 1498
target 128
]
edge [
source 1498
target 2010
]
edge [
source 1498
target 2268
]
edge [
source 1499
target 1582
]
edge [
source 1499
target 1627
]
edge [
source 1499
target 2160
]
edge [
source 1499
target 2803
]
edge [
source 1499
target 3074
]
edge [
source 1499
target 3091
]
edge [
source 1499
target 3277
]
edge [
source 1499
target 3855
]
edge [
source 1501
target 3243
]
edge [
source 1502
target 1180
]
edge [
source 1502
target 1890
]
edge [
source 1502
target 3922
]
edge [
source 1503
target 2013
]
edge [
source 1503
target 3938
]
edge [
source 1504
target 987
]
edge [
source 1504
target 2051
]
edge [
source 1505
target 1735
]
edge [
source 1506
target 561
]
edge [
source 1506
target 1424
]
edge [
source 1506
target 3393
]
edge [
source 1508
target 2812
]
edge [
source 1509
target 1552
]
edge [
source 1510
target 2397
]
edge [
source 1510
target 3194
]
edge [
source 1510
target 3894
]
edge [
source 1512
target 1611
]
edge [
source 1512
target 3521
]
edge [
source 1513
target 3751
]
edge [
source 1514
target 1145
]
edge [
source 1514
target 3789
]
edge [
source 1514
target 3829
]
edge [
source 1515
target 137
]
edge [
source 1515
target 1960
]
edge [
source 1515
target 2575
]
edge [
source 1516
target 1406
]
edge [
source 1516
target 1613
]
edge [
source 1516
target 2048
]
edge [
source 1516
target 2232
]
edge [
source 1516
target 3028
]
edge [
source 1516
target 3470
]
edge [
source 1517
target 833
]
edge [
source 1517
target 1549
]
edge [
source 1517
target 1689
]
edge [
source 1517
target 2164
]
edge [
source 1518
target 2624
]
edge [
source 1518
target 3818
]
edge [
source 1518
target 3991
]
edge [
source 1519
target 1642
]
edge [
source 1519
target 2410
]
edge [
source 1519
target 2473
]
edge [
source 1520
target 778
]
edge [
source 1520
target 3609
]
edge [
source 1521
target 1731
]
edge [
source 1521
target 3449
]
edge [
source 1521
target 3478
]
edge [
source 1522
target 3427
]
edge [
source 1523
target 1491
]
edge [
source 1523
target 1697
]
edge [
source 1523
target 2322
]
edge [
source 1523
target 3063
]
edge [
source 1524
target 2722
]
edge [
source 1524
target 3057
]
edge [
source 1525
target 974
]
edge [
source 1525
target 1650
]
edge [
source 1525
target 1922
]
edge [
source 1525
target 2110
]
edge [
source 1525
target 2421
]
edge [
source 1525
target 2537
]
edge [
source 1525
target 2995
]
edge [
source 1526
target 3405
]
edge [
source 1528
target 1910
]
edge [
source 1529
target 1924
]
edge [
source 1529
target 2127
]
edge [
source 1529
target 3782
]
edge [
source 1530
target 1940
]
edge [
source 1530
target 2422
]
edge [
source 1531
target 630
]
edge [
source 1531
target 1916
]
edge [
source 1531
target 2305
]
edge [
source 1532
target 1452
]
edge [
source 1533
target 1183
]
edge [
source 1533
target 2096
]
edge [
source 1533
target 2647
]
edge [
source 1533
target 3508
]
edge [
source 1534
target 183
]
edge [
source 1534
target 934
]
edge [
source 1534
target 1879
]
edge [
source 1534
target 2314
]
edge [
source 1535
target 569
]
edge [
source 1536
target 1178
]
edge [
source 1536
target 1634
]
edge [
source 1536
target 1887
]
edge [
source 1536
target 1930
]
edge [
source 1536
target 1938
]
edge [
source 1537
target 2552
]
edge [
source 1538
target 498
]
edge [
source 1538
target 800
]
edge [
source 1538
target 1972
]
edge [
source 1538
target 2576
]
edge [
source 1538
target 2832
]
edge [
source 1539
target 1114
]
edge [
source 1541
target 1707
]
edge [
source 1541
target 3069
]
edge [
source 1541
target 3408
]
edge [
source 1542
target 2086
]
edge [
source 1542
target 3557
]
edge [
source 1542
target 3942
]
edge [
source 1543
target 787
]
edge [
source 1544
target 834
]
edge [
source 1544
target 863
]
edge [
source 1544
target 3355
]
edge [
source 1545
target 1795
]
edge [
source 1545
target 1819
]
edge [
source 1545
target 3713
]
edge [
source 1546
target 2593
]
edge [
source 1547
target 1147
]
edge [
source 1547
target 1773
]
edge [
source 1547
target 2324
]
edge [
source 1548
target 1927
]
edge [
source 1548
target 2406
]
edge [
source 1548
target 2784
]
edge [
source 1549
target 153
]
edge [
source 1549
target 1033
]
edge [
source 1549
target 1845
]
edge [
source 1550
target 415
]
edge [
source 1550
target 2117
]
edge [
source 1550
target 2617
]
edge [
source 1550
target 3521
]
edge [
source 1551
target 412
]
edge [
source 1551
target 611
]
edge [
source 1551
target 714
]
edge [
source 1551
target 2658
]
edge [
source 1551
target 3275
]
edge [
source 1551
target 3300
]
edge [
source 1552
target 737
]
edge [
source 1552
target 1548
]
edge [
source 1552
target 3182
]
edge [
source 1553
target 2009
]
edge [
source 1553
target 2956
]
edge [
source 1553
target 3068
]
edge [
source 1553
target 3291
]
edge [
source 1554
target 629
]
edge [
source 1554
target 705
]
edge [
source 1554
target 1829
]
edge [
source 1554
target 1966
]
edge [
source 1554
target 2750
]
edge [
source 1554
target 2938
]
edge [
source 1556
target 352
]
edge [
source 1557
target 174
]
edge [
source 1557
target 1954
]
edge [
source 1558
target 1548
]
edge [
source 1558
target 2607
]
edge [
source 1559
target 1657
]
edge [
source 1559
target 2867
]
edge [
source 1559
target 3019
]
edge [
source 1559
target 3112
]
edge [
source 1560
target 33
]
edge [
source 1560
target 689
]
edge [
source 1560
target 1314
]
edge [
source 1560
target 2706
]
edge [
source 1561
target 494
]
edge [
source 1561
target 2538
]
edge [
source 1562
target 13
]
edge [
source 1562
target 650
]
edge [
source 1562
target 1625
]
edge [
source 1562
target 2580
]
edge [
source 1562
target 3081
]
edge [
source 1563
target 609
]
edge [
source 1563
target 969
]
edge [
source 1563
target 3401
]
edge [
source 1564
target 550
]
edge [
source 1564
target 3787
]
edge [
source 1565
target 2706
]
edge [
source 1566
target 252
]
edge [
source 1566
target 2021
]
edge [
source 1566
target 3105
]
edge [
source 1567
target 410
]
edge [
source 1567
target 1732
]
edge [
source 1567
target 1777
]
edge [
source 1567
target 2971
]
edge [
source 1567
target 2984
]
edge [
source 1567
target 3406
]
edge [
source 1567
target 3672
]
edge [
source 1567
target 3707
]
edge [
source 1568
target 3065
]
edge [
source 1569
target 71
]
edge [
source 1569
target 2390
]
edge [
source 1569
target 3006
]
edge [
source 1569
target 3103
]
edge [
source 1569
target 3119
]
edge [
source 1570
target 583
]
edge [
source 1571
target 2597
]
edge [
source 1572
target 2169
]
edge [
source 1572
target 2336
]
edge [
source 1572
target 2962
]
edge [
source 1573
target 2125
]
edge [
source 1574
target 692
]
edge [
source 1574
target 2687
]
edge [
source 1574
target 3430
]
edge [
source 1574
target 3748
]
edge [
source 1574
target 3939
]
edge [
source 1575
target 1382
]
edge [
source 1575
target 1865
]
edge [
source 1575
target 2949
]
edge [
source 1575
target 3528
]
edge [
source 1577
target 864
]
edge [
source 1577
target 3773
]
edge [
source 1578
target 2115
]
edge [
source 1578
target 3359
]
edge [
source 1578
target 3465
]
edge [
source 1578
target 3561
]
edge [
source 1579
target 1624
]
edge [
source 1579
target 3658
]
edge [
source 1579
target 3886
]
edge [
source 1580
target 2356
]
edge [
source 1580
target 3006
]
edge [
source 1580
target 3035
]
edge [
source 1581
target 1627
]
edge [
source 1581
target 2290
]
edge [
source 1582
target 1312
]
edge [
source 1582
target 1729
]
edge [
source 1582
target 2439
]
edge [
source 1582
target 3681
]
edge [
source 1583
target 1972
]
edge [
source 1583
target 2211
]
edge [
source 1584
target 90
]
edge [
source 1584
target 3612
]
edge [
source 1585
target 323
]
edge [
source 1585
target 2668
]
edge [
source 1585
target 2801
]
edge [
source 1585
target 2989
]
edge [
source 1586
target 1238
]
edge [
source 1586
target 2118
]
edge [
source 1586
target 2185
]
edge [
source 1586
target 2736
]
edge [
source 1586
target 2823
]
edge [
source 1587
target 1128
]
edge [
source 1587
target 1163
]
edge [
source 1587
target 2820
]
edge [
source 1588
target 1673
]
edge [
source 1588
target 1827
]
edge [
source 1588
target 3527
]
edge [
source 1589
target 1724
]
edge [
source 1589
target 3029
]
edge [
source 1590
target 1359
]
edge [
source 1590
target 2984
]
edge [
source 1590
target 3384
]
edge [
source 1591
target 1755
]
edge [
source 1591
target 3355
]
edge [
source 1592
target 667
]
edge [
source 1592
target 755
]
edge [
source 1592
target 2856
]
edge [
source 1593
target 280
]
edge [
source 1593
target 538
]
edge [
source 1593
target 1059
]
edge [
source 1593
target 2427
]
edge [
source 1593
target 3588
]
edge [
source 1593
target 3668
]
edge [
source 1594
target 1195
]
edge [
source 1594
target 1807
]
edge [
source 1594
target 2381
]
edge [
source 1594
target 2625
]
edge [
source 1595
target 402
]
edge [
source 1595
target 1827
]
edge [
source 1595
target 2378
]
edge [
source 1596
target 3918
]
edge [
source 1597
target 1815
]
edge [
source 1597
target 2911
]
edge [
source 1598
target 2115
]
edge [
source 1598
target 2535
]
edge [
source 1598
target 3277
]
edge [
source 1599
target 134
]
edge [
source 1599
target 455
]
edge [
source 1599
target 485
]
edge [
source 1599
target 954
]
edge [
source 1599
target 2187
]
edge [
source 1599
target 3094
]
edge [
source 1599
target 3733
]
edge [
source 1600
target 1987
]
edge [
source 1600
target 2049
]
edge [
source 1600
target 2152
]
edge [
source 1600
target 3671
]
edge [
source 1602
target 486
]
edge [
source 1602
target 3934
]
edge [
source 1603
target 1618
]
edge [
source 1603
target 3878
]
edge [
source 1604
target 1064
]
edge [
source 1604
target 2330
]
edge [
source 1604
target 3027
]
edge [
source 1605
target 759
]
edge [
source 1605
target 1202
]
edge [
source 1605
target 1215
]
edge [
source 1605
target 2089
]
edge [
source 1605
target 3934
]
edge [
source 1606
target 793
]
edge [
source 1606
target 3985
]
edge [
source 1607
target 3269
]
edge [
source 1608
target 1876
]
edge [
source 1608
target 1969
]
edge [
source 1608
target 2670
]
edge [
source 1608
target 3138
]
edge [
source 1609
target 2083
]
edge [
source 1609
target 3459
]
edge [
source 1610
target 210
]
edge [
source 1610
target 2068
]
edge [
source 1610
target 2195
]
edge [
source 1610
target 2897
]
edge [
source 1610
target 3309
]
edge [
source 1610
target 3771
]
edge [
source 1611
target 1705
]
edge [
source 1611
target 1940
]
edge [
source 1611
target 2307
]
edge [
source 1612
target 1229
]
edge [
source 1612
target 1251
]
edge [
source 1612
target 1982
]
edge [
source 1612
target 2371
]
edge [
source 1613
target 1802
]
edge [
source 1614
target 1666
]
edge [
source 1614
target 3830
]
edge [
source 1615
target 1931
]
edge [
source 1615
target 2365
]
edge [
source 1615
target 2377
]
edge [
source 1615
target 3198
]
edge [
source 1616
target 2140
]
edge [
source 1616
target 2331
]
edge [
source 1617
target 1731
]
edge [
source 1617
target 1996
]
edge [
source 1617
target 2443
]
edge [
source 1617
target 2845
]
edge [
source 1618
target 2418
]
edge [
source 1618
target 3200
]
edge [
source 1618
target 3604
]
edge [
source 1619
target 1791
]
edge [
source 1619
target 2383
]
edge [
source 1619
target 2519
]
edge [
source 1620
target 218
]
edge [
source 1620
target 1248
]
edge [
source 1620
target 3011
]
edge [
source 1620
target 3377
]
edge [
source 1621
target 1134
]
edge [
source 1621
target 1945
]
edge [
source 1621
target 3098
]
edge [
source 1621
target 3518
]
edge [
source 1622
target 1711
]
edge [
source 1622
target 2554
]
edge [
source 1622
target 2695
]
edge [
source 1622
target 2795
]
edge [
source 1622
target 3863
]
edge [
source 1623
target 448
]
edge [
source 1623
target 459
]
edge [
source 1623
target 3068
]
edge [
source 1624
target 474
]
edge [
source 1624
target 1768
]
edge [
source 1624
target 2315
]
edge [
source 1625
target 147
]
edge [
source 1625
target 1116
]
edge [
source 1625
target 1904
]
edge [
source 1625
target 2117
]
edge [
source 1625
target 2910
]
edge [
source 1625
target 3116
]
edge [
source 1625
target 3600
]
edge [
source 1625
target 3724
]
edge [
source 1625
target 3913
]
edge [
source 1626
target 6
]
edge [
source 1626
target 145
]
edge [
source 1626
target 925
]
edge [
source 1626
target 3904
]
edge [
source 1627
target 1900
]
edge [
source 1627
target 3335
]
edge [
source 1627
target 3935
]
edge [
source 1628
target 1977
]
edge [
source 1628
target 2693
]
edge [
source 1628
target 3867
]
edge [
source 1629
target 1059
]
edge [
source 1630
target 147
]
edge [
source 1630
target 754
]
edge [
source 1630
target 3567
]
edge [
source 1631
target 1659
]
edge [
source 1631
target 1767
]
edge [
source 1631
target 2123
]
edge [
source 1631
target 3435
]
edge [
source 1631
target 3834
]
edge [
source 1632
target 380
]
edge [
source 1632
target 1687
]
edge [
source 1632
target 2153
]
edge [
source 1632
target 2579
]
edge [
source 1632
target 2932
]
edge [
source 1632
target 2952
]
edge [
source 1632
target 3859
]
edge [
source 1633
target 380
]
edge [
source 1633
target 2132
]
edge [
source 1633
target 3769
]
edge [
source 1634
target 2391
]
edge [
source 1634
target 2905
]
edge [
source 1635
target 544
]
edge [
source 1635
target 1455
]
edge [
source 1635
target 2394
]
edge [
source 1635
target 3755
]
edge [
source 1635
target 3805
]
edge [
source 1636
target 421
]
edge [
source 1636
target 2982
]
edge [
source 1636
target 3332
]
edge [
source 1636
target 3803
]
edge [
source 1637
target 697
]
edge [
source 1637
target 1233
]
edge [
source 1637
target 1983
]
edge [
source 1637
target 3110
]
edge [
source 1638
target 1079
]
edge [
source 1638
target 1516
]
edge [
source 1638
target 2246
]
edge [
source 1639
target 1996
]
edge [
source 1639
target 2054
]
edge [
source 1640
target 2036
]
edge [
source 1640
target 3637
]
edge [
source 1640
target 3985
]
edge [
source 1641
target 2699
]
edge [
source 1642
target 2927
]
edge [
source 1642
target 3680
]
edge [
source 1643
target 1280
]
edge [
source 1643
target 2413
]
edge [
source 1643
target 2415
]
edge [
source 1643
target 3738
]
edge [
source 1643
target 3756
]
edge [
source 1644
target 2416
]
edge [
source 1645
target 3532
]
edge [
source 1646
target 2309
]
edge [
source 1646
target 2367
]
edge [
source 1647
target 2416
]
edge [
source 1647
target 3791
]
edge [
source 1648
target 1698
]
edge [
source 1648
target 1895
]
edge [
source 1648
target 2574
]
edge [
source 1650
target 883
]
edge [
source 1650
target 1204
]
edge [
source 1650
target 2155
]
edge [
source 1650
target 3434
]
edge [
source 1651
target 1929
]
edge [
source 1651
target 2190
]
edge [
source 1651
target 2401
]
edge [
source 1651
target 3041
]
edge [
source 1652
target 1280
]
edge [
source 1652
target 1518
]
edge [
source 1653
target 598
]
edge [
source 1653
target 1048
]
edge [
source 1653
target 1826
]
edge [
source 1653
target 2012
]
edge [
source 1653
target 3001
]
edge [
source 1655
target 37
]
edge [
source 1655
target 831
]
edge [
source 1655
target 1462
]
edge [
source 1655
target 2886
]
edge [
source 1655
target 3198
]
edge [
source 1656
target 1639
]
edge [
source 1657
target 1279
]
edge [
source 1657
target 1514
]
edge [
source 1657
target 1669
]
edge [
source 1657
target 1928
]
edge [
source 1657
target 2747
]
edge [
source 1657
target 3763
]
edge [
source 1658
target 254
]
edge [
source 1658
target 1238
]
edge [
source 1658
target 1994
]
edge [
source 1659
target 589
]
edge [
source 1659
target 666
]
edge [
source 1659
target 1957
]
edge [
source 1660
target 1660
]
edge [
source 1660
target 1736
]
edge [
source 1660
target 2029
]
edge [
source 1660
target 2475
]
edge [
source 1660
target 3395
]
edge [
source 1661
target 1382
]
edge [
source 1661
target 2744
]
edge [
source 1662
target 515
]
edge [
source 1662
target 673
]
edge [
source 1662
target 2280
]
edge [
source 1662
target 3589
]
edge [
source 1664
target 1815
]
edge [
source 1664
target 1999
]
edge [
source 1664
target 3370
]
edge [
source 1665
target 379
]
edge [
source 1665
target 3020
]
edge [
source 1665
target 3038
]
edge [
source 1665
target 3432
]
edge [
source 1665
target 3892
]
edge [
source 1665
target 3948
]
edge [
source 1666
target 733
]
edge [
source 1667
target 663
]
edge [
source 1667
target 2103
]
edge [
source 1667
target 2155
]
edge [
source 1667
target 2846
]
edge [
source 1667
target 3947
]
edge [
source 1668
target 3242
]
edge [
source 1669
target 895
]
edge [
source 1669
target 1831
]
edge [
source 1670
target 1705
]
edge [
source 1670
target 3955
]
edge [
source 1671
target 2098
]
edge [
source 1672
target 371
]
edge [
source 1672
target 435
]
edge [
source 1673
target 2301
]
edge [
source 1673
target 2356
]
edge [
source 1673
target 3228
]
edge [
source 1674
target 1502
]
edge [
source 1674
target 1821
]
edge [
source 1674
target 2465
]
edge [
source 1674
target 3446
]
edge [
source 1674
target 3558
]
edge [
source 1675
target 936
]
edge [
source 1676
target 3418
]
edge [
source 1677
target 1165
]
edge [
source 1677
target 2310
]
edge [
source 1677
target 3062
]
edge [
source 1678
target 226
]
edge [
source 1678
target 859
]
edge [
source 1678
target 3544
]
edge [
source 1679
target 1057
]
edge [
source 1679
target 1464
]
edge [
source 1679
target 2863
]
edge [
source 1680
target 275
]
edge [
source 1680
target 403
]
edge [
source 1680
target 487
]
edge [
source 1680
target 2607
]
edge [
source 1680
target 3329
]
edge [
source 1680
target 3388
]
edge [
source 1681
target 1782
]
edge [
source 1681
target 2380
]
edge [
source 1681
target 3032
]
edge [
source 1682
target 717
]
edge [
source 1682
target 2489
]
edge [
source 1683
target 2144
]
edge [
source 1683
target 2454
]
edge [
source 1684
target 605
]
edge [
source 1684
target 1432
]
edge [
source 1684
target 3964
]
edge [
source 1685
target 2795
]
edge [
source 1687
target 127
]
edge [
source 1687
target 1249
]
edge [
source 1687
target 1577
]
edge [
source 1687
target 2069
]
edge [
source 1687
target 3308
]
edge [
source 1688
target 443
]
edge [
source 1688
target 1347
]
edge [
source 1688
target 2720
]
edge [
source 1690
target 670
]
edge [
source 1690
target 1866
]
edge [
source 1690
target 2675
]
edge [
source 1690
target 2845
]
edge [
source 1690
target 3384
]
edge [
source 1691
target 708
]
edge [
source 1691
target 2311
]
edge [
source 1691
target 3230
]
edge [
source 1692
target 141
]
edge [
source 1692
target 377
]
edge [
source 1692
target 1966
]
edge [
source 1692
target 3765
]
edge [
source 1693
target 1705
]
edge [
source 1693
target 3748
]
edge [
source 1694
target 1710
]
edge [
source 1694
target 3512
]
edge [
source 1694
target 3597
]
edge [
source 1694
target 3909
]
edge [
source 1695
target 2451
]
edge [
source 1696
target 81
]
edge [
source 1696
target 3979
]
edge [
source 1698
target 756
]
edge [
source 1698
target 784
]
edge [
source 1698
target 1891
]
edge [
source 1698
target 2330
]
edge [
source 1698
target 3219
]
edge [
source 1699
target 990
]
edge [
source 1699
target 1080
]
edge [
source 1699
target 2495
]
edge [
source 1700
target 1106
]
edge [
source 1700
target 1227
]
edge [
source 1700
target 3952
]
edge [
source 1701
target 618
]
edge [
source 1701
target 741
]
edge [
source 1701
target 1887
]
edge [
source 1701
target 2073
]
edge [
source 1701
target 3040
]
edge [
source 1702
target 1376
]
edge [
source 1702
target 2305
]
edge [
source 1702
target 2603
]
edge [
source 1702
target 2663
]
edge [
source 1702
target 2795
]
edge [
source 1702
target 2874
]
edge [
source 1703
target 949
]
edge [
source 1703
target 1780
]
edge [
source 1703
target 2131
]
edge [
source 1703
target 2739
]
edge [
source 1703
target 3574
]
edge [
source 1704
target 824
]
edge [
source 1704
target 1203
]
edge [
source 1704
target 2430
]
edge [
source 1704
target 3155
]
edge [
source 1704
target 3862
]
edge [
source 1705
target 752
]
edge [
source 1705
target 3218
]
edge [
source 1705
target 3434
]
edge [
source 1707
target 2037
]
edge [
source 1707
target 2680
]
edge [
source 1708
target 151
]
edge [
source 1708
target 387
]
edge [
source 1709
target 724
]
edge [
source 1709
target 1231
]
edge [
source 1709
target 3666
]
edge [
source 1710
target 984
]
edge [
source 1710
target 2081
]
edge [
source 1710
target 2392
]
edge [
source 1710
target 3866
]
edge [
source 1711
target 1036
]
edge [
source 1711
target 2485
]
edge [
source 1711
target 3127
]
edge [
source 1711
target 3957
]
edge [
source 1712
target 1068
]
edge [
source 1712
target 1205
]
edge [
source 1712
target 1901
]
edge [
source 1713
target 549
]
edge [
source 1713
target 1670
]
edge [
source 1714
target 2443
]
edge [
source 1716
target 299
]
edge [
source 1716
target 3217
]
edge [
source 1717
target 1506
]
edge [
source 1718
target 1750
]
edge [
source 1718
target 3135
]
edge [
source 1719
target 164
]
edge [
source 1719
target 1323
]
edge [
source 1719
target 2002
]
edge [
source 1720
target 3164
]
edge [
source 1720
target 3376
]
edge [
source 1721
target 1234
]
edge [
source 1721
target 3036
]
edge [
source 1722
target 2556
]
edge [
source 1722
target 3130
]
edge [
source 1723
target 57
]
edge [
source 1724
target 3474
]
edge [
source 1725
target 174
]
edge [
source 1725
target 437
]
edge [
source 1725
target 1564
]
edge [
source 1725
target 1649
]
edge [
source 1725
target 1922
]
edge [
source 1725
target 3717
]
edge [
source 1726
target 35
]
edge [
source 1726
target 988
]
edge [
source 1727
target 1205
]
edge [
source 1727
target 1700
]
edge [
source 1727
target 2279
]
edge [
source 1727
target 3151
]
edge [
source 1727
target 3161
]
edge [
source 1727
target 3806
]
edge [
source 1727
target 3837
]
edge [
source 1728
target 2781
]
edge [
source 1728
target 3710
]
edge [
source 1729
target 361
]
edge [
source 1729
target 2011
]
edge [
source 1729
target 2291
]
edge [
source 1729
target 3343
]
edge [
source 1729
target 3504
]
edge [
source 1730
target 338
]
edge [
source 1730
target 1277
]
edge [
source 1730
target 1772
]
edge [
source 1730
target 1776
]
edge [
source 1730
target 2806
]
edge [
source 1730
target 3728
]
edge [
source 1732
target 535
]
edge [
source 1732
target 2032
]
edge [
source 1734
target 324
]
edge [
source 1734
target 2652
]
edge [
source 1734
target 3271
]
edge [
source 1735
target 718
]
edge [
source 1735
target 733
]
edge [
source 1735
target 1179
]
edge [
source 1735
target 1706
]
edge [
source 1736
target 2075
]
edge [
source 1736
target 2585
]
edge [
source 1736
target 2653
]
edge [
source 1737
target 1695
]
edge [
source 1737
target 1696
]
edge [
source 1737
target 2375
]
edge [
source 1738
target 3066
]
edge [
source 1739
target 292
]
edge [
source 1739
target 997
]
edge [
source 1739
target 2913
]
edge [
source 1739
target 2949
]
edge [
source 1739
target 3816
]
edge [
source 1740
target 2479
]
edge [
source 1740
target 2696
]
edge [
source 1740
target 3445
]
edge [
source 1742
target 2994
]
edge [
source 1742
target 3767
]
edge [
source 1742
target 3866
]
edge [
source 1744
target 1856
]
edge [
source 1744
target 3601
]
edge [
source 1745
target 3924
]
edge [
source 1746
target 1958
]
edge [
source 1746
target 3424
]
edge [
source 1747
target 2096
]
edge [
source 1747
target 2157
]
edge [
source 1747
target 2295
]
edge [
source 1747
target 3284
]
edge [
source 1747
target 3317
]
edge [
source 1747
target 3797
]
edge [
source 1748
target 1407
]
edge [
source 1748
target 1844
]
edge [
source 1748
target 2578
]
edge [
source 1749
target 220
]
edge [
source 1749
target 2797
]
edge [
source 1749
target 3427
]
edge [
source 1749
target 3770
]
edge [
source 1750
target 3292
]
edge [
source 1751
target 2001
]
edge [
source 1751
target 2518
]
edge [
source 1752
target 2402
]
edge [
source 1753
target 2876
]
edge [
source 1753
target 2983
]
edge [
source 1753
target 3999
]
edge [
source 1754
target 2393
]
edge [
source 1754
target 2699
]
edge [
source 1754
target 3432
]
edge [
source 1755
target 192
]
edge [
source 1755
target 532
]
edge [
source 1756
target 323
]
edge [
source 1756
target 507
]
edge [
source 1756
target 759
]
edge [
source 1756
target 1090
]
edge [
source 1756
target 1107
]
edge [
source 1756
target 2465
]
edge [
source 1756
target 3468
]
edge [
source 1757
target 2291
]
edge [
source 1757
target 2564
]
edge [
source 1757
target 3108
]
edge [
source 1757
target 3877
]
edge [
source 1758
target 2964
]
edge [
source 1758
target 3237
]
edge [
source 1758
target 3239
]
edge [
source 1759
target 2158
]
edge [
source 1759
target 2214
]
edge [
source 1759
target 3581
]
edge [
source 1759
target 3870
]
edge [
source 1760
target 752
]
edge [
source 1760
target 1168
]
edge [
source 1760
target 3591
]
edge [
source 1760
target 3886
]
edge [
source 1761
target 1636
]
edge [
source 1761
target 2773
]
edge [
source 1763
target 50
]
edge [
source 1763
target 590
]
edge [
source 1763
target 2177
]
edge [
source 1763
target 2384
]
edge [
source 1763
target 2440
]
edge [
source 1764
target 575
]
edge [
source 1764
target 1441
]
edge [
source 1764
target 1692
]
edge [
source 1764
target 2173
]
edge [
source 1764
target 2887
]
edge [
source 1765
target 2471
]
edge [
source 1765
target 2819
]
edge [
source 1766
target 1677
]
edge [
source 1766
target 3177
]
edge [
source 1767
target 1109
]
edge [
source 1767
target 1116
]
edge [
source 1767
target 1896
]
edge [
source 1767
target 3337
]
edge [
source 1768
target 1646
]
edge [
source 1768
target 3796
]
edge [
source 1769
target 1650
]
edge [
source 1769
target 1833
]
edge [
source 1769
target 3288
]
edge [
source 1770
target 314
]
edge [
source 1770
target 2024
]
edge [
source 1770
target 2609
]
edge [
source 1770
target 2638
]
edge [
source 1771
target 293
]
edge [
source 1771
target 3765
]
edge [
source 1772
target 962
]
edge [
source 1772
target 2455
]
edge [
source 1772
target 3217
]
edge [
source 1773
target 943
]
edge [
source 1774
target 1789
]
edge [
source 1774
target 3473
]
edge [
source 1775
target 1566
]
edge [
source 1776
target 859
]
edge [
source 1776
target 3747
]
edge [
source 1777
target 1701
]
edge [
source 1777
target 2245
]
edge [
source 1778
target 69
]
edge [
source 1778
target 482
]
edge [
source 1778
target 2192
]
edge [
source 1779
target 48
]
edge [
source 1779
target 1990
]
edge [
source 1779
target 2153
]
edge [
source 1779
target 3875
]
edge [
source 1779
target 3913
]
edge [
source 1780
target 2422
]
edge [
source 1781
target 705
]
edge [
source 1781
target 1048
]
edge [
source 1781
target 2779
]
edge [
source 1782
target 1128
]
edge [
source 1782
target 2119
]
edge [
source 1783
target 2695
]
edge [
source 1783
target 3014
]
edge [
source 1783
target 3911
]
edge [
source 1784
target 1340
]
edge [
source 1784
target 3568
]
edge [
source 1785
target 20
]
edge [
source 1785
target 1047
]
edge [
source 1785
target 1429
]
edge [
source 1785
target 2044
]
edge [
source 1785
target 2376
]
edge [
source 1785
target 3737
]
edge [
source 1787
target 2236
]
edge [
source 1787
target 2316
]
edge [
source 1787
target 3160
]
edge [
source 1788
target 779
]
edge [
source 1788
target 3231
]
edge [
source 1788
target 3456
]
edge [
source 1789
target 524
]
edge [
source 1789
target 3602
]
edge [
source 1790
target 771
]
edge [
source 1790
target 2408
]
edge [
source 1791
target 2581
]
edge [
source 1791
target 2818
]
edge [
source 1791
target 3473
]
edge [
source 1791
target 3809
]
edge [
source 1791
target 3979
]
edge [
source 1792
target 320
]
edge [
source 1792
target 1385
]
edge [
source 1792
target 2386
]
edge [
source 1792
target 3136
]
edge [
source 1793
target 467
]
edge [
source 1793
target 1357
]
edge [
source 1793
target 2109
]
edge [
source 1794
target 2317
]
edge [
source 1794
target 3029
]
edge [
source 1794
target 3769
]
edge [
source 1795
target 54
]
edge [
source 1796
target 269
]
edge [
source 1796
target 619
]
edge [
source 1796
target 2934
]
edge [
source 1796
target 2989
]
edge [
source 1798
target 264
]
edge [
source 1798
target 1934
]
edge [
source 1798
target 2132
]
edge [
source 1798
target 3213
]
edge [
source 1799
target 3611
]
edge [
source 1800
target 2442
]
edge [
source 1800
target 2896
]
edge [
source 1801
target 10
]
edge [
source 1801
target 2889
]
edge [
source 1802
target 1865
]
edge [
source 1802
target 1984
]
edge [
source 1802
target 2096
]
edge [
source 1802
target 2294
]
edge [
source 1802
target 3298
]
edge [
source 1803
target 528
]
edge [
source 1804
target 611
]
edge [
source 1804
target 2139
]
edge [
source 1804
target 2566
]
edge [
source 1804
target 2636
]
edge [
source 1804
target 3569
]
edge [
source 1805
target 240
]
edge [
source 1805
target 2649
]
edge [
source 1805
target 3410
]
edge [
source 1805
target 3989
]
edge [
source 1806
target 1454
]
edge [
source 1806
target 3827
]
edge [
source 1807
target 1636
]
edge [
source 1807
target 2199
]
edge [
source 1807
target 3496
]
edge [
source 1808
target 2755
]
edge [
source 1808
target 3774
]
edge [
source 1810
target 1941
]
edge [
source 1810
target 1978
]
edge [
source 1810
target 2225
]
edge [
source 1811
target 3358
]
edge [
source 1812
target 1481
]
edge [
source 1812
target 1822
]
edge [
source 1812
target 2472
]
edge [
source 1812
target 2638
]
edge [
source 1812
target 2894
]
edge [
source 1813
target 967
]
edge [
source 1813
target 2250
]
edge [
source 1813
target 3528
]
edge [
source 1813
target 3775
]
edge [
source 1814
target 3306
]
edge [
source 1815
target 11
]
edge [
source 1815
target 3238
]
edge [
source 1816
target 3184
]
edge [
source 1816
target 3879
]
edge [
source 1817
target 261
]
edge [
source 1818
target 1236
]
edge [
source 1818
target 1387
]
edge [
source 1818
target 2436
]
edge [
source 1819
target 741
]
edge [
source 1819
target 1836
]
edge [
source 1819
target 3281
]
edge [
source 1820
target 279
]
edge [
source 1820
target 1655
]
edge [
source 1820
target 2034
]
edge [
source 1820
target 2104
]
edge [
source 1821
target 2341
]
edge [
source 1821
target 3246
]
edge [
source 1822
target 386
]
edge [
source 1822
target 876
]
edge [
source 1822
target 2022
]
edge [
source 1822
target 2910
]
edge [
source 1823
target 430
]
edge [
source 1823
target 2633
]
edge [
source 1823
target 3219
]
edge [
source 1824
target 30
]
edge [
source 1824
target 415
]
edge [
source 1824
target 1093
]
edge [
source 1825
target 392
]
edge [
source 1825
target 634
]
edge [
source 1825
target 2247
]
edge [
source 1825
target 2574
]
edge [
source 1825
target 3508
]
edge [
source 1825
target 3828
]
edge [
source 1826
target 1630
]
edge [
source 1827
target 67
]
edge [
source 1827
target 2970
]
edge [
source 1827
target 3183
]
edge [
source 1828
target 2033
]
edge [
source 1828
target 2325
]
edge [
source 1829
target 2387
]
edge [
source 1830
target 3217
]
edge [
source 1830
target 3935
]
edge [
source 1831
target 2740
]
edge [
source 1832
target 349
]
edge [
source 1832
target 376
]
edge [
source 1832
target 1640
]
edge [
source 1832
target 2852
]
edge [
source 1832
target 2967
]
edge [
source 1833
target 946
]
edge [
source 1833
target 2429
]
edge [
source 1833
target 2949
]
edge [
source 1834
target 1321
]
edge [
source 1834
target 1951
]
edge [
source 1835
target 2136
]
edge [
source 1835
target 3419
]
edge [
source 1835
target 3437
]
edge [
source 1836
target 2808
]
edge [
source 1836
target 3542
]
edge [
source 1837
target 2201
]
edge [
source 1837
target 2277
]
edge [
source 1837
target 2639
]
edge [
source 1837
target 3844
]
edge [
source 1838
target 1064
]
edge [
source 1838
target 2296
]
edge [
source 1838
target 2325
]
edge [
source 1838
target 3421
]
edge [
source 1839
target 1646
]
edge [
source 1839
target 2487
]
edge [
source 1839
target 3018
]
edge [
source 1840
target 947
]
edge [
source 1840
target 1036
]
edge [
source 1840
target 1077
]
edge [
source 1840
target 3574
]
edge [
source 1840
target 3936
]
edge [
source 1841
target 2042
]
edge [
source 1841
target 2045
]
edge [
source 1841
target 2769
]
edge [
source 1841
target 3009
]
edge [
source 1841
target 3049
]
edge [
source 1842
target 821
]
edge [
source 1842
target 2203
]
edge [
source 1842
target 2627
]
edge [
source 1843
target 675
]
edge [
source 1843
target 3002
]
edge [
source 1844
target 1394
]
edge [
source 1844
target 2319
]
edge [
source 1844
target 2513
]
edge [
source 1844
target 3250
]
edge [
source 1845
target 3089
]
edge [
source 1845
target 3801
]
edge [
source 1845
target 3910
]
edge [
source 1846
target 1057
]
edge [
source 1846
target 3426
]
edge [
source 1847
target 231
]
edge [
source 1847
target 850
]
edge [
source 1847
target 2120
]
edge [
source 1847
target 2956
]
edge [
source 1847
target 3926
]
edge [
source 1848
target 1962
]
edge [
source 1848
target 3083
]
edge [
source 1848
target 3240
]
edge [
source 1848
target 3264
]
edge [
source 1848
target 3305
]
edge [
source 1850
target 676
]
edge [
source 1850
target 2223
]
edge [
source 1851
target 1121
]
edge [
source 1851
target 3051
]
edge [
source 1852
target 769
]
edge [
source 1852
target 2384
]
edge [
source 1852
target 2454
]
edge [
source 1852
target 3309
]
edge [
source 1853
target 2889
]
edge [
source 1853
target 3600
]
edge [
source 1853
target 3678
]
edge [
source 1853
target 3803
]
edge [
source 1854
target 230
]
edge [
source 1855
target 1103
]
edge [
source 1855
target 2427
]
edge [
source 1855
target 2764
]
edge [
source 1855
target 3169
]
edge [
source 1856
target 729
]
edge [
source 1857
target 2011
]
edge [
source 1857
target 2023
]
edge [
source 1857
target 3014
]
edge [
source 1858
target 568
]
edge [
source 1859
target 2276
]
edge [
source 1859
target 3773
]
edge [
source 1860
target 673
]
edge [
source 1861
target 1815
]
edge [
source 1861
target 2406
]
edge [
source 1862
target 88
]
edge [
source 1862
target 1293
]
edge [
source 1862
target 3146
]
edge [
source 1863
target 569
]
edge [
source 1863
target 2464
]
edge [
source 1864
target 2101
]
edge [
source 1864
target 3192
]
edge [
source 1865
target 1186
]
edge [
source 1865
target 2428
]
edge [
source 1865
target 3794
]
edge [
source 1866
target 1974
]
edge [
source 1866
target 3406
]
edge [
source 1867
target 831
]
edge [
source 1867
target 2601
]
edge [
source 1868
target 769
]
edge [
source 1868
target 3378
]
edge [
source 1869
target 350
]
edge [
source 1869
target 1233
]
edge [
source 1869
target 2061
]
edge [
source 1870
target 3037
]
edge [
source 1870
target 3660
]
edge [
source 1871
target 3216
]
edge [
source 1872
target 3091
]
edge [
source 1873
target 947
]
edge [
source 1873
target 2188
]
edge [
source 1873
target 3896
]
edge [
source 1874
target 2680
]
edge [
source 1874
target 3207
]
edge [
source 1874
target 3247
]
edge [
source 1875
target 1917
]
edge [
source 1875
target 2490
]
edge [
source 1877
target 288
]
edge [
source 1877
target 888
]
edge [
source 1877
target 2754
]
edge [
source 1877
target 3882
]
edge [
source 1878
target 760
]
edge [
source 1878
target 2782
]
edge [
source 1879
target 1057
]
edge [
source 1879
target 1483
]
edge [
source 1879
target 2623
]
edge [
source 1879
target 2636
]
edge [
source 1879
target 3775
]
edge [
source 1879
target 3934
]
edge [
source 1880
target 2224
]
edge [
source 1880
target 2662
]
edge [
source 1881
target 1799
]
edge [
source 1881
target 1912
]
edge [
source 1881
target 1919
]
edge [
source 1881
target 2142
]
edge [
source 1881
target 2510
]
edge [
source 1881
target 2996
]
edge [
source 1882
target 3467
]
edge [
source 1882
target 3980
]
edge [
source 1883
target 2000
]
edge [
source 1883
target 3876
]
edge [
source 1884
target 268
]
edge [
source 1884
target 745
]
edge [
source 1884
target 2302
]
edge [
source 1884
target 3209
]
edge [
source 1884
target 3795
]
edge [
source 1885
target 2159
]
edge [
source 1885
target 3603
]
edge [
source 1886
target 1546
]
edge [
source 1886
target 2238
]
edge [
source 1886
target 2606
]
edge [
source 1886
target 2919
]
edge [
source 1886
target 3911
]
edge [
source 1887
target 656
]
edge [
source 1887
target 2958
]
edge [
source 1887
target 3312
]
edge [
source 1888
target 398
]
edge [
source 1888
target 1929
]
edge [
source 1888
target 2104
]
edge [
source 1888
target 2418
]
edge [
source 1890
target 2362
]
edge [
source 1890
target 3460
]
edge [
source 1891
target 734
]
edge [
source 1891
target 1644
]
edge [
source 1891
target 2104
]
edge [
source 1891
target 2919
]
edge [
source 1891
target 3610
]
edge [
source 1892
target 2156
]
edge [
source 1892
target 2566
]
edge [
source 1892
target 3566
]
edge [
source 1892
target 3567
]
edge [
source 1893
target 61
]
edge [
source 1893
target 211
]
edge [
source 1893
target 1416
]
edge [
source 1893
target 3848
]
edge [
source 1894
target 2187
]
edge [
source 1894
target 2866
]
edge [
source 1894
target 3459
]
edge [
source 1895
target 605
]
edge [
source 1895
target 1413
]
edge [
source 1895
target 1826
]
edge [
source 1896
target 782
]
edge [
source 1896
target 2149
]
edge [
source 1896
target 2658
]
edge [
source 1896
target 3023
]
edge [
source 1898
target 1468
]
edge [
source 1898
target 3304
]
edge [
source 1899
target 956
]
edge [
source 1899
target 2453
]
edge [
source 1899
target 3691
]
edge [
source 1899
target 3817
]
edge [
source 1900
target 3810
]
edge [
source 1900
target 3857
]
edge [
source 1901
target 3696
]
edge [
source 1901
target 3881
]
edge [
source 1902
target 1649
]
edge [
source 1902
target 3570
]
edge [
source 1903
target 2786
]
edge [
source 1904
target 239
]
edge [
source 1904
target 814
]
edge [
source 1904
target 2206
]
edge [
source 1905
target 1716
]
edge [
source 1905
target 3897
]
edge [
source 1906
target 562
]
edge [
source 1906
target 896
]
edge [
source 1906
target 2360
]
edge [
source 1906
target 3126
]
edge [
source 1907
target 108
]
edge [
source 1907
target 2526
]
edge [
source 1907
target 3039
]
edge [
source 1907
target 3742
]
edge [
source 1908
target 1559
]
edge [
source 1908
target 1947
]
edge [
source 1908
target 2223
]
edge [
source 1908
target 2239
]
edge [
source 1908
target 2628
]
edge [
source 1908
target 2849
]
edge [
source 1908
target 3126
]
edge [
source 1908
target 3555
]
edge [
source 1909
target 429
]
edge [
source 1910
target 138
]
edge [
source 1911
target 467
]
edge [
source 1912
target 2954
]
edge [
source 1912
target 3837
]
edge [
source 1913
target 83
]
edge [
source 1914
target 586
]
edge [
source 1914
target 701
]
edge [
source 1915
target 1359
]
edge [
source 1915
target 2124
]
edge [
source 1915
target 2415
]
edge [
source 1915
target 2466
]
edge [
source 1916
target 3140
]
edge [
source 1916
target 3488
]
edge [
source 1916
target 3676
]
edge [
source 1917
target 2026
]
edge [
source 1917
target 2030
]
edge [
source 1917
target 2309
]
edge [
source 1917
target 2555
]
edge [
source 1918
target 243
]
edge [
source 1918
target 2781
]
edge [
source 1918
target 2992
]
edge [
source 1919
target 357
]
edge [
source 1919
target 1216
]
edge [
source 1919
target 1728
]
edge [
source 1919
target 2220
]
edge [
source 1919
target 2726
]
edge [
source 1920
target 493
]
edge [
source 1920
target 567
]
edge [
source 1920
target 1035
]
edge [
source 1920
target 1476
]
edge [
source 1920
target 3412
]
edge [
source 1921
target 474
]
edge [
source 1921
target 729
]
edge [
source 1921
target 1528
]
edge [
source 1921
target 2167
]
edge [
source 1921
target 2431
]
edge [
source 1921
target 3060
]
edge [
source 1921
target 3753
]
edge [
source 1922
target 1611
]
edge [
source 1922
target 3824
]
edge [
source 1924
target 707
]
edge [
source 1924
target 2011
]
edge [
source 1924
target 2891
]
edge [
source 1924
target 3403
]
edge [
source 1924
target 3509
]
edge [
source 1925
target 3702
]
edge [
source 1925
target 3971
]
edge [
source 1926
target 1362
]
edge [
source 1926
target 2225
]
edge [
source 1926
target 3181
]
edge [
source 1926
target 3524
]
edge [
source 1926
target 3995
]
edge [
source 1927
target 211
]
edge [
source 1927
target 507
]
edge [
source 1927
target 857
]
edge [
source 1927
target 3272
]
edge [
source 1927
target 3274
]
edge [
source 1927
target 3619
]
edge [
source 1928
target 3042
]
edge [
source 1929
target 1362
]
edge [
source 1929
target 1575
]
edge [
source 1929
target 2137
]
edge [
source 1929
target 2289
]
edge [
source 1929
target 3423
]
edge [
source 1931
target 341
]
edge [
source 1931
target 1173
]
edge [
source 1931
target 2467
]
edge [
source 1931
target 3139
]
edge [
source 1931
target 3791
]
edge [
source 1931
target 3886
]
edge [
source 1932
target 291
]
edge [
source 1932
target 1489
]
edge [
source 1932
target 2220
]
edge [
source 1933
target 2774
]
edge [
source 1933
target 3143
]
edge [
source 1933
target 3468
]
edge [
source 1934
target 479
]
edge [
source 1934
target 1609
]
edge [
source 1934
target 1616
]
edge [
source 1934
target 1714
]
edge [
source 1935
target 1016
]
edge [
source 1935
target 1867
]
edge [
source 1935
target 3006
]
edge [
source 1935
target 3301
]
edge [
source 1936
target 1759
]
edge [
source 1936
target 2912
]
edge [
source 1937
target 2473
]
edge [
source 1938
target 485
]
edge [
source 1938
target 927
]
edge [
source 1938
target 2186
]
edge [
source 1938
target 2606
]
edge [
source 1938
target 3380
]
edge [
source 1939
target 1708
]
edge [
source 1939
target 2004
]
edge [
source 1939
target 2523
]
edge [
source 1939
target 3434
]
edge [
source 1939
target 3758
]
edge [
source 1939
target 3946
]
edge [
source 1940
target 457
]
edge [
source 1940
target 1085
]
edge [
source 1940
target 3284
]
edge [
source 1940
target 3674
]
edge [
source 1941
target 1803
]
edge [
source 1941
target 2103
]
edge [
source 1941
target 2588
]
edge [
source 1942
target 3978
]
edge [
source 1943
target 398
]
edge [
source 1943
target 866
]
edge [
source 1943
target 1591
]
edge [
source 1944
target 500
]
edge [
source 1944
target 2582
]
edge [
source 1944
target 3453
]
edge [
source 1945
target 3385
]
edge [
source 1945
target 3954
]
edge [
source 1946
target 1592
]
edge [
source 1946
target 1942
]
edge [
source 1946
target 3609
]
edge [
source 1947
target 3262
]
edge [
source 1948
target 3347
]
edge [
source 1949
target 303
]
edge [
source 1949
target 2919
]
edge [
source 1949
target 2934
]
edge [
source 1949
target 3755
]
edge [
source 1950
target 317
]
edge [
source 1950
target 1434
]
edge [
source 1950
target 2271
]
edge [
source 1950
target 2469
]
edge [
source 1950
target 2632
]
edge [
source 1951
target 564
]
edge [
source 1951
target 2284
]
edge [
source 1951
target 2525
]
edge [
source 1951
target 2631
]
edge [
source 1951
target 3612
]
edge [
source 1952
target 2977
]
edge [
source 1952
target 3414
]
edge [
source 1952
target 3799
]
edge [
source 1953
target 118
]
edge [
source 1953
target 322
]
edge [
source 1953
target 346
]
edge [
source 1953
target 573
]
edge [
source 1953
target 2042
]
edge [
source 1953
target 2871
]
edge [
source 1954
target 609
]
edge [
source 1954
target 2013
]
edge [
source 1954
target 2304
]
edge [
source 1954
target 2933
]
edge [
source 1955
target 1509
]
edge [
source 1955
target 3056
]
edge [
source 1955
target 3220
]
edge [
source 1956
target 1585
]
edge [
source 1957
target 2334
]
edge [
source 1957
target 2378
]
edge [
source 1957
target 2734
]
edge [
source 1957
target 3212
]
edge [
source 1957
target 3453
]
edge [
source 1957
target 3896
]
edge [
source 1958
target 2037
]
edge [
source 1958
target 2222
]
edge [
source 1958
target 2425
]
edge [
source 1958
target 2660
]
edge [
source 1958
target 3604
]
edge [
source 1958
target 3962
]
edge [
source 1959
target 644
]
edge [
source 1959
target 2035
]
edge [
source 1959
target 2569
]
edge [
source 1959
target 2609
]
edge [
source 1959
target 3646
]
edge [
source 1960
target 1749
]
edge [
source 1960
target 2216
]
edge [
source 1960
target 2972
]
edge [
source 1960
target 3067
]
edge [
source 1960
target 3524
]
edge [
source 1961
target 858
]
edge [
source 1961
target 2987
]
edge [
source 1961
target 3298
]
edge [
source 1962
target 777
]
edge [
source 1962
target 3100
]
edge [
source 1963
target 25
]
edge [
source 1963
target 195
]
edge [
source 1963
target 1377
]
edge [
source 1963
target 1467
]
edge [
source 1964
target 3728
]
edge [
source 1966
target 1378
]
edge [
source 1966
target 2954
]
edge [
source 1967
target 1300
]
edge [
source 1967
target 1802
]
edge [
source 1968
target 3555
]
edge [
source 1968
target 3576
]
edge [
source 1969
target 1392
]
edge [
source 1969
target 3076
]
edge [
source 1969
target 3491
]
edge [
source 1970
target 267
]
edge [
source 1970
target 1578
]
edge [
source 1970
target 2650
]
edge [
source 1970
target 3565
]
edge [
source 1970
target 3660
]
edge [
source 1971
target 285
]
edge [
source 1971
target 1073
]
edge [
source 1971
target 1468
]
edge [
source 1971
target 2416
]
edge [
source 1972
target 2243
]
edge [
source 1973
target 151
]
edge [
source 1974
target 2438
]
edge [
source 1974
target 2803
]
edge [
source 1975
target 13
]
edge [
source 1975
target 1974
]
edge [
source 1975
target 3331
]
edge [
source 1975
target 3732
]
edge [
source 1976
target 3245
]
edge [
source 1977
target 2704
]
edge [
source 1977
target 2987
]
edge [
source 1977
target 3084
]
edge [
source 1977
target 3351
]
edge [
source 1977
target 3627
]
edge [
source 1978
target 2261
]
edge [
source 1978
target 2756
]
edge [
source 1978
target 3041
]
edge [
source 1979
target 2012
]
edge [
source 1979
target 2631
]
edge [
source 1979
target 3236
]
edge [
source 1980
target 663
]
edge [
source 1980
target 1527
]
edge [
source 1980
target 2280
]
edge [
source 1980
target 2472
]
edge [
source 1981
target 2763
]
edge [
source 1982
target 1190
]
edge [
source 1982
target 2051
]
edge [
source 1983
target 187
]
edge [
source 1983
target 2052
]
edge [
source 1984
target 601
]
edge [
source 1984
target 1741
]
edge [
source 1984
target 2151
]
edge [
source 1984
target 2318
]
edge [
source 1985
target 1134
]
edge [
source 1985
target 1334
]
edge [
source 1985
target 3318
]
edge [
source 1986
target 368
]
edge [
source 1986
target 1246
]
edge [
source 1986
target 1890
]
edge [
source 1986
target 2087
]
edge [
source 1986
target 3817
]
edge [
source 1987
target 20
]
edge [
source 1987
target 2985
]
edge [
source 1987
target 3399
]
edge [
source 1988
target 832
]
edge [
source 1988
target 2003
]
edge [
source 1989
target 1333
]
edge [
source 1989
target 3409
]
edge [
source 1989
target 3992
]
edge [
source 1990
target 1175
]
edge [
source 1990
target 2281
]
edge [
source 1990
target 2861
]
edge [
source 1990
target 3172
]
edge [
source 1990
target 3457
]
edge [
source 1990
target 3932
]
edge [
source 1991
target 139
]
edge [
source 1991
target 1678
]
edge [
source 1991
target 2769
]
edge [
source 1992
target 2100
]
edge [
source 1992
target 2425
]
edge [
source 1992
target 3069
]
edge [
source 1993
target 721
]
edge [
source 1993
target 1731
]
edge [
source 1993
target 3400
]
edge [
source 1993
target 3482
]
edge [
source 1994
target 641
]
edge [
source 1994
target 824
]
edge [
source 1994
target 843
]
edge [
source 1994
target 2104
]
edge [
source 1994
target 2187
]
edge [
source 1994
target 3291
]
edge [
source 1996
target 1651
]
edge [
source 1997
target 2154
]
edge [
source 1997
target 2279
]
edge [
source 1997
target 2586
]
edge [
source 1997
target 3125
]
edge [
source 1997
target 3956
]
edge [
source 1998
target 1350
]
edge [
source 1998
target 1741
]
edge [
source 1998
target 3812
]
edge [
source 1999
target 2023
]
edge [
source 1999
target 3467
]
edge [
source 2000
target 305
]
edge [
source 2000
target 411
]
edge [
source 2000
target 2038
]
edge [
source 2001
target 2824
]
edge [
source 2002
target 972
]
edge [
source 2002
target 2339
]
edge [
source 2002
target 2725
]
edge [
source 2002
target 2880
]
edge [
source 2002
target 3116
]
edge [
source 2002
target 3211
]
edge [
source 2002
target 3301
]
edge [
source 2004
target 694
]
edge [
source 2004
target 1333
]
edge [
source 2004
target 2765
]
edge [
source 2004
target 2776
]
edge [
source 2005
target 34
]
edge [
source 2005
target 73
]
edge [
source 2005
target 2145
]
edge [
source 2005
target 3830
]
edge [
source 2006
target 2558
]
edge [
source 2006
target 2602
]
edge [
source 2006
target 2951
]
edge [
source 2007
target 2497
]
edge [
source 2007
target 3106
]
edge [
source 2007
target 3292
]
edge [
source 2008
target 3409
]
edge [
source 2009
target 3290
]
edge [
source 2010
target 477
]
edge [
source 2010
target 716
]
edge [
source 2010
target 818
]
edge [
source 2010
target 2115
]
edge [
source 2010
target 2433
]
edge [
source 2011
target 1750
]
edge [
source 2011
target 2532
]
edge [
source 2011
target 2573
]
edge [
source 2011
target 3311
]
edge [
source 2012
target 1923
]
edge [
source 2012
target 2382
]
edge [
source 2012
target 2749
]
edge [
source 2012
target 3245
]
edge [
source 2012
target 3673
]
edge [
source 2013
target 3123
]
edge [
source 2013
target 3174
]
edge [
source 2014
target 1279
]
edge [
source 2014
target 1556
]
edge [
source 2014
target 2901
]
edge [
source 2015
target 440
]
edge [
source 2015
target 3670
]
edge [
source 2015
target 3828
]
edge [
source 2015
target 3917
]
edge [
source 2016
target 1483
]
edge [
source 2016
target 2776
]
edge [
source 2016
target 3004
]
edge [
source 2017
target 2914
]
edge [
source 2018
target 436
]
edge [
source 2018
target 2467
]
edge [
source 2019
target 1497
]
edge [
source 2019
target 3354
]
edge [
source 2019
target 3362
]
edge [
source 2020
target 1136
]
edge [
source 2020
target 1494
]
edge [
source 2020
target 2068
]
edge [
source 2020
target 2317
]
edge [
source 2020
target 2669
]
edge [
source 2020
target 2685
]
edge [
source 2021
target 2479
]
edge [
source 2021
target 2793
]
edge [
source 2021
target 3893
]
edge [
source 2023
target 230
]
edge [
source 2023
target 296
]
edge [
source 2023
target 2827
]
edge [
source 2024
target 324
]
edge [
source 2025
target 1196
]
edge [
source 2025
target 3317
]
edge [
source 2025
target 3776
]
edge [
source 2025
target 3961
]
edge [
source 2026
target 779
]
edge [
source 2026
target 2963
]
edge [
source 2026
target 3370
]
edge [
source 2027
target 1078
]
edge [
source 2027
target 1254
]
edge [
source 2027
target 2804
]
edge [
source 2027
target 3236
]
edge [
source 2028
target 1383
]
edge [
source 2028
target 2914
]
edge [
source 2029
target 1049
]
edge [
source 2029
target 2131
]
edge [
source 2029
target 2230
]
edge [
source 2030
target 2217
]
edge [
source 2030
target 3494
]
edge [
source 2030
target 3620
]
edge [
source 2031
target 569
]
edge [
source 2031
target 1498
]
edge [
source 2031
target 3868
]
edge [
source 2033
target 1313
]
edge [
source 2034
target 556
]
edge [
source 2034
target 2105
]
edge [
source 2034
target 2338
]
edge [
source 2035
target 1162
]
edge [
source 2035
target 1582
]
edge [
source 2035
target 3079
]
edge [
source 2035
target 3438
]
edge [
source 2036
target 3858
]
edge [
source 2037
target 137
]
edge [
source 2037
target 3493
]
edge [
source 2038
target 275
]
edge [
source 2038
target 2554
]
edge [
source 2039
target 727
]
edge [
source 2039
target 1238
]
edge [
source 2039
target 1804
]
edge [
source 2039
target 2457
]
edge [
source 2039
target 2525
]
edge [
source 2040
target 57
]
edge [
source 2040
target 291
]
edge [
source 2040
target 493
]
edge [
source 2040
target 3885
]
edge [
source 2043
target 643
]
edge [
source 2043
target 1299
]
edge [
source 2043
target 3430
]
edge [
source 2044
target 214
]
edge [
source 2044
target 879
]
edge [
source 2044
target 2053
]
edge [
source 2044
target 2888
]
edge [
source 2044
target 2923
]
edge [
source 2044
target 3337
]
edge [
source 2044
target 3670
]
edge [
source 2045
target 279
]
edge [
source 2045
target 3135
]
edge [
source 2046
target 789
]
edge [
source 2046
target 843
]
edge [
source 2046
target 2496
]
edge [
source 2046
target 2906
]
edge [
source 2047
target 1233
]
edge [
source 2047
target 2553
]
edge [
source 2048
target 1441
]
edge [
source 2048
target 1617
]
edge [
source 2048
target 3988
]
edge [
source 2049
target 2298
]
edge [
source 2049
target 2548
]
edge [
source 2049
target 2551
]
edge [
source 2049
target 3600
]
edge [
source 2050
target 3658
]
edge [
source 2051
target 956
]
edge [
source 2051
target 1937
]
edge [
source 2051
target 2491
]
edge [
source 2051
target 2787
]
edge [
source 2052
target 1165
]
edge [
source 2052
target 3045
]
edge [
source 2052
target 3139
]
edge [
source 2053
target 237
]
edge [
source 2053
target 1042
]
edge [
source 2053
target 3084
]
edge [
source 2053
target 3625
]
edge [
source 2054
target 2008
]
edge [
source 2055
target 1785
]
edge [
source 2055
target 2584
]
edge [
source 2055
target 2660
]
edge [
source 2055
target 2903
]
edge [
source 2055
target 3606
]
edge [
source 2056
target 435
]
edge [
source 2056
target 988
]
edge [
source 2056
target 2889
]
edge [
source 2057
target 771
]
edge [
source 2057
target 2648
]
edge [
source 2057
target 2982
]
edge [
source 2058
target 371
]
edge [
source 2058
target 1751
]
edge [
source 2058
target 2594
]
edge [
source 2058
target 3926
]
edge [
source 2059
target 78
]
edge [
source 2059
target 1000
]
edge [
source 2059
target 2179
]
edge [
source 2059
target 2372
]
edge [
source 2059
target 2950
]
edge [
source 2059
target 3304
]
edge [
source 2060
target 718
]
edge [
source 2060
target 2218
]
edge [
source 2060
target 2915
]
edge [
source 2061
target 497
]
edge [
source 2062
target 3887
]
edge [
source 2064
target 3904
]
edge [
source 2065
target 1608
]
edge [
source 2065
target 2875
]
edge [
source 2065
target 3896
]
edge [
source 2066
target 102
]
edge [
source 2066
target 2085
]
edge [
source 2066
target 2442
]
edge [
source 2066
target 2493
]
edge [
source 2066
target 2680
]
edge [
source 2066
target 3045
]
edge [
source 2067
target 1925
]
edge [
source 2067
target 2083
]
edge [
source 2067
target 3185
]
edge [
source 2067
target 3757
]
edge [
source 2067
target 3796
]
edge [
source 2067
target 3884
]
edge [
source 2067
target 3885
]
edge [
source 2068
target 3214
]
edge [
source 2071
target 135
]
edge [
source 2071
target 1208
]
edge [
source 2071
target 2342
]
edge [
source 2071
target 2540
]
edge [
source 2071
target 2643
]
edge [
source 2072
target 3698
]
edge [
source 2072
target 3884
]
edge [
source 2072
target 3955
]
edge [
source 2073
target 1844
]
edge [
source 2074
target 2256
]
edge [
source 2075
target 2240
]
edge [
source 2076
target 1456
]
edge [
source 2076
target 2971
]
edge [
source 2076
target 3277
]
edge [
source 2076
target 3842
]
edge [
source 2077
target 2879
]
edge [
source 2078
target 667
]
edge [
source 2078
target 899
]
edge [
source 2079
target 97
]
edge [
source 2080
target 673
]
edge [
source 2080
target 2435
]
edge [
source 2080
target 3086
]
edge [
source 2080
target 3944
]
edge [
source 2081
target 3284
]
edge [
source 2081
target 3532
]
edge [
source 2082
target 612
]
edge [
source 2082
target 1179
]
edge [
source 2082
target 2939
]
edge [
source 2083
target 1220
]
edge [
source 2084
target 1881
]
edge [
source 2084
target 2135
]
edge [
source 2084
target 2789
]
edge [
source 2085
target 1922
]
edge [
source 2085
target 2153
]
edge [
source 2085
target 3299
]
edge [
source 2086
target 3428
]
edge [
source 2087
target 2304
]
edge [
source 2087
target 3094
]
edge [
source 2088
target 2133
]
edge [
source 2088
target 2403
]
edge [
source 2088
target 2514
]
edge [
source 2089
target 442
]
edge [
source 2089
target 816
]
edge [
source 2089
target 2902
]
edge [
source 2089
target 3808
]
edge [
source 2090
target 1195
]
edge [
source 2090
target 1411
]
edge [
source 2090
target 1849
]
edge [
source 2090
target 2303
]
edge [
source 2090
target 3343
]
edge [
source 2090
target 3449
]
edge [
source 2090
target 3503
]
edge [
source 2091
target 2641
]
edge [
source 2091
target 3764
]
edge [
source 2092
target 2860
]
edge [
source 2093
target 178
]
edge [
source 2093
target 1544
]
edge [
source 2093
target 1699
]
edge [
source 2093
target 3328
]
edge [
source 2093
target 3754
]
edge [
source 2094
target 183
]
edge [
source 2094
target 197
]
edge [
source 2095
target 909
]
edge [
source 2095
target 3147
]
edge [
source 2095
target 3810
]
edge [
source 2095
target 3896
]
edge [
source 2096
target 3137
]
edge [
source 2097
target 418
]
edge [
source 2097
target 986
]
edge [
source 2097
target 1119
]
edge [
source 2097
target 2567
]
edge [
source 2097
target 3047
]
edge [
source 2097
target 3058
]
edge [
source 2098
target 1291
]
edge [
source 2098
target 1814
]
edge [
source 2098
target 2036
]
edge [
source 2098
target 2934
]
edge [
source 2099
target 3205
]
edge [
source 2099
target 3329
]
edge [
source 2099
target 3937
]
edge [
source 2101
target 1412
]
edge [
source 2101
target 3592
]
edge [
source 2103
target 2742
]
edge [
source 2103
target 3507
]
edge [
source 2104
target 747
]
edge [
source 2104
target 2729
]
edge [
source 2104
target 2757
]
edge [
source 2104
target 2892
]
edge [
source 2104
target 3980
]
edge [
source 2105
target 93
]
edge [
source 2105
target 396
]
edge [
source 2105
target 2063
]
edge [
source 2106
target 635
]
edge [
source 2107
target 3693
]
edge [
source 2108
target 3324
]
edge [
source 2108
target 3728
]
edge [
source 2109
target 58
]
edge [
source 2109
target 2735
]
edge [
source 2109
target 3107
]
edge [
source 2109
target 3522
]
edge [
source 2110
target 915
]
edge [
source 2110
target 2592
]
edge [
source 2110
target 2739
]
edge [
source 2111
target 1308
]
edge [
source 2111
target 2370
]
edge [
source 2111
target 2404
]
edge [
source 2111
target 3275
]
edge [
source 2112
target 161
]
edge [
source 2112
target 1187
]
edge [
source 2112
target 1543
]
edge [
source 2112
target 1555
]
edge [
source 2113
target 593
]
edge [
source 2113
target 1420
]
edge [
source 2113
target 1507
]
edge [
source 2113
target 3072
]
edge [
source 2114
target 2914
]
edge [
source 2114
target 3065
]
edge [
source 2114
target 3246
]
edge [
source 2114
target 3669
]
edge [
source 2115
target 2025
]
edge [
source 2116
target 379
]
edge [
source 2116
target 1860
]
edge [
source 2117
target 586
]
edge [
source 2117
target 2910
]
edge [
source 2117
target 3016
]
edge [
source 2118
target 1028
]
edge [
source 2118
target 1570
]
edge [
source 2118
target 2261
]
edge [
source 2118
target 3428
]
edge [
source 2119
target 3070
]
edge [
source 2119
target 3540
]
edge [
source 2121
target 71
]
edge [
source 2121
target 3119
]
edge [
source 2121
target 3554
]
edge [
source 2122
target 874
]
edge [
source 2122
target 1663
]
edge [
source 2122
target 2482
]
edge [
source 2122
target 3177
]
edge [
source 2123
target 801
]
edge [
source 2123
target 1985
]
edge [
source 2124
target 462
]
edge [
source 2124
target 1437
]
edge [
source 2124
target 2942
]
edge [
source 2125
target 760
]
edge [
source 2125
target 801
]
edge [
source 2125
target 1873
]
edge [
source 2125
target 3265
]
edge [
source 2125
target 3825
]
edge [
source 2126
target 915
]
edge [
source 2126
target 1136
]
edge [
source 2127
target 955
]
edge [
source 2128
target 419
]
edge [
source 2128
target 3256
]
edge [
source 2129
target 1497
]
edge [
source 2129
target 3387
]
edge [
source 2130
target 135
]
edge [
source 2130
target 3031
]
edge [
source 2131
target 3120
]
edge [
source 2131
target 3501
]
edge [
source 2133
target 670
]
edge [
source 2133
target 1111
]
edge [
source 2133
target 2344
]
edge [
source 2133
target 3212
]
edge [
source 2133
target 3964
]
edge [
source 2134
target 117
]
edge [
source 2134
target 3077
]
edge [
source 2135
target 179
]
edge [
source 2135
target 1725
]
edge [
source 2135
target 2532
]
edge [
source 2135
target 2875
]
edge [
source 2135
target 2934
]
edge [
source 2136
target 2092
]
edge [
source 2136
target 3992
]
edge [
source 2137
target 1191
]
edge [
source 2138
target 2060
]
edge [
source 2138
target 2305
]
edge [
source 2138
target 2600
]
edge [
source 2138
target 3473
]
edge [
source 2139
target 920
]
edge [
source 2139
target 1157
]
edge [
source 2139
target 2199
]
edge [
source 2140
target 3909
]
edge [
source 2141
target 1322
]
edge [
source 2141
target 2425
]
edge [
source 2141
target 3339
]
edge [
source 2142
target 3255
]
edge [
source 2143
target 1539
]
edge [
source 2144
target 336
]
edge [
source 2145
target 712
]
edge [
source 2145
target 3994
]
edge [
source 2146
target 2264
]
edge [
source 2146
target 3893
]
edge [
source 2148
target 1079
]
edge [
source 2148
target 1378
]
edge [
source 2148
target 3140
]
edge [
source 2149
target 762
]
edge [
source 2149
target 1492
]
edge [
source 2149
target 1881
]
edge [
source 2149
target 3009
]
edge [
source 2150
target 2699
]
edge [
source 2151
target 437
]
edge [
source 2151
target 1758
]
edge [
source 2151
target 2006
]
edge [
source 2151
target 3316
]
edge [
source 2151
target 3928
]
edge [
source 2152
target 3496
]
edge [
source 2153
target 3249
]
edge [
source 2153
target 3501
]
edge [
source 2153
target 3875
]
edge [
source 2155
target 819
]
edge [
source 2155
target 1551
]
edge [
source 2155
target 2464
]
edge [
source 2155
target 3868
]
edge [
source 2156
target 139
]
edge [
source 2157
target 1626
]
edge [
source 2157
target 3478
]
edge [
source 2158
target 2474
]
edge [
source 2159
target 1036
]
edge [
source 2160
target 2995
]
edge [
source 2161
target 513
]
edge [
source 2161
target 748
]
edge [
source 2161
target 1279
]
edge [
source 2161
target 1587
]
edge [
source 2161
target 1606
]
edge [
source 2161
target 2169
]
edge [
source 2161
target 2275
]
edge [
source 2161
target 2458
]
edge [
source 2161
target 3075
]
edge [
source 2161
target 3545
]
edge [
source 2161
target 3643
]
edge [
source 2162
target 3913
]
edge [
source 2163
target 1510
]
edge [
source 2163
target 3024
]
edge [
source 2164
target 3002
]
edge [
source 2164
target 3193
]
edge [
source 2164
target 3693
]
edge [
source 2165
target 62
]
edge [
source 2165
target 1206
]
edge [
source 2165
target 2226
]
edge [
source 2165
target 2320
]
edge [
source 2165
target 2347
]
edge [
source 2165
target 3118
]
edge [
source 2166
target 741
]
edge [
source 2166
target 1829
]
edge [
source 2166
target 2754
]
edge [
source 2167
target 1390
]
edge [
source 2167
target 3009
]
edge [
source 2168
target 179
]
edge [
source 2168
target 428
]
edge [
source 2168
target 1751
]
edge [
source 2168
target 2640
]
edge [
source 2168
target 2673
]
edge [
source 2168
target 3176
]
edge [
source 2168
target 3337
]
edge [
source 2169
target 474
]
edge [
source 2169
target 1945
]
edge [
source 2169
target 2185
]
edge [
source 2170
target 1613
]
edge [
source 2170
target 2929
]
edge [
source 2172
target 229
]
edge [
source 2172
target 512
]
edge [
source 2172
target 2809
]
edge [
source 2172
target 3319
]
edge [
source 2173
target 2138
]
edge [
source 2173
target 3027
]
edge [
source 2173
target 3160
]
edge [
source 2174
target 3807
]
edge [
source 2175
target 809
]
edge [
source 2175
target 1357
]
edge [
source 2175
target 1842
]
edge [
source 2176
target 2648
]
edge [
source 2177
target 672
]
edge [
source 2178
target 976
]
edge [
source 2178
target 3650
]
edge [
source 2178
target 3723
]
edge [
source 2179
target 318
]
edge [
source 2179
target 1007
]
edge [
source 2179
target 1531
]
edge [
source 2179
target 3408
]
edge [
source 2180
target 917
]
edge [
source 2180
target 1183
]
edge [
source 2180
target 2381
]
edge [
source 2180
target 3511
]
edge [
source 2180
target 3522
]
edge [
source 2181
target 1663
]
edge [
source 2181
target 2659
]
edge [
source 2181
target 3391
]
edge [
source 2181
target 3516
]
edge [
source 2182
target 47
]
edge [
source 2182
target 2617
]
edge [
source 2183
target 497
]
edge [
source 2184
target 174
]
edge [
source 2184
target 2127
]
edge [
source 2184
target 2185
]
edge [
source 2185
target 3402
]
edge [
source 2186
target 1416
]
edge [
source 2186
target 2452
]
edge [
source 2188
target 1578
]
edge [
source 2188
target 2595
]
edge [
source 2188
target 2644
]
edge [
source 2188
target 3048
]
edge [
source 2188
target 3333
]
edge [
source 2188
target 3410
]
edge [
source 2188
target 3929
]
edge [
source 2189
target 577
]
edge [
source 2189
target 1647
]
edge [
source 2189
target 3078
]
edge [
source 2190
target 2110
]
edge [
source 2191
target 1371
]
edge [
source 2191
target 2751
]
edge [
source 2191
target 3820
]
edge [
source 2192
target 2441
]
edge [
source 2192
target 2638
]
edge [
source 2192
target 3838
]
edge [
source 2193
target 1867
]
edge [
source 2194
target 2838
]
edge [
source 2195
target 3420
]
edge [
source 2195
target 3876
]
edge [
source 2196
target 1864
]
edge [
source 2196
target 2598
]
edge [
source 2196
target 3725
]
edge [
source 2197
target 2795
]
edge [
source 2198
target 2192
]
edge [
source 2198
target 2456
]
edge [
source 2198
target 2678
]
edge [
source 2199
target 2622
]
edge [
source 2199
target 2951
]
edge [
source 2199
target 3260
]
edge [
source 2199
target 3452
]
edge [
source 2199
target 3946
]
edge [
source 2200
target 2363
]
edge [
source 2200
target 2933
]
edge [
source 2200
target 2988
]
edge [
source 2200
target 3963
]
edge [
source 2201
target 1102
]
edge [
source 2201
target 2500
]
edge [
source 2201
target 2553
]
edge [
source 2202
target 202
]
edge [
source 2203
target 2851
]
edge [
source 2204
target 680
]
edge [
source 2204
target 2075
]
edge [
source 2204
target 2840
]
edge [
source 2204
target 3477
]
edge [
source 2205
target 1772
]
edge [
source 2205
target 2421
]
edge [
source 2205
target 3220
]
edge [
source 2205
target 3336
]
edge [
source 2206
target 1956
]
edge [
source 2206
target 2030
]
edge [
source 2206
target 2054
]
edge [
source 2207
target 514
]
edge [
source 2207
target 1370
]
edge [
source 2207
target 2751
]
edge [
source 2207
target 2825
]
edge [
source 2207
target 3241
]
edge [
source 2207
target 3788
]
edge [
source 2208
target 1561
]
edge [
source 2208
target 1793
]
edge [
source 2208
target 3615
]
edge [
source 2208
target 3901
]
edge [
source 2209
target 847
]
edge [
source 2209
target 1727
]
edge [
source 2210
target 1221
]
edge [
source 2210
target 2535
]
edge [
source 2210
target 3215
]
edge [
source 2211
target 624
]
edge [
source 2211
target 1616
]
edge [
source 2211
target 3554
]
edge [
source 2211
target 3814
]
edge [
source 2212
target 302
]
edge [
source 2212
target 2492
]
edge [
source 2212
target 3412
]
edge [
source 2213
target 355
]
edge [
source 2213
target 579
]
edge [
source 2213
target 3187
]
edge [
source 2213
target 3191
]
edge [
source 2214
target 2944
]
edge [
source 2214
target 3028
]
edge [
source 2214
target 3830
]
edge [
source 2215
target 2848
]
edge [
source 2215
target 3846
]
edge [
source 2216
target 1054
]
edge [
source 2216
target 2602
]
edge [
source 2216
target 2630
]
edge [
source 2217
target 1602
]
edge [
source 2217
target 1710
]
edge [
source 2217
target 2466
]
edge [
source 2217
target 2692
]
edge [
source 2218
target 2527
]
edge [
source 2218
target 2665
]
edge [
source 2218
target 3849
]
edge [
source 2219
target 2650
]
edge [
source 2220
target 1266
]
edge [
source 2220
target 3759
]
edge [
source 2221
target 134
]
edge [
source 2221
target 1332
]
edge [
source 2221
target 1338
]
edge [
source 2221
target 3055
]
edge [
source 2221
target 3341
]
edge [
source 2221
target 3496
]
edge [
source 2222
target 1397
]
edge [
source 2222
target 1567
]
edge [
source 2222
target 3193
]
edge [
source 2223
target 544
]
edge [
source 2223
target 713
]
edge [
source 2223
target 1178
]
edge [
source 2223
target 2259
]
edge [
source 2223
target 3654
]
edge [
source 2224
target 796
]
edge [
source 2224
target 3686
]
edge [
source 2225
target 2387
]
edge [
source 2225
target 2600
]
edge [
source 2226
target 1605
]
edge [
source 2226
target 1857
]
edge [
source 2227
target 819
]
edge [
source 2227
target 2605
]
edge [
source 2228
target 1165
]
edge [
source 2229
target 1480
]
edge [
source 2229
target 3303
]
edge [
source 2230
target 2099
]
edge [
source 2231
target 1798
]
edge [
source 2231
target 2991
]
edge [
source 2231
target 3125
]
edge [
source 2231
target 3171
]
edge [
source 2232
target 83
]
edge [
source 2232
target 2070
]
edge [
source 2232
target 2529
]
edge [
source 2232
target 3088
]
edge [
source 2232
target 3449
]
edge [
source 2233
target 25
]
edge [
source 2233
target 1323
]
edge [
source 2233
target 1378
]
edge [
source 2233
target 2044
]
edge [
source 2233
target 3296
]
edge [
source 2234
target 2129
]
edge [
source 2234
target 3808
]
edge [
source 2234
target 3957
]
edge [
source 2235
target 1092
]
edge [
source 2235
target 1097
]
edge [
source 2235
target 3361
]
edge [
source 2236
target 1430
]
edge [
source 2236
target 1863
]
edge [
source 2236
target 2286
]
edge [
source 2237
target 1358
]
edge [
source 2237
target 2689
]
edge [
source 2237
target 3753
]
edge [
source 2238
target 2536
]
edge [
source 2238
target 3519
]
edge [
source 2238
target 3697
]
edge [
source 2239
target 21
]
edge [
source 2239
target 863
]
edge [
source 2241
target 380
]
edge [
source 2241
target 601
]
edge [
source 2241
target 1028
]
edge [
source 2241
target 2159
]
edge [
source 2241
target 3452
]
edge [
source 2241
target 3575
]
edge [
source 2241
target 3768
]
edge [
source 2242
target 371
]
edge [
source 2242
target 1202
]
edge [
source 2242
target 1518
]
edge [
source 2242
target 2283
]
edge [
source 2243
target 100
]
edge [
source 2243
target 354
]
edge [
source 2243
target 1351
]
edge [
source 2243
target 1833
]
edge [
source 2243
target 2037
]
edge [
source 2244
target 1233
]
edge [
source 2244
target 3022
]
edge [
source 2244
target 3351
]
edge [
source 2245
target 2169
]
edge [
source 2245
target 3164
]
edge [
source 2246
target 1846
]
edge [
source 2246
target 3263
]
edge [
source 2247
target 2753
]
edge [
source 2247
target 2941
]
edge [
source 2249
target 824
]
edge [
source 2249
target 2687
]
edge [
source 2250
target 1036
]
edge [
source 2250
target 1964
]
edge [
source 2250
target 3111
]
edge [
source 2250
target 3161
]
edge [
source 2250
target 3171
]
edge [
source 2250
target 3494
]
edge [
source 2251
target 467
]
edge [
source 2251
target 888
]
edge [
source 2251
target 1741
]
edge [
source 2252
target 1097
]
edge [
source 2252
target 3805
]
edge [
source 2253
target 872
]
edge [
source 2253
target 2492
]
edge [
source 2253
target 3577
]
edge [
source 2254
target 2499
]
edge [
source 2254
target 2885
]
edge [
source 2255
target 2420
]
edge [
source 2255
target 3529
]
edge [
source 2255
target 3893
]
edge [
source 2256
target 359
]
edge [
source 2256
target 1913
]
edge [
source 2256
target 2321
]
edge [
source 2256
target 2531
]
edge [
source 2257
target 474
]
edge [
source 2257
target 1725
]
edge [
source 2258
target 109
]
edge [
source 2258
target 2369
]
edge [
source 2258
target 3481
]
edge [
source 2258
target 3819
]
edge [
source 2259
target 1021
]
edge [
source 2259
target 1190
]
edge [
source 2259
target 2380
]
edge [
source 2259
target 3069
]
edge [
source 2260
target 606
]
edge [
source 2260
target 2842
]
edge [
source 2260
target 2913
]
edge [
source 2260
target 3435
]
edge [
source 2261
target 581
]
edge [
source 2261
target 1583
]
edge [
source 2262
target 893
]
edge [
source 2263
target 2254
]
edge [
source 2263
target 3568
]
edge [
source 2263
target 3651
]
edge [
source 2264
target 2657
]
edge [
source 2265
target 1026
]
edge [
source 2265
target 1899
]
edge [
source 2265
target 2416
]
edge [
source 2265
target 2831
]
edge [
source 2265
target 2852
]
edge [
source 2266
target 2282
]
edge [
source 2267
target 2558
]
edge [
source 2268
target 888
]
edge [
source 2268
target 3154
]
edge [
source 2269
target 874
]
edge [
source 2269
target 3628
]
edge [
source 2271
target 408
]
edge [
source 2271
target 1502
]
edge [
source 2271
target 1555
]
edge [
source 2272
target 422
]
edge [
source 2272
target 828
]
edge [
source 2272
target 2493
]
edge [
source 2272
target 3254
]
edge [
source 2272
target 3648
]
edge [
source 2272
target 3708
]
edge [
source 2273
target 723
]
edge [
source 2273
target 1674
]
edge [
source 2274
target 323
]
edge [
source 2274
target 2973
]
edge [
source 2274
target 3860
]
edge [
source 2275
target 164
]
edge [
source 2275
target 652
]
edge [
source 2275
target 3529
]
edge [
source 2276
target 235
]
edge [
source 2276
target 843
]
edge [
source 2276
target 1243
]
edge [
source 2276
target 2940
]
edge [
source 2276
target 3097
]
edge [
source 2276
target 3683
]
edge [
source 2277
target 490
]
edge [
source 2277
target 689
]
edge [
source 2278
target 1410
]
edge [
source 2278
target 2287
]
edge [
source 2279
target 3938
]
edge [
source 2280
target 2325
]
edge [
source 2280
target 2439
]
edge [
source 2281
target 2331
]
edge [
source 2282
target 53
]
edge [
source 2282
target 188
]
edge [
source 2282
target 2853
]
edge [
source 2282
target 3931
]
edge [
source 2283
target 337
]
edge [
source 2284
target 872
]
edge [
source 2285
target 1987
]
edge [
source 2286
target 2667
]
edge [
source 2287
target 1052
]
edge [
source 2287
target 3104
]
edge [
source 2287
target 3666
]
edge [
source 2288
target 2844
]
edge [
source 2288
target 3378
]
edge [
source 2288
target 3528
]
edge [
source 2289
target 2651
]
edge [
source 2289
target 3161
]
edge [
source 2290
target 1491
]
edge [
source 2290
target 3509
]
edge [
source 2291
target 2201
]
edge [
source 2292
target 904
]
edge [
source 2292
target 1893
]
edge [
source 2292
target 2596
]
edge [
source 2292
target 3009
]
edge [
source 2292
target 3480
]
edge [
source 2293
target 255
]
edge [
source 2293
target 1248
]
edge [
source 2293
target 2946
]
edge [
source 2293
target 3497
[truncated: 125,336 more chars]
