# Supplementary material for: BFL: a node and edge betweenness based fast layout algorithm for large scale networks
Source: BMC Bioinformatics. 2009 Jan 15;10:19. doi: 10.1186/1471-2105-10-19 (PMC2753844; doi:10.1186/1471-2105-10-19)
Supplement: Additional file 1 — Network data. UO analysis dataset used for layout comparison in GML, TUL, NET, and CSML file. CSML file has been stripped of all metadata not related to the graph structure. Zip file should be extracted for all data. [file 1471-2105-10-19-S1.zip › 4000.net]

*Vertices 4000
1 1
2 2
3 3
4 4
5 5
6 6
7 7
8 8
9 9
10 10
11 11
12 12
13 13
14 14
15 15
16 16
17 17
18 18
19 19
20 20
21 21
22 22
23 23
24 24
25 25
26 26
27 27
28 28
29 29
30 30
31 31
32 32
33 33
34 34
35 35
36 36
37 37
38 38
39 39
40 40
41 41
42 42
43 43
44 44
45 45
46 46
47 47
48 48
49 49
50 50
51 51
52 52
53 53
54 54
55 55
56 56
57 57
58 58
59 59
60 60
61 61
62 62
63 63
64 64
65 65
66 66
67 67
68 68
69 69
70 70
71 71
72 72
73 73
74 74
75 75
76 76
77 77
78 78
79 79
80 80
81 81
82 82
83 83
84 84
85 85
86 86
87 87
88 88
89 89
90 90
91 91
92 92
93 93
94 94
95 95
96 96
97 97
98 98
99 99
100 100
101 101
102 102
103 103
104 104
105 105
106 106
107 107
108 108
109 109
110 110
111 111
112 112
113 113
114 114
115 115
116 116
117 117
118 118
119 119
120 120
121 121
122 122
123 123
124 124
125 125
126 126
127 127
128 128
129 129
130 130
131 131
132 132
133 133
134 134
135 135
136 136
137 137
138 138
139 139
140 140
141 141
142 142
143 143
144 144
145 145
146 146
147 147
148 148
149 149
150 150
151 151
152 152
153 153
154 154
155 155
156 156
157 157
158 158
159 159
160 160
161 161
162 162
163 163
164 164
165 165
166 166
167 167
168 168
169 169
170 170
171 171
172 172
173 173
174 174
175 175
176 176
177 177
178 178
179 179
180 180
181 181
182 182
183 183
184 184
185 185
186 186
187 187
188 188
189 189
190 190
191 191
192 192
193 193
194 194
195 195
196 196
197 197
198 198
199 199
200 200
201 201
202 202
203 203
204 204
205 205
206 206
207 207
208 208
209 209
210 210
211 211
212 212
213 213
214 214
215 215
216 216
217 217
218 218
219 219
220 220
221 221
222 222
223 223
224 224
225 225
226 226
227 227
228 228
229 229
230 230
231 231
232 232
233 233
234 234
235 235
236 236
237 237
238 238
239 239
240 240
241 241
242 242
243 243
244 244
245 245
246 246
247 247
248 248
249 249
250 250
251 251
252 252
253 253
254 254
255 255
256 256
257 257
258 258
259 259
260 260
261 261
262 262
263 263
264 264
265 265
266 266
267 267
268 268
269 269
270 270
271 271
272 272
273 273
274 274
275 275
276 276
277 277
278 278
279 279
280 280
281 281
282 282
283 283
284 284
285 285
286 286
287 287
288 288
289 289
290 290
291 291
292 292
293 293
294 294
295 295
296 296
297 297
298 298
299 299
300 300
301 301
302 302
303 303
304 304
305 305
306 306
307 307
308 308
309 309
310 310
311 311
312 312
313 313
314 314
315 315
316 316
317 317
318 318
319 319
320 320
321 321
322 322
323 323
324 324
325 325
326 326
327 327
328 328
329 329
330 330
331 331
332 332
333 333
334 334
335 335
336 336
337 337
338 338
339 339
340 340
341 341
342 342
343 343
344 344
345 345
346 346
347 347
348 348
349 349
350 350
351 351
352 352
353 353
354 354
355 355
356 356
357 357
358 358
359 359
360 360
361 361
362 362
363 363
364 364
365 365
366 366
367 367
368 368
369 369
370 370
371 371
372 372
373 373
374 374
375 375
376 376
377 377
378 378
379 379
380 380
381 381
382 382
383 383
384 384
385 385
386 386
387 387
388 388
389 389
390 390
391 391
392 392
393 393
394 394
395 395
396 396
397 397
398 398
399 399
400 400
401 401
402 402
403 403
404 404
405 405
406 406
407 407
408 408
409 409
410 410
411 411
412 412
413 413
414 414
415 415
416 416
417 417
418 418
419 419
420 420
421 421
422 422
423 423
424 424
425 425
426 426
427 427
428 428
429 429
430 430
431 431
432 432
433 433
434 434
435 435
436 436
437 437
438 438
439 439
440 440
441 441
442 442
443 443
444 444
445 445
446 446
447 447
448 448
449 449
450 450
451 451
452 452
453 453
454 454
455 455
456 456
457 457
458 458
459 459
460 460
461 461
462 462
463 463
464 464
465 465
466 466
467 467
468 468
469 469
470 470
471 471
472 472
473 473
474 474
475 475
476 476
477 477
478 478
479 479
480 480
481 481
482 482
483 483
484 484
485 485
486 486
487 487
488 488
489 489
490 490
491 491
492 492
493 493
494 494
495 495
496 496
497 497
498 498
499 499
500 500
501 501
502 502
503 503
504 504
505 505
506 506
507 507
508 508
509 509
510 510
511 511
512 512
513 513
514 514
515 515
516 516
517 517
518 518
519 519
520 520
521 521
522 522
523 523
524 524
525 525
526 526
527 527
528 528
529 529
530 530
531 531
532 532
533 533
534 534
535 535
536 536
537 537
538 538
539 539
540 540
541 541
542 542
543 543
544 544
545 545
546 546
547 547
548 548
549 549
550 550
551 551
552 552
553 553
554 554
555 555
556 556
557 557
558 558
559 559
560 560
561 561
562 562
563 563
564 564
565 565
566 566
567 567
568 568
569 569
570 570
571 571
572 572
573 573
574 574
575 575
576 576
577 577
578 578
579 579
580 580
581 581
582 582
583 583
584 584
585 585
586 586
587 587
588 588
589 589
590 590
591 591
592 592
593 593
594 594
595 595
596 596
597 597
598 598
599 599
600 600
601 601
602 602
603 603
604 604
605 605
606 606
607 607
608 608
609 609
610 610
611 611
612 612
613 613
614 614
615 615
616 616
617 617
618 618
619 619
620 620
621 621
622 622
623 623
624 624
625 625
626 626
627 627
628 628
629 629
630 630
631 631
632 632
633 633
634 634
635 635
636 636
637 637
638 638
639 639
640 640
641 641
642 642
643 643
644 644
645 645
646 646
647 647
648 648
649 649
650 650
651 651
652 652
653 653
654 654
655 655
656 656
657 657
658 658
659 659
660 660
661 661
662 662
663 663
664 664
665 665
666 666
667 667
668 668
669 669
670 670
671 671
672 672
673 673
674 674
675 675
676 676
677 677
678 678
679 679
680 680
681 681
682 682
683 683
684 684
685 685
686 686
687 687
688 688
689 689
690 690
691 691
692 692
693 693
694 694
695 695
696 696
697 697
698 698
699 699
700 700
701 701
702 702
703 703
704 704
705 705
706 706
707 707
708 708
709 709
710 710
711 711
712 712
713 713
714 714
715 715
716 716
717 717
718 718
719 719
720 720
721 721
722 722
723 723
724 724
725 725
726 726
727 727
728 728
729 729
730 730
731 731
732 732
733 733
734 734
735 735
736 736
737 737
738 738
739 739
740 740
741 741
742 742
743 743
744 744
745 745
746 746
747 747
748 748
749 749
750 750
751 751
752 752
753 753
754 754
755 755
756 756
757 757
758 758
759 759
760 760
761 761
762 762
763 763
764 764
765 765
766 766
767 767
768 768
769 769
770 770
771 771
772 772
773 773
774 774
775 775
776 776
777 777
778 778
779 779
780 780
781 781
782 782
783 783
784 784
785 785
786 786
787 787
788 788
789 789
790 790
791 791
792 792
793 793
794 794
795 795
796 796
797 797
798 798
799 799
800 800
801 801
802 802
803 803
804 804
805 805
806 806
807 807
808 808
809 809
810 810
811 811
812 812
813 813
814 814
815 815
816 816
817 817
818 818
819 819
820 820
821 821
822 822
823 823
824 824
825 825
826 826
827 827
828 828
829 829
830 830
831 831
832 832
833 833
834 834
835 835
836 836
837 837
838 838
839 839
840 840
841 841
842 842
843 843
844 844
845 845
846 846
847 847
848 848
849 849
850 850
851 851
852 852
853 853
854 854
855 855
856 856
857 857
858 858
859 859
860 860
861 861
862 862
863 863
864 864
865 865
866 866
867 867
868 868
869 869
870 870
871 871
872 872
873 873
874 874
875 875
876 876
877 877
878 878
879 879
880 880
881 881
882 882
883 883
884 884
885 885
886 886
887 887
888 888
889 889
890 890
891 891
892 892
893 893
894 894
895 895
896 896
897 897
898 898
899 899
900 900
901 901
902 902
903 903
904 904
905 905
906 906
907 907
908 908
909 909
910 910
911 911
912 912
913 913
914 914
915 915
916 916
917 917
918 918
919 919
920 920
921 921
922 922
923 923
924 924
925 925
926 926
927 927
928 928
929 929
930 930
931 931
932 932
933 933
934 934
935 935
936 936
937 937
938 938
939 939
940 940
941 941
942 942
943 943
944 944
945 945
946 946
947 947
948 948
949 949
950 950
951 951
952 952
953 953
954 954
955 955
956 956
957 957
958 958
959 959
960 960
961 961
962 962
963 963
964 964
965 965
966 966
967 967
968 968
969 969
970 970
971 971
972 972
973 973
974 974
975 975
976 976
977 977
978 978
979 979
980 980
981 981
982 982
983 983
984 984
985 985
986 986
987 987
988 988
989 989
990 990
991 991
992 992
993 993
994 994
995 995
996 996
997 997
998 998
999 999
1000 1000
1001 1001
1002 1002
1003 1003
1004 1004
1005 1005
1006 1006
1007 1007
1008 1008
1009 1009
1010 1010
1011 1011
1012 1012
1013 1013
1014 1014
1015 1015
1016 1016
1017 1017
1018 1018
1019 1019
1020 1020
1021 1021
1022 1022
1023 1023
1024 1024
1025 1025
1026 1026
1027 1027
1028 1028
1029 1029
1030 1030
1031 1031
1032 1032
1033 1033
1034 1034
1035 1035
1036 1036
1037 1037
1038 1038
1039 1039
1040 1040
1041 1041
1042 1042
1043 1043
1044 1044
1045 1045
1046 1046
1047 1047
1048 1048
1049 1049
1050 1050
1051 1051
1052 1052
1053 1053
1054 1054
1055 1055
1056 1056
1057 1057
1058 1058
1059 1059
1060 1060
1061 1061
1062 1062
1063 1063
1064 1064
1065 1065
1066 1066
1067 1067
1068 1068
1069 1069
1070 1070
1071 1071
1072 1072
1073 1073
1074 1074
1075 1075
1076 1076
1077 1077
1078 1078
1079 1079
1080 1080
1081 1081
1082 1082
1083 1083
1084 1084
1085 1085
1086 1086
1087 1087
1088 1088
1089 1089
1090 1090
1091 1091
1092 1092
1093 1093
1094 1094
1095 1095
1096 1096
1097 1097
1098 1098
1099 1099
1100 1100
1101 1101
1102 1102
1103 1103
1104 1104
1105 1105
1106 1106
1107 1107
1108 1108
1109 1109
1110 1110
1111 1111
1112 1112
1113 1113
1114 1114
1115 1115
1116 1116
1117 1117
1118 1118
1119 1119
1120 1120
1121 1121
1122 1122
1123 1123
1124 1124
1125 1125
1126 1126
1127 1127
1128 1128
1129 1129
1130 1130
1131 1131
1132 1132
1133 1133
1134 1134
1135 1135
1136 1136
1137 1137
1138 1138
1139 1139
1140 1140
1141 1141
1142 1142
1143 1143
1144 1144
1145 1145
1146 1146
1147 1147
1148 1148
1149 1149
1150 1150
1151 1151
1152 1152
1153 1153
1154 1154
1155 1155
1156 1156
1157 1157
1158 1158
1159 1159
1160 1160
1161 1161
1162 1162
1163 1163
1164 1164
1165 1165
1166 1166
1167 1167
1168 1168
1169 1169
1170 1170
1171 1171
1172 1172
1173 1173
1174 1174
1175 1175
1176 1176
1177 1177
1178 1178
1179 1179
1180 1180
1181 1181
1182 1182
1183 1183
1184 1184
1185 1185
1186 1186
1187 1187
1188 1188
1189 1189
1190 1190
1191 1191
1192 1192
1193 1193
1194 1194
1195 1195
1196 1196
1197 1197
1198 1198
1199 1199
1200 1200
1201 1201
1202 1202
1203 1203
1204 1204
1205 1205
1206 1206
1207 1207
1208 1208
1209 1209
1210 1210
1211 1211
1212 1212
1213 1213
1214 1214
1215 1215
1216 1216
1217 1217
1218 1218
1219 1219
1220 1220
1221 1221
1222 1222
1223 1223
1224 1224
1225 1225
1226 1226
1227 1227
1228 1228
1229 1229
1230 1230
1231 1231
1232 1232
1233 1233
1234 1234
1235 1235
1236 1236
1237 1237
1238 1238
1239 1239
1240 1240
1241 1241
1242 1242
1243 1243
1244 1244
1245 1245
1246 1246
1247 1247
1248 1248
1249 1249
1250 1250
1251 1251
1252 1252
1253 1253
1254 1254
1255 1255
1256 1256
1257 1257
1258 1258
1259 1259
1260 1260
1261 1261
1262 1262
1263 1263
1264 1264
1265 1265
1266 1266
1267 1267
1268 1268
1269 1269
1270 1270
1271 1271
1272 1272
1273 1273
1274 1274
1275 1275
1276 1276
1277 1277
1278 1278
1279 1279
1280 1280
1281 1281
1282 1282
1283 1283
1284 1284
1285 1285
1286 1286
1287 1287
1288 1288
1289 1289
1290 1290
1291 1291
1292 1292
1293 1293
1294 1294
1295 1295
1296 1296
1297 1297
1298 1298
1299 1299
1300 1300
1301 1301
1302 1302
1303 1303
1304 1304
1305 1305
1306 1306
1307 1307
1308 1308
1309 1309
1310 1310
1311 1311
1312 1312
1313 1313
1314 1314
1315 1315
1316 1316
1317 1317
1318 1318
1319 1319
1320 1320
1321 1321
1322 1322
1323 1323
1324 1324
1325 1325
1326 1326
1327 1327
1328 1328
1329 1329
1330 1330
1331 1331
1332 1332
1333 1333
1334 1334
1335 1335
1336 1336
1337 1337
1338 1338
1339 1339
1340 1340
1341 1341
1342 1342
1343 1343
1344 1344
1345 1345
1346 1346
1347 1347
1348 1348
1349 1349
1350 1350
1351 1351
1352 1352
1353 1353
1354 1354
1355 1355
1356 1356
1357 1357
1358 1358
1359 1359
1360 1360
1361 1361
1362 1362
1363 1363
1364 1364
1365 1365
1366 1366
1367 1367
1368 1368
1369 1369
1370 1370
1371 1371
1372 1372
1373 1373
1374 1374
1375 1375
1376 1376
1377 1377
1378 1378
1379 1379
1380 1380
1381 1381
1382 1382
1383 1383
1384 1384
1385 1385
1386 1386
1387 1387
1388 1388
1389 1389
1390 1390
1391 1391
1392 1392
1393 1393
1394 1394
1395 1395
1396 1396
1397 1397
1398 1398
1399 1399
1400 1400
1401 1401
1402 1402
1403 1403
1404 1404
1405 1405
1406 1406
1407 1407
1408 1408
1409 1409
1410 1410
1411 1411
1412 1412
1413 1413
1414 1414
1415 1415
1416 1416
1417 1417
1418 1418
1419 1419
1420 1420
1421 1421
1422 1422
1423 1423
1424 1424
1425 1425
1426 1426
1427 1427
1428 1428
1429 1429
1430 1430
1431 1431
1432 1432
1433 1433
1434 1434
1435 1435
1436 1436
1437 1437
1438 1438
1439 1439
1440 1440
1441 1441
1442 1442
1443 1443
1444 1444
1445 1445
1446 1446
1447 1447
1448 1448
1449 1449
1450 1450
1451 1451
1452 1452
1453 1453
1454 1454
1455 1455
1456 1456
1457 1457
1458 1458
1459 1459
1460 1460
1461 1461
1462 1462
1463 1463
1464 1464
1465 1465
1466 1466
1467 1467
1468 1468
1469 1469
1470 1470
1471 1471
1472 1472
1473 1473
1474 1474
1475 1475
1476 1476
1477 1477
1478 1478
1479 1479
1480 1480
1481 1481
1482 1482
1483 1483
1484 1484
1485 1485
1486 1486
1487 1487
1488 1488
1489 1489
1490 1490
1491 1491
1492 1492
1493 1493
1494 1494
1495 1495
1496 1496
1497 1497
1498 1498
1499 1499
1500 1500
1501 1501
1502 1502
1503 1503
1504 1504
1505 1505
1506 1506
1507 1507
1508 1508
1509 1509
1510 1510
1511 1511
1512 1512
1513 1513
1514 1514
1515 1515
1516 1516
1517 1517
1518 1518
1519 1519
1520 1520
1521 1521
1522 1522
1523 1523
1524 1524
1525 1525
1526 1526
1527 1527
1528 1528
1529 1529
1530 1530
1531 1531
1532 1532
1533 1533
1534 1534
1535 1535
1536 1536
1537 1537
1538 1538
1539 1539
1540 1540
1541 1541
1542 1542
1543 1543
1544 1544
1545 1545
1546 1546
1547 1547
1548 1548
1549 1549
1550 1550
1551 1551
1552 1552
1553 1553
1554 1554
1555 1555
1556 1556
1557 1557
1558 1558
1559 1559
1560 1560
1561 1561
1562 1562
1563 1563
1564 1564
1565 1565
1566 1566
1567 1567
1568 1568
1569 1569
1570 1570
1571 1571
1572 1572
1573 1573
1574 1574
1575 1575
1576 1576
1577 1577
1578 1578
1579 1579
1580 1580
1581 1581
1582 1582
1583 1583
1584 1584
1585 1585
1586 1586
1587 1587
1588 1588
1589 1589
1590 1590
1591 1591
1592 1592
1593 1593
1594 1594
1595 1595
1596 1596
1597 1597
1598 1598
1599 1599
1600 1600
1601 1601
1602 1602
1603 1603
1604 1604
1605 1605
1606 1606
1607 1607
1608 1608
1609 1609
1610 1610
1611 1611
1612 1612
1613 1613
1614 1614
1615 1615
1616 1616
1617 1617
1618 1618
1619 1619
1620 1620
1621 1621
1622 1622
1623 1623
1624 1624
1625 1625
1626 1626
1627 1627
1628 1628
1629 1629
1630 1630
1631 1631
1632 1632
1633 1633
1634 1634
1635 1635
1636 1636
1637 1637
1638 1638
1639 1639
1640 1640
1641 1641
1642 1642
1643 1643
1644 1644
1645 1645
1646 1646
1647 1647
1648 1648
1649 1649
1650 1650
1651 1651
1652 1652
1653 1653
1654 1654
1655 1655
1656 1656
1657 1657
1658 1658
1659 1659
1660 1660
1661 1661
1662 1662
1663 1663
1664 1664
1665 1665
1666 1666
1667 1667
1668 1668
1669 1669
1670 1670
1671 1671
1672 1672
1673 1673
1674 1674
1675 1675
1676 1676
1677 1677
1678 1678
1679 1679
1680 1680
1681 1681
1682 1682
1683 1683
1684 1684
1685 1685
1686 1686
1687 1687
1688 1688
1689 1689
1690 1690
1691 1691
1692 1692
1693 1693
1694 1694
1695 1695
1696 1696
1697 1697
1698 1698
1699 1699
1700 1700
1701 1701
1702 1702
1703 1703
1704 1704
1705 1705
1706 1706
1707 1707
1708 1708
1709 1709
1710 1710
1711 1711
1712 1712
1713 1713
1714 1714
1715 1715
1716 1716
1717 1717
1718 1718
1719 1719
1720 1720
1721 1721
1722 1722
1723 1723
1724 1724
1725 1725
1726 1726
1727 1727
1728 1728
1729 1729
1730 1730
1731 1731
1732 1732
1733 1733
1734 1734
1735 1735
1736 1736
1737 1737
1738 1738
1739 1739
1740 1740
1741 1741
1742 1742
1743 1743
1744 1744
1745 1745
1746 1746
1747 1747
1748 1748
1749 1749
1750 1750
1751 1751
1752 1752
1753 1753
1754 1754
1755 1755
1756 1756
1757 1757
1758 1758
1759 1759
1760 1760
1761 1761
1762 1762
1763 1763
1764 1764
1765 1765
1766 1766
1767 1767
1768 1768
1769 1769
1770 1770
1771 1771
1772 1772
1773 1773
1774 1774
1775 1775
1776 1776
1777 1777
1778 1778
1779 1779
1780 1780
1781 1781
1782 1782
1783 1783
1784 1784
1785 1785
1786 1786
1787 1787
1788 1788
1789 1789
1790 1790
1791 1791
1792 1792
1793 1793
1794 1794
1795 1795
1796 1796
1797 1797
1798 1798
1799 1799
1800 1800
1801 1801
1802 1802
1803 1803
1804 1804
1805 1805
1806 1806
1807 1807
1808 1808
1809 1809
1810 1810
1811 1811
1812 1812
1813 1813
1814 1814
1815 1815
1816 1816
1817 1817
1818 1818
1819 1819
1820 1820
1821 1821
1822 1822
1823 1823
1824 1824
1825 1825
1826 1826
1827 1827
1828 1828
1829 1829
1830 1830
1831 1831
1832 1832
1833 1833
1834 1834
1835 1835
1836 1836
1837 1837
1838 1838
1839 1839
1840 1840
1841 1841
1842 1842
1843 1843
1844 1844
1845 1845
1846 1846
1847 1847
1848 1848
1849 1849
1850 1850
1851 1851
1852 1852
1853 1853
1854 1854
1855 1855
1856 1856
1857 1857
1858 1858
1859 1859
1860 1860
1861 1861
1862 1862
1863 1863
1864 1864
1865 1865
1866 1866
1867 1867
1868 1868
1869 1869
1870 1870
1871 1871
1872 1872
1873 1873
1874 1874
1875 1875
1876 1876
1877 1877
1878 1878
1879 1879
1880 1880
1881 1881
1882 1882
1883 1883
1884 1884
1885 1885
1886 1886
1887 1887
1888 1888
1889 1889
1890 1890
1891 1891
1892 1892
1893 1893
1894 1894
1895 1895
1896 1896
1897 1897
1898 1898
1899 1899
1900 1900
1901 1901
1902 1902
1903 1903
1904 1904
1905 1905
1906 1906
1907 1907
1908 1908
1909 1909
1910 1910
1911 1911
1912 1912
1913 1913
1914 1914
1915 1915
1916 1916
1917 1917
1918 1918
1919 1919
1920 1920
1921 1921
1922 1922
1923 1923
1924 1924
1925 1925
1926 1926
1927 1927
1928 1928
1929 1929
1930 1930
1931 1931
1932 1932
1933 1933
1934 1934
1935 1935
1936 1936
1937 1937
1938 1938
1939 1939
1940 1940
1941 1941
1942 1942
1943 1943
1944 1944
1945 1945
1946 1946
1947 1947
1948 1948
1949 1949
1950 1950
1951 1951
1952 1952
1953 1953
1954 1954
1955 1955
1956 1956
1957 1957
1958 1958
1959 1959
1960 1960
1961 1961
1962 1962
1963 1963
1964 1964
1965 1965
1966 1966
1967 1967
1968 1968
1969 1969
1970 1970
1971 1971
1972 1972
1973 1973
1974 1974
1975 1975
1976 1976
1977 1977
1978 1978
1979 1979
1980 1980
1981 1981
1982 1982
1983 1983
1984 1984
1985 1985
1986 1986
1987 1987
1988 1988
1989 1989
1990 1990
1991 1991
1992 1992
1993 1993
1994 1994
1995 1995
1996 1996
1997 1997
1998 1998
1999 1999
2000 2000
2001 2001
2002 2002
2003 2003
2004 2004
2005 2005
2006 2006
2007 2007
2008 2008
2009 2009
2010 2010
2011 2011
2012 2012
2013 2013
2014 2014
2015 2015
2016 2016
2017 2017
2018 2018
2019 2019
2020 2020
2021 2021
2022 2022
2023 2023
2024 2024
2025 2025
2026 2026
2027 2027
2028 2028
2029 2029
2030 2030
2031 2031
2032 2032
2033 2033
2034 2034
2035 2035
2036 2036
2037 2037
2038 2038
2039 2039
2040 2040
2041 2041
2042 2042
2043 2043
2044 2044
2045 2045
2046 2046
2047 2047
2048 2048
2049 2049
2050 2050
2051 2051
2052 2052
2053 2053
2054 2054
2055 2055
2056 2056
2057 2057
2058 2058
2059 2059
2060 2060
2061 2061
2062 2062
2063 2063
2064 2064
2065 2065
2066 2066
2067 2067
2068 2068
2069 2069
2070 2070
2071 2071
2072 2072
2073 2073
2074 2074
2075 2075
2076 2076
2077 2077
2078 2078
2079 2079
2080 2080
2081 2081
2082 2082
2083 2083
2084 2084
2085 2085
2086 2086
2087 2087
2088 2088
2089 2089
2090 2090
2091 2091
2092 2092
2093 2093
2094 2094
2095 2095
2096 2096
2097 2097
2098 2098
2099 2099
2100 2100
2101 2101
2102 2102
2103 2103
2104 2104
2105 2105
2106 2106
2107 2107
2108 2108
2109 2109
2110 2110
2111 2111
2112 2112
2113 2113
2114 2114
2115 2115
2116 2116
2117 2117
2118 2118
2119 2119
2120 2120
2121 2121
2122 2122
2123 2123
2124 2124
2125 2125
2126 2126
2127 2127
2128 2128
2129 2129
2130 2130
2131 2131
2132 2132
2133 2133
2134 2134
2135 2135
2136 2136
2137 2137
2138 2138
2139 2139
2140 2140
2141 2141
2142 2142
2143 2143
2144 2144
2145 2145
2146 2146
2147 2147
2148 2148
2149 2149
2150 2150
2151 2151
2152 2152
2153 2153
2154 2154
2155 2155
2156 2156
2157 2157
2158 2158
2159 2159
2160 2160
2161 2161
2162 2162
2163 2163
2164 2164
2165 2165
2166 2166
2167 2167
2168 2168
2169 2169
2170 2170
2171 2171
2172 2172
2173 2173
2174 2174
2175 2175
2176 2176
2177 2177
2178 2178
2179 2179
2180 2180
2181 2181
2182 2182
2183 2183
2184 2184
2185 2185
2186 2186
2187 2187
2188 2188
2189 2189
2190 2190
2191 2191
2192 2192
2193 2193
2194 2194
2195 2195
2196 2196
2197 2197
2198 2198
2199 2199
2200 2200
2201 2201
2202 2202
2203 2203
2204 2204
2205 2205
2206 2206
2207 2207
2208 2208
2209 2209
2210 2210
2211 2211
2212 2212
2213 2213
2214 2214
2215 2215
2216 2216
2217 2217
2218 2218
2219 2219
2220 2220
2221 2221
2222 2222
2223 2223
2224 2224
2225 2225
2226 2226
2227 2227
2228 2228
2229 2229
2230 2230
2231 2231
2232 2232
2233 2233
2234 2234
2235 2235
2236 2236
2237 2237
2238 2238
2239 2239
2240 2240
2241 2241
2242 2242
2243 2243
2244 2244
2245 2245
2246 2246
2247 2247
2248 2248
2249 2249
2250 2250
2251 2251
2252 2252
2253 2253
2254 2254
2255 2255
2256 2256
2257 2257
2258 2258
2259 2259
2260 2260
2261 2261
2262 2262
2263 2263
2264 2264
2265 2265
2266 2266
2267 2267
2268 2268
2269 2269
2270 2270
2271 2271
2272 2272
2273 2273
2274 2274
2275 2275
2276 2276
2277 2277
2278 2278
2279 2279
2280 2280
2281 2281
2282 2282
2283 2283
2284 2284
2285 2285
2286 2286
2287 2287
2288 2288
2289 2289
2290 2290
2291 2291
2292 2292
2293 2293
2294 2294
2295 2295
2296 2296
2297 2297
2298 2298
2299 2299
2300 2300
2301 2301
2302 2302
2303 2303
2304 2304
2305 2305
2306 2306
2307 2307
2308 2308
2309 2309
2310 2310
2311 2311
2312 2312
2313 2313
2314 2314
2315 2315
2316 2316
2317 2317
2318 2318
2319 2319
2320 2320
2321 2321
2322 2322
2323 2323
2324 2324
2325 2325
2326 2326
2327 2327
2328 2328
2329 2329
2330 2330
2331 2331
2332 2332
2333 2333
2334 2334
2335 2335
2336 2336
2337 2337
2338 2338
2339 2339
2340 2340
2341 2341
2342 2342
2343 2343
2344 2344
2345 2345
2346 2346
2347 2347
2348 2348
2349 2349
2350 2350
2351 2351
2352 2352
2353 2353
2354 2354
2355 2355
2356 2356
2357 2357
2358 2358
2359 2359
2360 2360
2361 2361
2362 2362
2363 2363
2364 2364
2365 2365
2366 2366
2367 2367
2368 2368
2369 2369
2370 2370
2371 2371
2372 2372
2373 2373
2374 2374
2375 2375
2376 2376
2377 2377
2378 2378
2379 2379
2380 2380
2381 2381
2382 2382
2383 2383
2384 2384
2385 2385
2386 2386
2387 2387
2388 2388
2389 2389
2390 2390
2391 2391
2392 2392
2393 2393
2394 2394
2395 2395
2396 2396
2397 2397
2398 2398
2399 2399
2400 2400
2401 2401
2402 2402
2403 2403
2404 2404
2405 2405
2406 2406
2407 2407
2408 2408
2409 2409
2410 2410
2411 2411
2412 2412
2413 2413
2414 2414
2415 2415
2416 2416
2417 2417
2418 2418
2419 2419
2420 2420
2421 2421
2422 2422
2423 2423
2424 2424
2425 2425
2426 2426
2427 2427
2428 2428
2429 2429
2430 2430
2431 2431
2432 2432
2433 2433
2434 2434
2435 2435
2436 2436
2437 2437
2438 2438
2439 2439
2440 2440
2441 2441
2442 2442
2443 2443
2444 2444
2445 2445
2446 2446
2447 2447
2448 2448
2449 2449
2450 2450
2451 2451
2452 2452
2453 2453
2454 2454
2455 2455
2456 2456
2457 2457
2458 2458
2459 2459
2460 2460
2461 2461
2462 2462
2463 2463
2464 2464
2465 2465
2466 2466
2467 2467
2468 2468
2469 2469
2470 2470
2471 2471
2472 2472
2473 2473
2474 2474
2475 2475
2476 2476
2477 2477
2478 2478
2479 2479
2480 2480
2481 2481
2482 2482
2483 2483
2484 2484
2485 2485
2486 2486
2487 2487
2488 2488
2489 2489
2490 2490
2491 2491
2492 2492
2493 2493
2494 2494
2495 2495
2496 2496
2497 2497
2498 2498
2499 2499
2500 2500
2501 2501
2502 2502
2503 2503
2504 2504
2505 2505
2506 2506
2507 2507
2508 2508
2509 2509
2510 2510
2511 2511
2512 2512
2513 2513
2514 2514
2515 2515
2516 2516
2517 2517
2518 2518
2519 2519
2520 2520
2521 2521
2522 2522
2523 2523
2524 2524
2525 2525
2526 2526
2527 2527
2528 2528
2529 2529
2530 2530
2531 2531
2532 2532
2533 2533
2534 2534
2535 2535
2536 2536
2537 2537
2538 2538
2539 2539
2540 2540
2541 2541
2542 2542
2543 2543
2544 2544
2545 2545
2546 2546
2547 2547
2548 2548
2549 2549
2550 2550
2551 2551
2552 2552
2553 2553
2554 2554
2555 2555
2556 2556
2557 2557
2558 2558
2559 2559
2560 2560
2561 2561
2562 2562
2563 2563
2564 2564
2565 2565
2566 2566
2567 2567
2568 2568
2569 2569
2570 2570
2571 2571
2572 2572
2573 2573
2574 2574
2575 2575
2576 2576
2577 2577
2578 2578
2579 2579
2580 2580
2581 2581
2582 2582
2583 2583
2584 2584
2585 2585
2586 2586
2587 2587
2588 2588
2589 2589
2590 2590
2591 2591
2592 2592
2593 2593
2594 2594
2595 2595
2596 2596
2597 2597
2598 2598
2599 2599
2600 2600
2601 2601
2602 2602
2603 2603
2604 2604
2605 2605
2606 2606
2607 2607
2608 2608
2609 2609
2610 2610
2611 2611
2612 2612
2613 2613
2614 2614
2615 2615
2616 2616
2617 2617
2618 2618
2619 2619
2620 2620
2621 2621
2622 2622
2623 2623
2624 2624
2625 2625
2626 2626
2627 2627
2628 2628
2629 2629
2630 2630
2631 2631
2632 2632
2633 2633
2634 2634
2635 2635
2636 2636
2637 2637
2638 2638
2639 2639
2640 2640
2641 2641
2642 2642
2643 2643
2644 2644
2645 2645
2646 2646
2647 2647
2648 2648
2649 2649
2650 2650
2651 2651
2652 2652
2653 2653
2654 2654
2655 2655
2656 2656
2657 2657
2658 2658
2659 2659
2660 2660
2661 2661
2662 2662
2663 2663
2664 2664
2665 2665
2666 2666
2667 2667
2668 2668
2669 2669
2670 2670
2671 2671
2672 2672
2673 2673
2674 2674
2675 2675
2676 2676
2677 2677
2678 2678
2679 2679
2680 2680
2681 2681
2682 2682
2683 2683
2684 2684
2685 2685
2686 2686
2687 2687
2688 2688
2689 2689
2690 2690
2691 2691
2692 2692
2693 2693
2694 2694
2695 2695
2696 2696
2697 2697
2698 2698
2699 2699
2700 2700
2701 2701
2702 2702
2703 2703
2704 2704
2705 2705
2706 2706
2707 2707
2708 2708
2709 2709
2710 2710
2711 2711
2712 2712
2713 2713
2714 2714
2715 2715
2716 2716
2717 2717
2718 2718
2719 2719
2720 2720
2721 2721
2722 2722
2723 2723
2724 2724
2725 2725
2726 2726
2727 2727
2728 2728
2729 2729
2730 2730
2731 2731
2732 2732
2733 2733
2734 2734
2735 2735
2736 2736
2737 2737
2738 2738
2739 2739
2740 2740
2741 2741
2742 2742
2743 2743
2744 2744
2745 2745
2746 2746
2747 2747
2748 2748
2749 2749
2750 2750
2751 2751
2752 2752
2753 2753
2754 2754
2755 2755
2756 2756
2757 2757
2758 2758
2759 2759
2760 2760
2761 2761
2762 2762
2763 2763
2764 2764
2765 2765
2766 2766
2767 2767
2768 2768
2769 2769
2770 2770
2771 2771
2772 2772
2773 2773
2774 2774
2775 2775
2776 2776
2777 2777
2778 2778
2779 2779
2780 2780
2781 2781
2782 2782
2783 2783
2784 2784
2785 2785
2786 2786
2787 2787
2788 2788
2789 2789
2790 2790
2791 2791
2792 2792
2793 2793
2794 2794
2795 2795
2796 2796
2797 2797
2798 2798
2799 2799
2800 2800
2801 2801
2802 2802
2803 2803
2804 2804
2805 2805
2806 2806
2807 2807
2808 2808
2809 2809
2810 2810
2811 2811
2812 2812
2813 2813
2814 2814
2815 2815
2816 2816
2817 2817
2818 2818
2819 2819
2820 2820
2821 2821
2822 2822
2823 2823
2824 2824
2825 2825
2826 2826
2827 2827
2828 2828
2829 2829
2830 2830
2831 2831
2832 2832
2833 2833
2834 2834
2835 2835
2836 2836
2837 2837
2838 2838
2839 2839
2840 2840
2841 2841
2842 2842
2843 2843
2844 2844
2845 2845
2846 2846
2847 2847
2848 2848
2849 2849
2850 2850
2851 2851
2852 2852
2853 2853
2854 2854
2855 2855
2856 2856
2857 2857
2858 2858
2859 2859
2860 2860
2861 2861
2862 2862
2863 2863
2864 2864
2865 2865
2866 2866
2867 2867
2868 2868
2869 2869
2870 2870
2871 2871
2872 2872
2873 2873
2874 2874
2875 2875
2876 2876
2877 2877
2878 2878
2879 2879
2880 2880
2881 2881
2882 2882
2883 2883
2884 2884
2885 2885
2886 2886
2887 2887
2888 2888
2889 2889
2890 2890
2891 2891
2892 2892
2893 2893
2894 2894
2895 2895
2896 2896
2897 2897
2898 2898
2899 2899
2900 2900
2901 2901
2902 2902
2903 2903
2904 2904
2905 2905
2906 2906
2907 2907
2908 2908
2909 2909
2910 2910
2911 2911
2912 2912
2913 2913
2914 2914
2915 2915
2916 2916
2917 2917
2918 2918
2919 2919
2920 2920
2921 2921
2922 2922
2923 2923
2924 2924
2925 2925
2926 2926
2927 2927
2928 2928
2929 2929
2930 2930
2931 2931
2932 2932
2933 2933
2934 2934
2935 2935
2936 2936
2937 2937
2938 2938
2939 2939
2940 2940
2941 2941
2942 2942
2943 2943
2944 2944
2945 2945
2946 2946
2947 2947
2948 2948
2949 2949
2950 2950
2951 2951
2952 2952
2953 2953
2954 2954
2955 2955
2956 2956
2957 2957
2958 2958
2959 2959
2960 2960
2961 2961
2962 2962
2963 2963
2964 2964
2965 2965
2966 2966
2967 2967
2968 2968
2969 2969
2970 2970
2971 2971
2972 2972
2973 2973
2974 2974
2975 2975
2976 2976
2977 2977
2978 2978
2979 2979
2980 2980
2981 2981
2982 2982
2983 2983
2984 2984
2985 2985
2986 2986
2987 2987
2988 2988
2989 2989
2990 2990
2991 2991
2992 2992
2993 2993
2994 2994
2995 2995
2996 2996
2997 2997
2998 2998
2999 2999
3000 3000
3001 3001
3002 3002
3003 3003
3004 3004
3005 3005
3006 3006
3007 3007
3008 3008
3009 3009
3010 3010
3011 3011
3012 3012
3013 3013
3014 3014
3015 3015
3016 3016
3017 3017
3018 3018
3019 3019
3020 3020
3021 3021
3022 3022
3023 3023
3024 3024
3025 3025
3026 3026
3027 3027
3028 3028
3029 3029
3030 3030
3031 3031
3032 3032
3033 3033
3034 3034
3035 3035
3036 3036
3037 3037
3038 3038
3039 3039
3040 3040
3041 3041
3042 3042
3043 3043
3044 3044
3045 3045
3046 3046
3047 3047
3048 3048
3049 3049
3050 3050
3051 3051
3052 3052
3053 3053
3054 3054
3055 3055
3056 3056
3057 3057
3058 3058
3059 3059
3060 3060
3061 3061
3062 3062
3063 3063
3064 3064
3065 3065
3066 3066
3067 3067
3068 3068
3069 3069
3070 3070
3071 3071
3072 3072
3073 3073
3074 3074
3075 3075
3076 3076
3077 3077
3078 3078
3079 3079
3080 3080
3081 3081
3082 3082
3083 3083
3084 3084
3085 3085
3086 3086
3087 3087
3088 3088
3089 3089
3090 3090
3091 3091
3092 3092
3093 3093
3094 3094
3095 3095
3096 3096
3097 3097
3098 3098
3099 3099
3100 3100
3101 3101
3102 3102
3103 3103
3104 3104
3105 3105
3106 3106
3107 3107
3108 3108
3109 3109
3110 3110
3111 3111
3112 3112
3113 3113
3114 3114
3115 3115
3116 3116
3117 3117
3118 3118
3119 3119
3120 3120
3121 3121
3122 3122
3123 3123
3124 3124
3125 3125
3126 3126
3127 3127
3128 3128
3129 3129
3130 3130
3131 3131
3132 3132
3133 3133
3134 3134
3135 3135
3136 3136
3137 3137
3138 3138
3139 3139
3140 3140
3141 3141
3142 3142
3143 3143
3144 3144
3145 3145
3146 3146
3147 3147
3148 3148
3149 3149
3150 3150
3151 3151
3152 3152
3153 3153
3154 3154
3155 3155
3156 3156
3157 3157
3158 3158
3159 3159
3160 3160
3161 3161
3162 3162
3163 3163
3164 3164
3165 3165
3166 3166
3167 3167
3168 3168
3169 3169
3170 3170
3171 3171
3172 3172
3173 3173
3174 3174
3175 3175
3176 3176
3177 3177
3178 3178
3179 3179
3180 3180
3181 3181
3182 3182
3183 3183
3184 3184
3185 3185
3186 3186
3187 3187
3188 3188
3189 3189
3190 3190
3191 3191
3192 3192
3193 3193
3194 3194
3195 3195
3196 3196
3197 3197
3198 3198
3199 3199
3200 3200
3201 3201
3202 3202
3203 3203
3204 3204
3205 3205
3206 3206
3207 3207
3208 3208
3209 3209
3210 3210
3211 3211
3212 3212
3213 3213
3214 3214
3215 3215
3216 3216
3217 3217
3218 3218
3219 3219
3220 3220
3221 3221
3222 3222
3223 3223
3224 3224
3225 3225
3226 3226
3227 3227
3228 3228
3229 3229
3230 3230
3231 3231
3232 3232
3233 3233
3234 3234
3235 3235
3236 3236
3237 3237
3238 3238
3239 3239
3240 3240
3241 3241
3242 3242
3243 3243
3244 3244
3245 3245
3246 3246
3247 3247
3248 3248
3249 3249
3250 3250
3251 3251
3252 3252
3253 3253
3254 3254
3255 3255
3256 3256
3257 3257
3258 3258
3259 3259
3260 3260
3261 3261
3262 3262
3263 3263
3264 3264
3265 3265
3266 3266
3267 3267
3268 3268
3269 3269
3270 3270
3271 3271
3272 3272
3273 3273
3274 3274
3275 3275
3276 3276
3277 3277
3278 3278
3279 3279
3280 3280
3281 3281
3282 3282
3283 3283
3284 3284
3285 3285
3286 3286
3287 3287
3288 3288
3289 3289
3290 3290
3291 3291
3292 3292
3293 3293
3294 3294
3295 3295
3296 3296
3297 3297
3298 3298
3299 3299
3300 3300
3301 3301
3302 3302
3303 3303
3304 3304
3305 3305
3306 3306
3307 3307
3308 3308
3309 3309
3310 3310
3311 3311
3312 3312
3313 3313
3314 3314
3315 3315
3316 3316
3317 3317
3318 3318
3319 3319
3320 3320
3321 3321
3322 3322
3323 3323
3324 3324
3325 3325
3326 3326
3327 3327
3328 3328
3329 3329
3330 3330
3331 3331
3332 3332
3333 3333
3334 3334
3335 3335
3336 3336
3337 3337
3338 3338
3339 3339
3340 3340
3341 3341
3342 3342
3343 3343
3344 3344
3345 3345
3346 3346
3347 3347
3348 3348
3349 3349
3350 3350
3351 3351
3352 3352
3353 3353
3354 3354
3355 3355
3356 3356
3357 3357
3358 3358
3359 3359
3360 3360
3361 3361
3362 3362
3363 3363
3364 3364
3365 3365
3366 3366
3367 3367
3368 3368
3369 3369
3370 3370
3371 3371
3372 3372
3373 3373
3374 3374
3375 3375
3376 3376
3377 3377
3378 3378
3379 3379
3380 3380
3381 3381
3382 3382
3383 3383
3384 3384
3385 3385
3386 3386
3387 3387
3388 3388
3389 3389
3390 3390
3391 3391
3392 3392
3393 3393
3394 3394
3395 3395
3396 3396
3397 3397
3398 3398
3399 3399
3400 3400
3401 3401
3402 3402
3403 3403
3404 3404
3405 3405
3406 3406
3407 3407
3408 3408
3409 3409
3410 3410
3411 3411
3412 3412
3413 3413
3414 3414
3415 3415
3416 3416
3417 3417
3418 3418
3419 3419
3420 3420
3421 3421
3422 3422
3423 3423
3424 3424
3425 3425
3426 3426
3427 3427
3428 3428
3429 3429
3430 3430
3431 3431
3432 3432
3433 3433
3434 3434
3435 3435
3436 3436
3437 3437
3438 3438
3439 3439
3440 3440
3441 3441
3442 3442
3443 3443
3444 3444
3445 3445
3446 3446
3447 3447
3448 3448
3449 3449
3450 3450
3451 3451
3452 3452
3453 3453
3454 3454
3455 3455
3456 3456
3457 3457
3458 3458
3459 3459
3460 3460
3461 3461
3462 3462
3463 3463
3464 3464
3465 3465
3466 3466
3467 3467
3468 3468
3469 3469
3470 3470
3471 3471
3472 3472
3473 3473
3474 3474
3475 3475
3476 3476
3477 3477
3478 3478
3479 3479
3480 3480
3481 3481
3482 3482
3483 3483
3484 3484
3485 3485
3486 3486
3487 3487
3488 3488
3489 3489
3490 3490
3491 3491
3492 3492
3493 3493
3494 3494
3495 3495
3496 3496
3497 3497
3498 3498
3499 3499
3500 3500
3501 3501
3502 3502
3503 3503
3504 3504
3505 3505
3506 3506
3507 3507
3508 3508
3509 3509
3510 3510
3511 3511
3512 3512
3513 3513
3514 3514
3515 3515
3516 3516
3517 3517
3518 3518
3519 3519
3520 3520
3521 3521
3522 3522
3523 3523
3524 3524
3525 3525
3526 3526
3527 3527
3528 3528
3529 3529
3530 3530
3531 3531
3532 3532
3533 3533
3534 3534
3535 3535
3536 3536
3537 3537
3538 3538
3539 3539
3540 3540
3541 3541
3542 3542
3543 3543
3544 3544
3545 3545
3546 3546
3547 3547
3548 3548
3549 3549
3550 3550
3551 3551
3552 3552
3553 3553
3554 3554
3555 3555
3556 3556
3557 3557
3558 3558
3559 3559
3560 3560
3561 3561
3562 3562
3563 3563
3564 3564
3565 3565
3566 3566
3567 3567
3568 3568
3569 3569
3570 3570
3571 3571
3572 3572
3573 3573
3574 3574
3575 3575
3576 3576
3577 3577
3578 3578
3579 3579
3580 3580
3581 3581
3582 3582
3583 3583
3584 3584
3585 3585
3586 3586
3587 3587
3588 3588
3589 3589
3590 3590
3591 3591
3592 3592
3593 3593
3594 3594
3595 3595
3596 3596
3597 3597
3598 3598
3599 3599
3600 3600
3601 3601
3602 3602
3603 3603
3604 3604
3605 3605
3606 3606
3607 3607
3608 3608
3609 3609
3610 3610
3611 3611
3612 3612
3613 3613
3614 3614
3615 3615
3616 3616
3617 3617
3618 3618
3619 3619
3620 3620
3621 3621
3622 3622
3623 3623
3624 3624
3625 3625
3626 3626
3627 3627
3628 3628
3629 3629
3630 3630
3631 3631
3632 3632
3633 3633
3634 3634
3635 3635
3636 3636
3637 3637
3638 3638
3639 3639
3640 3640
3641 3641
3642 3642
3643 3643
3644 3644
3645 3645
3646 3646
3647 3647
3648 3648
3649 3649
3650 3650
3651 3651
3652 3652
3653 3653
3654 3654
3655 3655
3656 3656
3657 3657
3658 3658
3659 3659
3660 3660
3661 3661
3662 3662
3663 3663
3664 3664
3665 3665
3666 3666
3667 3667
3668 3668
3669 3669
3670 3670
3671 3671
3672 3672
3673 3673
3674 3674
3675 3675
3676 3676
3677 3677
3678 3678
3679 3679
3680 3680
3681 3681
3682 3682
3683 3683
3684 3684
3685 3685
3686 3686
3687 3687
3688 3688
3689 3689
3690 3690
3691 3691
3692 3692
3693 3693
3694 3694
3695 3695
3696 3696
3697 3697
3698 3698
3699 3699
3700 3700
3701 3701
3702 3702
3703 3703
3704 3704
3705 3705
3706 3706
3707 3707
3708 3708
3709 3709
3710 3710
3711 3711
3712 3712
3713 3713
3714 3714
3715 3715
3716 3716
3717 3717
3718 3718
3719 3719
3720 3720
3721 3721
3722 3722
3723 3723
3724 3724
3725 3725
3726 3726
3727 3727
3728 3728
3729 3729
3730 3730
3731 3731
3732 3732
3733 3733
3734 3734
3735 3735
3736 3736
3737 3737
3738 3738
3739 3739
3740 3740
3741 3741
3742 3742
3743 3743
3744 3744
3745 3745
3746 3746
3747 3747
3748 3748
3749 3749
3750 3750
3751 3751
3752 3752
3753 3753
3754 3754
3755 3755
3756 3756
3757 3757
3758 3758
3759 3759
3760 3760
3761 3761
3762 3762
3763 3763
3764 3764
3765 3765
3766 3766
3767 3767
3768 3768
3769 3769
3770 3770
3771 3771
3772 3772
3773 3773
3774 3774
3775 3775
3776 3776
3777 3777
3778 3778
3779 3779
3780 3780
3781 3781
3782 3782
3783 3783
3784 3784
3785 3785
3786 3786
3787 3787
3788 3788
3789 3789
3790 3790
3791 3791
3792 3792
3793 3793
3794 3794
3795 3795
3796 3796
3797 3797
3798 3798
3799 3799
3800 3800
3801 3801
3802 3802
3803 3803
3804 3804
3805 3805
3806 3806
3807 3807
3808 3808
3809 3809
3810 3810
3811 3811
3812 3812
3813 3813
3814 3814
3815 3815
3816 3816
3817 3817
3818 3818
3819 3819
3820 3820
3821 3821
3822 3822
3823 3823
3824 3824
3825 3825
3826 3826
3827 3827
3828 3828
3829 3829
3830 3830
3831 3831
3832 3832
3833 3833
3834 3834
3835 3835
3836 3836
3837 3837
3838 3838
3839 3839
3840 3840
3841 3841
3842 3842
3843 3843
3844 3844
3845 3845
3846 3846
3847 3847
3848 3848
3849 3849
3850 3850
3851 3851
3852 3852
3853 3853
3854 3854
3855 3855
3856 3856
3857 3857
3858 3858
3859 3859
3860 3860
3861 3861
3862 3862
3863 3863
3864 3864
3865 3865
3866 3866
3867 3867
3868 3868
3869 3869
3870 3870
3871 3871
3872 3872
3873 3873
3874 3874
3875 3875
3876 3876
3877 3877
3878 3878
3879 3879
3880 3880
3881 3881
3882 3882
3883 3883
3884 3884
3885 3885
3886 3886
3887 3887
3888 3888
3889 3889
3890 3890
3891 3891
3892 3892
3893 3893
3894 3894
3895 3895
3896 3896
3897 3897
3898 3898
3899 3899
3900 3900
3901 3901
3902 3902
3903 3903
3904 3904
3905 3905
3906 3906
3907 3907
3908 3908
3909 3909
3910 3910
3911 3911
3912 3912
3913 3913
3914 3914
3915 3915
3916 3916
3917 3917
3918 3918
3919 3919
3920 3920
3921 3921
3922 3922
3923 3923
3924 3924
3925 3925
3926 3926
3927 3927
3928 3928
3929 3929
3930 3930
3931 3931
3932 3932
3933 3933
3934 3934
3935 3935
3936 3936
3937 3937
3938 3938
3939 3939
3940 3940
3941 3941
3942 3942
3943 3943
3944 3944
3945 3945
3946 3946
3947 3947
3948 3948
3949 3949
3950 3950
3951 3951
3952 3952
3953 3953
3954 3954
3955 3955
3956 3956
3957 3957
3958 3958
3959 3959
3960 3960
3961 3961
3962 3962
3963 3963
3964 3964
3965 3965
3966 3966
3967 3967
3968 3968
3969 3969
3970 3970
3971 3971
3972 3972
3973 3973
3974 3974
3975 3975
3976 3976
3977 3977
3978 3978
3979 3979
3980 3980
3981 3981
3982 3982
3983 3983
3984 3984
3985 3985
3986 3986
3987 3987
3988 3988
3989 3989
3990 3990
3991 3991
3992 3992
3993 3993
3994 3994
3995 3995
3996 3996
3997 3997
3998 3998
3999 3999
4000 4000
*Edges
1 2
1 3
1 4
1 9
1 47
1 504
1 1036
1 1171
1 1453
1 2183
2 5
2 11
2 14
2 39
2 55
2 177
2 196
2 393
2 1000
2 1339
3 167
3 394
3 426
3 432
3 1048
3 3635
4 12
4 59
4 90
4 139
4 970
5 6
5 18
5 45
5 114
5 192
5 406
5 419
5 751
5 3542
5 3920
6 7
6 8
6 22
6 76
6 193
6 493
6 1235
6 1424
6 1989
7 19
7 24
7 27
7 121
7 179
7 330
7 486
7 708
7 822
7 1556
8 112
8 180
8 219
8 359
8 507
8 776
8 796
8 2007
8 2407
8 3419
8 3623
9 10
9 13
9 15
9 26
9 34
9 68
9 126
9 146
9 228
9 251
9 318
9 396
9 2724
10 20
10 70
10 72
10 1016
10 1258
10 2274
10 2374
10 3964
11 16
11 64
11 140
11 1247
11 2414
11 2927
12 17
12 1060
12 1427
12 3514
12 3737
13 109
13 113
13 216
13 240
13 242
13 1595
13 1889
14 25
14 212
14 350
14 537
14 3072
15 21
15 281
15 579
15 908
15 1254
16 31
16 63
16 185
16 475
16 944
16 1902
16 1925
16 2670
16 3434
16 3554
17 23
17 29
17 32
17 37
17 65
17 288
17 433
17 525
17 651
17 1829
17 3579
18 30
18 35
18 53
18 626
18 1501
18 3095
18 3295
19 33
19 71
19 253
19 263
19 410
19 900
19 2323
19 3596
20 36
20 62
20 75
20 100
20 137
20 187
20 516
20 1046
20 3259
21 299
21 453
21 528
21 3384
22 46
22 67
22 94
22 96
22 163
22 198
22 245
22 298
22 1102
22 2161
22 2907
22 3436
23 28
23 85
23 99
23 151
23 737
23 830
23 2817
24 176
24 278
24 493
24 664
24 1104
24 1230
24 1280
24 1563
24 3557
25 172
25 268
25 387
25 1111
25 2761
25 3297
25 3682
26 48
26 75
26 103
26 134
26 2498
26 2517
27 43
27 510
27 1255
27 1256
27 2939
28 38
28 49
28 241
28 422
28 2015
28 2947
28 3399
28 3440
29 41
29 58
29 175
29 320
29 1072
29 1279
29 1339
29 2373
29 3513
30 61
30 144
30 147
30 706
30 910
30 1130
30 2538
30 3930
31 66
31 98
31 108
31 145
31 515
31 832
31 1692
31 1708
32 84
32 692
32 2289
32 2814
32 3049
33 52
33 1271
33 3086
34 44
34 116
34 131
34 238
35 42
35 87
35 303
35 349
35 1274
35 1350
35 3353
36 40
36 102
36 367
36 1691
36 1745
36 3204
36 3943
37 247
37 1005
37 2180
37 2539
37 3255
38 154
38 431
38 484
38 1504
38 1898
38 2205
38 2212
38 3203
38 3504
39 153
39 696
39 1159
39 1239
39 1981
40 74
40 81
40 95
40 249
40 293
40 346
40 400
40 622
40 834
40 1088
40 1596
40 1758
40 1927
41 50
41 77
41 83
41 501
41 1654
41 2902
42 203
42 322
42 550
42 745
42 759
42 765
42 2878
43 51
43 632
43 1233
43 2181
43 2235
43 3142
44 730
44 895
44 3089
44 3390
44 3423
45 157
45 168
45 250
45 282
45 353
45 512
45 680
45 1404
45 1641
45 2070
45 2475
45 2651
46 89
46 495
46 981
46 1174
46 2012
47 88
47 97
47 303
47 357
47 548
47 2822
47 3344
47 3463
48 54
48 2151
48 3212
48 3327
49 60
49 634
49 1460
49 2257
49 2403
50 56
50 2154
50 3019
50 3104
50 3469
51 680
51 758
51 3148
52 270
52 438
52 655
52 770
52 1293
52 1752
52 2397
53 95
53 107
53 117
53 142
53 312
53 876
53 1694
53 2077
53 2220
53 2352
53 3058
54 104
54 127
54 200
54 221
54 225
54 329
54 381
54 443
54 636
54 977
54 1267
55 57
55 138
55 268
55 959
55 1140
55 2095
55 2275
55 2458
55 2830
56 80
56 82
56 92
56 106
56 165
56 942
57 194
57 321
57 960
57 3158
57 3951
58 135
58 618
58 812
58 1218
58 3703
59 115
59 265
59 423
59 1800
60 122
60 124
60 161
60 169
60 430
60 591
60 1665
60 2055
61 79
61 123
61 1661
61 1901
61 2248
62 143
62 252
62 731
62 1140
62 1509
62 1621
63 69
63 338
63 1076
63 1112
63 3016
64 197
64 605
64 1243
64 3401
65 73
65 110
65 183
65 222
65 260
65 1801
65 2361
65 3393
66 119
66 194
66 276
66 534
66 614
66 737
66 1428
66 2469
66 2644
66 3449
67 171
67 299
67 478
67 2056
68 287
68 592
68 1241
68 1433
68 2192
68 3736
69 78
69 224
69 256
69 467
69 881
69 1288
69 1323
70 93
70 519
70 3148
70 3642
71 480
71 499
71 1567
71 2556
72 284
72 1423
72 1663
72 2313
72 2584
72 3006
73 1029
73 2512
73 2601
73 3017
74 921
74 2221
74 3343
75 132
75 209
75 505
75 532
75 1423
75 2006
75 3507
76 156
76 2014
76 2076
76 2244
77 360
77 875
77 879
77 1238
77 1301
77 1473
77 2544
77 2665
77 3704
78 246
78 327
78 609
78 720
78 1279
78 1465
78 1603
78 2251
78 2425
79 152
79 750
79 3396
79 3543
80 94
80 173
80 204
80 345
80 1933
80 2994
81 199
82 147
82 297
82 884
82 1643
82 1728
82 1968
82 2661
82 3101
83 91
83 254
83 295
83 428
83 1838
83 3321
84 86
84 301
84 422
84 720
84 953
84 3167
84 3554
85 292
85 550
85 886
85 1026
85 1216
85 1926
85 2766
85 2872
86 141
86 160
86 264
86 299
86 323
86 1265
86 1388
86 1414
86 2547
86 2915
87 206
87 378
87 1379
88 133
88 207
88 522
88 755
88 893
88 3015
89 159
89 838
89 842
89 1629
89 2482
89 3446
90 120
90 266
90 300
90 417
90 508
90 1377
90 1462
90 2128
90 2322
91 174
91 580
91 1719
91 2397
91 3710
92 101
92 118
92 757
92 772
93 739
93 1064
93 2488
94 136
94 169
94 227
94 752
94 1116
94 2843
94 3170
95 1513
95 2244
95 2284
96 164
96 520
96 2452
96 3344
96 3434
97 149
97 155
97 192
97 371
97 527
97 3238
98 274
98 1282
98 1366
98 2906
98 3161
98 3664
99 214
99 1170
99 1760
99 2115
99 2356
99 3036
99 3301
100 105
100 407
100 1586
100 1652
100 2231
100 2603
100 2754
100 2954
101 459
101 1522
101 3026
102 271
102 1795
102 2986
102 3066
102 3576
103 554
103 741
103 1470
103 1841
103 2303
103 2368
103 3413
104 620
104 1310
104 3418
105 3431
106 150
106 285
106 325
106 334
106 361
106 1394
106 1768
106 1877
106 2174
107 445
107 1268
107 2389
107 2503
107 2566
107 3624
108 125
108 160
108 189
108 500
108 2461
108 2517
108 3251
108 3264
109 190
109 211
109 1462
109 1782
109 2215
109 2325
109 2523
110 111
110 337
110 344
110 475
110 663
110 782
110 1953
110 2977
111 76
111 229
111 661
111 819
111 820
111 1161
111 3426
112 226
112 835
112 919
112 3425
113 795
115 236
115 335
115 460
115 1579
115 2303
116 304
116 414
116 451
116 2788
117 776
117 1762
118 523
118 1151
118 1167
118 1315
118 1425
118 3050
118 3992
119 181
119 366
119 1193
119 1481
119 2424
120 129
120 130
120 663
120 700
120 990
120 1106
120 2919
121 328
121 399
121 422
121 1545
121 1871
122 261
122 307
122 537
122 798
122 842
122 2253
123 244
123 369
123 600
123 2153
123 3383
124 673
124 1470
125 218
125 889
125 2673
126 188
126 370
126 382
126 642
127 128
127 201
127 248
127 411
127 720
127 2710
127 3419
128 243
128 257
128 658
128 1009
128 1216
128 1406
128 2799
128 3663
129 241
129 650
129 683
129 2341
129 3490
130 210
130 397
130 689
130 1491
130 2094
130 3133
131 428
131 1346
131 1822
131 2210
132 170
132 230
132 2730
132 2783
132 3023
133 237
133 421
133 437
133 1578
133 1660
133 2186
133 2203
133 2430
133 2497
133 3099
133 3237
133 3663
134 182
134 208
134 1421
134 1920
134 2464
135 2486
136 487
136 1348
136 1777
136 1861
136 2805
136 3355
136 3388
137 580
137 607
137 1550
137 1579
137 3057
138 1456
138 1535
138 3568
139 151
139 634
139 982
139 2413
139 2664
139 3047
140 220
140 246
140 691
140 1157
140 1851
140 3857
141 308
141 368
141 874
141 962
141 1422
141 1540
142 148
142 1947
142 3307
143 476
143 819
143 2020
143 3676
144 450
144 556
144 982
144 1761
145 259
145 588
145 1734
145 2195
145 3559
145 3906
146 491
146 578
146 1513
147 162
147 1516
147 1667
147 3808
148 166
148 714
148 1174
148 1517
148 3432
148 3859
149 339
149 436
149 1052
149 1555
149 1641
150 45
150 697
150 3446
150 3716
151 158
151 215
151 233
151 554
151 620
151 675
151 788
151 1974
151 2514
151 3115
152 17
152 376
152 1402
152 1865
152 2322
152 2923
152 3351
152 3384
153 321
153 452
153 2111
154 205
154 275
154 296
154 1649
154 3982
155 287
155 605
155 624
155 965
155 2539
156 291
156 485
156 665
156 1127
156 1187
156 1675
156 2364
156 2851
156 3445
157 505
157 953
157 1011
157 1112
157 1389
157 1492
157 1715
157 2156
157 3004
158 232
158 235
158 526
159 256
159 2199
159 2266
160 427
160 807
160 1110
160 1188
160 2804
161 153
161 541
161 681
161 2447
161 3325
161 3961
162 186
162 336
162 389
162 465
162 550
162 838
162 1932
162 1983
162 2245
162 2768
162 3520
163 60
163 233
163 319
163 583
163 811
163 832
163 915
163 1095
163 1258
163 2830
164 799
164 914
164 1813
164 3669
165 290
165 510
165 2591
165 3818
166 278
166 687
166 727
166 1380
166 1940
167 178
167 217
167 1131
167 2254
167 2422
168 1519
168 3535
169 515
169 1035
169 1341
169 1849
169 3854
170 1459
170 2374
170 2494
170 3157
171 545
171 570
171 787
171 2311
172 184
172 342
172 391
172 554
172 597
172 2218
172 2868
173 213
173 511
173 1041
173 1969
173 2072
173 2560
173 3749
174 307
174 1103
174 1820
174 3020
175 461
175 1295
175 2709
175 3080
176 846
176 1058
176 1290
176 2064
176 2733
177 416
177 862
177 887
177 1158
177 2131
177 2602
177 3179
178 104
178 1644
178 1896
178 3885
179 2147
179 2722
180 191
180 267
180 719
180 864
180 916
180 2339
180 2723
180 3716
180 3785
181 3401
182 1014
182 1180
182 1458
182 3546
183 202
183 1083
183 1365
183 1893
183 2530
184 234
184 2385
184 2480
184 3211
184 3851
185 521
185 1210
185 1214
185 1269
185 2532
186 238
186 1078
186 1939
186 1943
187 3464
188 5
188 326
189 468
189 544
189 1989
190 504
190 780
190 1890
190 3393
191 584
191 959
191 1249
191 1460
191 1920
192 231
192 367
192 854
192 963
192 969
192 1278
192 2088
192 2410
192 2748
193 195
193 196
193 733
193 743
193 1206
193 1224
193 3258
193 3529
194 425
194 628
194 1177
194 2833
194 3271
195 309
195 331
195 470
195 533
195 911
195 949
195 1220
195 2733
195 3152
195 3934
196 647
196 676
196 1665
196 3612
197 258
197 306
197 434
197 457
197 703
197 1172
197 1527
197 2164
198 2087
198 3552
199 1861
199 3315
199 3796
200 479
200 642
200 1147
200 2401
200 2829
200 3178
200 3265
201 377
201 904
201 2244
201 3023
202 2010
202 3063
203 518
203 639
203 762
203 899
203 2018
203 2587
204 6
204 310
204 325
204 388
205 518
205 1899
205 3238
206 303
206 462
206 881
206 2074
206 2964
207 3234
208 333
208 343
208 548
208 2653
208 3629
209 174
209 223
209 374
209 807
209 870
209 1763
210 262
210 734
210 1717
210 2682
210 3377
211 358
211 405
211 502
211 528
211 689
211 1066
211 3303
212 372
212 2116
212 2980
212 4000
213 617
213 1090
213 3339
214 286
214 352
214 593
214 1169
214 1222
214 1906
214 2898
214 3445
214 3793
215 294
215 1028
215 2269
215 3970
216 469
216 2118
217 239
217 316
217 341
217 1058
217 1340
217 1369
218 273
218 320
218 674
218 1407
218 2300
218 2725
218 3222
218 3708
219 1816
219 2734
219 2880
220 321
220 364
220 514
220 705
220 1281
220 2417
220 2846
220 3826
221 279
221 729
221 804
221 1264
221 1645
222 280
222 657
222 1273
222 1325
222 2740
223 695
223 1078
224 311
224 524
224 628
224 798
224 1030
224 1774
224 2496
224 2502
224 2524
225 365
225 2740
225 3034
225 3376
225 3558
225 3559
226 441
226 551
226 1154
226 1429
226 1478
226 2578
227 601
227 1885
227 2754
227 2860
227 3902
228 1138
229 533
229 956
229 1151
229 1324
229 1890
230 1925
231 413
231 1243
231 3022
231 3378
231 3803
232 424
232 3513
233 489
233 611
233 1162
233 1446
233 1576
233 2720
234 760
234 787
234 855
234 877
234 2474
235 255
235 508
235 1068
235 2779
236 26
236 269
236 286
236 351
236 1240
236 1506
237 362
237 753
237 877
238 34
238 65
238 1210
238 1223
238 2485
238 2555
238 3008
239 332
239 1379
239 1637
239 2266
239 3873
240 596
240 1039
240 3921
242 509
242 568
243 3073
243 3831
244 2931
245 1083
245 1317
245 3611
246 806
246 1007
246 2241
246 3236
247 1087
247 1150
248 435
248 439
248 955
248 1331
248 2780
249 861
249 2267
249 2292
249 2811
250 265
250 712
250 1335
250 1888
250 2145
250 2263
250 2357
250 2679
250 2974
251 253
251 289
251 675
251 677
251 1441
251 1736
252 309
252 386
252 429
252 447
252 1531
252 1723
252 2977
252 3629
253 572
253 1036
253 1736
253 2143
253 2511
253 3071
254 1042
254 2487
255 288
255 315
255 595
255 793
255 933
255 1106
255 1320
255 2750
255 3318
256 862
256 2957
256 3680
256 3748
257 615
257 1337
257 1931
257 2296
257 3176
257 3323
258 272
258 1202
258 1330
258 1410
258 2688
260 539
260 829
260 2955
260 3475
260 3866
261 576
261 641
261 945
261 2114
262 722
262 852
262 859
262 883
262 1143
262 1725
262 2150
262 3868
263 949
263 1090
263 1101
263 1816
264 383
264 1198
264 2123
265 305
265 655
265 1607
265 1874
265 2273
265 3278
265 3553
266 324
266 1370
266 2371
267 721
267 1159
267 3151
267 3420
268 277
269 45
269 801
270 283
270 3814
271 415
271 779
271 1749
271 3132
271 3526
272 403
272 2102
273 2197
273 3374
274 356
274 798
274 814
274 1608
274 2646
274 3375
274 3436
275 621
275 659
275 1749
275 3788
276 558
276 764
276 1298
276 1643
276 2837
277 502
277 1297
278 355
278 2921
278 3039
279 448
279 1996
279 2569
279 3316
280 438
280 2041
280 2508
280 2935
280 3808
281 667
281 913
281 3489
282 41
282 302
282 756
283 379
283 420
283 571
283 744
283 3131
284 903
284 1153
284 1316
284 3831
285 449
285 463
286 713
286 1011
286 1184
286 1438
286 1524
286 2189
286 3143
286 3220
287 314
287 347
287 1945
288 345
289 454
289 2165
289 2332
290 682
290 1125
290 2571
290 2762
290 3165
291 390
291 482
291 535
291 905
291 948
291 1029
291 1079
291 2447
292 89
292 492
292 1213
292 1229
292 2090
292 2801
293 354
293 362
293 586
293 1216
293 2410
294 418
294 1202
294 1536
294 2525
294 2570
294 2755
294 3121
294 3328
295 498
295 1227
295 1986
295 2403
295 2698
296 313
296 922
296 2366
296 3223
297 1432
298 399
298 816
298 1287
298 1737
298 1833
298 1948
299 408
299 517
299 834
299 937
299 1341
299 1778
299 3137
299 3499
299 3736
300 1802
300 2978
300 3055
301 64
301 557
301 725
301 858
301 1658
301 3089
302 1376
302 1795
302 2285
302 2333
303 1598
303 2343
303 2639
303 2755
303 2770
304 619
304 671
304 1342
304 2670
305 659
305 711
305 792
305 825
305 1239
305 1314
305 1636
305 1688
305 1975
305 2656
306 638
306 2670
306 3222
307 150
307 587
307 743
307 1787
307 2144
307 2829
307 3626
307 3676
308 395
308 810
308 1326
308 2278
308 2519
308 2994
309 340
309 348
309 466
309 481
309 547
309 794
309 2348
309 2873
309 3246
310 612
310 791
310 1302
310 1363
310 3253
310 3263
311 38
311 317
311 529
311 995
311 2016
311 2172
311 2231
311 2971
311 3653
312 464
312 1011
312 1026
312 1107
312 2402
313 1276
313 1368
313 3139
314 702
314 851
314 896
314 1478
315 540
315 845
315 892
315 2413
316 625
316 823
317 635
317 1638
317 1807
318 829
318 1889
318 3268
319 206
319 412
319 1038
319 1875
319 2063
319 3780
320 456
320 668
320 1002
320 1233
320 1909
320 2020
321 854
321 1380
321 1734
321 3595
322 530
322 1766
322 3816
323 684
323 2845
323 3159
323 3248
324 792
324 1923
325 384
325 398
325 613
325 1858
325 2364
325 2592
325 2827
325 2940
326 105
326 599
326 643
326 2245
326 3878
327 807
327 1903
327 2734
328 686
328 3688
329 452
329 661
329 717
329 1391
329 1538
329 3525
330 322
330 1022
330 2359
330 2749
330 2847
330 3288
330 3920
331 1156
331 2078
332 458
332 515
332 785
332 2435
332 3505
333 485
333 925
333 934
333 972
333 1146
333 1219
333 1930
333 2409
333 2781
333 3669
333 3687
333 3791
334 542
334 1929
334 2053
335 225
335 1584
335 2011
335 2774
335 3136
335 3255
336 73
336 404
336 405
336 1285
336 2899
336 3656
337 839
337 840
337 1079
337 1226
337 1565
337 1871
338 1852
339 380
339 455
339 1083
339 1961
339 2963
340 375
340 443
340 1494
341 306
341 940
341 2542
342 542
343 402
343 746
343 1798
343 1856
343 1990
343 2715
343 3328
344 749
344 768
344 1354
344 1786
345 2175
345 2569
345 3134
346 363
346 590
346 1178
346 1713
346 2093
346 2906
347 373
347 608
347 1580
347 2930
348 389
348 704
348 723
348 1013
348 1206
348 1498
348 1572
348 2368
348 2717
349 385
349 477
349 1021
349 1154
349 1870
349 1979
349 2922
350 503
350 3519
351 685
351 688
351 1019
351 1199
351 2116
351 3003
352 1117
352 3307
353 446
353 2070
353 2323
353 2471
354 1337
354 2025
354 2573
355 1036
355 1244
355 2252
355 3275
356 191
356 536
356 2881
357 979
357 1332
357 1648
357 1742
357 1866
357 1952
357 1960
357 3103
357 3872
358 401
358 603
358 848
358 1619
359 270
359 1568
360 409
360 907
360 1334
360 2625
360 3498
361 1383
361 2540
362 617
362 808
362 1892
362 1970
362 2789
363 374
363 417
363 497
363 1510
363 2415
364 1597
364 1896
364 1993
364 2519
364 3140
365 1231
365 1702
366 1049
366 1217
366 2223
366 3421
367 444
367 589
367 868
367 1104
367 1716
368 490
369 1057
369 1289
369 1325
369 1491
369 2196
369 3260
369 3309
370 759
370 773
370 3051
370 3525
370 3559
371 1056
371 1835
371 2087
371 3117
371 3872
372 302
372 572
372 653
372 780
372 1625
372 2692
373 771
373 3618
374 288
374 1944
374 2285
374 3955
375 1299
375 2816
375 3295
376 1472
376 2602
376 3462
377 1082
377 2743
377 2911
378 113
378 645
378 2065
378 2344
379 308
379 474
380 672
380 856
380 1417
381 693
381 744
381 826
381 903
381 1250
381 1842
382 994
382 1166
382 1305
382 3197
382 3689
383 392
383 606
383 660
383 2700
383 2938
383 3035
384 450
384 735
384 1402
384 2554
385 617
385 1220
385 1457
385 1484
386 797
386 883
386 918
386 1683
386 2539
386 2935
386 3811
387 2097
387 2751
387 3202
387 3440
387 3538
387 3838
388 453
388 1175
388 1486
388 3998
389 327
389 562
389 987
389 1580
389 3038
389 3714
390 546
390 2504
390 2520
391 440
391 989
391 1041
391 3178
391 3906
392 1403
392 1458
392 1618
392 1626
392 1634
392 2507
392 3025
393 649
393 910
393 1037
393 1136
394 538
394 763
394 994
395 582
395 833
395 3582
396 569
396 1001
396 1102
397 656
397 1105
397 1154
397 2464
397 2676
398 847
398 1004
398 1091
398 1464
398 2928
398 3519
399 679
399 1249
399 2262
399 2674
400 865
400 2272
400 3576
401 961
401 1256
401 1577
401 1942
401 3416
401 3584
403 2092
403 3064
403 3143
403 3637
404 2559
404 3466
405 652
405 700
405 1520
405 1862
405 3939
406 498
406 670
406 2396
406 3114
406 3626
406 3825
407 671
407 894
407 2099
407 3690
408 171
408 563
408 646
408 813
408 3473
409 549
409 952
409 1787
409 2355
409 3934
410 809
410 930
410 2125
410 2188
411 471
411 513
411 873
411 1764
411 3526
411 3601
412 569
412 932
412 960
412 2175
412 2388
412 2807
412 3228
412 3756
413 1219
413 2302
413 2637
414 23
414 1270
414 1477
414 2038
414 3634
415 1080
415 1898
415 1933
416 724
417 1012
417 1328
417 1558
418 2019
419 184
419 1027
419 1693
419 1877
419 2159
419 2237
419 2431
420 366
420 639
420 2201
420 2509
421 319
421 585
421 753
421 757
421 1012
421 1155
421 2947
422 637
422 1285
422 3456
423 573
423 1149
423 1292
423 1353
423 3899
424 630
424 1500
424 2233
424 2752
424 3753
425 531
425 776
425 1812
425 3231
426 2792
426 3360
426 3370
426 3982
427 536
427 746
427 867
427 1680
427 2898
427 2905
427 3182
427 3394
427 3772
427 3777
428 230
429 798
429 1019
430 390
430 1322
431 983
431 1077
431 1396
431 2037
432 1543
432 3758
433 473
433 718
433 786
433 1245
433 2107
433 3016
434 853
434 1030
434 1211
434 1608
434 2213
434 2387
434 2815
435 898
435 1163
435 2713
435 3371
436 830
436 1195
436 1325
436 1495
436 1546
436 1646
436 2848
436 3001
436 3924
437 466
437 560
437 1454
437 1785
437 3322
438 488
438 515
438 1013
438 1649
438 3395
439 442
439 496
439 581
439 1678
439 1804
439 2216
439 2824
439 3386
439 3990
440 863
440 1113
440 2568
440 3049
441 1536
442 882
442 1201
442 2345
442 2987
442 3380
443 472
443 506
443 575
443 941
443 3756
444 2459
444 2783
445 1616
445 3180
446 494
446 2550
446 3922
447 640
447 663
447 1400
447 1582
447 2007
447 2042
447 3095
448 483
448 644
448 778
448 1142
448 1748
448 1955
448 2192
448 2741
448 3520
448 3723
449 1231
449 1990
450 2033
450 2307
450 2490
451 75
451 2385
451 2495
452 1058
452 3285
452 3458
453 932
453 2000
453 2341
453 3195
454 426
454 559
454 1860
454 3348
454 3623
455 565
455 2037
455 3554
456 821
457 35
457 159
457 805
457 1837
458 11
458 783
458 889
459 682
459 790
459 872
460 731
460 2615
461 3165
461 3572
462 1576
462 2652
462 3164
463 467
463 1810
463 2338
463 2593
463 3818
464 135
464 652
464 698
464 928
464 980
464 1081
464 1434
464 1463
464 2486
464 3396
464 3907
465 254
465 577
465 1414
466 775
466 1683
466 2787
466 3611
467 263
467 748
467 919
467 1050
467 1374
467 2835
468 399
468 683
468 781
468 1064
468 2079
469 236
469 946
469 3037
470 754
470 901
470 1232
470 1523
470 2216
470 2516
471 367
471 709
471 943
471 981
471 3510
472 462
472 2981
473 1825
473 3146
473 3709
474 519
474 995
474 2812
474 3893
475 1701
475 1904
475 2359
475 2373
475 3042
475 3392
475 3605
476 230
476 564
476 621
476 2703
477 1147
477 1562
477 1980
477 2091
478 71
478 1602
478 2341
479 307
479 1635
479 1770
479 2778
479 2939
479 3421
480 1025
480 1480
480 2570
480 3625
481 1333
481 2166
481 2200
481 2766
481 2829
481 3717
482 529
482 2408
482 2910
482 3107
482 3351
483 604
483 2108
483 2249
483 3234
483 3731
484 257
484 1830
484 1973
484 2224
484 2399
484 2562
484 2655
484 3131
485 308
485 2642
485 2915
486 582
486 589
486 973
486 1858
486 2340
486 2509
486 3153
487 629
487 1240
487 1878
487 2663
487 2926
488 3261
488 3937
489 631
489 920
489 2046
489 2786
489 3059
489 3609
490 1017
490 1124
490 3320
491 27
491 3500
491 3949
492 607
492 1928
492 2005
492 2178
493 1615
493 1886
493 2844
494 1523
494 1634
494 1995
494 2350
494 3979
495 658
495 701
495 1324
495 1703
495 2269
495 2677
496 552
496 627
496 648
496 1667
496 2082
497 738
497 2184
498 1203
498 3749
498 3812
499 294
499 713
499 3780
500 1032
500 2588
500 2962
500 3500
500 3979
501 547
501 1508
501 1526
501 1898
502 678
502 929
502 1384
502 1679
502 3738
503 1598
503 1600
503 2193
503 2626
503 2747
503 3429
503 3506
504 1010
504 1015
504 2582
504 2634
504 3064
504 3826
505 789
505 824
506 871
506 1045
506 2591
507 100
507 1799
507 2629
507 3960
508 636
508 927
508 1248
508 1424
508 2513
508 3202
508 3257
509 558
509 925
509 2029
509 2103
509 2147
509 2309
509 2439
510 710
510 833
510 3361
511 2183
511 2219
511 2234
511 3391
511 3582
512 1006
512 1935
512 2071
512 2167
512 2733
512 3488
513 468
513 594
513 1038
513 2478
514 1218
514 1385
514 3356
515 1207
515 1233
516 8
516 61
516 1422
516 2687
516 3060
516 3134
517 1115
517 2047
518 998
518 1409
518 1974
519 785
519 1630
519 2689
519 2822
519 2846
520 1051
520 1588
520 2060
520 2120
520 2698
521 2533
522 2
522 876
522 1601
522 3884
523 610
523 721
523 741
523 2252
523 2423
523 3109
524 1593
524 1670
524 3329
525 2703
526 616
526 830
526 1573
526 2191
526 2546
526 3795
527 768
527 1073
527 1740
527 2245
527 2424
527 3139
528 1017
528 1294
528 2654
528 2770
528 2783
528 2875
528 3126
528 3625
528 3919
529 1123
529 2764
530 872
530 971
530 1823
531 1045
531 1137
531 2612
532 2081
532 2138
532 3361
533 1347
533 3975
534 287
534 1357
534 1904
534 2523
534 3043
535 2719
535 3381
536 461
536 938
536 1665
536 1955
536 2494
537 45
537 370
537 543
537 553
537 1173
537 1989
537 2197
537 2331
537 3092
537 3826
538 707
538 774
538 1106
538 2388
538 2446
538 2786
538 3842
539 2237
539 2840
539 3318
540 462
540 646
540 662
540 991
540 1385
541 905
541 2255
541 3354
542 3051
542 3552
543 652
543 1671
543 1912
543 2543
544 567
544 704
544 1805
545 598
545 1668
545 1900
545 2351
545 2413
545 2893
546 1746
546 1848
546 2208
546 3196
546 3923
547 266
547 530
547 815
547 1660
547 2900
547 3404
547 3661
548 180
548 244
548 590
548 1185
548 1691
548 2795
548 3050
548 3989
549 783
549 1047
549 1832
550 456
550 2598
551 1452
551 2196
551 3550
552 394
552 699
552 888
552 1034
552 1637
552 2042
553 65
553 555
553 561
553 1148
553 1167
553 1331
553 1524
553 1672
553 1881
553 3392
554 1066
554 1887
554 2428
554 2869
554 2908
554 3017
554 3048
554 3727
555 1537
555 2170
555 2907
555 3098
556 1744
556 1833
556 1905
556 2492
557 24
557 1552
557 2364
557 3120
557 3544
557 3746
558 1040
558 1463
559 1360
559 2057
560 566
560 602
560 952
560 1205
560 1228
560 2569
561 975
563 3447
563 3543
564 666
564 2722
564 2935
565 574
565 633
565 654
565 782
565 800
565 950
565 2084
565 2120
565 2703
566 705
566 1017
566 1132
566 2833
567 268
567 612
567 696
567 715
567 1507
567 2944
567 3210
567 3582
567 3673
568 189
568 557
568 1594
568 1844
568 2231
568 3623
568 3900
569 575
569 986
569 1922
569 2234
569 2435
569 2873
570 1209
570 1709
570 1783
570 1859
570 1921
570 2106
571 4
571 817
571 1322
571 2081
571 2470
571 3345
571 3941
572 953
572 3555
573 367
573 962
573 1793
573 2482
573 3758
573 3958
574 1336
574 2112
574 2197
575 170
575 754
575 2414
576 303
576 938
576 1462
576 2012
577 1619
577 2218
577 2378
579 1139
579 1141
579 1714
579 1872
579 2252
580 173
580 772
580 900
580 3280
580 3533
580 3611
580 3941
582 1129
582 1410
582 2880
582 3033
583 2019
583 2209
583 3106
584 606
584 860
584 1074
585 957
585 1203
585 3240
585 3304
585 3937
586 61
586 478
586 683
586 755
586 777
586 2534
586 3513
586 3655
586 3822
587 5
587 195
587 850
587 1160
587 2209
587 2506
588 1122
588 2254
588 2390
589 1449
589 1672
589 1705
589 2420
589 3838
590 81
590 726
590 1095
591 761
591 813
591 929
591 1323
591 2843
591 2923
591 3242
592 1108
592 1418
592 1976
593 254
593 2481
593 2875
593 3543
593 3784
594 844
594 2340
594 2593
594 2698
595 1749
595 2134
595 3551
596 297
596 989
596 1208
596 1303
596 2241
596 2791
596 2869
597 986
597 1655
597 1779
597 2389
598 712
598 723
598 3584
599 791
599 843
599 990
599 2046
600 122
600 560
600 936
600 1272
600 1469
601 1018
601 2027
601 2887
601 3109
602 1881
602 2828
602 3440
602 3669
603 1896
603 2207
603 2856
604 198
604 1851
604 2163
604 2291
604 3261
605 298
605 402
606 2682
607 443
607 2030
607 2141
607 2470
608 812
608 1560
608 3602
609 996
610 1451
610 3978
611 1251
611 3053
611 3700
612 136
612 828
612 862
612 1359
612 1460
613 508
613 784
613 803
613 1065
613 1074
613 1136
613 1969
613 3157
613 3252
614 975
614 2690
614 3013
614 3443
615 1364
615 2468
615 2632
616 556
616 877
616 2599
616 3603
616 3907
617 843
617 859
617 1655
617 3727
619 623
619 818
619 1052
619 1408
619 2355
619 2579
619 3561
620 503
620 1525
620 3031
620 3549
620 3904
621 911
621 1197
621 1610
621 1844
622 234
622 1541
622 1739
623 669
623 703
623 837
623 1769
624 197
624 954
624 1741
625 767
625 1212
625 1382
627 1094
628 910
628 1551
628 3570
629 101
629 803
629 880
629 2431
629 2714
630 1620
630 1791
630 1794
630 1906
630 2350
631 3580
632 1792
632 3175
632 3707
633 766
633 992
633 1044
633 2385
634 2375
634 3199
635 1361
635 1401
636 1575
636 2789
637 1222
637 2807
637 2926
637 2951
637 3041
637 3157
637 3459
638 235
638 3490
638 3712
638 3777
639 1186
639 1348
639 2818
639 3414
640 841
640 1211
640 1389
640 1628
641 1914
642 161
642 510
642 769
642 988
642 1884
642 3174
642 3913
643 1150
643 1182
643 1445
643 1638
643 2868
643 2933
643 2996
643 3015
643 3977
644 655
644 1647
644 1965
644 2854
644 2923
645 3524
645 3787
646 939
646 1410
646 1677
646 3170
647 833
648 3299
649 2005
649 2319
649 3605
649 3763
650 1253
651 2759
651 2928
651 3236
651 3582
651 3739
652 740
652 1209
652 1474
652 1668
653 736
653 1199
653 2200
653 3739
653 3874
654 564
654 1607
654 3341
654 3851
655 978
655 1232
655 3256
656 789
656 1487
656 1727
656 2264
656 2985
657 1447
657 1985
657 2323
657 3295
657 3831
658 1213
658 1221
658 1581
659 3434
660 1058
660 1121
660 1735
660 1897
661 710
661 720
661 1151
661 1686
661 2050
661 2495
661 3348
662 773
662 2136
663 362
663 1038
663 3055
664 2701
664 3035
664 3661
665 851
665 917
665 1505
665 3085
666 1985
666 2502
666 3332
666 3925
667 2275
668 477
668 2041
668 3390
668 3549
669 1010
669 1204
669 2453
669 2950
669 3023
670 891
670 3139
670 3439
670 3482
671 620
671 1128
671 2018
671 2112
672 857
672 1735
672 1803
673 342
673 490
673 1123
673 1230
674 1308
674 3692
675 966
675 2154
675 2267
675 3204
675 3231
675 3824
676 249
676 694
676 2614
676 2797
676 2849
677 92
677 156
677 534
677 552
677 3026
678 971
678 1291
678 1344
678 2414
678 2634
679 696
679 1313
679 2522
679 2887
679 3228
680 205
680 3650
681 1367
681 3158
681 3232
682 690
682 1318
682 1398
682 3072
682 3245
683 425
683 1003
683 1880
683 1992
683 2707
684 824
684 1636
684 2202
684 2288
684 3277
685 1361
685 1555
686 331
687 716
687 1501
687 1773
688 929
688 2447
688 2858
689 3030
689 3198
690 111
690 1351
690 1824
691 3176
692 1462
692 1645
693 272
693 398
693 1152
693 1579
693 2162
694 1397
694 1482
694 2182
694 2758
695 2794
695 3266
696 26
696 112
696 728
696 2945
696 3616
697 747
697 2074
698 993
698 1842
698 3800
699 36
699 2736
699 3010
699 3082
700 393
700 2094
701 732
701 801
701 813
701 2729
701 3043
702 31
702 1727
702 1762
703 2731
703 2761
704 912
704 1682
704 2409
704 3455
705 1571
705 1951
705 2609
705 2636
705 3035
706 1840
706 1875
706 2183
706 3745
707 1908
707 2375
708 1311
708 2868
709 1601
710 831
710 1194
711 468
711 1589
711 1664
711 1828
712 482
712 572
712 905
712 1759
712 1937
712 3136
713 2030
713 2906
713 3033
714 1142
714 1195
714 1419
714 2316
714 2348
714 3127
715 354
715 826
715 1169
716 1247
716 1261
716 2998
716 3664
717 2806
717 3291
717 3377
717 3774
718 1061
718 1636
718 1655
719 266
719 1099
719 1622
719 2348
719 2440
719 3353
720 869
721 926
721 2078
722 1949
722 2640
722 2941
723 1489
723 1614
723 2338
723 2828
725 1322
725 1619
725 1754
726 1234
726 1728
726 2685
727 1342
727 3249
727 3448
728 362
728 712
728 802
728 2672
729 875
729 1263
729 2616
730 669
730 1235
730 2565
730 3226
730 3835
731 1377
731 2209
731 2267
731 2755
732 2817
732 3122
732 3550
733 779
733 842
733 1326
733 3130
733 3334
734 676
734 1164
734 1553
735 171
735 194
735 861
735 1070
735 1085
735 1279
735 1369
735 2605
736 2645
736 3186
736 3572
736 3887
737 730
737 845
737 1371
737 1718
738 1097
738 1382
738 2110
738 2711
738 2924
739 1040
739 1365
739 2549
739 2584
739 2716
739 2776
740 742
740 743
740 980
740 2116
741 47
741 3549
742 3349
742 3617
743 507
743 1399
743 1902
743 3540
744 766
745 1109
745 2890
745 2937
745 3024
746 964
746 1008
746 3376
747 808
747 835
747 850
747 1967
747 2216
747 3053
747 3944
748 867
748 1225
748 1559
748 1688
748 3798
749 1472
749 1770
749 2193
749 2556
749 3165
749 3354
750 1747
750 3726
751 1647
751 2168
751 2460
751 3163
751 3892
752 35
752 1050
752 1814
752 3069
753 947
753 1229
753 1300
753 1758
753 3597
753 3628
754 976
754 1020
754 1165
754 2040
754 2755
755 192
755 971
755 2714
756 493
756 1502
756 2667
756 2987
756 3069
757 1969
757 2841
757 3179
758 841
758 1055
758 1136
758 1252
758 1576
759 956
759 3209
760 936
760 1557
760 2105
760 2138
760 2184
761 13
761 805
761 1163
761 1181
761 1362
761 1482
761 1518
761 1954
761 2868
761 3711
761 3756
762 223
762 2256
762 2526
763 1518
763 1617
763 1743
763 1975
763 2288
763 3933
764 839
764 1749
764 2994
764 3962
765 1800
765 2444
766 1783
766 2206
766 2561
766 3357
767 1993
767 2945
767 3895
768 924
768 1596
769 1215
769 2170
769 3241
770 2258
771 342
771 1024
771 1096
771 1343
771 1466
771 2130
771 3926
772 1798
772 2557
772 3108
773 1128
773 1746
773 2835
774 767
774 836
775 2455
775 2618
775 3112
776 763
776 2405
777 1030
777 1681
777 1852
777 2279
777 3318
778 498
778 860
778 2083
779 3278
780 415
780 890
780 2540
781 874
781 1686
781 1718
781 1996
782 659
782 721
782 1152
782 1778
782 2939
782 3579
783 823
783 1374
783 1583
783 3062
784 2114
784 2582
785 1612
785 2066
785 2067
785 2275
786 224
786 3741
787 450
787 975
787 1023
787 1849
787 2651
788 896
788 1105
788 1756
788 2716
788 3346
789 264
789 287
789 866
789 1241
789 1787
789 1854
789 2148
789 2533
789 2969
789 3477
790 522
790 1727
790 2238
790 3593
792 1118
792 1631
793 639
793 866
793 1114
793 1647
794 1269
794 1461
794 2196
794 2295
794 3012
795 355
795 886
795 989
795 1356
795 1751
796 44
796 150
796 3255
796 3497
796 3632
796 3900
797 1829
797 2276
797 3648
798 1047
798 1930
798 3352
798 3499
798 3778
798 3976
799 1661
799 2218
799 2533
799 2850
799 3160
800 14
800 849
800 1774
800 3131
800 3833
801 1082
801 2180
801 3678
802 659
802 1054
802 2053
802 3734
803 101
803 1319
803 1586
803 2057
803 3055
804 668
804 3694
805 140
805 429
805 1882
805 2772
805 3043
805 3994
806 569
806 742
806 1114
806 2329
806 2982
806 3187
807 1635
807 2094
807 2697
808 1349
808 1794
808 2393
809 878
809 1072
810 1043
810 1138
810 1262
810 1628
810 2148
810 2312
810 2435
810 3135
811 1602
811 2437
812 909
812 1034
812 2354
813 304
813 401
813 1411
814 256
814 284
814 940
816 1140
816 3478
816 3698
817 1115
817 1189
817 1447
817 1819
817 2265
817 2295
817 2834
817 3634
818 229
818 798
818 968
818 1003
818 1963
818 3918
818 3942
818 3947
819 1084
819 1191
819 1804
819 2112
819 3648
820 955
820 967
821 15
821 3026
821 3079
821 3593
822 2160
822 3595
822 3639
823 1742
824 827
824 1499
824 1640
824 2501
825 869
825 1638
825 1760
825 2161
825 3945
826 1455
826 1568
827 958
827 2017
827 2503
828 1059
828 1117
828 1165
828 1782
829 885
829 1033
829 1415
829 1714
829 2624
830 972
830 2957
831 2328
832 2507
833 2277
833 2752
834 1246
834 1290
834 1387
834 1767
834 3569
834 3855
835 1746
835 3052
835 3435
835 3621
836 1144
836 3019
836 3605
837 1329
837 1356
837 3234
837 3498
837 3764
838 1386
838 1505
838 1968
838 2639
839 1435
839 1709
839 3270
840 1245
840 1342
840 1544
840 2844
840 3457
841 769
841 3122
841 3607
842 1280
842 2164
842 2427
842 2604
843 1696
843 2284
843 2986
843 3321
844 931
844 1093
844 1301
844 3164
844 3658
845 2525
846 838
846 877
846 3421
847 112
847 1100
847 1319
847 1351
847 1558
847 2165
847 3060
848 2536
848 2735
848 3990
849 2164
849 3658
850 907
850 951
850 1381
850 1770
851 1094
853 2080
853 3783
854 2306
854 2810
855 1119
855 1190
855 1301
855 1932
856 453
856 1371
856 2975
856 3335
858 345
858 2121
858 3833
859 1562
859 1715
859 2495
859 2908
859 3166
860 1539
861 1562
861 1592
862 1138
862 1395
862 2518
863 703
863 1046
863 2320
864 1763
865 1072
865 2353
865 2711
865 3021
865 3167
866 1554
866 2822
866 3219
866 3614
867 1633
867 2766
867 2779
867 3984
868 1392
868 1505
868 1651
868 2010
868 2620
868 3309
868 3877
869 1370
869 1572
870 1289
870 2149
870 2271
871 453
871 2088
871 3005
872 547
873 167
873 935
873 2043
873 3315
874 1604
874 1989
874 2398
874 2928
875 2133
875 2162
875 2739
875 2959
875 3003
876 772
876 2715
876 3070
877 3086
878 910
879 1961
879 2174
879 2320
880 655
880 897
880 3619
881 1332
881 1834
882 2036
882 2337
882 3046
882 3311
882 3725
883 727
883 970
883 1490
883 2367
884 1433
885 923
885 1040
885 1200
885 1765
886 144
886 593
886 905
886 1830
886 1927
886 2777
886 3416
887 608
887 1075
887 1306
887 1747
887 2176
887 3328
887 3921
888 71
888 178
888 902
888 906
888 1493
888 2406
888 2709
888 2976
889 1257
889 1374
889 1992
889 2761
889 3595
890 68
890 3493
891 1790
892 760
892 3292
893 639
893 3821
894 127
894 1330
894 2645
894 3170
895 1346
895 2405
895 2719
896 727
896 3531
897 904
897 2412
897 2932
897 3888
898 828
898 2749
898 3699
899 1117
899 1751
900 400
900 1062
900 1067
901 925
902 283
902 590
902 2047
902 2189
902 3505
902 3948
903 1387
903 2035
903 3539
903 3549
904 1098
904 1155
904 1628
904 1953
904 3391
905 1037
905 2323
905 3724
905 3730
906 442
906 861
906 898
906 2774
907 1031
907 2379
907 3106
907 3827
908 1126
908 1700
908 2686
908 3156
909 1706
909 2540
910 951
910 1988
910 2182
910 3175
911 1131
911 2903
911 3183
911 3283
912 282
912 3336
912 3424
912 3721
913 1726
913 1751
913 3873
914 1259
914 1341
914 1628
914 3421
914 3899
915 1083
915 1184
915 2178
915 2665
916 637
916 3209
916 3903
917 142
917 2229
918 1358
918 1498
919 1262
919 1872
920 716
920 2624
920 2981
920 3225
921 164
921 2603
921 2889
922 503
922 3001
922 3304
923 7
923 1015
923 3736
924 314
924 903
924 2994
925 1233
925 1370
925 1409
925 1839
926 937
927 317
927 2545
927 3251
928 1174
928 1733
928 2872
928 3431
929 1084
929 2242
930 665
930 2394
930 3081
930 3160
931 17
931 24
931 2825
931 3645
932 895
933 984
933 2069
933 2149
933 3855
933 3930
934 393
934 2349
934 3909
935 1278
935 2675
935 2680
935 3152
937 1320
937 1477
938 174
938 974
938 1332
938 2070
938 2559
939 1342
939 1446
939 1498
939 3548
940 2440
940 2599
941 1086
941 2783
942 127
943 229
943 262
943 543
943 1254
943 1685
943 3223
943 3224
944 280
944 1300
944 1891
944 3373
945 1416
945 1483
945 2615
945 3610
945 3624
946 1106
946 1309
946 2533
946 2737
947 72
947 638
947 1872
947 3390
948 2438
948 3641
949 634
949 2464
949 3255
950 1029
950 1503
950 1850
950 2059
950 2205
950 3855
951 147
951 654
951 1266
951 2621
952 1225
952 2087
952 2226
952 2748
952 3198
952 3846
953 818
953 2062
954 466
954 1669
955 2290
955 2556
955 3349
956 2422
957 2008
957 2357
958 1043
958 3994
959 2195
960 274
960 307
960 435
960 624
960 982
960 1932
960 3045
960 3462
960 3543
960 3843
961 969
961 1067
961 1292
961 1324
961 2262
961 2319
962 376
962 1069
962 1847
963 1869
963 3069
964 87
964 364
964 847
964 1359
964 2615
964 2896
964 3382
964 3442
965 922
965 1608
965 2092
965 2902
965 3779
966 1079
966 1476
966 2947
967 1089
967 1806
967 1915
967 2160
967 2343
968 1120
968 1985
969 3109
969 3280
970 1285
970 2011
970 2324
970 3036
971 481
971 1189
971 3004
971 3921
972 985
972 1448
972 2107
972 3786
973 794
973 1283
973 1948
973 2336
973 2916
973 3396
974 5
974 1248
974 3926
975 1847
976 1288
977 999
977 1053
977 1528
977 2155
977 2846
978 181
978 2335
978 3642
979 997
979 1939
979 2456
980 1444
980 2489
981 1750
981 1781
981 2026
981 2238
982 728
982 1180
982 1609
982 2078
982 2198
983 562
983 843
983 955
983 1450
983 1557
983 1838
983 1959
983 2914
984 215
984 1134
984 1221
984 3499
985 433
985 2855
986 1092
986 1845
987 637
987 2122
987 2776
987 3640
988 829
988 1104
988 1711
988 2028
989 262
989 1564
989 1892
990 1354
990 1640
990 3485
991 1024
991 1434
992 647
992 3890
993 1532
993 1846
993 1921
994 1584
994 1698
994 1919
994 2288
994 2434
995 2551
996 347
996 1139
996 1179
996 2494
996 3096
996 3746
997 344
997 1547
997 3814
997 3819
998 175
998 1471
998 2004
998 2483
998 2790
999 357
999 598
999 3695
1000 633
1000 1176
1000 2132
1000 2335
1000 3902
1001 1003
1001 1275
1001 1364
1001 1561
1001 3549
1001 3989
1002 1364
1002 1645
1003 59
1003 1165
1003 1741
1003 2146
1005 616
1005 1071
1005 2425
1005 2500
1005 3333
1005 3433
1005 3802
1006 500
1006 1867
1006 2863
1007 2101
1008 1286
1008 1435
1008 1877
1008 3900
1009 1645
1009 1829
1009 3046
1009 3453
1010 2820
1010 3478
1011 2217
1012 1467
1012 1847
1012 2330
1013 392
1013 501
1013 511
1013 1298
1013 1390
1013 2562
1013 2587
1013 2977
1013 3469
1014 1726
1014 3046
1014 3895
1015 1296
1015 1943
1015 3972
1016 980
1016 2020
1017 1188
1018 2039
1018 3378
1019 577
1019 1563
1019 1566
1020 1110
1020 2669
1020 3338
1021 1467
1021 2813
1021 3478
1022 793
1022 1063
1022 2063
1023 1291
1023 2794
1024 765
1024 1084
1024 2767
1025 1893
1026 296
1026 1317
1027 3392
1028 365
1028 1913
1028 2759
1029 102
1029 1076
1029 1672
1029 1678
1029 1863
1029 3251
1030 475
1030 1355
1030 1859
1030 2524
1031 1430
1031 1477
1031 1857
1031 3259
1031 3595
1032 1315
1032 3990
1033 127
1033 372
1033 1080
1033 1226
1033 1988
1033 2785
1034 1447
1034 1828
1034 2631
1034 3457
1035 1409
1035 1680
1035 3472
1036 3304
1036 3865
1037 2140
1037 2857
1038 1151
1038 1796
1038 2859
1039 1183
1039 2922
1039 3606
1040 150
1040 2171
1040 2411
1041 475
1042 46
1042 2071
1042 2263
1042 3405
1042 3740
1043 909
1043 1448
1043 1997
1043 2098
1043 3708
1044 1087
1044 1323
1044 1583
1044 2767
1044 3241
1044 3605
1045 1510
1045 1608
1045 3166
1046 647
1046 2310
1046 3425
1046 3793
1047 1995
1047 2697
1047 3382
1047 3488
1048 2231
1049 3180
1050 1522
1050 2728
1051 963
1051 1071
1051 1669
1052 1141
1052 1236
1052 2329
1053 873
1053 1443
1053 2422
1053 2883
1053 3623
1054 1958
1055 320
1055 564
1055 881
1055 1358
1055 2480
1055 2491
1056 1284
1056 1511
1056 2094
1056 3045
1056 3779
1057 1180
1057 1209
1057 1606
1057 2573
1057 3382
1057 3790
1058 4
1058 1578
1058 3189
1058 3283
1058 3531
1058 3761
1059 102
1059 898
1059 3008
1059 3330
1060 710
1060 1379
1060 2227
1061 549
1061 1475
1062 3847
1063 1363
1063 1587
1063 3215
1063 3535
1064 785
1064 787
1064 1935
1065 1605
1065 3748
1066 1412
1066 1695
1066 3000
1067 1114
1067 2465
1067 3797
1068 1466
1068 2434
1068 2572
1069 624
1069 3284
1070 1921
1070 3026
1071 2576
1071 2669
1072 563
1072 919
1072 1133
1072 1140
1072 3415
1072 3714
1073 1453
1073 2016
1074 3832
1074 3932
1075 1178
1075 3882
1076 1084
1076 1257
1077 585
1077 1084
1077 1681
1078 2950
1078 3149
1078 3877
1079 1883
1079 2292
1079 2721
1080 1909
1080 3958
1081 1529
1081 1815
1081 3469
1082 303
1083 2023
1083 3861
1084 158
1084 1242
1084 1282
1084 1312
1084 2097
1084 2204
1084 3363
1085 1195
1085 2010
1085 2710
1086 3679
1087 8
1087 1144
1087 1972
1087 2051
1087 2414
1087 3018
1087 3438
1087 3641
1088 1558
1088 2276
1088 3108
1088 3410
1089 1704
1090 934
1090 1145
1090 1206
1090 1277
1090 1312
1090 1877
1090 2996
1090 3135
1091 85
1091 445
1091 975
1091 2314
1092 300
1092 1383
1092 1515
1092 2948
1092 3523
1093 1623
1093 2037
1093 2358
1093 3243
1093 3395
1094 2395
1094 3318
1094 3620
1095 2364
1095 2690
1095 3053
1096 801
1096 1360
1096 2511
1097 3273
1097 3873
1097 3974
1098 1770
1098 2631
1098 3011
1099 1400
1100 2068
1100 2113
1100 2726
1100 3958
1101 1135
1101 3817
1102 717
1102 1644
1102 1701
1102 1755
1102 2631
1102 2895
1103 622
1103 1069
1103 1192
1103 1925
1103 3038
1104 1335
1104 2527
1104 3050
1104 3315
1105 2033
1105 2959
1106 1373
1106 3352
1107 1525
1107 2215
1107 2563
1107 3224
1107 3367
1108 3300
1109 35
1109 841
1109 1547
1109 1959
1109 2223
1109 3537
1109 3755
1110 1440
1110 2885
1110 2958
1110 3854
1111 604
1111 905
1111 931
1111 3606
1112 204
1112 1023
1112 1725
1112 3105
1112 3435
1113 640
1113 1126
1113 1918
1114 1323
1114 3971
1115 393
1115 797
1115 1641
1115 2232
1115 2775
1115 3557
1116 1310
1116 1722
1117 787
1117 3944
1118 1494
1118 1907
1119 21
1119 752
1119 755
1119 1378
1119 3587
1119 3920
1120 853
1122 733
1122 913
1122 1321
1122 1478
1123 3290
1123 3853
1124 2953
1125 254
1125 738
1125 1491
1125 1810
1126 3369
1127 1064
1127 1300
1127 1869
1127 1991
1127 3436
1128 815
1128 981
1128 2241
1129 680
1129 1639
1129 3043
1129 3235
1130 2156
1130 2172
1130 3373
1130 3413
1131 1053
1131 2026
1133 65
1133 1565
1133 2662
1134 861
1134 1587
1134 1956
1134 2690
1134 2757
1134 3513
1135 3120
1135 3380
1135 3974
1136 927
1136 1760
1136 1864
1136 2459
1137 1423
1137 2458
1137 2999
1137 3375
1137 3608
1138 648
1138 2571
1138 3554
1139 696
1139 1940
1139 2002
1139 2346
1139 2735
1139 2756
1139 3260
1139 3986
1139 3996
1140 1236
1140 1546
1140 1677
1140 1968
1140 2659
1140 3439
1141 412
1141 1816
1141 3597
1141 3859
1142 1680
1142 1881
1142 2979
1143 337
1143 1286
1143 2173
1143 2936
1143 3097
1143 3429
1144 379
1144 557
1144 756
1144 1123
1144 1283
1144 1668
1144 1807
1144 1840
1144 2294
1145 509
1145 1168
1145 1788
1146 217
1146 2434
1147 1013
1147 1234
1147 2967
1147 3214
1147 3532
1147 3714
1148 1124
1148 1196
1148 1620
1148 2357
1148 2499
1149 1873
1149 3328
1149 3639
1150 1451
1150 2086
1150 2512
1151 1331
1151 1428
1151 2445
1152 1104
1152 1866
1152 1937
1152 2091
1153 1674
1154 1818
1154 2608
1154 2780
1154 2847
1154 3631
1155 178
1155 770
1155 2897
1156 446
1156 1170
1156 1846
1157 1345
1157 2093
1157 3367
1158 1352
1158 1888
1159 254
1159 1590
1160 589
1160 1599
1160 2068
1161 101
1161 2140
1162 1811
1162 2536
1162 2547
1162 3256
1162 3608
1163 223
1163 1923
1163 2082
1164 957
1164 1665
1164 1946
1164 2031
1164 2577
1165 1521
1165 1585
1165 2174
1165 3071
1165 3508
1166 982
1166 1068
1166 1870
1167 1466
1167 1693
1167 1699
1167 2838
1167 3185
1168 1574
1168 2532
1168 3188
1168 3523
1169 843
1169 886
1169 2129
1169 2635
1170 314
1170 2286
1170 2361
1170 2738
1170 2826
1171 118
1171 1663
1171 2448
1171 3710
1172 1508
1173 956
1173 1920
1173 2336
1173 3441
1174 1795
1174 1856
1174 2222
1174 2365
1174 2976
1175 428
1175 2374
1175 2762
1175 2961
1176 1161
1176 2356
1176 3566
1177 3656
1177 3823
1178 1879
1178 3245
1178 3294
1178 3636
1179 1614
1179 2618
1179 3552
1180 1022
1180 1237
1180 2326
1180 3007
1180 3371
1181 2750
1182 1817
1182 2257
1183 1200
1183 1569
1183 2457
1183 3658
1184 812
1184 1878
1184 3261
1184 3578
1185 548
1185 1937
1185 1962
1186 2919
1186 3348
1187 649
1187 2547
1188 1479
1188 2277
1189 1299
1190 2017
1190 2416
1190 3813
1191 722
1191 3128
1192 7
1192 1260
1192 1975
1192 2590
1192 2918
1193 1289
1193 2589
1194 3652
1194 3860
1195 437
1195 1775
1195 1803
1195 3313
1195 3702
1196 1611
1196 2746
1196 3113
1196 3635
1197 3713
1198 28
1198 107
1198 968
1198 1124
1198 3727
1199 1172
1199 2306
1199 2691
1200 1760
1200 2222
1200 2534
1200 3536
1201 2448
1201 2604
1202 1562
1202 2952
1202 2971
1203 726
1203 1307
1203 2686
1203 3235
1203 3438
1204 201
1204 2063
1204 2225
1204 3147
1205 1036
1205 1941
1205 2232
1205 3634
1206 921
1207 3940
1208 670
1208 2937
1208 3774
1209 1813
1209 1885
1209 3505
1209 3526
1209 3979
1210 1314
1210 1369
1210 2400
1211 907
1211 1835
1212 1375
1212 1651
1212 1829
1212 2272
1212 2568
1212 2896
1212 3368
1213 2125
1215 1649
1215 2815
1215 2923
1216 1923
1217 1644
1217 3019
1217 3293
1218 2221
1218 2484
1218 2738
1219 366
1219 1974
1219 3398
1220 2139
1221 135
1221 2389
1221 2734
1221 2847
1221 3520
1222 1131
1222 1833
1222 2853
1222 3496
1223 2811
1223 3797
1224 516
1224 2570
1224 2577
1225 1085
1225 1445
1225 2249
1225 2404
1225 3655
1226 1481
1226 2194
1226 2976
1226 3938
1227 1322
1227 1429
1227 1496
1227 1668
1227 3195
1228 738
1228 1136
1228 1514
1228 1843
1228 1861
1228 2297
1229 1533
1230 2462
1231 1676
1231 2786
1232 577
1232 1336
1232 2788
1232 3709
1232 3962
1233 2764
1233 3398
1234 812
1234 1041
1234 2327
1234 3178
1235 1294
1235 1377
1235 2479
1235 3141
1235 3480
1235 3517
1236 2035
1236 2449
1236 3487
1237 2493
1238 1656
1239 1437
1240 633
1240 1452
1240 2071
1240 2916
1241 1431
1241 1963
1241 2235
1241 2259
1242 272
1242 1304
1242 2290
1242 2523
1242 3430
1243 416
1243 1468
1243 2158
1243 2450
1243 2831
1244 1773
1244 3678
1245 449
1245 2639
1245 2677
1246 1254
1246 1730
1246 2299
1246 2946
1247 103
1248 205
1248 1589
1248 2066
1248 2930
1249 189
1249 2177
1249 2333
1250 1774
1250 2694
1251 2337
1252 712
1252 1442
1252 1792
1252 2360
1252 2808
1253 2870
1254 1336
1255 1809
1256 965
1256 980
1256 1669
1256 3063
1257 328
1257 2407
1257 2419
1257 2694
1258 3463
1258 3942
1259 2336
1260 1439
1260 2294
1261 458
1261 1274
1261 1862
1261 1927
1261 2571
1261 3703
1262 1439
1262 3179
1262 3944
1263 665
1263 705
1263 3449
1264 1413
1264 1441
1264 2122
1264 2652
1264 3532
1265 823
1265 2952
1266 613
1266 1627
1266 2714
1267 510
1267 3720
1268 51
1268 2125
1268 3169
1269 166
1269 1870
1269 2276
1270 100
1270 157
1270 3206
1271 97
1271 2280
1271 2408
1273 1823
1273 2270
1273 2876
1273 3805
1274 233
1274 1014
1274 1072
1274 1422
1274 1500
1274 1907
1274 2108
1274 3032
1274 3487
1274 3877
1275 751
1275 2068
1275 2306
1275 3451
1275 3476
1276 1093
1276 2614
1276 2618
1276 3064
1277 1901
1278 1821
1278 2126
1278 3142
1278 3238
1278 3400
1279 3132
1279 3350
1280 177
1280 601
1280 1330
1280 2192
1280 2273
1280 3051
1280 3579
1281 2475
1281 3848
1282 669
1282 1926
1283 1268
1283 2475
1283 3846
1284 3415
1284 3823
1284 3853
1284 3991
1285 3050
1285 3320
1286 153
1287 730
1287 1720
1287 2013
1287 2245
1288 759
1288 2585
1288 3150
1289 1520
1289 2135
1290 1702
1290 1716
1290 2702
1290 3372
1291 2418
1291 3140
1291 3377
1291 3478
1291 3527
1292 1327
1292 1662
1292 2257
1293 3113
1294 1456
1294 1958
1294 3778
1295 2692
1295 3203
1296 1081
1296 3898
1297 457
1297 2282
1297 2855
1297 3379
1297 3767
1299 3285
1299 3417
1300 1042
1300 2299
1300 2301
1300 3749
1301 1018
1301 1628
1301 2718
1301 3273
1301 3748
1301 3879
1302 79
1302 579
1302 1375
1302 1911
1302 2693
1303 1777
1303 2541
1303 2613
1303 3439
1304 694
1304 1175
1304 2067
1304 2990
1305 559
1305 1580
1305 2596
1306 1653
1307 1049
1307 1784
1307 3654
1307 3789
1308 1931
1308 3569
1308 3883
1309 593
1309 1275
1309 3062
1309 3307
1309 3647
1310 349
1310 1134
1311 2441
1311 2702
1311 3154
1312 141
1312 2331
1313 1394
1313 2061
1313 2301
1313 3590
1314 292
1314 1175
1314 3339
1315 1298
1315 1570
1315 3162
1315 3750
1316 720
1316 1277
1316 1327
1316 1701
1317 1127
1317 1886
1318 684
1318 1372
1318 2283
1319 388
1319 409
1319 2630
1319 3638
1320 1467
1320 1808
1320 1949
1320 2849
1321 3037
1321 3812
1322 1526
1322 2853
1322 3246
1322 3687
1323 717
1323 1338
1324 196
1324 480
1324 1354
1324 3001
1325 1706
1326 328
1326 1094
1326 1530
1326 2326
1326 2347
1327 2179
1327 2699
1328 375
1328 1114
1329 1580
1329 3323
1330 307
1330 992
1330 1871
1330 3748
1331 81
1331 1090
1331 1206
1332 1542
1332 3653
1333 345
1333 2050
1333 2446
1334 75
1334 1873
1334 2308
1335 1247
1335 1689
1335 2695
1335 3555
1335 3919
1336 930
1336 1529
1336 1545
1336 2432
1336 2628
1336 3379
1336 3800
1337 1403
1337 2035
1337 2239
1337 2633
1337 3329
1338 1332
1338 2647
1338 3534
1339 2253
1340 1541
1340 2533
1340 2876
1341 2400
1341 2565
1341 2663
1341 3674
1342 427
1342 713
1342 2890
1343 1040
1344 818
1344 1203
1344 1993
1344 2762
1344 3327
1345 322
1345 838
1345 1690
1345 2492
1345 2960
1345 3087
1345 3569
1346 1387
1347 2216
1348 1201
1349 1190
1349 1797
1349 1944
1349 2877
1350 1334
1350 1664
1350 1727
1350 3812
1351 981
1351 1073
1351 1505
1351 3787
1352 1624
1352 2670
1352 3252
1352 3718
1353 1393
1353 1966
1353 3356
1354 2307
1354 3744
1354 3934
1355 1934
1355 2764
1356 2031
1356 2705
1357 733
1357 2368
1359 2209
1359 3819
1360 74
1360 1977
1360 2406
1360 2867
1360 3349
1361 1436
1361 1688
1361 1951
1362 1591
1362 1649
1362 2085
1362 2121
1363 370
1363 1445
1363 1480
1363 1732
1363 2075
1363 2208
1363 2245
1363 2285
1363 3341
1364 251
1364 1291
1364 1390
1364 1707
1364 2730
1364 2768
1365 764
1365 2287
1365 2571
1365 2743
1365 3369
1366 3699
1367 1622
1367 1631
1367 2262
1367 2543
1368 930
1368 1136
1368 2535
1368 2625
1368 2995
1368 3362
1368 3988
1369 1903
1370 217
1370 1568
1370 1950
1371 1186
1371 1492
1371 2197
1371 3254
1371 3302
1371 3494
1372 835
1372 2260
1372 3305
1372 3692
1373 254
1373 1763
1373 1915
1373 3364
1374 1868
1374 2665
1374 3059
1374 3378
1374 3456
1375 2580
1375 2940
1376 1928
1376 3385
1377 764
1377 2491
1377 2751
1378 1754
1378 2386
1378 3444
1378 3762
1379 643
1379 3096
1379 3312
1380 1386
1380 1548
1380 3232
1380 3917
1381 6
1381 219
1381 512
1381 1405
1381 1853
1381 2279
1381 2792
1382 884
1382 1778
1382 2824
1382 3379
1382 3783
1383 2314
1383 3014
1384 1420
1385 2058
1385 2561
1385 2984
1385 3899
1386 607
1386 2419
1386 3319
1386 3970
1387 2430
1388 426
1388 1754
1388 2254
1389 1650
1389 2648
1389 2692
1389 3707
1390 168
1390 1838
1392 836
1392 2346
1392 2907
1393 1710
1393 3561
1394 178
1394 221
1394 3082
1395 1534
1395 1658
1395 1816
1395 1998
1396 225
1396 2997
1396 3852
1397 877
1397 1379
1397 1738
1397 3993
1398 2046
1399 1179
1399 1426
1399 2434
1400 862
1400 1455
1400 2354
1400 3475
1401 2681
1401 2847
1402 1350
1402 1458
1402 3425
1402 3997
1403 3400
1404 1632
1404 1684
1404 1907
1404 1929
1404 2163
1404 2196
1404 2228
1405 204
1405 3597
1406 791
1406 1834
1406 2242
1406 3397
1407 2266
1407 2819
1408 3442
1409 605
1409 2444
1409 2821
1410 1364
1410 1662
1410 3061
1411 1753
1411 2716
1411 3650
1413 1425
1414 478
1414 645
1414 2104
1414 2264
1414 3673
1415 1443
1415 2836
1415 3826
1416 982
1416 2343
1416 2864
1417 740
1417 1747
1417 2166
1417 2729
1417 2839
1417 3098
1418 1868
1418 2747
1418 3976
1419 227
1419 1360
1420 1877
1420 1964
1421 2664
1421 2945
1421 3616
1422 1497
1422 2485
1423 3074
1424 14
1424 422
1424 1952
1425 1901
1425 2884
1426 267
1426 2689
1427 2877
1428 54
1428 371
1428 1757
1429 1262
1429 1533
1429 1712
1429 3281
1430 1397
1430 1890
1431 2450
1432 2396
1432 2809
1432 3733
1433 1810
1433 2538
1433 2741
1434 2102
1434 2298
1434 2591
1435 277
1435 1081
1435 3750
1436 1314
1436 2486
1436 3323
1437 744
1437 2162
1437 3995
1438 2026
1438 2141
1439 2108
1439 2790
1439 2994
1439 3265
1440 1388
1440 1828
1440 3274
1440 3276
1441 1704
1441 3149
1441 3545
1441 3914
1442 444
1442 598
1442 1072
1442 1649
1442 2048
1442 2740
1443 713
1444 1307
1444 1631
1444 1823
1444 3070
1445 1410
1445 2794
1445 3817
1446 677
1447 1137
1448 2208
1448 3571
1448 3572
1449 2615
1449 3757
1450 814
1450 2653
1450 3072
1450 3245
1450 3249
1450 3313
1451 202
1452 1572
1452 2752
1452 3244
1453 1127
1453 1944
1453 1971
1453 2104
1454 212
1455 614
1455 2594
1455 3296
1456 3800
1457 3681
1458 1288
1458 2917
1458 3174
1459 249
1459 2736
1459 2820
1459 3956
1460 809
1460 1807
1460 2081
1460 2546
1460 2931
1460 3993
1461 1894
1461 2147
1461 3613
1462 1505
1462 2791
1463 2240
1464 1144
1464 2066
1464 2293
1465 43
1465 136
1465 3059
1465 3306
1465 3566
1465 3806
1466 1511
1466 3892
1467 2058
1468 1121
1468 1201
1468 1902
1469 1695
1469 3050
1470 2350
1471 1678
1472 2256
1472 3485
1472 4000
1473 1779
1473 3509
1474 1721
1474 1935
1474 2129
1475 2804
1475 3298
1475 3752
1476 1197
1476 1990
1476 2171
1476 2617
1477 1485
1477 1771
1477 2585
1478 103
1478 654
1478 1136
1478 1493
1478 2512
1478 3673
1479 1488
1479 1875
1479 2053
1479 2902
1480 1668
1480 1986
1480 2679
1480 3493
1481 761
1481 2067
1481 3899
1482 2622
1483 1646
1484 813
1484 1658
1484 2720
1485 1500
1485 1572
1485 2005
1486 1843
1486 3566
1487 2087
1488 1426
1488 1512
1488 2532
1489 1845
1489 1936
1489 2573
1489 3342
1490 1569
1490 2445
1490 2559
1490 2796
1490 3122
1490 3229
1491 1855
1491 1950
1491 3340
1492 3608
1493 1553
1493 2445
1493 2996
1493 3599
1493 3634
1494 1588
1495 1453
1495 2270
1495 2670
1496 842
1496 1136
1496 1217
1496 1618
1496 3031
1496 3560
1496 3927
1497 833
1497 2013
1497 2583
1497 2854
1498 128
1498 2010
1498 2268
1499 1582
1499 1627
1499 2160
1499 2803
1499 3074
1499 3091
1499 3277
1499 3855
1501 3243
1502 1180
1502 1890
1502 3922
1503 2013
1503 3938
1504 987
1504 2051
1505 1735
1506 561
1506 1424
1506 3393
1508 2812
1509 1552
1510 2397
1510 3194
1510 3894
1512 1611
1512 3521
1513 3751
1514 1145
1514 3789
1514 3829
1515 137
1515 1960
1515 2575
1516 1406
1516 1613
1516 2048
1516 2232
1516 3028
1516 3470
1517 833
1517 1549
1517 1689
1517 2164
1518 2624
1518 3818
1518 3991
1519 1642
1519 2410
1519 2473
1520 778
1520 3609
1521 1731
1521 3449
1521 3478
1522 3427
1523 1491
1523 1697
1523 2322
1523 3063
1524 2722
1524 3057
1525 974
1525 1650
1525 1922
1525 2110
1525 2421
1525 2537
1525 2995
1526 3405
1528 1910
1529 1924
1529 2127
1529 3782
1530 1940
1530 2422
1531 630
1531 1916
1531 2305
1532 1452
1533 1183
1533 2096
1533 2647
1533 3508
1534 183
1534 934
1534 1879
1534 2314
1535 569
1536 1178
1536 1634
1536 1887
1536 1930
1536 1938
1537 2552
1538 498
1538 800
1538 1972
1538 2576
1538 2832
1539 1114
1541 1707
1541 3069
1541 3408
1542 2086
1542 3557
1542 3942
1543 787
1544 834
1544 863
1544 3355
1545 1795
1545 1819
1545 3713
1546 2593
1547 1147
1547 1773
1547 2324
1548 1927
1548 2406
1548 2784
1549 153
1549 1033
1549 1845
1550 415
1550 2117
1550 2617
1550 3521
1551 412
1551 611
1551 714
1551 2658
1551 3275
1551 3300
1552 737
1552 1548
1552 3182
1553 2009
1553 2956
1553 3068
1553 3291
1554 629
1554 705
1554 1829
1554 1966
1554 2750
1554 2938
1556 352
1557 174
1557 1954
1558 1548
1558 2607
1559 1657
1559 2867
1559 3019
1559 3112
1560 33
1560 689
1560 1314
1560 2706
1561 494
1561 2538
1562 13
1562 650
1562 1625
1562 2580
1562 3081
1563 609
1563 969
1563 3401
1564 550
1564 3787
1565 2706
1566 252
1566 2021
1566 3105
1567 410
1567 1732
1567 1777
1567 2971
1567 2984
1567 3406
1567 3672
1567 3707
1568 3065
1569 71
1569 2390
1569 3006
1569 3103
1569 3119
1570 583
1571 2597
1572 2169
1572 2336
1572 2962
1573 2125
1574 692
1574 2687
1574 3430
1574 3748
1574 3939
1575 1382
1575 1865
1575 2949
1575 3528
1577 864
1577 3773
1578 2115
1578 3359
1578 3465
1578 3561
1579 1624
1579 3658
1579 3886
1580 2356
1580 3006
1580 3035
1581 1627
1581 2290
1582 1312
1582 1729
1582 2439
1582 3681
1583 1972
1583 2211
1584 90
1584 3612
1585 323
1585 2668
1585 2801
1585 2989
1586 1238
1586 2118
1586 2185
1586 2736
1586 2823
1587 1128
1587 1163
1587 2820
1588 1673
1588 1827
1588 3527
1589 1724
1589 3029
1590 1359
1590 2984
1590 3384
1591 1755
1591 3355
1592 667
1592 755
1592 2856
1593 280
1593 538
1593 1059
1593 2427
1593 3588
1593 3668
1594 1195
1594 1807
1594 2381
1594 2625
1595 402
1595 1827
1595 2378
1596 3918
1597 1815
1597 2911
1598 2115
1598 2535
1598 3277
1599 134
1599 455
1599 485
1599 954
1599 2187
1599 3094
1599 3733
1600 1987
1600 2049
1600 2152
1600 3671
1602 486
1602 3934
1603 1618
1603 3878
1604 1064
1604 2330
1604 3027
1605 759
1605 1202
1605 1215
1605 2089
1605 3934
1606 793
1606 3985
1607 3269
1608 1876
1608 1969
1608 2670
1608 3138
1609 2083
1609 3459
1610 210
1610 2068
1610 2195
1610 2897
1610 3309
1610 3771
1611 1705
1611 1940
1611 2307
1612 1229
1612 1251
1612 1982
1612 2371
1613 1802
1614 1666
1614 3830
1615 1931
1615 2365
1615 2377
1615 3198
1616 2140
1616 2331
1617 1731
1617 1996
1617 2443
1617 2845
1618 2418
1618 3200
1618 3604
1619 1791
1619 2383
1619 2519
1620 218
1620 1248
1620 3011
1620 3377
1621 1134
1621 1945
1621 3098
1621 3518
1622 1711
1622 2554
1622 2695
1622 2795
1622 3863
1623 448
1623 459
1623 3068
1624 474
1624 1768
1624 2315
1625 147
1625 1116
1625 1904
1625 2117
1625 2910
1625 3116
1625 3600
1625 3724
1625 3913
1626 6
1626 145
1626 925
1626 3904
1627 1900
1627 3335
1627 3935
1628 1977
1628 2693
1628 3867
1629 1059
1630 147
1630 754
1630 3567
1631 1659
1631 1767
1631 2123
1631 3435
1631 3834
1632 380
1632 1687
1632 2153
1632 2579
1632 2932
1632 2952
1632 3859
1633 380
1633 2132
1633 3769
1634 2391
1634 2905
1635 544
1635 1455
1635 2394
1635 3755
1635 3805
1636 421
1636 2982
1636 3332
1636 3803
1637 697
1637 1233
1637 1983
1637 3110
1638 1079
1638 1516
1638 2246
1639 1996
1639 2054
1640 2036
1640 3637
1640 3985
1641 2699
1642 2927
1642 3680
1643 1280
1643 2413
1643 2415
1643 3738
1643 3756
1644 2416
1645 3532
1646 2309
1646 2367
1647 2416
1647 3791
1648 1698
1648 1895
1648 2574
1650 883
1650 1204
1650 2155
1650 3434
1651 1929
1651 2190
1651 2401
1651 3041
1652 1280
1652 1518
1653 598
1653 1048
1653 1826
1653 2012
1653 3001
1655 37
1655 831
1655 1462
1655 2886
1655 3198
1656 1639
1657 1279
1657 1514
1657 1669
1657 1928
1657 2747
1657 3763
1658 254
1658 1238
1658 1994
1659 589
1659 666
1659 1957
1660 1660
1660 1736
1660 2029
1660 2475
1660 3395
1661 1382
1661 2744
1662 515
1662 673
1662 2280
1662 3589
1664 1815
1664 1999
1664 3370
1665 379
1665 3020
1665 3038
1665 3432
1665 3892
1665 3948
1666 733
1667 663
1667 2103
1667 2155
1667 2846
1667 3947
1668 3242
1669 895
1669 1831
1670 1705
1670 3955
1671 2098
1672 371
1672 435
1673 2301
1673 2356
1673 3228
1674 1502
1674 1821
1674 2465
1674 3446
1674 3558
1675 936
1676 3418
1677 1165
1677 2310
1677 3062
1678 226
1678 859
1678 3544
1679 1057
1679 1464
1679 2863
1680 275
1680 403
1680 487
1680 2607
1680 3329
1680 3388
1681 1782
1681 2380
1681 3032
1682 717
1682 2489
1683 2144
1683 2454
1684 605
1684 1432
1684 3964
1685 2795
1687 127
1687 1249
1687 1577
1687 2069
1687 3308
1688 443
1688 1347
1688 2720
1690 670
1690 1866
1690 2675
1690 2845
1690 3384
1691 708
1691 2311
1691 3230
1692 141
1692 377
1692 1966
1692 3765
1693 1705
1693 3748
1694 1710
1694 3512
1694 3597
1694 3909
1695 2451
1696 81
1696 3979
1698 756
1698 784
1698 1891
1698 2330
1698 3219
1699 990
1699 1080
1699 2495
1700 1106
1700 1227
1700 3952
1701 618
1701 741
1701 1887
1701 2073
1701 3040
1702 1376
1702 2305
1702 2603
1702 2663
1702 2795
1702 2874
1703 949
1703 1780
1703 2131
1703 2739
1703 3574
1704 824
1704 1203
1704 2430
1704 3155
1704 3862
1705 752
1705 3218
1705 3434
1707 2037
1707 2680
1708 151
1708 387
1709 724
1709 1231
1709 3666
1710 984
1710 2081
1710 2392
1710 3866
1711 1036
1711 2485
1711 3127
1711 3957
1712 1068
1712 1205
1712 1901
1713 549
1713 1670
1714 2443
1716 299
1716 3217
1717 1506
1718 1750
1718 3135
1719 164
1719 1323
1719 2002
1720 3164
1720 3376
1721 1234
1721 3036
1722 2556
1722 3130
1723 57
1724 3474
1725 174
1725 437
1725 1564
1725 1649
1725 1922
1725 3717
1726 35
1726 988
1727 1205
1727 1700
1727 2279
1727 3151
1727 3161
1727 3806
1727 3837
1728 2781
1728 3710
1729 361
1729 2011
1729 2291
1729 3343
1729 3504
1730 338
1730 1277
1730 1772
1730 1776
1730 2806
1730 3728
1732 535
1732 2032
1734 324
1734 2652
1734 3271
1735 718
1735 733
1735 1179
1735 1706
1736 2075
1736 2585
1736 2653
1737 1695
1737 1696
1737 2375
1738 3066
1739 292
1739 997
1739 2913
1739 2949
1739 3816
1740 2479
1740 2696
1740 3445
1742 2994
1742 3767
1742 3866
1744 1856
1744 3601
1745 3924
1746 1958
1746 3424
1747 2096
1747 2157
1747 2295
1747 3284
1747 3317
1747 3797
1748 1407
1748 1844
1748 2578
1749 220
1749 2797
1749 3427
1749 3770
1750 3292
1751 2001
1751 2518
1752 2402
1753 2876
1753 2983
1753 3999
1754 2393
1754 2699
1754 3432
1755 192
1755 532
1756 323
1756 507
1756 759
1756 1090
1756 1107
1756 2465
1756 3468
1757 2291
1757 2564
1757 3108
1757 3877
1758 2964
1758 3237
1758 3239
1759 2158
1759 2214
1759 3581
1759 3870
1760 752
1760 1168
1760 3591
1760 3886
1761 1636
1761 2773
1763 50
1763 590
1763 2177
1763 2384
1763 2440
1764 575
1764 1441
1764 1692
1764 2173
1764 2887
1765 2471
1765 2819
1766 1677
1766 3177
1767 1109
1767 1116
1767 1896
1767 3337
1768 1646
1768 3796
1769 1650
1769 1833
1769 3288
1770 314
1770 2024
1770 2609
1770 2638
1771 293
1771 3765
1772 962
1772 2455
1772 3217
1773 943
1774 1789
1774 3473
1775 1566
1776 859
1776 3747
1777 1701
1777 2245
1778 69
1778 482
1778 2192
1779 48
1779 1990
1779 2153
1779 3875
1779 3913
1780 2422
1781 705
1781 1048
1781 2779
1782 1128
1782 2119
1783 2695
1783 3014
1783 3911
1784 1340
1784 3568
1785 20
1785 1047
1785 1429
1785 2044
1785 2376
1785 3737
1787 2236
1787 2316
1787 3160
1788 779
1788 3231
1788 3456
1789 524
1789 3602
1790 771
1790 2408
1791 2581
1791 2818
1791 3473
1791 3809
1791 3979
1792 320
1792 1385
1792 2386
1792 3136
1793 467
1793 1357
1793 2109
1794 2317
1794 3029
1794 3769
1795 54
1796 269
1796 619
1796 2934
1796 2989
1798 264
1798 1934
1798 2132
1798 3213
1799 3611
1800 2442
1800 2896
1801 10
1801 2889
1802 1865
1802 1984
1802 2096
1802 2294
1802 3298
1803 528
1804 611
1804 2139
1804 2566
1804 2636
1804 3569
1805 240
1805 2649
1805 3410
1805 3989
1806 1454
1806 3827
1807 1636
1807 2199
1807 3496
1808 2755
1808 3774
1810 1941
1810 1978
1810 2225
1811 3358
1812 1481
1812 1822
1812 2472
1812 2638
1812 2894
1813 967
1813 2250
1813 3528
1813 3775
1814 3306
1815 11
1815 3238
1816 3184
1816 3879
1817 261
1818 1236
1818 1387
1818 2436
1819 741
1819 1836
1819 3281
1820 279
1820 1655
1820 2034
1820 2104
1821 2341
1821 3246
1822 386
1822 876
1822 2022
1822 2910
1823 430
1823 2633
1823 3219
1824 30
1824 415
1824 1093
1825 392
1825 634
1825 2247
1825 2574
1825 3508
1825 3828
1826 1630
1827 67
1827 2970
1827 3183
1828 2033
1828 2325
1829 2387
1830 3217
1830 3935
1831 2740
1832 349
1832 376
1832 1640
1832 2852
1832 2967
1833 946
1833 2429
1833 2949
1834 1321
1834 1951
1835 2136
1835 3419
1835 3437
1836 2808
1836 3542
1837 2201
1837 2277
1837 2639
1837 3844
1838 1064
1838 2296
1838 2325
1838 3421
1839 1646
1839 2487
1839 3018
1840 947
1840 1036
1840 1077
1840 3574
1840 3936
1841 2042
1841 2045
1841 2769
1841 3009
1841 3049
1842 821
1842 2203
1842 2627
1843 675
1843 3002
1844 1394
1844 2319
1844 2513
1844 3250
1845 3089
1845 3801
1845 3910
1846 1057
1846 3426
1847 231
1847 850
1847 2120
1847 2956
1847 3926
1848 1962
1848 3083
1848 3240
1848 3264
1848 3305
1850 676
1850 2223
1851 1121
1851 3051
1852 769
1852 2384
1852 2454
1852 3309
1853 2889
1853 3600
1853 3678
1853 3803
1854 230
1855 1103
1855 2427
1855 2764
1855 3169
1856 729
1857 2011
1857 2023
1857 3014
1858 568
1859 2276
1859 3773
1860 673
1861 1815
1861 2406
1862 88
1862 1293
1862 3146
1863 569
1863 2464
1864 2101
1864 3192
1865 1186
1865 2428
1865 3794
1866 1974
1866 3406
1867 831
1867 2601
1868 769
1868 3378
1869 350
1869 1233
1869 2061
1870 3037
1870 3660
1871 3216
1872 3091
1873 947
1873 2188
1873 3896
1874 2680
1874 3207
1874 3247
1875 1917
1875 2490
1877 288
1877 888
1877 2754
1877 3882
1878 760
1878 2782
1879 1057
1879 1483
1879 2623
1879 2636
1879 3775
1879 3934
1880 2224
1880 2662
1881 1799
1881 1912
1881 1919
1881 2142
1881 2510
1881 2996
1882 3467
1882 3980
1883 2000
1883 3876
1884 268
1884 745
1884 2302
1884 3209
1884 3795
1885 2159
1885 3603
1886 1546
1886 2238
1886 2606
1886 2919
1886 3911
1887 656
1887 2958
1887 3312
1888 398
1888 1929
1888 2104
1888 2418
1890 2362
1890 3460
1891 734
1891 1644
1891 2104
1891 2919
1891 3610
1892 2156
1892 2566
1892 3566
1892 3567
1893 61
1893 211
1893 1416
1893 3848
1894 2187
1894 2866
1894 3459
1895 605
1895 1413
1895 1826
1896 782
1896 2149
1896 2658
1896 3023
1898 1468
1898 3304
1899 956
1899 2453
1899 3691
1899 3817
1900 3810
1900 3857
1901 3696
1901 3881
1902 1649
1902 3570
1903 2786
1904 239
1904 814
1904 2206
1905 1716
1905 3897
1906 562
1906 896
1906 2360
1906 3126
1907 108
1907 2526
1907 3039
1907 3742
1908 1559
1908 1947
1908 2223
1908 2239
1908 2628
1908 2849
1908 3126
1908 3555
1909 429
1910 138
1911 467
1912 2954
1912 3837
1913 83
1914 586
1914 701
1915 1359
1915 2124
1915 2415
1915 2466
1916 3140
1916 3488
1916 3676
1917 2026
1917 2030
1917 2309
1917 2555
1918 243
1918 2781
1918 2992
1919 357
1919 1216
1919 1728
1919 2220
1919 2726
1920 493
1920 567
1920 1035
1920 1476
1920 3412
1921 474
1921 729
1921 1528
1921 2167
1921 2431
1921 3060
1921 3753
1922 1611
1922 3824
1924 707
1924 2011
1924 2891
1924 3403
1924 3509
1925 3702
1925 3971
1926 1362
1926 2225
1926 3181
1926 3524
1926 3995
1927 211
1927 507
1927 857
1927 3272
1927 3274
1927 3619
1928 3042
1929 1362
1929 1575
1929 2137
1929 2289
1929 3423
1931 341
1931 1173
1931 2467
1931 3139
1931 3791
1931 3886
1932 291
1932 1489
1932 2220
1933 2774
1933 3143
1933 3468
1934 479
1934 1609
1934 1616
1934 1714
1935 1016
1935 1867
1935 3006
1935 3301
1936 1759
1936 2912
1937 2473
1938 485
1938 927
1938 2186
1938 2606
1938 3380
1939 1708
1939 2004
1939 2523
1939 3434
1939 3758
1939 3946
1940 457
1940 1085
1940 3284
1940 3674
1941 1803
1941 2103
1941 2588
1942 3978
1943 398
1943 866
1943 1591
1944 500
1944 2582
1944 3453
1945 3385
1945 3954
1946 1592
1946 1942
1946 3609
1947 3262
1948 3347
1949 303
1949 2919
1949 2934
1949 3755
1950 317
1950 1434
1950 2271
1950 2469
1950 2632
1951 564
1951 2284
1951 2525
1951 2631
1951 3612
1952 2977
1952 3414
1952 3799
1953 118
1953 322
1953 346
1953 573
1953 2042
1953 2871
1954 609
1954 2013
1954 2304
1954 2933
1955 1509
1955 3056
1955 3220
1956 1585
1957 2334
1957 2378
1957 2734
1957 3212
1957 3453
1957 3896
1958 2037
1958 2222
1958 2425
1958 2660
1958 3604
1958 3962
1959 644
1959 2035
1959 2569
1959 2609
1959 3646
1960 1749
1960 2216
1960 2972
1960 3067
1960 3524
1961 858
1961 2987
1961 3298
1962 777
1962 3100
1963 25
1963 195
1963 1377
1963 1467
1964 3728
1966 1378
1966 2954
1967 1300
1967 1802
1968 3555
1968 3576
1969 1392
1969 3076
1969 3491
1970 267
1970 1578
1970 2650
1970 3565
1970 3660
1971 285
1971 1073
1971 1468
1971 2416
1972 2243
1973 151
1974 2438
1974 2803
1975 13
1975 1974
1975 3331
1975 3732
1976 3245
1977 2704
1977 2987
1977 3084
1977 3351
1977 3627
1978 2261
1978 2756
1978 3041
1979 2012
1979 2631
1979 3236
1980 663
1980 1527
1980 2280
1980 2472
1981 2763
1982 1190
1982 2051
1983 187
1983 2052
1984 601
1984 1741
1984 2151
1984 2318
1985 1134
1985 1334
1985 3318
1986 368
1986 1246
1986 1890
1986 2087
1986 3817
1987 20
1987 2985
1987 3399
1988 832
1988 2003
1989 1333
1989 3409
1989 3992
1990 1175
1990 2281
1990 2861
1990 3172
1990 3457
1990 3932
1991 139
1991 1678
1991 2769
1992 2100
1992 2425
1992 3069
1993 721
1993 1731
1993 3400
1993 3482
1994 641
1994 824
1994 843
1994 2104
1994 2187
1994 3291
1996 1651
1997 2154
1997 2279
1997 2586
1997 3125
1997 3956
1998 1350
1998 1741
1998 3812
1999 2023
1999 3467
2000 305
2000 411
2000 2038
2001 2824
2002 972
2002 2339
2002 2725
2002 2880
2002 3116
2002 3211
2002 3301
2004 694
2004 1333
2004 2765
2004 2776
2005 34
2005 73
2005 2145
2005 3830
2006 2558
2006 2602
2006 2951
2007 2497
2007 3106
2007 3292
2008 3409
2009 3290
2010 477
2010 716
2010 818
2010 2115
2010 2433
2011 1750
2011 2532
2011 2573
2011 3311
2012 1923
2012 2382
2012 2749
2012 3245
2012 3673
2013 3123
2013 3174
2014 1279
2014 1556
2014 2901
2015 440
2015 3670
2015 3828
2015 3917
2016 1483
2016 2776
2016 3004
2017 2914
2018 436
2018 2467
2019 1497
2019 3354
2019 3362
2020 1136
2020 1494
2020 2068
2020 2317
2020 2669
2020 2685
2021 2479
2021 2793
2021 3893
2023 230
2023 296
2023 2827
2024 324
2025 1196
2025 3317
2025 3776
2025 3961
2026 779
2026 2963
2026 3370
2027 1078
2027 1254
2027 2804
2027 3236
2028 1383
2028 2914
2029 1049
2029 2131
2029 2230
2030 2217
2030 3494
2030 3620
2031 569
2031 1498
2031 3868
2033 1313
2034 556
2034 2105
2034 2338
2035 1162
2035 1582
2035 3079
2035 3438
2036 3858
2037 137
2037 3493
2038 275
2038 2554
2039 727
2039 1238
2039 1804
2039 2457
2039 2525
2040 57
2040 291
2040 493
2040 3885
2043 643
2043 1299
2043 3430
2044 214
2044 879
2044 2053
2044 2888
2044 2923
2044 3337
2044 3670
2045 279
2045 3135
2046 789
2046 843
2046 2496
2046 2906
2047 1233
2047 2553
2048 1441
2048 1617
2048 3988
2049 2298
2049 2548
2049 2551
2049 3600
2050 3658
2051 956
2051 1937
2051 2491
2051 2787
2052 1165
2052 3045
2052 3139
2053 237
2053 1042
2053 3084
2053 3625
2054 2008
2055 1785
2055 2584
2055 2660
2055 2903
2055 3606
2056 435
2056 988
2056 2889
2057 771
2057 2648
2057 2982
2058 371
2058 1751
2058 2594
2058 3926
2059 78
2059 1000
2059 2179
2059 2372
2059 2950
2059 3304
2060 718
2060 2218
2060 2915
2061 497
2062 3887
2064 3904
2065 1608
2065 2875
2065 3896
2066 102
2066 2085
2066 2442
2066 2493
2066 2680
2066 3045
2067 1925
2067 2083
2067 3185
2067 3757
2067 3796
2067 3884
2067 3885
2068 3214
2071 135
2071 1208
2071 2342
2071 2540
2071 2643
2072 3698
2072 3884
2072 3955
2073 1844
2074 2256
2075 2240
2076 1456
2076 2971
2076 3277
2076 3842
2077 2879
2078 667
2078 899
2079 97
2080 673
2080 2435
2080 3086
2080 3944
2081 3284
2081 3532
2082 612
2082 1179
2082 2939
2083 1220
2084 1881
2084 2135
2084 2789
2085 1922
2085 2153
2085 3299
2086 3428
2087 2304
2087 3094
2088 2133
2088 2403
2088 2514
2089 442
2089 816
2089 2902
2089 3808
2090 1195
2090 1411
2090 1849
2090 2303
2090 3343
2090 3449
2090 3503
2091 2641
2091 3764
2092 2860
2093 178
2093 1544
2093 1699
2093 3328
2093 3754
2094 183
2094 197
2095 909
2095 3147
2095 3810
2095 3896
2096 3137
2097 418
2097 986
2097 1119
2097 2567
2097 3047
2097 3058
2098 1291
2098 1814
2098 2036
2098 2934
2099 3205
2099 3329
2099 3937
2101 1412
2101 3592
2103 2742
2103 3507
2104 747
2104 2729
2104 2757
2104 2892
2104 3980
2105 93
2105 396
2105 2063
2106 635
2107 3693
2108 3324
2108 3728
2109 58
2109 2735
2109 3107
2109 3522
2110 915
2110 2592
2110 2739
2111 1308
2111 2370
2111 2404
2111 3275
2112 161
2112 1187
2112 1543
2112 1555
2113 593
2113 1420
2113 1507
2113 3072
2114 2914
2114 3065
2114 3246
2114 3669
2115 2025
2116 379
2116 1860
2117 586
2117 2910
2117 3016
2118 1028
2118 1570
2118 2261
2118 3428
2119 3070
2119 3540
2121 71
2121 3119
2121 3554
2122 874
2122 1663
2122 2482
2122 3177
2123 801
2123 1985
2124 462
2124 1437
2124 2942
2125 760
2125 801
2125 1873
2125 3265
2125 3825
2126 915
2126 1136
2127 955
2128 419
2128 3256
2129 1497
2129 3387
2130 135
2130 3031
2131 3120
2131 3501
2133 670
2133 1111
2133 2344
2133 3212
2133 3964
2134 117
2134 3077
2135 179
2135 1725
2135 2532
2135 2875
2135 2934
2136 2092
2136 3992
2137 1191
2138 2060
2138 2305
2138 2600
2138 3473
2139 920
2139 1157
2139 2199
2140 3909
2141 1322
2141 2425
2141 3339
2142 3255
2143 1539
2144 336
2145 712
2145 3994
2146 2264
2146 3893
2148 1079
2148 1378
2148 3140
2149 762
2149 1492
2149 1881
2149 3009
2150 2699
2151 437
2151 1758
2151 2006
2151 3316
2151 3928
2152 3496
2153 3249
2153 3501
2153 3875
2155 819
2155 1551
2155 2464
2155 3868
2156 139
2157 1626
2157 3478
2158 2474
2159 1036
2160 2995
2161 513
2161 748
2161 1279
2161 1587
2161 1606
2161 2169
2161 2275
2161 2458
2161 3075
2161 3545
2161 3643
2162 3913
2163 1510
2163 3024
2164 3002
2164 3193
2164 3693
2165 62
2165 1206
2165 2226
2165 2320
2165 2347
2165 3118
2166 741
2166 1829
2166 2754
2167 1390
2167 3009
2168 179
2168 428
2168 1751
2168 2640
2168 2673
2168 3176
2168 3337
2169 474
2169 1945
2169 2185
2170 1613
2170 2929
2172 229
2172 512
2172 2809
2172 3319
2173 2138
2173 3027
2173 3160
2174 3807
2175 809
2175 1357
2175 1842
2176 2648
2177 672
2178 976
2178 3650
2178 3723
2179 318
2179 1007
2179 1531
2179 3408
2180 917
2180 1183
2180 2381
2180 3511
2180 3522
2181 1663
2181 2659
2181 3391
2181 3516
2182 47
2182 2617
2183 497
2184 174
2184 2127
2184 2185
2185 3402
2186 1416
2186 2452
2188 1578
2188 2595
2188 2644
2188 3048
2188 3333
2188 3410
2188 3929
2189 577
2189 1647
2189 3078
2190 2110
2191 1371
2191 2751
2191 3820
2192 2441
2192 2638
2192 3838
2193 1867
2194 2838
2195 3420
2195 3876
2196 1864
2196 2598
2196 3725
2197 2795
2198 2192
2198 2456
2198 2678
2199 2622
2199 2951
2199 3260
2199 3452
2199 3946
2200 2363
2200 2933
2200 2988
2200 3963
2201 1102
2201 2500
2201 2553
2202 202
2203 2851
2204 680
2204 2075
2204 2840
2204 3477
2205 1772
2205 2421
2205 3220
2205 3336
2206 1956
2206 2030
2206 2054
2207 514
2207 1370
2207 2751
2207 2825
2207 3241
2207 3788
2208 1561
2208 1793
2208 3615
2208 3901
2209 847
2209 1727
2210 1221
2210 2535
2210 3215
2211 624
2211 1616
2211 3554
2211 3814
2212 302
2212 2492
2212 3412
2213 355
2213 579
2213 3187
2213 3191
2214 2944
2214 3028
2214 3830
2215 2848
2215 3846
2216 1054
2216 2602
2216 2630
2217 1602
2217 1710
2217 2466
2217 2692
2218 2527
2218 2665
2218 3849
2219 2650
2220 1266
2220 3759
2221 134
2221 1332
2221 1338
2221 3055
2221 3341
2221 3496
2222 1397
2222 1567
2222 3193
2223 544
2223 713
2223 1178
2223 2259
2223 3654
2224 796
2224 3686
2225 2387
2225 2600
2226 1605
2226 1857
2227 819
2227 2605
2228 1165
2229 1480
2229 3303
2230 2099
2231 1798
2231 2991
2231 3125
2231 3171
2232 83
2232 2070
2232 2529
2232 3088
2232 3449
2233 25
2233 1323
2233 1378
2233 2044
2233 3296
2234 2129
2234 3808
2234 3957
2235 1092
2235 1097
2235 3361
2236 1430
2236 1863
2236 2286
2237 1358
2237 2689
2237 3753
2238 2536
2238 3519
2238 3697
2239 21
2239 863
2241 380
2241 601
2241 1028
2241 2159
2241 3452
2241 3575
2241 3768
2242 371
2242 1202
2242 1518
2242 2283
2243 100
2243 354
2243 1351
2243 1833
2243 2037
2244 1233
2244 3022
2244 3351
2245 2169
2245 3164
2246 1846
2246 3263
2247 2753
2247 2941
2249 824
2249 2687
2250 1036
2250 1964
2250 3111
2250 3161
2250 3171
2250 3494
2251 467
2251 888
2251 1741
2252 1097
2252 3805
2253 872
2253 2492
2253 3577
2254 2499
2254 2885
2255 2420
2255 3529
2255 3893
2256 359
2256 1913
2256 2321
2256 2531
2257 474
2257 1725
2258 109
2258 2369
2258 3481
2258 3819
2259 1021
2259 1190
2259 2380
2259 3069
2260 606
2260 2842
2260 2913
2260 3435
2261 581
2261 1583
2262 893
2263 2254
2263 3568
2263 3651
2264 2657
2265 1026
2265 1899
2265 2416
2265 2831
2265 2852
2266 2282
2267 2558
2268 888
2268 3154
2269 874
2269 3628
2271 408
2271 1502
2271 1555
2272 422
2272 828
2272 2493
2272 3254
2272 3648
2272 3708
2273 723
2273 1674
2274 323
2274 2973
2274 3860
2275 164
2275 652
2275 3529
2276 235
2276 843
2276 1243
2276 2940
2276 3097
2276 3683
2277 490
2277 689
2278 1410
2278 2287
2279 3938
2280 2325
2280 2439
2281 2331
2282 53
2282 188
2282 2853
2282 3931
2283 337
2284 872
2285 1987
2286 2667
2287 1052
2287 3104
2287 3666
2288 2844
2288 3378
2288 3528
2289 2651
2289 3161
2290 1491
2290 3509
2291 2201
2292 904
2292 1893
2292 2596
2292 3009
2292 3480
2293 255
2293 1248
2293 2946
2293 3497
2294 203
2295 3268
2296 2683
2296 2732
2297 332
2297 365
2297 2200
2298 1151
2298 2477
2299 869
2299 1437
2299 2992
2300 1342
2301 1210
2301 2769
2302 3146
2303 2694
2303 3357
2303 3478
2304 2048
2305 2193
2305 3456
2306 2656
2307 2845
2307 3189
2307 3616
2308 1119
2308 2164
2308 2463
2308 2708
2308 2800
2308 2913
2309 720
2309 819
2309 1969
2309 3091
2309 3307
2310 537
2310 3994
2311 581
2311 2417
2311 3059
2311 3389
2311 3435
2312 2969
2312 3799
2313 1164
2313 1910
2313 2180
2314 3426
2315 1008
2315 2515
2316 3591
2316 3801
2316 3934
2317 2409
2317 2621
2317 3159
2318 651
2318 2987
2318 3638
2319 150
2319 1035
2319 2857
2320 2020
2320 2519
2321 1376
2321 2452
2321 2859
2322 772
2322 1694
2322 2396
2322 3841
2323 2884
2323 3352
2323 3426
2324 642
2324 2611
2325 1454
2325 2251
2325 2699
2325 3287
2326 2863
2327 2816
2327 3095
2327 3121
2328 2139
2329 2387
2330 2672
2330 3734
2331 2756
2332 1914
2332 3611
2333 2211
2333 2766
2333 3487
2334 1206
2334 2515
2335 1448
2335 2401
2335 2772
2336 1194
2336 3977
2337 202
2337 461
2337 1373
2337 2470
2337 3119
2337 3896
2338 448
2338 980
2338 1726
2338 2381
2338 3664
2339 184
2339 1055
2339 1151
2339 2610
2339 3486
2340 1206
2340 3506
2340 3941
2341 1606
2341 2936
2341 3439
2341 3973
2342 1302
2342 2579
2343 2508
2343 2807
2344 2080
2344 3549
2345 2203
2345 2866
2345 3176
2346 289
2346 3258
2346 3364
2347 117
2347 350
2347 1630
2348 3106
2348 3175
2348 3440
2349 462
2350 687
2350 1593
2350 1782
2350 1918
2350 3087
2351 173
2351 1135
2351 3035
2351 3361
2351 3675
2351 3849
2352 2666
2352 3140
2354 1440
2354 2763
2354 3179
2355 342
2355 510
2355 541
2355 3685
2356 1734
2356 2206
2357 571
2358 911
2358 2078
2359 1931
2359 2548
2359 3029
2360 3093
2360 3521
2361 646
2361 1434
2361 2327
2361 3678
2362 349
2362 1118
2362 2340
2362 3286
2363 221
2363 2306
2363 3578
2364 2521
2364 3590
2365 277
2365 2041
2365 3485
2365 3869
2366 1390
2366 2326
2366 3114
2367 3439
2367 3674
2368 2748
2368 2778
2369 3051
2369 3357
2370 147
2370 223
2370 1404
2370 3652
2371 2328
2371 2531
2371 3358
2372 3279
2373 718
2374 2267
2374 3767
2374 3963
2375 2106
2375 2487
2375 2505
2375 2937
2377 2106
2377 2758
2377 3201
2378 3312
2379 2671
2379 3173
2380 310
2380 969
2380 1276
2380 2476
2380 3655
2381 104
2381 185
2381 1901
2381 2392
2381 3497
2382 941
2382 2285
2382 2380
2382 2595
2382 2877
2382 3646
2383 2624
2383 2727
2384 2530
2384 2950
2384 3536
2384 3643
2384 3894
2385 536
2385 1463
2385 1657
2385 1689
2385 2179
2387 341
2387 623
2387 1763
2387 2060
2387 3729
2388 362
2388 2283
2389 717
2389 3635
2390 3146
2390 3230
2391 1293
2391 1959
2391 2259
2391 3495
2392 3717
2393 658
2393 659
2393 2693
2394 2625
2394 3534
2395 437
2395 996
2395 1345
2395 2542
2395 3208
2396 476
2396 1545
2396 1591
2396 3967
2397 9
2397 2613
2397 3147
2397 3440
2397 3469
2399 633
2399 2303
2399 2644
2400 2582
2400 2707
2401 289
2401 1356
2401 3957
2402 105
2402 452
2402 1933
2402 2075
2402 2857
2402 2859
2403 482
2403 2865
2404 1370
2405 822
2405 2528
2405 3631
2407 2602
2407 2682
2407 2882
2408 1908
2408 2656
2409 1762
2409 2742
2409 3336
2410 1213
2410 2581
2410 2983
2410 3531
2411 1884
2411 2452
2412 2916
2412 3882
2415 1623
2416 513
2416 2916
2416 3129
2416 3966
2417 1125
2417 1146
2417 2550
2417 2851
2418 1069
2418 3297
2418 3460
2419 1977
2419 3100
2420 2426
2421 1360
2422 1348
2422 3479
2424 709
2424 2874
2424 3325
2425 1853
2425 2158
2427 487
2427 1112
2427 2603
2428 823
2428 1066
2428 2802
2429 2672
2429 3792
2430 436
2430 883
2430 2684
2430 3552
2431 90
2431 1300
2431 2672
2431 2937
2432 1909
2432 2994
2432 3564
2433 522
2433 836
2433 3347
2433 3515
2434 746
2434 2552
2434 3247
2434 3666
2435 3473
2435 3506
2437 639
2437 1906
2437 3433
2437 3800
2438 264
2438 2085
2438 2476
2439 35
2439 40
2439 2708
2440 3233
2440 3925
2441 885
2441 1694
2442 1202
2443 784
2444 2024
2444 2533
2445 1235
2445 3683
2446 83
2446 526
2446 3690
2446 3963
2447 304
2447 887
2448 1821
2449 42
2449 359
2449 2534
2449 2951
2449 3011
2450 3468
2450 3980
2451 3605
2452 2334
2453 340
2453 1632
2454 3505
2454 3996
2455 1082
2455 2208
2455 2774
2455 2932
2455 3035
2456 3058
2457 2314
2457 2493
2458 90
2458 1210
2458 1698
2461 2705
2461 2830
2461 3126
2462 820
2462 1908
2462 2158
2462 2497
2462 2966
2463 531
2463 1067
2463 1695
2463 1980
2464 310
2464 2424
2464 3135
2465 3579
2466 2876
2466 3486
2469 147
2469 167
2469 1097
2469 1981
2469 2528
2469 3497
2470 269
2470 1433
2470 3677
2471 2003
2471 2347
2471 2505
2472 1337
2472 1476
2472 1605
2472 2167
2472 3622
2473 534
2473 1327
2473 3037
2473 3367
2474 3272
2474 3333
2474 3804
2474 3932
2475 837
2475 2912
2475 3021
2475 3124
2475 3628
2476 478
2476 1006
2476 2572
2476 3865
2478 259
2478 1178
2478 1274
2478 3824
2479 661
2479 1379
2479 3762
2479 3945
2482 2134
2482 2760
2482 2811
2482 3386
2482 3407
2482 3599
2483 3036
2484 1262
2485 105
2485 1566
2485 1745
2486 3200
2487 168
2487 995
2487 3461
2488 3526
2489 81
2489 2511
2489 2771
2490 474
2491 1139
2491 2127
2491 2562
2491 3343
2491 3488
2491 3746
2491 3902
2492 728
2493 28
2493 3414
2494 746
2495 19
2495 333
2495 2983
2495 3244
2495 3937
2496 2491
2496 2862
2496 3470
2497 3523
2498 1861
2499 1813
2499 2272
2500 1348
2500 3846
2501 1112
2501 1587
2501 2753
2502 770
2502 1180
2502 1486
2502 2802
2503 2339
2503 2554
2503 2659
2503 2975
2505 2744
2505 2965
2505 2995
2505 3881
2506 20
2506 174
2507 1420
2507 1773
2507 1867
2507 2943
2507 3696
2507 3822
2508 563
2508 1320
2508 1571
2508 2501
2509 1584
2509 2621
2509 2814
2510 1947
2510 3807
2511 376
2511 3372
2512 1651
2512 2520
2512 2782
2513 3085
2514 881
2514 962
2514 1714
2514 2972
2514 3946
2515 805
2515 1691
2515 2801
2516 499
2516 2643
2516 2978
2516 3253
2517 854
2517 2347
2517 2511
2517 2920
2517 3402
2518 1650
2518 2395
2519 1935
2519 3093
2521 2702
2521 3525
2522 3286
2523 1215
2523 3993
2524 1595
2524 2619
2524 2843
2524 3005
2525 2712
2525 3207
2526 2028
2526 3671
2527 479
2527 995
2527 999
2528 151
2528 1806
2528 2224
2528 3138
2529 3239
2529 3763
2530 658
2530 3793
2531 2919
2531 3130
2531 3390
2531 3475
2532 1090
2532 1143
2532 3742
2533 1398
2533 2765
2533 3874
2534 609
2534 633
2535 1217
2535 3314
2537 560
2537 1104
2537 1340
2538 1022
2539 2006
2539 3630
2540 2495
2540 2617
2541 35
2541 120
2542 1148
2542 2191
2542 2996
2542 2997
2542 3731
2543 2741
2544 2214
2544 2802
2544 3523
2545 58
2545 336
2545 1935
2546 3009
2546 3158
2546 3219
2547 1866
2547 3850
2549 3877
2549 3913
2550 3418
2550 3855
2551 1776
2552 1015
2552 2486
2552 3480
2553 794
2553 2699
2553 2937
2553 3511
2554 3480
2556 1414
2556 1673
2556 2435
2556 3574
2558 116
2558 847
2558 1533
2560 1228
2561 942
2561 1971
2561 1974
2561 2285
2561 3180
2563 416
2564 3391
2566 324
2566 721
2566 1131
2566 2752
2566 3255
2567 549
2567 2221
2567 3877
2568 111
2568 3519
2569 3188
2569 3194
2569 3333
2570 2101
2570 2724
2570 3993
2572 391
2572 3294
2573 1475
2574 339
2574 370
2574 3573
2574 3699
2575 42
2575 334
2575 762
2575 908
2577 947
2577 2654
2577 2933
2577 3139
2578 37
2579 1508
2579 2355
2579 3914
2580 281
2580 824
2580 3067
2580 3643
2580 3695
2580 3832
2581 2431
2582 1183
2582 1274
2582 1301
2582 2614
2582 3125
2583 1068
2583 1069
2583 1341
2583 1714
2584 1891
2584 2522
2584 3709
2585 403
2585 859
2585 957
2585 3519
2587 2750
2587 3483
2588 38
2588 606
2588 1985
2588 2633
2589 1580
2589 3300
2589 3594
2590 2745
2590 2799
2591 3985
2592 522
2592 3308
2592 3905
2593 952
2593 1731
2594 694
2594 3319
2594 3530
2594 3840
2595 2793
2596 328
2596 1891
2596 2721
2596 3316
2597 223
2597 450
2597 2718
2597 3942
2598 312
2598 884
2598 2888
2599 3175
2600 1534
2600 2662
2601 2165
2601 3331
2602 1591
2603 903
2603 3531
2604 27
2604 189
2604 2642
2605 796
2605 1621
2605 2891
2606 112
2606 526
2606 2444
2606 2788
2606 3804
2607 1227
2607 1290
2607 2007
2607 2705
2608 3324
2608 3831
2609 2712
2610 429
2610 2021
2610 2302
2610 2620
2610 2797
2610 3379
2611 881
2611 2967
2611 3051
2612 2780
2613 160
2613 2656
2614 145
2614 2049
2615 327
2615 2804
2615 3244
2616 1225
2617 1107
2618 554
2618 1049
2618 1505
2618 2591
2618 3209
2619 861
2619 2954
2620 1128
2620 2870
2621 3818
2622 183
2622 1212
2622 2430
2622 2910
2623 1511
2624 1461
2624 2641
2624 3024
2625 215
2625 244
2625 1417
2627 211
2627 3897
2628 361
2628 1276
2628 1978
2628 3221
2628 3914
2629 464
2629 1858
2629 2084
2630 1427
2630 2288
2630 2478
2631 1578
2631 3777
2632 653
2632 1408
2632 2725
2632 3683
2632 3782
2633 463
2633 1288
2633 3488
2634 39
2634 1430
2634 2596
2634 2968
2634 3121
2634 3212
2634 3423
2634 3522
2634 3730
2635 3208
2636 221
2636 2086
2636 3131
2636 3146
2636 3232
2636 3455
2637 2909
2638 126
2638 1550
2638 2967
2639 82
2639 839
2639 2788
2640 167
2640 1559
2641 1023
2641 1488
2641 3377
2641 3804
2642 3370
2642 3484
2643 2595
2643 2840
2644 2599
2644 3078
2644 3614
2645 2652
2645 3075
2645 3618
2647 356
2647 3813
2649 2084
2649 2547
2649 3436
2649 3567
2649 3834
2650 102
2650 3774
2651 447
2651 2177
2652 2008
2652 3590
2652 3692
2653 3221
2654 670
2654 1343
2654 2794
2654 3462
2655 299
2655 1064
2656 2394
2656 2575
2657 357
2657 2996
2658 1111
2658 2450
2658 3087
2659 3987
2660 883
2660 1407
2660 2716
2660 3099
2661 1673
2661 3620
2663 1889
2663 2927
2664 2953
2665 27
2665 894
2665 2643
2665 3627
2667 244
2667 533
2667 756
2667 1038
2668 73
2668 2346
2668 2441
2668 3255
2669 12
2669 874
2669 1862
2669 3094
2670 389
2671 9
2671 961
2671 1354
2671 3118
2671 3724
2671 3954
2672 111
2672 302
2672 1354
2672 2233
2672 2503
2673 1489
2673 2373
2673 2554
2673 2566
2674 918
2676 1709
2676 3968
2677 2555
2678 644
2679 2056
2679 3111
2679 3635
2679 3657
2680 796
2680 3274
2681 1056
2681 2255
2681 3802
2682 201
2682 2999
2683 1933
2683 1995
2684 882
2685 3210
2685 3454
2686 2328
2687 2810
2687 3971
2688 839
2688 2875
2688 3189
2689 47
2689 704
2689 808
2689 2300
2689 3364
2689 3505
2689 3795
2690 681
2690 2895
2691 2563
2691 2904
2692 266
2692 1084
2692 1657
2692 2477
2693 551
2695 1110
2695 1308
2696 791
2696 2617
2696 3458
2696 3680
2697 1753
2698 380
2698 1173
2698 2449
2698 2844
2698 3598
2699 2404
2699 2721
2699 3091
2699 3130
2699 3196
2700 3737
2701 1591
2702 3289
2703 321
2703 2820
2704 2777
2705 595
2705 2241
2705 3911
2706 461
2708 567
2708 1049
2708 2110
2708 3696
2709 925
2709 2078
2709 2798
2709 2833
2710 2199
2710 3530
2710 3633
2711 1406
2711 3029
2712 1385
2714 374
2714 1993
2715 12
2715 1050
2715 1313
2715 3376
2716 2624
2716 3684
2717 3068
2717 3573
2718 353
2718 455
2718 1363
2718 1751
2718 3203
2720 3859
2721 3362
2722 322
2722 1704
2722 1761
2722 3181
2723 193
2723 1187
2724 184
2724 2943
2725 3743
2726 2309
2727 1633
2727 1669
2729 66
2729 3526
2730 1002
2731 2200
2731 3458
2733 3860
2734 201
2734 3541
2735 1849
2735 3699
2736 2099
2738 1822
2738 2226
2738 3674
2739 3685
2740 71
2740 782
2740 1870
2740 3503
2740 3832
2741 3292
2742 721
2742 1300
2742 3855
2742 3974
2742 3976
2743 3804
2744 818
2744 1398
2744 3208
2745 1216
2745 1719
2745 3155
2745 3446
2746 1911
2746 3833
2747 7
2747 2245
2747 3638
2747 3705
2748 298
2748 863
2748 1896
2749 2699
2749 3435
2751 533
2751 571
2751 1078
2751 3777
2752 2453
2753 650
2753 1035
2753 2153
2754 642
2754 1684
2755 759
2755 2139
2755 3469
2756 1423
2756 3861
2757 415
2757 644
2757 1033
2757 2052
2758 1994
2758 2114
2758 2652
2759 2713
2759 3056
2759 3811
2760 3073
2761 25
2761 1378
2761 1687
2761 3992
2762 937
2762 2361
2762 3188
2763 3687
2764 2943
2766 3541
2767 2370
2768 681
2769 2513
2770 2280
2770 2503
2770 3975
2772 2318
2772 2758
2772 3871
2773 2467
2773 3024
2773 3435
2773 3668
2774 2518
2774 3097
2774 3415
2775 3322
2776 2492
2777 204
2777 2389
2778 2413
2778 2719
2778 3588
2778 3807
2778 3983
2779 1151
2779 2793
2779 2901
2780 400
2780 3084
2781 32
2781 148
2782 1610
2782 2193
2782 2933
2782 3406
2783 1175
2783 3310
2784 2268
2784 2705
2784 3945
2785 860
2785 2555
2785 3611
2787 14
2787 2951
2789 1509
2789 3267
2790 1833
2791 860
2791 1522
2791 3397
2792 1040
2792 1259
2793 1116
2793 1883
2794 2651
2794 3250
2794 3548
2795 1461
2796 2235
2796 3500
2797 2778
2797 2797
2797 3007
2798 1775
2798 3492
2799 417
2799 1138
2800 1079
2800 2218
2801 52
2801 318
2801 471
2801 1924
2801 3213
2801 3369
2801 3885
2802 2777
2803 2196
2803 3241
2804 1244
2804 1330
2805 537
2805 2334
2805 2341
2805 3082
2806 137
2806 529
2806 628
2807 2208
2807 2402
2808 1571
2808 1721
2808 2958
2808 3331
2809 572
2810 1323
2810 1917
2811 1030
2811 1327
2811 3227
2811 3390
2812 2467
2812 3713
2812 3741
2813 840
2813 1018
2813 1671
2813 2899
2813 2967
2814 1667
2814 3051
2815 1256
2815 2376
2815 2826
2817 544
2817 1143
2818 1841
2819 141
2819 955
2819 1526
2819 2459
2822 119
2822 1176
2822 1878
2822 3199
2822 3489
2822 3716
2823 2091
2823 3673
2824 3379
2825 3141
2825 3827
2826 773
2826 2789
2826 3168
2828 1571
2828 2683
2829 990
2829 3264
2830 2563
2830 3172
2830 3899
2831 41
2831 625
2831 3539
2832 1768
2832 2312
2832 3172
2833 1479
2833 1655
2834 378
2834 2004
2834 3044
2835 376
2835 1875
2836 774
2836 784
2836 2668
2836 3019
2837 1014
2837 3652
2838 3292
2840 1509
2841 1850
2842 1138
2842 3120
2843 2099
2843 3411
2844 268
2844 3848
2844 3858
2845 3182
2846 3007
2846 3033
2847 301
2847 1022
2847 1230
2847 1638
2848 1449
2848 1703
2848 2828
2848 3936
2849 2538
2849 3164
2849 3170
2850 3012
2851 835
2852 856
2852 1468
2852 2407
2853 2323
2853 2530
2854 1412
2854 1980
2854 2507
2854 3776
2855 49
2855 517
2855 1484
2855 1607
2855 2557
2855 2752
2856 182
2856 2925
2857 3757
2858 1421
2858 3365
2859 269
2859 2298
2860 3029
2860 3355
2861 2095
2862 28
2862 3800
2863 2228
2863 3053
2863 3090
2863 3820
2864 1317
2864 2878
2866 29
2866 942
2866 2865
2866 3635
2867 192
2867 822
2868 879
2868 1099
2869 977
2869 3547
2870 209
2870 1696
2870 2145
2870 2445
2870 2690
2870 3326
2870 3537
2870 3836
2873 1394
2873 3847
2874 1624
2874 1921
2874 2803
2875 2982
2875 3817
2876 1861
2877 960
2877 2899
2877 3224
2878 654
2878 3888
2879 835
2880 1160
2880 3471
2881 1924
2881 2373
2881 2962
2882 1039
2882 1204
2882 3288
2883 2449
2884 480
2884 3682
2885 912
2885 2104
2885 2528
2885 2818
2885 3084
2888 339
2888 1262
2888 2938
2888 3589
2889 2050
2889 2789
2889 3243
2889 3504
2890 2674
2891 2924
2891 3179
2891 3763
2893 587
2893 3282
2894 1062
2894 1907
2894 2592
2894 3262
2895 1472
2895 2000
2896 1039
2896 1388
2897 175
2897 2722
2897 3269
2898 447
2898 3115
2899 671
2900 187
2900 1181
2900 1278
2900 3088
2901 3533
2901 3680
2902 1447
2902 3010
2902 3890
2903 1485
2903 2582
2904 750
2904 900
2904 963
2904 1056
2904 3277
2904 3514
2905 103
2905 1009
2906 2839
2906 3137
2906 3848
2907 3866
2908 2445
2909 896
2909 2021
2909 3078
2909 3703
2910 2631
2911 2839
2911 3583
2912 821
2912 2081
2913 1054
2913 1598
2914 1688
2914 3486
2914 3656
2914 3869
2915 3161
2915 3702
2916 1438
2916 2218
2916 2233
2917 1101
2917 2993
2918 801
2918 1747
2918 3278
2918 3314
2918 3366
2919 1176
2919 1604
2919 2964
2920 2278
2920 3379
2922 3390
2923 3083
2924 58
2924 584
2924 1070
2924 2380
2924 3576
2925 940
2925 2304
2925 2814
2925 3176
2926 3219
2926 3619
2926 3677
2928 1729
2929 463
2929 2080
2929 2817
2930 566
2930 1262
2930 1915
2930 2807
2930 3143
2931 2457
2931 3691
2932 1786
2932 2409
2932 3057
2933 145
2933 441
2933 2694
2933 2816
2934 1277
2934 2480
2935 2877
2935 2900
2936 1056
2937 1740
2938 1036
2938 1642
2938 1997
2938 2558
2938 3151
2938 3467
2939 1597
2940 1516
2940 3277
2941 961
2942 1663
2942 2098
2943 646
2943 668
2943 2995
2944 656
2944 1806
2944 2592
2944 3647
2945 45
2945 2932
2945 3054
2946 1649
2946 3362
2947 1085
2947 2176
2947 3809
2948 2454
2948 2761
2949 1376
2949 3851
2949 3931
2950 2056
2951 366
2951 858
2952 984
2952 1593
2952 3390
2953 132
2953 283
2953 408
2953 1174
2953 3592
2954 695
2954 3246
2955 1121
2956 402
2956 2535
2956 2965
2956 3008
2956 3262
2956 3777
2957 882
2957 1109
2958 3163
2958 3649
2959 190
2959 1078
2959 1599
2960 3712
2961 113
2961 2255
2961 3015
2963 891
2963 1094
2963 2884
2963 3233
2963 3980
2964 1257
2964 1663
2964 3190
2964 3644
2965 89
2966 319
2966 2974
2967 69
2967 976
2967 1831
2967 1944
2967 2865
2968 1162
2968 2254
2969 503
2969 835
2970 300
2970 1253
2970 2762
2971 1185
2972 1780
2972 3025
2972 3102
2972 3760
2973 3211
2973 3450
2974 2300
2975 1173
2975 1800
2975 2315
2975 3368
2976 2802
2976 3162
2977 2120
2977 2515
2977 2965
2977 3158
2977 3514
2978 1725
2979 3234
2980 1516
2980 1966
2980 3883
2981 10
2981 1344
2981 3722
2983 233
2983 331
2983 1637
2983 3328
2984 60
2984 534
2984 1034
2984 2753
2985 128
2985 1606
2986 592
2986 2398
2986 3896
2987 338
2987 1895
2987 3145
2988 3703
2989 882
2989 903
2989 2945
2989 3214
2989 3731
2990 1472
2990 1490
2991 3645
2994 508
2994 1822
2996 1482
2996 2920
2997 2742
2998 1426
2999 690
3000 3581
3000 3702
3001 231
3001 598
3001 3361
3002 2843
3002 3608
3003 950
3003 2245
3003 3515
3004 1280
3004 2978
3004 3612
3005 539
3005 2138
3005 3756
3007 2814
3007 3858
3008 786
3009 2025
3009 2126
3010 254
3010 1182
3010 3759
3011 3006
3012 974
3012 1794
3012 2568
3014 684
3014 3420
3015 2770
3015 3427
3015 3476
3015 3782
3015 3799
3016 3443
3016 3852
3016 3975
3019 583
3019 1419
3019 1436
3019 3178
3020 148
3020 349
3020 3060
3020 3826
3021 1629
3021 3871
3023 1027
3023 3600
3025 449
3025 1467
3025 1469
3025 2956
3025 3189
3026 75
3026 1780
3026 3622
3027 1371
3027 2745
3027 3863
3028 600
3028 965
3028 1855
3029 2219
3029 3480
3029 3772
3030 3293
3030 3746
3030 3831
3031 2041
3031 3267
3032 779
3032 2106
3032 3549
3034 469
3034 2024
3034 2397
3035 867
3035 1912
3035 2854
3035 3945
3036 1271
3036 3088
3036 3470
3037 2962
3037 3544
3037 3901
3038 1567
3038 3832
3039 616
3039 3035
3040 3994
3041 1987
3041 3839
3042 591
3042 2383
3042 2444
3043 601
3043 2348
3044 2436
3045 1230
3045 1768
3045 2865
3046 3725
3047 17
3047 2194
3047 3437
3047 3667
3048 1217
3048 1219
3048 1513
3048 1646
3048 3818
3049 249
3049 1455
3049 1929
3049 3684
3049 3856
3050 1228
3050 2491
3050 3141
3050 3613
3051 58
3051 2890
3051 3274
3052 2011
3052 3319
3052 3876
3053 3764
3053 3924
3053 3964
3054 1449
3054 1820
3055 1350
3056 1231
3056 3144
3057 273
3057 935
3057 2690
3057 3474
3058 3391
3059 184
3059 1730
3059 1982
3059 2791
3060 3181
3060 3386
3060 3682
3061 1405
3061 2289
3061 3221
3061 3518
3062 2930
3062 3519
3063 3351
3064 491
3064 2861
3065 917
3066 675
3066 779
3066 2360
3066 2881
3069 3596
3070 3862
3071 1779
3071 2261
3071 2619
3071 2640
3072 1617
3072 3994
3073 123
3074 1073
3074 3867
3075 188
3077 3471
3079 1118
3079 1900
3079 2328
3079 2769
3079 3897
3080 3838
3081 1576
3081 2763
3082 376
3082 2628
3084 693
3084 847
3084 2921
3085 2107
3085 3094
3086 739
3086 2387
3086 3853
3087 757
3087 2596
3087 2903
3087 3409
3088 1158
3088 1252
3088 2082
3088 3270
3090 1226
3090 1610
3090 2204
3090 2695
3091 3260
3092 1539
3092 2517
3092 2832
3092 3414
3093 1833
3093 3504
3096 362
3097 3375
3097 3668
3097 3997
3099 2011
3099 3245
3099 3879
3100 778
3100 2080
3101 2433
3102 1097
3103 630
3104 335
3104 3946
3105 636
3105 1756
3105 3310
3106 1608
3106 2377
3107 479
3107 3883
3108 421
3108 1034
3108 2414
3109 962
3109 2142
3109 3872
3110 1228
3110 1685
3110 2803
3111 1621
3113 1901
3113 2911
3115 809
3115 1091
3115 1136
3115 2042
3115 2592
3115 3864
3116 1493
3116 2716
3116 2982
3117 1227
3118 1001
3118 1682
3118 3915
3120 2940
3120 3150
3121 881
3121 1057
3121 2820
3121 2891
3122 1028
3122 1723
3123 593
3124 1379
3124 1395
3124 3066
3124 3230
3124 3894
3125 285
3125 3732
3127 712
3128 1483
3128 1895
3128 2384
3128 2540
3128 2926
3128 3191
3128 3830
3129 836
3129 3511
3129 3876
3130 305
3130 851
3130 1162
3130 1620
3130 3839
3130 3900
3131 551
3131 2034
3132 194
3133 151
3133 1042
3133 3887
3134 1166
3134 2546
3134 3818
3135 67
3135 3477
3136 2574
3136 2714
3136 3196
3136 3231
3137 2661
3137 2893
3138 997
3138 1512
3139 1210
3139 2671
3140 1902
3140 3053
3140 3652
3141 64
3141 1782
3142 3687
3143 354
3143 473
3143 2925
3144 2175
3145 3432
3146 535
3146 2979
3146 3284
3146 3827
3147 3874
3148 352
3148 3513
3149 635
3149 3416
3149 3750
3149 3834
3150 405
3150 2196
3150 2701
3151 429
3151 536
3151 1297
3151 3537
3152 1117
3152 2469
3152 3310
3152 3325
3153 3549
3154 707
3154 2818
3154 3891
3155 3191
3156 3864
3157 553
3157 1154
3157 2698
3157 3060
3158 739
3158 1904
3158 3659
3159 321
3160 2832
3160 3320
3160 3402
3160 3797
3162 1179
3162 1511
3162 2439
3162 2989
3164 3973
3165 284
3165 974
3165 1235
3165 2361
3165 2900
3165 3046
3165 3209
3166 1896
3166 2484
3167 2977
3167 3453
3168 354
3168 2012
3169 641
3169 1038
3169 1122
3169 3031
3170 89
3170 3186
3171 702
3171 1048
3171 2771
3171 2790
3171 3381
3172 226
3172 1707
3172 1839
3172 2008
3173 1650
3173 3353
3174 883
3175 349
3178 213
3178 1044
3179 2401
3179 3801
3180 396
3180 3181
3180 3414
3181 224
3181 3495
3181 3590
3182 2237
3182 2666
3182 2993
3184 909
3184 1224
3184 3159
3184 3688
3184 3852
3185 16
3185 454
3185 2256
3185 3587
3185 3879
3186 873
3186 1253
3187 2725
3187 3604
3188 1086
3188 2015
3188 2889
3188 2953
3188 3231
3188 3252
3189 798
3189 2514
3189 3468
3190 3553
3190 3589
3191 1308
3192 3143
3192 3356
3193 2168
3193 3699
3194 3344
3194 3422
3195 1991
3195 3730
3196 1458
3197 1751
3198 1767
3198 2074
3198 2688
3199 2519
3199 3277
3200 585
3200 1242
3200 2598
3201 2447
3201 3641
3202 188
3202 305
3202 2138
3202 3307
3202 3695
3203 1527
3204 2113
3204 2843
3204 3529
3205 1075
3205 3665
3209 1385
3209 1434
3209 1729
3210 1261
3210 2869
3211 472
3211 2537
3213 461
3213 1468
3213 2083
3214 2011
3214 3168
3215 3694
3215 3859
3216 471
3216 1911
3216 2258
3217 3038
3218 1465
3218 3384
3219 1143
3219 1460
3219 2848
3220 538
3220 1008
3220 2108
3220 3891
3221 3460
3221 3842
3223 49
3225 167
3225 276
3225 2018
3225 2952
3227 495
3227 778
3227 1600
3227 2438
3227 3394
3227 3879
3228 1164
3228 2711
3231 1037
3231 1491
3231 3322
3232 3795
3232 3826
3233 2803
3234 1215
3234 1261
3234 2006
3234 3336
3235 369
3235 1397
3235 1534
3236 624
3236 2409
3236 2666
3236 3142
3236 3818
3237 1792
3237 2329
3237 3079
3239 860
3239 3970
3240 1891
3240 2476
3240 2647
3241 1637
3241 2312
3241 3994
3242 3761
3243 519
3243 692
3243 1188
3244 1105
3244 3065
3245 1303
3245 2183
3245 2444
3246 1099
3246 1217
3246 2618
3246 2869
3246 2993
3246 3013
3246 3124
3247 911
3247 1822
3247 3338
3248 1891
3248 2616
3248 3341
3248 3509
3249 928
3249 2298
3250 119
3250 1202
3250 3667
3250 3674
3251 517
3251 3144
3252 245
3252 391
3253 892
3253 1270
3253 3205
3253 3636
3255 1576
3255 3031
3255 3548
3256 3512
3257 385
3257 2125
3257 2153
3257 2340
3257 2720
3257 3327
3258 1468
3258 2832
3258 3974
3259 2121
3260 2143
3260 3686
3262 2216
3263 388
3263 1708
3263 3644
3264 2198
3264 3342
3265 1772
3266 765
3267 2782
3267 3377
3267 3430
3267 3901
3268 820
3268 3092
3268 3427
3269 2639
3269 3928
3270 656
3271 673
3271 2166
3271 3399
3273 1143
3273 1376
3274 397
3274 993
3274 2505
3274 2567
3274 3408
3274 3471
3275 480
3276 711
3276 1448
3276 1922
3277 2437
3277 3897
3278 2157
3279 1021
3279 1379
3279 1654
3280 452
3280 2403
3280 2976
3281 195
3281 710
3282 1152
3282 1819
3282 1944
3283 3448
3284 77
3284 1586
3284 1827
3284 3288
3284 3363
3286 599
3286 2757
3286 3737
3288 3071
3289 1276
3289 1402
3290 442
3290 967
3292 731
3292 862
3292 3691
3292 3781
3293 1900
3294 494
3294 1522
3294 2287
3294 2596
3294 3723
3294 3850
3295 278
3295 2568
3296 3509
3296 3726
3298 700
3299 158
3299 2449
3299 2738
3300 1279
3300 2360
3301 621
3301 764
3301 3760
3302 2154
3303 1755
3303 3433
3304 3271
3305 3833
3306 3897
3307 434
3307 1893
3307 2791
3307 3341
3309 1661
3311 1633
3312 1993
3313 616
3313 722
3313 930
3313 989
3313 2670
3313 3707
3313 3998
3315 2049
3316 20
3316 1216
3316 1736
3316 2331
3316 2388
3317 3323
3317 3698
3318 1980
3318 2806
3319 3700
3319 3858
3321 3436
3322 3437
3322 3770
3322 3813
3323 153
3323 1591
3323 3916
3324 673
3325 3650
3326 471
3326 3435
3327 2094
3328 1169
3328 3165
3328 3332
3329 3147
3329 3779
3330 838
3330 1461
3331 1257
3331 1599
3331 2000
3331 2706
3332 3934
3333 1400
3333 1496
3333 2320
3334 8
3334 263
3334 1883
3335 422
3335 1955
3336 1305
3336 1389
3336 2115
3336 3981
3338 2119
3338 3763
3339 2340
3340 1314
3340 3310
3342 3446
3343 1542
3343 1599
3344 106
3344 3679
3344 3805
3345 736
3345 986
3345 1492
3345 2320
3345 3169
3346 2547
3346 3528
3347 2549
3348 3238
3348 3918
3349 231
3349 3660
3350 2973
3350 3788
3352 137
3352 1802
3352 3656
3353 1862
3355 1976
3355 3856
3356 1612
3356 2972
3357 741
3357 766
3357 1161
3358 3061
3358 3581
3359 1265
3359 1400
3360 311
3360 2757
3360 3760
3362 2833
3362 3843
3363 1375
3363 3074
3364 924
3364 1729
3364 3535
3365 174
3366 1740
3367 3662
3368 647
3368 764
3368 972
3369 2647
3369 2964
3369 3686
3370 1527
3370 2093
3370 3491
3370 3512
3371 896
3371 1845
3371 2230
3374 1744
3374 3572
3374 3687
3375 1365
3375 1379
3375 1794
3375 1928
3375 2154
3375 2558
3376 3851
3377 2105
3378 1632
3378 3516
3379 1904
3381 1504
3382 2425
3383 3190
3384 492
3384 2704
3384 3105
3386 411
3386 2063
3386 3563
3387 2484
3387 3396
3388 1456
3389 1187
3390 985
3390 1365
3390 1666
3391 3941
3392 361
3392 3261
3392 3682
3393 3006
3394 612
3394 2449
3394 3418
3395 2173
3395 2518
3395 2938
3395 3409
3395 3581
3396 25
3396 1569
3396 3715
3396 3771
3398 1643
3398 2687
3399 121
3399 2246
3399 3304
3399 3790
3399 3906
3400 470
3401 89
3401 2700
3401 3910
3402 2900
3402 3285
3404 2467
3404 2770
3405 112
3405 303
3405 820
3405 3975
3407 2378
3407 2729
3408 280
3408 745
3409 717
3410 58
3410 662
3410 2427
3410 4000
3411 2638
3411 2680
3411 3826
3411 3944
3412 360
3412 1868
3413 2099
3414 1003
3414 2786
3415 1484
3415 2574
3416 109
3416 924
3416 2519
3416 2529
3416 3795
3417 2021
3417 3684
3418 19
3418 460
3418 1302
3418 2090
3419 2332
3420 844
3420 3781
3421 200
3421 2989
3421 3532
3422 37
3423 2680
3423 3372
3424 28
3424 491
3424 1687
3425 2594
3425 2981
3425 3988
3426 1219
3426 1289
3427 638
3427 2330
3427 3102
3428 780
3428 1960
3428 3485
3429 2912
3429 3685
3430 2579
3430 3396
3431 1827
3431 2128
3431 3242
3432 111
3432 1004
3432 1218
3432 2271
3433 1397
3433 3300
3433 3502
3433 3827
3434 1486
3434 1948
3434 3101
3435 1990
3435 2313
3435 2820
3435 2839
3435 3825
3436 1117
3436 1369
3436 2507
3436 3135
3437 477
3437 2971
3437 3081
3437 3328
3438 264
3438 676
3439 2979
3440 269
3441 1446
3441 3216
3442 466
3442 501
3442 1197
3442 1408
3442 3250
3442 3563
3443 1057
3444 670
3445 1925
3445 2028
3446 466
3446 2624
3446 3171
3446 3570
3447 1793
3447 2528
3448 1003
3448 1797
3448 2410
3450 1897
3450 2518
3450 3848
3451 390
3452 1753
3452 2212
3452 3562
3453 1311
3453 2457
3454 63
3454 978
3454 2554
3454 3208
3455 98
3456 1044
3456 1565
3456 2258
3456 3701
3457 1108
3458 860
3458 1288
3458 1586
3458 3616
3459 678
3459 1765
3459 3808
3460 3489
3461 426
3461 646
3461 3109
3462 999
3462 1800
3462 2998
3462 3958
3463 288
3463 716
3463 3759
3465 1803
3466 2516
3466 3615
3467 1004
3467 1771
3467 2610
3467 3051
3468 1177
3468 2586
3468 3098
3468 3839
3469 1978
3470 1576
3470 2188
3471 34
3471 3060
3472 667
3472 1289
3472 1529
3472 1960
3472 2602
3472 3719
3472 3764
3473 797
3473 1486
3473 1558
3473 1888
3473 3222
3474 1740
3474 3965
3475 3004
3475 3065
3476 3706
3477 1874
3478 3876
3479 1925
3481 244
3481 1897
3481 3556
3482 999
3482 1652
3483 3357
3484 1732
3484 3738
3485 590
3485 2874
3485 3325
3486 3182
3487 74
3487 2169
3487 2722
3487 3889
3488 3735
3492 2468
3493 1922
3493 2706
3493 3273
3494 2678
3495 363
3496 3761
3497 3363
3498 371
3498 1923
3498 2672
3498 3256
3498 3859
3499 1764
3499 3346
3499 3503
3499 3594
3499 3851
3499 3881
3500 364
3500 1969
3500 3667
3501 1228
3502 1209
3502 3052
3503 21
3503 590
3503 1909
3504 1006
3506 655
3506 967
3506 2225
3506 2234
3507 2437
3507 2721
3507 3020
3507 3262
3508 1019
3511 810
3511 2053
3511 3829
3512 238
3512 958
3512 3209
3513 1009
3513 1394
3514 1116
3514 1687
3515 3170
3516 35
3517 791
3517 3492
3518 2249
3519 2906
3519 3908
3521 39
3521 1809
3521 2989
3522 3029
3522 3197
3523 1592
3524 1895
3525 1817
3525 3602
3527 2592
3528 3727
3529 394
3529 3721
3530 3203
3531 545
3531 3551
3532 174
3532 1913
3532 2211
3533 1007
3533 1124
3533 1347
3533 3241
3534 43
3534 401
3534 490
3534 3144
3535 2304
3535 2597
3536 3631
3537 736
3538 595
3538 2041
3538 2830
3538 3902
3539 1393
3539 2551
3539 2918
3540 629
3540 2547
3540 3369
3540 3859
3541 556
3542 376
3542 1349
3542 3468
3542 3662
3544 1811
3544 3586
3544 3680
3545 1157
3545 3281
3546 62
3546 1087
3546 2916
3547 2404
3548 3950
3549 2225
3549 3113
3549 3651
3550 3647
3551 404
3551 2568
3551 3195
3551 3479
3555 957
3555 1208
3555 1804
3555 2575
3555 2711
3555 3807
3556 516
3556 3688
3557 391
3558 1836
3558 3698
3558 3905
3559 2831
3560 1301
3560 1388
3561 130
3561 1316
3561 3735
3561 3912
3562 1761
3562 1960
3562 3587
3563 985
3563 2844
3564 2664
3564 2969
3564 3865
3565 1436
3565 2778
3565 3606
3566 1244
3566 1989
3566 2029
3566 2079
3566 3672
3567 1883
3567 2589
3567 2897
3567 3207
3567 3527
3568 1359
3568 2281
3568 3055
3568 3585
3569 1179
3569 3358
3570 334
3570 1399
3570 2513
3571 471
3571 856
3571 1243
3571 1508
3571 3798
3571 3918
3572 620
3572 1435
3573 1005
3573 3965
3574 1995
3575 1683
3575 2119
3576 177
3576 217
3576 819
3576 1400
3576 3692
3577 791
3577 1420
3578 1142
3578 2533
3578 3991
3579 491
3579 1423
3580 971
3580 2111
3580 2604
3581 490
3581 1334
3581 1362
3581 1885
3581 2882
3584 1269
3584 1289
3585 1793
3585 1897
3585 1972
3586 907
3586 3637
3586 3690
3587 181
3587 1707
3587 3035
3587 3766
3588 61
3588 342
3588 410
3588 1658
3589 2308
3589 3292
3590 1381
3590 2481
3591 1685
3592 396
3592 3799
3593 1222
3596 509
3596 3909
3597 1989
3597 2798
3597 3021
3598 345
3598 890
3599 2630
3600 2811
3602 1546
3602 3060
3603 2093
3604 1195
3604 2974
3604 3845
3605 1
3605 1605
3605 2021
3605 2172
3605 2281
3606 2715
3606 3899
3609 2121
3611 1805
3612 125
3612 1253
3612 2358
3613 64
3614 135
3614 1391
3614 2875
3614 3476
3616 1660
3616 3670
3617 384
3617 1897
3617 3965
3618 279
3618 719
3619 141
3619 1274
3620 571
3621 3633
3622 1758
3623 3252
3623 3682
3624 181
3624 1873
3625 618
3625 1566
3625 1585
3625 3827
3629 2030
3629 2471
3630 1507
3630 1938
3630 2549
3630 2814
3630 2827
3630 3725
3631 1283
3631 3874
3632 1783
3632 2495
3633 2009
3634 273
3635 2304
3636 3081
3637 2685
3637 3984
3638 750
3638 993
3638 1642
3638 2121
3639 1484
3639 3426
3640 2362
3642 1387
3642 3763
3643 1200
3643 1484
3643 3907
3643 3959
3644 187
3644 1917
3644 2169
3645 3570
3645 3624
3645 3812
3646 2910
3647 1965
3647 2202
3648 14
3649 523
3650 114
3650 3753
3651 3072
3652 759
3653 135
3653 3273
3653 3986
3655 666
3655 2774
3656 55
3656 1152
3656 2977
3657 2592
3657 2955
3657 3093
3657 3651
3658 402
3658 2570
3659 16
3659 682
3659 1009
3659 3778
3660 474
3660 1613
3660 3691
3661 174
3661 2203
3661 3605
3662 469
3662 1114
3662 1271
3662 2610
3662 3561
3663 2570
3663 3883
3663 3921
3664 1488
3664 2986
3664 3983
3665 409
3666 3740
3667 3
3667 729
3668 1050
3668 2197
3669 1934
3669 2534
3669 3565
3669 3673
3671 1322
3671 1992
3671 3583
3671 3880
3672 2651
3672 2893
3673 2277
3673 2972
3673 3120
3673 3771
3674 1138
3674 2309
3674 3704
3674 3722
3675 615
3675 1825
3676 1514
3677 2483
3677 2778
3677 2970
3678 79
3678 1874
3679 790
3679 1731
3679 2205
3679 3840
3680 1296
3680 3239
3680 3637
3681 126
3681 2356
3683 1497
3683 2283
3684 1766
3684 1968
3684 2628
3685 577
3685 1468
3685 2354
3685 2718
3687 444
3688 2667
3689 131
3689 1026
3689 1270
3689 2206
3689 3116
3689 3459
3690 1676
3690 1688
3690 3835
3691 1541
3692 1287
3692 2282
3692 3697
3692 3759
3692 3815
3693 1598
3693 3969
3694 1129
3695 312
3695 2111
3696 2606
3697 874
3697 2646
3698 3630
3699 741
3699 2991
3700 3646
3701 109
3702 102
3702 1375
3702 2579
3702 3270
3703 758
3703 2492
3703 3355
3704 38
3704 2426
3705 2984
3706 2885
3707 474
3707 477
3707 2330
3709 758
3709 1501
3709 2076
3710 365
3710 962
3710 1594
3710 1752
3710 2247
3710 3616
3710 3783
3711 2691
3711 3822
3712 2856
3712 3329
3712 3487
3713 283
3713 2740
3714 2941
3714 3636
3715 802
3715 2137
3715 2429
3717 3882
3717 3985
3718 195
3718 1015
3720 98
3720 439
3720 857
3720 3356
3720 3588
3721 896
3721 1877
3721 1951
3722 993
3722 1554
3722 1845
3722 3338
3722 3466
3723 859
3723 1182
3723 1378
3724 333
3725 540
3725 651
3725 1854
3725 3964
3726 2621
3727 272
3727 751
3727 869
3727 2965
3727 3198
3728 821
3728 1263
3728 1345
3729 2988
3729 3261
3730 1045
3731 1255
3732 1076
3732 1327
3732 1783
3734 3945
3735 1548
3735 1612
3735 3869
3736 3953
3737 655
3737 1887
3737 2843
3738 2401
3738 2996
3738 3450
3739 2041
3739 3306
3739 3598
3739 3790
3740 2389
3740 3018
3740 3908
3741 3457
3741 3991
3742 1550
3743 3661
3743 3717
3744 3037
3745 1670
3745 3993
3746 802
3746 2328
3746 3996
3747 2179
3748 3591
3749 496
3749 582
3750 11
3751 15
3752 3849
3753 1031
3753 1967
3753 1976
3753 1979
3753 2343
3753 3738
3754 3
3754 5
3754 3081
3755 2744
3757 3203
3757 3478
3758 3972
3759 543
3759 958
3759 3218
3760 656
3761 372
3761 3340
3762 1059
3762 3379
3763 3983
3764 1813
3764 2375
3764 3511
3764 3817
3765 180
3765 185
3765 254
3765 393
3765 2672
3766 457
3766 3197
3766 3510
3767 3042
3767 3331
3767 3576
3768 1399
3768 2285
3768 3045
3768 3381
3769 904
3770 2652
3770 3825
3771 298
3771 2121
3772 1412
3772 3360
3772 3565
3773 1913
3773 3378
3774 946
3774 1883
3774 3106
3774 3849
3775 319
3776 1646
3776 2341
3777 482
3777 517
3777 1852
3777 2097
3778 1545
3778 2651
3779 2273
3780 2028
3782 3690
3783 1565
3783 1858
3783 2778
3783 3174
3783 3273
3784 1850
3784 2141
3784 3268
3786 108
3786 819
3787 1289
3787 2118
3788 1537
3789 165
3789 307
3789 588
3790 1099
3790 1233
3790 2072
3791 15
3794 3462
3794 3627
3795 1734
3796 35
3797 1386
3797 1624
3797 3355
3799 1681
3799 2291
3799 2431
3801 1474
3803 59
3803 573
3803 1978
3803 3532
3805 284
3805 1591
3806 2758
3809 598
3809 1659
3809 2887
3809 3914
3810 2214
3811 153
3811 205
3811 395
3811 3767
3812 2301
3812 3582
3813 748
3813 3172
3813 3933
3814 2126
3814 3374
3815 3941
3815 3944
3816 759
3816 2437
3818 1373
3818 3310
3819 752
3820 758
3820 1869
3821 887
3822 1035
3822 3071
3823 1111
3823 2094
3823 3006
3823 3948
3824 3047
3825 2243
3826 3283
3827 1584
3827 2940
3827 3788
3828 126
3828 1324
3828 2211
3828 3241
3829 671
3830 480
3830 1274
3830 1384
3830 2687
3830 3231
3831 1789
3831 2975
3833 552
3833 2130
3834 353
3834 3172
3835 1969
3835 3054
3836 385
3836 3758
3838 1278
3838 2416
3840 664
3840 683
3840 929
3840 1121
3840 1580
3840 2269
3840 2859
3841 2980
3841 3146
3842 1573
3842 2407
3846 1293
3846 2274
3846 3871
3847 1033
3848 108
3848 526
3849 771
3850 2292
3850 3518
3851 1415
3851 3969
3852 117
3852 464
3852 2596
3853 2620
3853 3100
3853 3685
3855 119
3855 1230
3855 1950
3855 2074
3855 2178
3855 3804
3856 950
3856 1159
3857 2865
3858 730
3858 974
3858 3275
3859 179
3860 2660
3860 3216
3861 62
3861 504
3861 1899
3862 2920
3862 3085
3863 216
3863 1572
3863 1819
3863 2351
3863 2434
3863 3033
3864 1144
3865 318
3866 2284
3866 2403
3866 2771
3867 3543
3868 1607
3868 2119
3868 2907
3869 2024
3869 2843
3870 632
3870 983
3872 3624
3873 117
3873 511
3873 3881
3874 75
3874 948
3874 2169
3875 1062
3875 2956
3875 3275
3876 2190
3876 2485
3876 2932
3877 308
3878 751
3878 3250
3880 3629
3880 3884
3881 710
3881 1548
3881 2127
3881 2539
3882 549
3882 2861
3882 3920
3883 659
3884 1859
3884 3123
3884 3345
3885 3021
3885 3172
3885 3677
3885 3712
3886 2233
3886 2282
3886 3701
3887 2501
3887 2795
3887 3656
3892 182
3892 258
3892 362
3893 2380
3894 2657
3894 2660
3894 3141
3895 156
3895 2609
3896 1617
3896 1989
3897 1183
3897 1883
3898 1078
3898 1791
3898 2300
3898 3884
3900 2491
3900 2703
3900 2933
3901 3494
3901 3819
3902 3422
3902 3949
3903 455
3903 2855
3903 2885
3903 3552
3903 3775
3903 3867
3904 1399
3904 3462
3904 3699
3905 15
3905 254
3905 448
3905 737
3905 876
3905 1743
3905 2805
3905 3407
3906 1260
3906 1394
3907 659
3907 1085
3907 1453
3907 3155
3908 1729
3908 2531
3908 2972
3908 2999
3909 711
3911 2535
3913 1379
3913 3879
3914 419
3914 1401
3914 3140
3915 1496
3915 1916
3915 2987
3916 238
3916 2443
3917 2139
3918 3981
3919 1245
3920 1503
3920 3293
3920 3971
3921 2
3921 2523
3921 2684
3922 734
3922 808
3922 3716
3923 1143
3923 1202
3923 3332
3923 3714
3924 923
3925 3026
3926 283
3926 513
3927 115
3927 2503
3927 3399
3927 3413
3929 373
3929 3019
3930 346
3930 1398
3930 3259
3931 84
3931 120
3931 656
3931 1443
3932 486
3932 787
3932 1477
3932 2278
3932 2626
3933 2519
3933 3385
3934 1658
3934 2736
3935 787
3935 2618
3936 829
3936 3161
3937 1682
3937 3562
3938 2197
3940 857
3941 1772
3941 2413
3941 2499
3942 2645
3943 1453
3943 2163
3943 2829
3943 3285
3944 184
3946 630
3946 2445
3947 104
3947 312
3948 977
3948 1987
3948 3089
3948 3187
3950 1339
3950 1879
3950 3242
3951 155
3951 166
3951 2305
3951 3760
3953 2634
3954 1542
3954 2008
3955 2203
3956 945
3957 446
3957 1453
3957 1541
3957 1602
3957 3922
3958 446
3958 3992
3959 3736
3960 1635
3961 1166
3961 2283
3962 942
3962 2670
3963 204
3963 2685
3963 3940
3964 743
3964 746
3964 3074
3967 3897
3968 1318
3969 1487
3969 2120
3969 2775
3970 3407
3971 2621
3971 2891
3972 1439
3973 1240
3973 2307
3975 2541
3975 4000
3976 318
3976 1236
3979 111
3979 1318
3979 3485
3980 2057
3981 587
3981 702
3982 1910
3983 1411
3983 3027
3983 3439
3984 1098
3984 1170
3984 2772
3986 453
3986 1715
3986 2805
3987 644
3987 1459
3987 1639
3987 2640
3987 2667
3988 1351
3988 3875
3990 3191
3991 55
3991 297
3993 243
3993 2183
3994 1232
3994 3468
3995 720
3995 930
3995 3567
3996 2845
3996 3049
3996 3917
3997 552
3997 1276
3998 1331
3999 360
3999 3130
4000 1128
4000 2863
4000 3991
