# Supplementary material for: BFL: a node and edge betweenness based fast layout algorithm for large scale networks
Source: BMC Bioinformatics. 2009 Jan 15;10:19. doi: 10.1186/1471-2105-10-19 (PMC2753844; doi:10.1186/1471-2105-10-19)
Supplement: Additional file 1 — Network data. UO analysis dataset used for layout comparison in GML, TUL, NET, and CSML file. CSML file has been stripped of all metadata not related to the graph structure. Zip file should be extracted for all data. [file 1471-2105-10-19-S1.zip › 4000.TUL]

(tlp "2.0"
(nodes 1 2 3 4 5 6 7 8 9 10 11 12 13 14 15 16 17 18 19 20 21 22 23 24 25 26 27 28 29 30 31 32 33 34 35 36 37 38 39 40 41 42 43 44 45 46 47 48 49 50 51 52 53 54 55 56 57 58 59 60 61 62 63 64 65 66 67 68 69 70 71 72 73 74 75 76 77 78 79 80 81 82 83 84 85 86 87 88 89 90 91 92 93 94 95 96 97 98 99 100 101 102 103 104 105 106 107 108 109 110 111 112 113 114 115 116 117 118 119 120 121 122 123 124 125 126 127 128 129 130 131 132 133 134 135 136 137 138 139 140 141 142 143 144 145 146 147 148 149 150 151 152 153 154 155 156 157 158 159 160 161 162 163 164 165 166 167 168 169 170 171 172 173 174 175 176 177 178 179 180 181 182 183 184 185 186 187 188 189 190 191 192 193 194 195 196 197 198 199 200 201 202 203 204 205 206 207 208 209 210 211 212 213 214 215 216 217 218 219 220 221 222 223 224 225 226 227 228 229 230 231 232 233 234 235 236 237 238 239 240 241 242 243 244 245 246 247 248 249 250 251 252 253 254 255 256 257 258 259 260 261 262 263 264 265 266 267 268 269 270 271 272 273 274 275 276 277 278 279 280 281 282 283 284 285 286 287 288 289 290 291 292 293 294 295 296 297 298 299 300 301 302 303 304 305 306 307 308 309 310 311 312 313 314 315 316 317 318 319 320 321 322 323 324 325 326 327 328 329 330 331 332 333 334 335 336 337 338 339 340 341 342 343 344 345 346 347 348 349 350 351 352 353 354 355 356 357 358 359 360 361 362 363 364 365 366 367 368 369 370 371 372 373 374 375 376 377 378 379 380 381 382 383 384 385 386 387 388 389 390 391 392 393 394 395 396 397 398 399 400 401 402 403 404 405 406 407 408 409 410 411 412 413 414 415 416 417 418 419 420 421 422 423 424 425 426 427 428 429 430 431 432 433 434 435 436 437 438 439 440 441 442 443 444 445 446 447 448 449 450 451 452 453 454 455 456 457 458 459 460 461 462 463 464 465 466 467 468 469 470 471 472 473 474 475 476 477 478 479 480 481 482 483 484 485 486 487 488 489 490 491 492 493 494 495 496 497 498 499 500 501 502 503 504 505 506 507 508 509 510 511 512 513 514 515 516 517 518 519 520 521 522 523 524 525 526 527 528 529 530 531 532 533 534 535 536 537 538 539 540 541 542 543 544 545 546 547 548 549 550 551 552 553 554 555 556 557 558 559 560 561 562 563 564 565 566 567 568 569 570 571 572 573 574 575 576 577 578 579 580 581 582 583 584 585 586 587 588 589 590 591 592 593 594 595 596 597 598 599 600 601 602 603 604 605 606 607 608 609 610 611 612 613 614 615 616 617 618 619 620 621 622 623 624 625 626 627 628 629 630 631 632 633 634 635 636 637 638 639 640 641 642 643 644 645 646 647 648 649 650 651 652 653 654 655 656 657 658 659 660 661 662 663 664 665 666 667 668 669 670 671 672 673 674 675 676 677 678 679 680 681 682 683 684 685 686 687 688 689 690 691 692 693 694 695 696 697 698 699 700 701 702 703 704 705 706 707 708 709 710 711 712 713 714 715 716 717 718 719 720 721 722 723 724 725 726 727 728 729 730 731 732 733 734 735 736 737 738 739 740 741 742 743 744 745 746 747 748 749 750 751 752 753 754 755 756 757 758 759 760 761 762 763 764 765 766 767 768 769 770 771 772 773 774 775 776 777 778 779 780 781 782 783 784 785 786 787 788 789 790 791 792 793 794 795 796 797 798 799 800 801 802 803 804 805 806 807 808 809 810 811 812 813 814 815 816 817 818 819 820 821 822 823 824 825 826 827 828 829 830 831 832 833 834 835 836 837 838 839 840 841 842 843 844 845 846 847 848 849 850 851 852 853 854 855 856 857 858 859 860 861 862 863 864 865 866 867 868 869 870 871 872 873 874 875 876 877 878 879 880 881 882 883 884 885 886 887 888 889 890 891 892 893 894 895 896 897 898 899 900 901 902 903 904 905 906 907 908 909 910 911 912 913 914 915 916 917 918 919 920 921 922 923 924 925 926 927 928 929 930 931 932 933 934 935 936 937 938 939 940 941 942 943 944 945 946 947 948 949 950 951 952 953 954 955 956 957 958 959 960 961 962 963 964 965 966 967 968 969 970 971 972 973 974 975 976 977 978 979 980 981 982 983 984 985 986 987 988 989 990 991 992 993 994 995 996 997 998 999 1000 1001 1002 1003 1004 1005 1006 1007 1008 1009 1010 1011 1012 1013 1014 1015 1016 1017 1018 1019 1020 1021 1022 1023 1024 1025 1026 1027 1028 1029 1030 1031 1032 1033 1034 1035 1036 1037 1038 1039 1040 1041 1042 1043 1044 1045 1046 1047 1048 1049 1050 1051 1052 1053 1054 1055 1056 1057 1058 1059 1060 1061 1062 1063 1064 1065 1066 1067 1068 1069 1070 1071 1072 1073 1074 1075 1076 1077 1078 1079 1080 1081 1082 1083 1084 1085 1086 1087 1088 1089 1090 1091 1092 1093 1094 1095 1096 1097 1098 1099 1100 1101 1102 1103 1104 1105 1106 1107 1108 1109 1110 1111 1112 1113 1114 1115 1116 1117 1118 1119 1120 1121 1122 1123 1124 1125 1126 1127 1128 1129 1130 1131 1132 1133 1134 1135 1136 1137 1138 1139 1140 1141 1142 1143 1144 1145 1146 1147 1148 1149 1150 1151 1152 1153 1154 1155 1156 1157 1158 1159 1160 1161 1162 1163 1164 1165 1166 1167 1168 1169 1170 1171 1172 1173 1174 1175 1176 1177 1178 1179 1180 1181 1182 1183 1184 1185 1186 1187 1188 1189 1190 1191 1192 1193 1194 1195 1196 1197 1198 1199 1200 1201 1202 1203 1204 1205 1206 1207 1208 1209 1210 1211 1212 1213 1214 1215 1216 1217 1218 1219 1220 1221 1222 1223 1224 1225 1226 1227 1228 1229 1230 1231 1232 1233 1234 1235 1236 1237 1238 1239 1240 1241 1242 1243 1244 1245 1246 1247 1248 1249 1250 1251 1252 1253 1254 1255 1256 1257 1258 1259 1260 1261 1262 1263 1264 1265 1266 1267 1268 1269 1270 1271 1272 1273 1274 1275 1276 1277 1278 1279 1280 1281 1282 1283 1284 1285 1286 1287 1288 1289 1290 1291 1292 1293 1294 1295 1296 1297 1298 1299 1300 1301 1302 1303 1304 1305 1306 1307 1308 1309 1310 1311 1312 1313 1314 1315 1316 1317 1318 1319 1320 1321 1322 1323 1324 1325 1326 1327 1328 1329 1330 1331 1332 1333 1334 1335 1336 1337 1338 1339 1340 1341 1342 1343 1344 1345 1346 1347 1348 1349 1350 1351 1352 1353 1354 1355 1356 1357 1358 1359 1360 1361 1362 1363 1364 1365 1366 1367 1368 1369 1370 1371 1372 1373 1374 1375 1376 1377 1378 1379 1380 1381 1382 1383 1384 1385 1386 1387 1388 1389 1390 1391 1392 1393 1394 1395 1396 1397 1398 1399 1400 1401 1402 1403 1404 1405 1406 1407 1408 1409 1410 1411 1412 1413 1414 1415 1416 1417 1418 1419 1420 1421 1422 1423 1424 1425 1426 1427 1428 1429 1430 1431 1432 1433 1434 1435 1436 1437 1438 1439 1440 1441 1442 1443 1444 1445 1446 1447 1448 1449 1450 1451 1452 1453 1454 1455 1456 1457 1458 1459 1460 1461 1462 1463 1464 1465 1466 1467 1468 1469 1470 1471 1472 1473 1474 1475 1476 1477 1478 1479 1480 1481 1482 1483 1484 1485 1486 1487 1488 1489 1490 1491 1492 1493 1494 1495 1496 1497 1498 1499 1500 1501 1502 1503 1504 1505 1506 1507 1508 1509 1510 1511 1512 1513 1514 1515 1516 1517 1518 1519 1520 1521 1522 1523 1524 1525 1526 1527 1528 1529 1530 1531 1532 1533 1534 1535 1536 1537 1538 1539 1540 1541 1542 1543 1544 1545 1546 1547 1548 1549 1550 1551 1552 1553 1554 1555 1556 1557 1558 1559 1560 1561 1562 1563 1564 1565 1566 1567 1568 1569 1570 1571 1572 1573 1574 1575 1576 1577 1578 1579 1580 1581 1582 1583 1584 1585 1586 1587 1588 1589 1590 1591 1592 1593 1594 1595 1596 1597 1598 1599 1600 1601 1602 1603 1604 1605 1606 1607 1608 1609 1610 1611 1612 1613 1614 1615 1616 1617 1618 1619 1620 1621 1622 1623 1624 1625 1626 1627 1628 1629 1630 1631 1632 1633 1634 1635 1636 1637 1638 1639 1640 1641 1642 1643 1644 1645 1646 1647 1648 1649 1650 1651 1652 1653 1654 1655 1656 1657 1658 1659 1660 1661 1662 1663 1664 1665 1666 1667 1668 1669 1670 1671 1672 1673 1674 1675 1676 1677 1678 1679 1680 1681 1682 1683 1684 1685 1686 1687 1688 1689 1690 1691 1692 1693 1694 1695 1696 1697 1698 1699 1700 1701 1702 1703 1704 1705 1706 1707 1708 1709 1710 1711 1712 1713 1714 1715 1716 1717 1718 1719 1720 1721 1722 1723 1724 1725 1726 1727 1728 1729 1730 1731 1732 1733 1734 1735 1736 1737 1738 1739 1740 1741 1742 1743 1744 1745 1746 1747 1748 1749 1750 1751 1752 1753 1754 1755 1756 1757 1758 1759 1760 1761 1762 1763 1764 1765 1766 1767 1768 1769 1770 1771 1772 1773 1774 1775 1776 1777 1778 1779 1780 1781 1782 1783 1784 1785 1786 1787 1788 1789 1790 1791 1792 1793 1794 1795 1796 1797 1798 1799 1800 1801 1802 1803 1804 1805 1806 1807 1808 1809 1810 1811 1812 1813 1814 1815 1816 1817 1818 1819 1820 1821 1822 1823 1824 1825 1826 1827 1828 1829 1830 1831 1832 1833 1834 1835 1836 1837 1838 1839 1840 1841 1842 1843 1844 1845 1846 1847 1848 1849 1850 1851 1852 1853 1854 1855 1856 1857 1858 1859 1860 1861 1862 1863 1864 1865 1866 1867 1868 1869 1870 1871 1872 1873 1874 1875 1876 1877 1878 1879 1880 1881 1882 1883 1884 1885 1886 1887 1888 1889 1890 1891 1892 1893 1894 1895 1896 1897 1898 1899 1900 1901 1902 1903 1904 1905 1906 1907 1908 1909 1910 1911 1912 1913 1914 1915 1916 1917 1918 1919 1920 1921 1922 1923 1924 1925 1926 1927 1928 1929 1930 1931 1932 1933 1934 1935 1936 1937 1938 1939 1940 1941 1942 1943 1944 1945 1946 1947 1948 1949 1950 1951 1952 1953 1954 1955 1956 1957 1958 1959 1960 1961 1962 1963 1964 1965 1966 1967 1968 1969 1970 1971 1972 1973 1974 1975 1976 1977 1978 1979 1980 1981 1982 1983 1984 1985 1986 1987 1988 1989 1990 1991 1992 1993 1994 1995 1996 1997 1998 1999 2000 2001 2002 2003 2004 2005 2006 2007 2008 2009 2010 2011 2012 2013 2014 2015 2016 2017 2018 2019 2020 2021 2022 2023 2024 2025 2026 2027 2028 2029 2030 2031 2032 2033 2034 2035 2036 2037 2038 2039 2040 2041 2042 2043 2044 2045 2046 2047 2048 2049 2050 2051 2052 2053 2054 2055 2056 2057 2058 2059 2060 2061 2062 2063 2064 2065 2066 2067 2068 2069 2070 2071 2072 2073 2074 2075 2076 2077 2078 2079 2080 2081 2082 2083 2084 2085 2086 2087 2088 2089 2090 2091 2092 2093 2094 2095 2096 2097 2098 2099 2100 2101 2102 2103 2104 2105 2106 2107 2108 2109 2110 2111 2112 2113 2114 2115 2116 2117 2118 2119 2120 2121 2122 2123 2124 2125 2126 2127 2128 2129 2130 2131 2132 2133 2134 2135 2136 2137 2138 2139 2140 2141 2142 2143 2144 2145 2146 2147 2148 2149 2150 2151 2152 2153 2154 2155 2156 2157 2158 2159 2160 2161 2162 2163 2164 2165 2166 2167 2168 2169 2170 2171 2172 2173 2174 2175 2176 2177 2178 2179 2180 2181 2182 2183 2184 2185 2186 2187 2188 2189 2190 2191 2192 2193 2194 2195 2196 2197 2198 2199 2200 2201 2202 2203 2204 2205 2206 2207 2208 2209 2210 2211 2212 2213 2214 2215 2216 2217 2218 2219 2220 2221 2222 2223 2224 2225 2226 2227 2228 2229 2230 2231 2232 2233 2234 2235 2236 2237 2238 2239 2240 2241 2242 2243 2244 2245 2246 2247 2248 2249 2250 2251 2252 2253 2254 2255 2256 2257 2258 2259 2260 2261 2262 2263 2264 2265 2266 2267 2268 2269 2270 2271 2272 2273 2274 2275 2276 2277 2278 2279 2280 2281 2282 2283 2284 2285 2286 2287 2288 2289 2290 2291 2292 2293 2294 2295 2296 2297 2298 2299 2300 2301 2302 2303 2304 2305 2306 2307 2308 2309 2310 2311 2312 2313 2314 2315 2316 2317 2318 2319 2320 2321 2322 2323 2324 2325 2326 2327 2328 2329 2330 2331 2332 2333 2334 2335 2336 2337 2338 2339 2340 2341 2342 2343 2344 2345 2346 2347 2348 2349 2350 2351 2352 2353 2354 2355 2356 2357 2358 2359 2360 2361 2362 2363 2364 2365 2366 2367 2368 2369 2370 2371 2372 2373 2374 2375 2376 2377 2378 2379 2380 2381 2382 2383 2384 2385 2386 2387 2388 2389 2390 2391 2392 2393 2394 2395 2396 2397 2398 2399 2400 2401 2402 2403 2404 2405 2406 2407 2408 2409 2410 2411 2412 2413 2414 2415 2416 2417 2418 2419 2420 2421 2422 2423 2424 2425 2426 2427 2428 2429 2430 2431 2432 2433 2434 2435 2436 2437 2438 2439 2440 2441 2442 2443 2444 2445 2446 2447 2448 2449 2450 2451 2452 2453 2454 2455 2456 2457 2458 2459 2460 2461 2462 2463 2464 2465 2466 2467 2468 2469 2470 2471 2472 2473 2474 2475 2476 2477 2478 2479 2480 2481 2482 2483 2484 2485 2486 2487 2488 2489 2490 2491 2492 2493 2494 2495 2496 2497 2498 2499 2500 2501 2502 2503 2504 2505 2506 2507 2508 2509 2510 2511 2512 2513 2514 2515 2516 2517 2518 2519 2520 2521 2522 2523 2524 2525 2526 2527 2528 2529 2530 2531 2532 2533 2534 2535 2536 2537 2538 2539 2540 2541 2542 2543 2544 2545 2546 2547 2548 2549 2550 2551 2552 2553 2554 2555 2556 2557 2558 2559 2560 2561 2562 2563 2564 2565 2566 2567 2568 2569 2570 2571 2572 2573 2574 2575 2576 2577 2578 2579 2580 2581 2582 2583 2584 2585 2586 2587 2588 2589 2590 2591 2592 2593 2594 2595 2596 2597 2598 2599 2600 2601 2602 2603 2604 2605 2606 2607 2608 2609 2610 2611 2612 2613 2614 2615 2616 2617 2618 2619 2620 2621 2622 2623 2624 2625 2626 2627 2628 2629 2630 2631 2632 2633 2634 2635 2636 2637 2638 2639 2640 2641 2642 2643 2644 2645 2646 2647 2648 2649 2650 2651 2652 2653 2654 2655 2656 2657 2658 2659 2660 2661 2662 2663 2664 2665 2666 2667 2668 2669 2670 2671 2672 2673 2674 2675 2676 2677 2678 2679 2680 2681 2682 2683 2684 2685 2686 2687 2688 2689 2690 2691 2692 2693 2694 2695 2696 2697 2698 2699 2700 2701 2702 2703 2704 2705 2706 2707 2708 2709 2710 2711 2712 2713 2714 2715 2716 2717 2718 2719 2720 2721 2722 2723 2724 2725 2726 2727 2728 2729 2730 2731 2732 2733 2734 2735 2736 2737 2738 2739 2740 2741 2742 2743 2744 2745 2746 2747 2748 2749 2750 2751 2752 2753 2754 2755 2756 2757 2758 2759 2760 2761 2762 2763 2764 2765 2766 2767 2768 2769 2770 2771 2772 2773 2774 2775 2776 2777 2778 2779 2780 2781 2782 2783 2784 2785 2786 2787 2788 2789 2790 2791 2792 2793 2794 2795 2796 2797 2798 2799 2800 2801 2802 2803 2804 2805 2806 2807 2808 2809 2810 2811 2812 2813 2814 2815 2816 2817 2818 2819 2820 2821 2822 2823 2824 2825 2826 2827 2828 2829 2830 2831 2832 2833 2834 2835 2836 2837 2838 2839 2840 2841 2842 2843 2844 2845 2846 2847 2848 2849 2850 2851 2852 2853 2854 2855 2856 2857 2858 2859 2860 2861 2862 2863 2864 2865 2866 2867 2868 2869 2870 2871 2872 2873 2874 2875 2876 2877 2878 2879 2880 2881 2882 2883 2884 2885 2886 2887 2888 2889 2890 2891 2892 2893 2894 2895 2896 2897 2898 2899 2900 2901 2902 2903 2904 2905 2906 2907 2908 2909 2910 2911 2912 2913 2914 2915 2916 2917 2918 2919 2920 2921 2922 2923 2924 2925 2926 2927 2928 2929 2930 2931 2932 2933 2934 2935 2936 2937 2938 2939 2940 2941 2942 2943 2944 2945 2946 2947 2948 2949 2950 2951 2952 2953 2954 2955 2956 2957 2958 2959 2960 2961 2962 2963 2964 2965 2966 2967 2968 2969 2970 2971 2972 2973 2974 2975 2976 2977 2978 2979 2980 2981 2982 2983 2984 2985 2986 2987 2988 2989 2990 2991 2992 2993 2994 2995 2996 2997 2998 2999 3000 3001 3002 3003 3004 3005 3006 3007 3008 3009 3010 3011 3012 3013 3014 3015 3016 3017 3018 3019 3020 3021 3022 3023 3024 3025 3026 3027 3028 3029 3030 3031 3032 3033 3034 3035 3036 3037 3038 3039 3040 3041 3042 3043 3044 3045 3046 3047 3048 3049 3050 3051 3052 3053 3054 3055 3056 3057 3058 3059 3060 3061 3062 3063 3064 3065 3066 3067 3068 3069 3070 3071 3072 3073 3074 3075 3076 3077 3078 3079 3080 3081 3082 3083 3084 3085 3086 3087 3088 3089 3090 3091 3092 3093 3094 3095 3096 3097 3098 3099 3100 3101 3102 3103 3104 3105 3106 3107 3108 3109 3110 3111 3112 3113 3114 3115 3116 3117 3118 3119 3120 3121 3122 3123 3124 3125 3126 3127 3128 3129 3130 3131 3132 3133 3134 3135 3136 3137 3138 3139 3140 3141 3142 3143 3144 3145 3146 3147 3148 3149 3150 3151 3152 3153 3154 3155 3156 3157 3158 3159 3160 3161 3162 3163 3164 3165 3166 3167 3168 3169 3170 3171 3172 3173 3174 3175 3176 3177 3178 3179 3180 3181 3182 3183 3184 3185 3186 3187 3188 3189 3190 3191 3192 3193 3194 3195 3196 3197 3198 3199 3200 3201 3202 3203 3204 3205 3206 3207 3208 3209 3210 3211 3212 3213 3214 3215 3216 3217 3218 3219 3220 3221 3222 3223 3224 3225 3226 3227 3228 3229 3230 3231 3232 3233 3234 3235 3236 3237 3238 3239 3240 3241 3242 3243 3244 3245 3246 3247 3248 3249 3250 3251 3252 3253 3254 3255 3256 3257 3258 3259 3260 3261 3262 3263 3264 3265 3266 3267 3268 3269 3270 3271 3272 3273 3274 3275 3276 3277 3278 3279 3280 3281 3282 3283 3284 3285 3286 3287 3288 3289 3290 3291 3292 3293 3294 3295 3296 3297 3298 3299 3300 3301 3302 3303 3304 3305 3306 3307 3308 3309 3310 3311 3312 3313 3314 3315 3316 3317 3318 3319 3320 3321 3322 3323 3324 3325 3326 3327 3328 3329 3330 3331 3332 3333 3334 3335 3336 3337 3338 3339 3340 3341 3342 3343 3344 3345 3346 3347 3348 3349 3350 3351 3352 3353 3354 3355 3356 3357 3358 3359 3360 3361 3362 3363 3364 3365 3366 3367 3368 3369 3370 3371 3372 3373 3374 3375 3376 3377 3378 3379 3380 3381 3382 3383 3384 3385 3386 3387 3388 3389 3390 3391 3392 3393 3394 3395 3396 3397 3398 3399 3400 3401 3402 3403 3404 3405 3406 3407 3408 3409 3410 3411 3412 3413 3414 3415 3416 3417 3418 3419 3420 3421 3422 3423 3424 3425 3426 3427 3428 3429 3430 3431 3432 3433 3434 3435 3436 3437 3438 3439 3440 3441 3442 3443 3444 3445 3446 3447 3448 3449 3450 3451 3452 3453 3454 3455 3456 3457 3458 3459 3460 3461 3462 3463 3464 3465 3466 3467 3468 3469 3470 3471 3472 3473 3474 3475 3476 3477 3478 3479 3480 3481 3482 3483 3484 3485 3486 3487 3488 3489 3490 3491 3492 3493 3494 3495 3496 3497 3498 3499 3500 3501 3502 3503 3504 3505 3506 3507 3508 3509 3510 3511 3512 3513 3514 3515 3516 3517 3518 3519 3520 3521 3522 3523 3524 3525 3526 3527 3528 3529 3530 3531 3532 3533 3534 3535 3536 3537 3538 3539 3540 3541 3542 3543 3544 3545 3546 3547 3548 3549 3550 3551 3552 3553 3554 3555 3556 3557 3558 3559 3560 3561 3562 3563 3564 3565 3566 3567 3568 3569 3570 3571 3572 3573 3574 3575 3576 3577 3578 3579 3580 3581 3582 3583 3584 3585 3586 3587 3588 3589 3590 3591 3592 3593 3594 3595 3596 3597 3598 3599 3600 3601 3602 3603 3604 3605 3606 3607 3608 3609 3610 3611 3612 3613 3614 3615 3616 3617 3618 3619 3620 3621 3622 3623 3624 3625 3626 3627 3628 3629 3630 3631 3632 3633 3634 3635 3636 3637 3638 3639 3640 3641 3642 3643 3644 3645 3646 3647 3648 3649 3650 3651 3652 3653 3654 3655 3656 3657 3658 3659 3660 3661 3662 3663 3664 3665 3666 3667 3668 3669 3670 3671 3672 3673 3674 3675 3676 3677 3678 3679 3680 3681 3682 3683 3684 3685 3686 3687 3688 3689 3690 3691 3692 3693 3694 3695 3696 3697 3698 3699 3700 3701 3702 3703 3704 3705 3706 3707 3708 3709 3710 3711 3712 3713 3714 3715 3716 3717 3718 3719 3720 3721 3722 3723 3724 3725 3726 3727 3728 3729 3730 3731 3732 3733 3734 3735 3736 3737 3738 3739 3740 3741 3742 3743 3744 3745 3746 3747 3748 3749 3750 3751 3752 3753 3754 3755 3756 3757 3758 3759 3760 3761 3762 3763 3764 3765 3766 3767 3768 3769 3770 3771 3772 3773 3774 3775 3776 3777 3778 3779 3780 3781 3782 3783 3784 3785 3786 3787 3788 3789 3790 3791 3792 3793 3794 3795 3796 3797 3798 3799 3800 3801 3802 3803 3804 3805 3806 3807 3808 3809 3810 3811 3812 3813 3814 3815 3816 3817 3818 3819 3820 3821 3822 3823 3824 3825 3826 3827 3828 3829 3830 3831 3832 3833 3834 3835 3836 3837 3838 3839 3840 3841 3842 3843 3844 3845 3846 3847 3848 3849 3850 3851 3852 3853 3854 3855 3856 3857 3858 3859 3860 3861 3862 3863 3864 3865 3866 3867 3868 3869 3870 3871 3872 3873 3874 3875 3876 3877 3878 3879 3880 3881 3882 3883 3884 3885 3886 3887 3888 3889 3890 3891 3892 3893 3894 3895 3896 3897 3898 3899 3900 3901 3902 3903 3904 3905 3906 3907 3908 3909 3910 3911 3912 3913 3914 3915 3916 3917 3918 3919 3920 3921 3922 3923 3924 3925 3926 3927 3928 3929 3930 3931 3932 3933 3934 3935 3936 3937 3938 3939 3940 3941 3942 3943 3944 3945 3946 3947 3948 3949 3950 3951 3952 3953 3954 3955 3956 3957 3958 3959 3960 3961 3962 3963 3964 3965 3966 3967 3968 3969 3970 3971 3972 3973 3974 3975 3976 3977 3978 3979 3980 3981 3982 3983 3984 3985 3986 3987 3988 3989 3990 3991 3992 3993 3994 3995 3996 3997 3998 3999 4000 )
(edge 2 1 2)
(edge 3 1 3)
(edge 4 1 4)
(edge 5 1 9)
(edge 6 1 47)
(edge 7 1 504)
(edge 8 1 1036)
(edge 9 1 1171)
(edge 10 1 1453)
(edge 11 1 2183)
(edge 12 2 5)
(edge 13 2 11)
(edge 14 2 14)
(edge 15 2 39)
(edge 16 2 55)
(edge 17 2 177)
(edge 18 2 196)
(edge 19 2 393)
(edge 20 2 1000)
(edge 21 2 1339)
(edge 22 3 167)
(edge 23 3 394)
(edge 24 3 426)
(edge 25 3 432)
(edge 26 3 1048)
(edge 27 3 3635)
(edge 28 4 12)
(edge 29 4 59)
(edge 30 4 90)
(edge 31 4 139)
(edge 32 4 970)
(edge 33 5 6)
(edge 34 5 18)
(edge 35 5 45)
(edge 36 5 114)
(edge 37 5 192)
(edge 38 5 406)
(edge 39 5 419)
(edge 40 5 751)
(edge 41 5 3542)
(edge 42 5 3920)
(edge 43 6 7)
(edge 44 6 8)
(edge 45 6 22)
(edge 46 6 76)
(edge 47 6 193)
(edge 48 6 493)
(edge 49 6 1235)
(edge 50 6 1424)
(edge 51 6 1989)
(edge 52 7 19)
(edge 53 7 24)
(edge 54 7 27)
(edge 55 7 121)
(edge 56 7 179)
(edge 57 7 330)
(edge 58 7 486)
(edge 59 7 708)
(edge 60 7 822)
(edge 61 7 1556)
(edge 62 8 112)
(edge 63 8 180)
(edge 64 8 219)
(edge 65 8 359)
(edge 66 8 507)
(edge 67 8 776)
(edge 68 8 796)
(edge 69 8 2007)
(edge 70 8 2407)
(edge 71 8 3419)
(edge 72 8 3623)
(edge 73 9 10)
(edge 74 9 13)
(edge 75 9 15)
(edge 76 9 26)
(edge 77 9 34)
(edge 78 9 68)
(edge 79 9 126)
(edge 80 9 146)
(edge 81 9 228)
(edge 82 9 251)
(edge 83 9 318)
(edge 84 9 396)
(edge 85 9 2724)
(edge 86 10 20)
(edge 87 10 70)
(edge 88 10 72)
(edge 89 10 1016)
(edge 90 10 1258)
(edge 91 10 2274)
(edge 92 10 2374)
(edge 93 10 3964)
(edge 94 11 16)
(edge 95 11 64)
(edge 96 11 140)
(edge 97 11 1247)
(edge 98 11 2414)
(edge 99 11 2927)
(edge 100 12 17)
(edge 101 12 1060)
(edge 102 12 1427)
(edge 103 12 3514)
(edge 104 12 3737)
(edge 105 13 109)
(edge 106 13 113)
(edge 107 13 216)
(edge 108 13 240)
(edge 109 13 242)
(edge 110 13 1595)
(edge 111 13 1889)
(edge 112 14 25)
(edge 113 14 212)
(edge 114 14 350)
(edge 115 14 537)
(edge 116 14 3072)
(edge 117 15 21)
(edge 118 15 281)
(edge 119 15 579)
(edge 120 15 908)
(edge 121 15 1254)
(edge 122 16 31)
(edge 123 16 63)
(edge 124 16 185)
(edge 125 16 475)
(edge 126 16 944)
(edge 127 16 1902)
(edge 128 16 1925)
(edge 129 16 2670)
(edge 130 16 3434)
(edge 131 16 3554)
(edge 132 17 23)
(edge 133 17 29)
(edge 134 17 32)
(edge 135 17 37)
(edge 136 17 65)
(edge 137 17 288)
(edge 138 17 433)
(edge 139 17 525)
(edge 140 17 651)
(edge 141 17 1829)
(edge 142 17 3579)
(edge 143 18 30)
(edge 144 18 35)
(edge 145 18 53)
(edge 146 18 626)
(edge 147 18 1501)
(edge 148 18 3095)
(edge 149 18 3295)
(edge 150 19 33)
(edge 151 19 71)
(edge 152 19 253)
(edge 153 19 263)
(edge 154 19 410)
(edge 155 19 900)
(edge 156 19 2323)
(edge 157 19 3596)
(edge 158 20 36)
(edge 159 20 62)
(edge 160 20 75)
(edge 161 20 100)
(edge 162 20 137)
(edge 163 20 187)
(edge 164 20 516)
(edge 165 20 1046)
(edge 166 20 3259)
(edge 167 21 299)
(edge 168 21 453)
(edge 169 21 528)
(edge 170 21 3384)
(edge 171 22 46)
(edge 172 22 67)
(edge 173 22 94)
(edge 174 22 96)
(edge 175 22 163)
(edge 176 22 198)
(edge 177 22 245)
(edge 178 22 298)
(edge 179 22 1102)
(edge 180 22 2161)
(edge 181 22 2907)
(edge 182 22 3436)
(edge 183 23 28)
(edge 184 23 85)
(edge 185 23 99)
(edge 186 23 151)
(edge 187 23 737)
(edge 188 23 830)
(edge 189 23 2817)
(edge 190 24 176)
(edge 191 24 278)
(edge 192 24 493)
(edge 193 24 664)
(edge 194 24 1104)
(edge 195 24 1230)
(edge 196 24 1280)
(edge 197 24 1563)
(edge 198 24 3557)
(edge 199 25 172)
(edge 200 25 268)
(edge 201 25 387)
(edge 202 25 1111)
(edge 203 25 2761)
(edge 204 25 3297)
(edge 205 25 3682)
(edge 206 26 48)
(edge 207 26 75)
(edge 208 26 103)
(edge 209 26 134)
(edge 210 26 2498)
(edge 211 26 2517)
(edge 212 27 43)
(edge 213 27 510)
(edge 214 27 1255)
(edge 215 27 1256)
(edge 216 27 2939)
(edge 217 28 38)
(edge 218 28 49)
(edge 219 28 241)
(edge 220 28 422)
(edge 221 28 2015)
(edge 222 28 2947)
(edge 223 28 3399)
(edge 224 28 3440)
(edge 225 29 41)
(edge 226 29 58)
(edge 227 29 175)
(edge 228 29 320)
(edge 229 29 1072)
(edge 230 29 1279)
(edge 231 29 1339)
(edge 232 29 2373)
(edge 233 29 3513)
(edge 234 30 61)
(edge 235 30 144)
(edge 236 30 147)
(edge 237 30 706)
(edge 238 30 910)
(edge 239 30 1130)
(edge 240 30 2538)
(edge 241 30 3930)
(edge 242 31 66)
(edge 243 31 98)
(edge 244 31 108)
(edge 245 31 145)
(edge 246 31 515)
(edge 247 31 832)
(edge 248 31 1692)
(edge 249 31 1708)
(edge 250 32 84)
(edge 251 32 692)
(edge 252 32 2289)
(edge 253 32 2814)
(edge 254 32 3049)
(edge 255 33 52)
(edge 256 33 1271)
(edge 257 33 3086)
(edge 258 34 44)
(edge 259 34 116)
(edge 260 34 131)
(edge 261 34 238)
(edge 262 35 42)
(edge 263 35 87)
(edge 264 35 303)
(edge 265 35 349)
(edge 266 35 1274)
(edge 267 35 1350)
(edge 268 35 3353)
(edge 269 36 40)
(edge 270 36 102)
(edge 271 36 367)
(edge 272 36 1691)
(edge 273 36 1745)
(edge 274 36 3204)
(edge 275 36 3943)
(edge 276 37 247)
(edge 277 37 1005)
(edge 278 37 2180)
(edge 279 37 2539)
(edge 280 37 3255)
(edge 281 38 154)
(edge 282 38 431)
(edge 283 38 484)
(edge 284 38 1504)
(edge 285 38 1898)
(edge 286 38 2205)
(edge 287 38 2212)
(edge 288 38 3203)
(edge 289 38 3504)
(edge 290 39 153)
(edge 291 39 696)
(edge 292 39 1159)
(edge 293 39 1239)
(edge 294 39 1981)
(edge 295 40 74)
(edge 296 40 81)
(edge 297 40 95)
(edge 298 40 249)
(edge 299 40 293)
(edge 300 40 346)
(edge 301 40 400)
(edge 302 40 622)
(edge 303 40 834)
(edge 304 40 1088)
(edge 305 40 1596)
(edge 306 40 1758)
(edge 307 40 1927)
(edge 308 41 50)
(edge 309 41 77)
(edge 310 41 83)
(edge 311 41 501)
(edge 312 41 1654)
(edge 313 41 2902)
(edge 314 42 203)
(edge 315 42 322)
(edge 316 42 550)
(edge 317 42 745)
(edge 318 42 759)
(edge 319 42 765)
(edge 320 42 2878)
(edge 321 43 51)
(edge 322 43 632)
(edge 323 43 1233)
(edge 324 43 2181)
(edge 325 43 2235)
(edge 326 43 3142)
(edge 327 44 730)
(edge 328 44 895)
(edge 329 44 3089)
(edge 330 44 3390)
(edge 331 44 3423)
(edge 332 45 157)
(edge 333 45 168)
(edge 334 45 250)
(edge 335 45 282)
(edge 336 45 353)
(edge 337 45 512)
(edge 338 45 680)
(edge 339 45 1404)
(edge 340 45 1641)
(edge 341 45 2070)
(edge 342 45 2475)
(edge 343 45 2651)
(edge 344 46 89)
(edge 345 46 495)
(edge 346 46 981)
(edge 347 46 1174)
(edge 348 46 2012)
(edge 349 47 88)
(edge 350 47 97)
(edge 351 47 303)
(edge 352 47 357)
(edge 353 47 548)
(edge 354 47 2822)
(edge 355 47 3344)
(edge 356 47 3463)
(edge 357 48 54)
(edge 358 48 2151)
(edge 359 48 3212)
(edge 360 48 3327)
(edge 361 49 60)
(edge 362 49 634)
(edge 363 49 1460)
(edge 364 49 2257)
(edge 365 49 2403)
(edge 366 50 56)
(edge 367 50 2154)
(edge 368 50 3019)
(edge 369 50 3104)
(edge 370 50 3469)
(edge 371 51 680)
(edge 372 51 758)
(edge 373 51 3148)
(edge 374 52 270)
(edge 375 52 438)
(edge 376 52 655)
(edge 377 52 770)
(edge 378 52 1293)
(edge 379 52 1752)
(edge 380 52 2397)
(edge 381 53 95)
(edge 382 53 107)
(edge 383 53 117)
(edge 384 53 142)
(edge 385 53 312)
(edge 386 53 876)
(edge 387 53 1694)
(edge 388 53 2077)
(edge 389 53 2220)
(edge 390 53 2352)
(edge 391 53 3058)
(edge 392 54 104)
(edge 393 54 127)
(edge 394 54 200)
(edge 395 54 221)
(edge 396 54 225)
(edge 397 54 329)
(edge 398 54 381)
(edge 399 54 443)
(edge 400 54 636)
(edge 401 54 977)
(edge 402 54 1267)
(edge 403 55 57)
(edge 404 55 138)
(edge 405 55 268)
(edge 406 55 959)
(edge 407 55 1140)
(edge 408 55 2095)
(edge 409 55 2275)
(edge 410 55 2458)
(edge 411 55 2830)
(edge 412 56 80)
(edge 413 56 82)
(edge 414 56 92)
(edge 415 56 106)
(edge 416 56 165)
(edge 417 56 942)
(edge 418 57 194)
(edge 419 57 321)
(edge 420 57 960)
(edge 421 57 3158)
(edge 422 57 3951)
(edge 423 58 135)
(edge 424 58 618)
(edge 425 58 812)
(edge 426 58 1218)
(edge 427 58 3703)
(edge 428 59 115)
(edge 429 59 265)
(edge 430 59 423)
(edge 431 59 1800)
(edge 432 60 122)
(edge 433 60 124)
(edge 434 60 161)
(edge 435 60 169)
(edge 436 60 430)
(edge 437 60 591)
(edge 438 60 1665)
(edge 439 60 2055)
(edge 440 61 79)
(edge 441 61 123)
(edge 442 61 1661)
(edge 443 61 1901)
(edge 444 61 2248)
(edge 445 62 143)
(edge 446 62 252)
(edge 447 62 731)
(edge 448 62 1140)
(edge 449 62 1509)
(edge 450 62 1621)
(edge 451 63 69)
(edge 452 63 338)
(edge 453 63 1076)
(edge 454 63 1112)
(edge 455 63 3016)
(edge 456 64 197)
(edge 457 64 605)
(edge 458 64 1243)
(edge 459 64 3401)
(edge 460 65 73)
(edge 461 65 110)
(edge 462 65 183)
(edge 463 65 222)
(edge 464 65 260)
(edge 465 65 1801)
(edge 466 65 2361)
(edge 467 65 3393)
(edge 468 66 119)
(edge 469 66 194)
(edge 470 66 276)
(edge 471 66 534)
(edge 472 66 614)
(edge 473 66 737)
(edge 474 66 1428)
(edge 475 66 2469)
(edge 476 66 2644)
(edge 477 66 3449)
(edge 478 67 171)
(edge 479 67 299)
(edge 480 67 478)
(edge 481 67 2056)
(edge 482 68 287)
(edge 483 68 592)
(edge 484 68 1241)
(edge 485 68 1433)
(edge 486 68 2192)
(edge 487 68 3736)
(edge 488 69 78)
(edge 489 69 224)
(edge 490 69 256)
(edge 491 69 467)
(edge 492 69 881)
(edge 493 69 1288)
(edge 494 69 1323)
(edge 495 70 93)
(edge 496 70 519)
(edge 497 70 3148)
(edge 498 70 3642)
(edge 499 71 480)
(edge 500 71 499)
(edge 501 71 1567)
(edge 502 71 2556)
(edge 503 72 284)
(edge 504 72 1423)
(edge 505 72 1663)
(edge 506 72 2313)
(edge 507 72 2584)
(edge 508 72 3006)
(edge 509 73 1029)
(edge 510 73 2512)
(edge 511 73 2601)
(edge 512 73 3017)
(edge 513 74 921)
(edge 514 74 2221)
(edge 515 74 3343)
(edge 516 75 132)
(edge 517 75 209)
(edge 518 75 505)
(edge 519 75 532)
(edge 520 75 1423)
(edge 521 75 2006)
(edge 522 75 3507)
(edge 523 76 156)
(edge 524 76 2014)
(edge 525 76 2076)
(edge 526 76 2244)
(edge 527 77 360)
(edge 528 77 875)
(edge 529 77 879)
(edge 530 77 1238)
(edge 531 77 1301)
(edge 532 77 1473)
(edge 533 77 2544)
(edge 534 77 2665)
(edge 535 77 3704)
(edge 536 78 246)
(edge 537 78 327)
(edge 538 78 609)
(edge 539 78 720)
(edge 540 78 1279)
(edge 541 78 1465)
(edge 542 78 1603)
(edge 543 78 2251)
(edge 544 78 2425)
(edge 545 79 152)
(edge 546 79 750)
(edge 547 79 3396)
(edge 548 79 3543)
(edge 549 80 94)
(edge 550 80 173)
(edge 551 80 204)
(edge 552 80 345)
(edge 553 80 1933)
(edge 554 80 2994)
(edge 555 81 199)
(edge 556 82 147)
(edge 557 82 297)
(edge 558 82 884)
(edge 559 82 1643)
(edge 560 82 1728)
(edge 561 82 1968)
(edge 562 82 2661)
(edge 563 82 3101)
(edge 564 83 91)
(edge 565 83 254)
(edge 566 83 295)
(edge 567 83 428)
(edge 568 83 1838)
(edge 569 83 3321)
(edge 570 84 86)
(edge 571 84 301)
(edge 572 84 422)
(edge 573 84 720)
(edge 574 84 953)
(edge 575 84 3167)
(edge 576 84 3554)
(edge 577 85 292)
(edge 578 85 550)
(edge 579 85 886)
(edge 580 85 1026)
(edge 581 85 1216)
(edge 582 85 1926)
(edge 583 85 2766)
(edge 584 85 2872)
(edge 585 86 141)
(edge 586 86 160)
(edge 587 86 264)
(edge 588 86 299)
(edge 589 86 323)
(edge 590 86 1265)
(edge 591 86 1388)
(edge 592 86 1414)
(edge 593 86 2547)
(edge 594 86 2915)
(edge 595 87 206)
(edge 596 87 378)
(edge 597 87 1379)
(edge 598 88 133)
(edge 599 88 207)
(edge 600 88 522)
(edge 601 88 755)
(edge 602 88 893)
(edge 603 88 3015)
(edge 604 89 159)
(edge 605 89 838)
(edge 606 89 842)
(edge 607 89 1629)
(edge 608 89 2482)
(edge 609 89 3446)
(edge 610 90 120)
(edge 611 90 266)
(edge 612 90 300)
(edge 613 90 417)
(edge 614 90 508)
(edge 615 90 1377)
(edge 616 90 1462)
(edge 617 90 2128)
(edge 618 90 2322)
(edge 619 91 174)
(edge 620 91 580)
(edge 621 91 1719)
(edge 622 91 2397)
(edge 623 91 3710)
(edge 624 92 101)
(edge 625 92 118)
(edge 626 92 757)
(edge 627 92 772)
(edge 628 93 739)
(edge 629 93 1064)
(edge 630 93 2488)
(edge 631 94 136)
(edge 632 94 169)
(edge 633 94 227)
(edge 634 94 752)
(edge 635 94 1116)
(edge 636 94 2843)
(edge 637 94 3170)
(edge 638 95 1513)
(edge 639 95 2244)
(edge 640 95 2284)
(edge 641 96 164)
(edge 642 96 520)
(edge 643 96 2452)
(edge 644 96 3344)
(edge 645 96 3434)
(edge 646 97 149)
(edge 647 97 155)
(edge 648 97 192)
(edge 649 97 371)
(edge 650 97 527)
(edge 651 97 3238)
(edge 652 98 274)
(edge 653 98 1282)
(edge 654 98 1366)
(edge 655 98 2906)
(edge 656 98 3161)
(edge 657 98 3664)
(edge 658 99 214)
(edge 659 99 1170)
(edge 660 99 1760)
(edge 661 99 2115)
(edge 662 99 2356)
(edge 663 99 3036)
(edge 664 99 3301)
(edge 665 100 105)
(edge 666 100 407)
(edge 667 100 1586)
(edge 668 100 1652)
(edge 669 100 2231)
(edge 670 100 2603)
(edge 671 100 2754)
(edge 672 100 2954)
(edge 673 101 459)
(edge 674 101 1522)
(edge 675 101 3026)
(edge 676 102 271)
(edge 677 102 1795)
(edge 678 102 2986)
(edge 679 102 3066)
(edge 680 102 3576)
(edge 681 103 554)
(edge 682 103 741)
(edge 683 103 1470)
(edge 684 103 1841)
(edge 685 103 2303)
(edge 686 103 2368)
(edge 687 103 3413)
(edge 688 104 620)
(edge 689 104 1310)
(edge 690 104 3418)
(edge 691 105 3431)
(edge 692 106 150)
(edge 693 106 285)
(edge 694 106 325)
(edge 695 106 334)
(edge 696 106 361)
(edge 697 106 1394)
(edge 698 106 1768)
(edge 699 106 1877)
(edge 700 106 2174)
(edge 701 107 445)
(edge 702 107 1268)
(edge 703 107 2389)
(edge 704 107 2503)
(edge 705 107 2566)
(edge 706 107 3624)
(edge 707 108 125)
(edge 708 108 160)
(edge 709 108 189)
(edge 710 108 500)
(edge 711 108 2461)
(edge 712 108 2517)
(edge 713 108 3251)
(edge 714 108 3264)
(edge 715 109 190)
(edge 716 109 211)
(edge 717 109 1462)
(edge 718 109 1782)
(edge 719 109 2215)
(edge 720 109 2325)
(edge 721 109 2523)
(edge 722 110 111)
(edge 723 110 337)
(edge 724 110 344)
(edge 725 110 475)
(edge 726 110 663)
(edge 727 110 782)
(edge 728 110 1953)
(edge 729 110 2977)
(edge 730 111 76)
(edge 731 111 229)
(edge 732 111 661)
(edge 733 111 819)
(edge 734 111 820)
(edge 735 111 1161)
(edge 736 111 3426)
(edge 737 112 226)
(edge 738 112 835)
(edge 739 112 919)
(edge 740 112 3425)
(edge 741 113 795)
(edge 742 115 236)
(edge 743 115 335)
(edge 744 115 460)
(edge 745 115 1579)
(edge 746 115 2303)
(edge 747 116 304)
(edge 748 116 414)
(edge 749 116 451)
(edge 750 116 2788)
(edge 751 117 776)
(edge 752 117 1762)
(edge 753 118 523)
(edge 754 118 1151)
(edge 755 118 1167)
(edge 756 118 1315)
(edge 757 118 1425)
(edge 758 118 3050)
(edge 759 118 3992)
(edge 760 119 181)
(edge 761 119 366)
(edge 762 119 1193)
(edge 763 119 1481)
(edge 764 119 2424)
(edge 765 120 129)
(edge 766 120 130)
(edge 767 120 663)
(edge 768 120 700)
(edge 769 120 990)
(edge 770 120 1106)
(edge 771 120 2919)
(edge 772 121 328)
(edge 773 121 399)
(edge 774 121 422)
(edge 775 121 1545)
(edge 776 121 1871)
(edge 777 122 261)
(edge 778 122 307)
(edge 779 122 537)
(edge 780 122 798)
(edge 781 122 842)
(edge 782 122 2253)
(edge 783 123 244)
(edge 784 123 369)
(edge 785 123 600)
(edge 786 123 2153)
(edge 787 123 3383)
(edge 788 124 673)
(edge 789 124 1470)
(edge 790 125 218)
(edge 791 125 889)
(edge 792 125 2673)
(edge 793 126 188)
(edge 794 126 370)
(edge 795 126 382)
(edge 796 126 642)
(edge 797 127 128)
(edge 798 127 201)
(edge 799 127 248)
(edge 800 127 411)
(edge 801 127 720)
(edge 802 127 2710)
(edge 803 127 3419)
(edge 804 128 243)
(edge 805 128 257)
(edge 806 128 658)
(edge 807 128 1009)
(edge 808 128 1216)
(edge 809 128 1406)
(edge 810 128 2799)
(edge 811 128 3663)
(edge 812 129 241)
(edge 813 129 650)
(edge 814 129 683)
(edge 815 129 2341)
(edge 816 129 3490)
(edge 817 130 210)
(edge 818 130 397)
(edge 819 130 689)
(edge 820 130 1491)
(edge 821 130 2094)
(edge 822 130 3133)
(edge 823 131 428)
(edge 824 131 1346)
(edge 825 131 1822)
(edge 826 131 2210)
(edge 827 132 170)
(edge 828 132 230)
(edge 829 132 2730)
(edge 830 132 2783)
(edge 831 132 3023)
(edge 832 133 237)
(edge 833 133 421)
(edge 834 133 437)
(edge 835 133 1578)
(edge 836 133 1660)
(edge 837 133 2186)
(edge 838 133 2203)
(edge 839 133 2430)
(edge 840 133 2497)
(edge 841 133 3099)
(edge 842 133 3237)
(edge 843 133 3663)
(edge 844 134 182)
(edge 845 134 208)
(edge 846 134 1421)
(edge 847 134 1920)
(edge 848 134 2464)
(edge 849 135 2486)
(edge 850 136 487)
(edge 851 136 1348)
(edge 852 136 1777)
(edge 853 136 1861)
(edge 854 136 2805)
(edge 855 136 3355)
(edge 856 136 3388)
(edge 857 137 580)
(edge 858 137 607)
(edge 859 137 1550)
(edge 860 137 1579)
(edge 861 137 3057)
(edge 862 138 1456)
(edge 863 138 1535)
(edge 864 138 3568)
(edge 865 139 151)
(edge 866 139 634)
(edge 867 139 982)
(edge 868 139 2413)
(edge 869 139 2664)
(edge 870 139 3047)
(edge 871 140 220)
(edge 872 140 246)
(edge 873 140 691)
(edge 874 140 1157)
(edge 875 140 1851)
(edge 876 140 3857)
(edge 877 141 308)
(edge 878 141 368)
(edge 879 141 874)
(edge 880 141 962)
(edge 881 141 1422)
(edge 882 141 1540)
(edge 883 142 148)
(edge 884 142 1947)
(edge 885 142 3307)
(edge 886 143 476)
(edge 887 143 819)
(edge 888 143 2020)
(edge 889 143 3676)
(edge 890 144 450)
(edge 891 144 556)
(edge 892 144 982)
(edge 893 144 1761)
(edge 894 145 259)
(edge 895 145 588)
(edge 896 145 1734)
(edge 897 145 2195)
(edge 898 145 3559)
(edge 899 145 3906)
(edge 900 146 491)
(edge 901 146 578)
(edge 902 146 1513)
(edge 903 147 162)
(edge 904 147 1516)
(edge 905 147 1667)
(edge 906 147 3808)
(edge 907 148 166)
(edge 908 148 714)
(edge 909 148 1174)
(edge 910 148 1517)
(edge 911 148 3432)
(edge 912 148 3859)
(edge 913 149 339)
(edge 914 149 436)
(edge 915 149 1052)
(edge 916 149 1555)
(edge 917 149 1641)
(edge 918 150 45)
(edge 919 150 697)
(edge 920 150 3446)
(edge 921 150 3716)
(edge 922 151 158)
(edge 923 151 215)
(edge 924 151 233)
(edge 925 151 554)
(edge 926 151 620)
(edge 927 151 675)
(edge 928 151 788)
(edge 929 151 1974)
(edge 930 151 2514)
(edge 931 151 3115)
(edge 932 152 17)
(edge 933 152 376)
(edge 934 152 1402)
(edge 935 152 1865)
(edge 936 152 2322)
(edge 937 152 2923)
(edge 938 152 3351)
(edge 939 152 3384)
(edge 940 153 321)
(edge 941 153 452)
(edge 942 153 2111)
(edge 943 154 205)
(edge 944 154 275)
(edge 945 154 296)
(edge 946 154 1649)
(edge 947 154 3982)
(edge 948 155 287)
(edge 949 155 605)
(edge 950 155 624)
(edge 951 155 965)
(edge 952 155 2539)
(edge 953 156 291)
(edge 954 156 485)
(edge 955 156 665)
(edge 956 156 1127)
(edge 957 156 1187)
(edge 958 156 1675)
(edge 959 156 2364)
(edge 960 156 2851)
(edge 961 156 3445)
(edge 962 157 505)
(edge 963 157 953)
(edge 964 157 1011)
(edge 965 157 1112)
(edge 966 157 1389)
(edge 967 157 1492)
(edge 968 157 1715)
(edge 969 157 2156)
(edge 970 157 3004)
(edge 971 158 232)
(edge 972 158 235)
(edge 973 158 526)
(edge 974 159 256)
(edge 975 159 2199)
(edge 976 159 2266)
(edge 977 160 427)
(edge 978 160 807)
(edge 979 160 1110)
(edge 980 160 1188)
(edge 981 160 2804)
(edge 982 161 153)
(edge 983 161 541)
(edge 984 161 681)
(edge 985 161 2447)
(edge 986 161 3325)
(edge 987 161 3961)
(edge 988 162 186)
(edge 989 162 336)
(edge 990 162 389)
(edge 991 162 465)
(edge 992 162 550)
(edge 993 162 838)
(edge 994 162 1932)
(edge 995 162 1983)
(edge 996 162 2245)
(edge 997 162 2768)
(edge 998 162 3520)
(edge 999 163 60)
(edge 1000 163 233)
(edge 1001 163 319)
(edge 1002 163 583)
(edge 1003 163 811)
(edge 1004 163 832)
(edge 1005 163 915)
(edge 1006 163 1095)
(edge 1007 163 1258)
(edge 1008 163 2830)
(edge 1009 164 799)
(edge 1010 164 914)
(edge 1011 164 1813)
(edge 1012 164 3669)
(edge 1013 165 290)
(edge 1014 165 510)
(edge 1015 165 2591)
(edge 1016 165 3818)
(edge 1017 166 278)
(edge 1018 166 687)
(edge 1019 166 727)
(edge 1020 166 1380)
(edge 1021 166 1940)
(edge 1022 167 178)
(edge 1023 167 217)
(edge 1024 167 1131)
(edge 1025 167 2254)
(edge 1026 167 2422)
(edge 1027 168 1519)
(edge 1028 168 3535)
(edge 1029 169 515)
(edge 1030 169 1035)
(edge 1031 169 1341)
(edge 1032 169 1849)
(edge 1033 169 3854)
(edge 1034 170 1459)
(edge 1035 170 2374)
(edge 1036 170 2494)
(edge 1037 170 3157)
(edge 1038 171 545)
(edge 1039 171 570)
(edge 1040 171 787)
(edge 1041 171 2311)
(edge 1042 172 184)
(edge 1043 172 342)
(edge 1044 172 391)
(edge 1045 172 554)
(edge 1046 172 597)
(edge 1047 172 2218)
(edge 1048 172 2868)
(edge 1049 173 213)
(edge 1050 173 511)
(edge 1051 173 1041)
(edge 1052 173 1969)
(edge 1053 173 2072)
(edge 1054 173 2560)
(edge 1055 173 3749)
(edge 1056 174 307)
(edge 1057 174 1103)
(edge 1058 174 1820)
(edge 1059 174 3020)
(edge 1060 175 461)
(edge 1061 175 1295)
(edge 1062 175 2709)
(edge 1063 175 3080)
(edge 1064 176 846)
(edge 1065 176 1058)
(edge 1066 176 1290)
(edge 1067 176 2064)
(edge 1068 176 2733)
(edge 1069 177 416)
(edge 1070 177 862)
(edge 1071 177 887)
(edge 1072 177 1158)
(edge 1073 177 2131)
(edge 1074 177 2602)
(edge 1075 177 3179)
(edge 1076 178 104)
(edge 1077 178 1644)
(edge 1078 178 1896)
(edge 1079 178 3885)
(edge 1080 179 2147)
(edge 1081 179 2722)
(edge 1082 180 191)
(edge 1083 180 267)
(edge 1084 180 719)
(edge 1085 180 864)
(edge 1086 180 916)
(edge 1087 180 2339)
(edge 1088 180 2723)
(edge 1089 180 3716)
(edge 1090 180 3785)
(edge 1091 181 3401)
(edge 1092 182 1014)
(edge 1093 182 1180)
(edge 1094 182 1458)
(edge 1095 182 3546)
(edge 1096 183 202)
(edge 1097 183 1083)
(edge 1098 183 1365)
(edge 1099 183 1893)
(edge 1100 183 2530)
(edge 1101 184 234)
(edge 1102 184 2385)
(edge 1103 184 2480)
(edge 1104 184 3211)
(edge 1105 184 3851)
(edge 1106 185 521)
(edge 1107 185 1210)
(edge 1108 185 1214)
(edge 1109 185 1269)
(edge 1110 185 2532)
(edge 1111 186 238)
(edge 1112 186 1078)
(edge 1113 186 1939)
(edge 1114 186 1943)
(edge 1115 187 3464)
(edge 1116 188 5)
(edge 1117 188 326)
(edge 1118 189 468)
(edge 1119 189 544)
(edge 1120 189 1989)
(edge 1121 190 504)
(edge 1122 190 780)
(edge 1123 190 1890)
(edge 1124 190 3393)
(edge 1125 191 584)
(edge 1126 191 959)
(edge 1127 191 1249)
(edge 1128 191 1460)
(edge 1129 191 1920)
(edge 1130 192 231)
(edge 1131 192 367)
(edge 1132 192 854)
(edge 1133 192 963)
(edge 1134 192 969)
(edge 1135 192 1278)
(edge 1136 192 2088)
(edge 1137 192 2410)
(edge 1138 192 2748)
(edge 1139 193 195)
(edge 1140 193 196)
(edge 1141 193 733)
(edge 1142 193 743)
(edge 1143 193 1206)
(edge 1144 193 1224)
(edge 1145 193 3258)
(edge 1146 193 3529)
(edge 1147 194 425)
(edge 1148 194 628)
(edge 1149 194 1177)
(edge 1150 194 2833)
(edge 1151 194 3271)
(edge 1152 195 309)
(edge 1153 195 331)
(edge 1154 195 470)
(edge 1155 195 533)
(edge 1156 195 911)
(edge 1157 195 949)
(edge 1158 195 1220)
(edge 1159 195 2733)
(edge 1160 195 3152)
(edge 1161 195 3934)
(edge 1162 196 647)
(edge 1163 196 676)
(edge 1164 196 1665)
(edge 1165 196 3612)
(edge 1166 197 258)
(edge 1167 197 306)
(edge 1168 197 434)
(edge 1169 197 457)
(edge 1170 197 703)
(edge 1171 197 1172)
(edge 1172 197 1527)
(edge 1173 197 2164)
(edge 1174 198 2087)
(edge 1175 198 3552)
(edge 1176 199 1861)
(edge 1177 199 3315)
(edge 1178 199 3796)
(edge 1179 200 479)
(edge 1180 200 642)
(edge 1181 200 1147)
(edge 1182 200 2401)
(edge 1183 200 2829)
(edge 1184 200 3178)
(edge 1185 200 3265)
(edge 1186 201 377)
(edge 1187 201 904)
(edge 1188 201 2244)
(edge 1189 201 3023)
(edge 1190 202 2010)
(edge 1191 202 3063)
(edge 1192 203 518)
(edge 1193 203 639)
(edge 1194 203 762)
(edge 1195 203 899)
(edge 1196 203 2018)
(edge 1197 203 2587)
(edge 1198 204 6)
(edge 1199 204 310)
(edge 1200 204 325)
(edge 1201 204 388)
(edge 1202 205 518)
(edge 1203 205 1899)
(edge 1204 205 3238)
(edge 1205 206 303)
(edge 1206 206 462)
(edge 1207 206 881)
(edge 1208 206 2074)
(edge 1209 206 2964)
(edge 1210 207 3234)
(edge 1211 208 333)
(edge 1212 208 343)
(edge 1213 208 548)
(edge 1214 208 2653)
(edge 1215 208 3629)
(edge 1216 209 174)
(edge 1217 209 223)
(edge 1218 209 374)
(edge 1219 209 807)
(edge 1220 209 870)
(edge 1221 209 1763)
(edge 1222 210 262)
(edge 1223 210 734)
(edge 1224 210 1717)
(edge 1225 210 2682)
(edge 1226 210 3377)
(edge 1227 211 358)
(edge 1228 211 405)
(edge 1229 211 502)
(edge 1230 211 528)
(edge 1231 211 689)
(edge 1232 211 1066)
(edge 1233 211 3303)
(edge 1234 212 372)
(edge 1235 212 2116)
(edge 1236 212 2980)
(edge 1237 212 4000)
(edge 1238 213 617)
(edge 1239 213 1090)
(edge 1240 213 3339)
(edge 1241 214 286)
(edge 1242 214 352)
(edge 1243 214 593)
(edge 1244 214 1169)
(edge 1245 214 1222)
(edge 1246 214 1906)
(edge 1247 214 2898)
(edge 1248 214 3445)
(edge 1249 214 3793)
(edge 1250 215 294)
(edge 1251 215 1028)
(edge 1252 215 2269)
(edge 1253 215 3970)
(edge 1254 216 469)
(edge 1255 216 2118)
(edge 1256 217 239)
(edge 1257 217 316)
(edge 1258 217 341)
(edge 1259 217 1058)
(edge 1260 217 1340)
(edge 1261 217 1369)
(edge 1262 218 273)
(edge 1263 218 320)
(edge 1264 218 674)
(edge 1265 218 1407)
(edge 1266 218 2300)
(edge 1267 218 2725)
(edge 1268 218 3222)
(edge 1269 218 3708)
(edge 1270 219 1816)
(edge 1271 219 2734)
(edge 1272 219 2880)
(edge 1273 220 321)
(edge 1274 220 364)
(edge 1275 220 514)
(edge 1276 220 705)
(edge 1277 220 1281)
(edge 1278 220 2417)
(edge 1279 220 2846)
(edge 1280 220 3826)
(edge 1281 221 279)
(edge 1282 221 729)
(edge 1283 221 804)
(edge 1284 221 1264)
(edge 1285 221 1645)
(edge 1286 222 280)
(edge 1287 222 657)
(edge 1288 222 1273)
(edge 1289 222 1325)
(edge 1290 222 2740)
(edge 1291 223 695)
(edge 1292 223 1078)
(edge 1293 224 311)
(edge 1294 224 524)
(edge 1295 224 628)
(edge 1296 224 798)
(edge 1297 224 1030)
(edge 1298 224 1774)
(edge 1299 224 2496)
(edge 1300 224 2502)
(edge 1301 224 2524)
(edge 1302 225 365)
(edge 1303 225 2740)
(edge 1304 225 3034)
(edge 1305 225 3376)
(edge 1306 225 3558)
(edge 1307 225 3559)
(edge 1308 226 441)
(edge 1309 226 551)
(edge 1310 226 1154)
(edge 1311 226 1429)
(edge 1312 226 1478)
(edge 1313 226 2578)
(edge 1314 227 601)
(edge 1315 227 1885)
(edge 1316 227 2754)
(edge 1317 227 2860)
(edge 1318 227 3902)
(edge 1319 228 1138)
(edge 1320 229 533)
(edge 1321 229 956)
(edge 1322 229 1151)
(edge 1323 229 1324)
(edge 1324 229 1890)
(edge 1325 230 1925)
(edge 1326 231 413)
(edge 1327 231 1243)
(edge 1328 231 3022)
(edge 1329 231 3378)
(edge 1330 231 3803)
(edge 1331 232 424)
(edge 1332 232 3513)
(edge 1333 233 489)
(edge 1334 233 611)
(edge 1335 233 1162)
(edge 1336 233 1446)
(edge 1337 233 1576)
(edge 1338 233 2720)
(edge 1339 234 760)
(edge 1340 234 787)
(edge 1341 234 855)
(edge 1342 234 877)
(edge 1343 234 2474)
(edge 1344 235 255)
(edge 1345 235 508)
(edge 1346 235 1068)
(edge 1347 235 2779)
(edge 1348 236 26)
(edge 1349 236 269)
(edge 1350 236 286)
(edge 1351 236 351)
(edge 1352 236 1240)
(edge 1353 236 1506)
(edge 1354 237 362)
(edge 1355 237 753)
(edge 1356 237 877)
(edge 1357 238 34)
(edge 1358 238 65)
(edge 1359 238 1210)
(edge 1360 238 1223)
(edge 1361 238 2485)
(edge 1362 238 2555)
(edge 1363 238 3008)
(edge 1364 239 332)
(edge 1365 239 1379)
(edge 1366 239 1637)
(edge 1367 239 2266)
(edge 1368 239 3873)
(edge 1369 240 596)
(edge 1370 240 1039)
(edge 1371 240 3921)
(edge 1372 242 509)
(edge 1373 242 568)
(edge 1374 243 3073)
(edge 1375 243 3831)
(edge 1376 244 2931)
(edge 1377 245 1083)
(edge 1378 245 1317)
(edge 1379 245 3611)
(edge 1380 246 806)
(edge 1381 246 1007)
(edge 1382 246 2241)
(edge 1383 246 3236)
(edge 1384 247 1087)
(edge 1385 247 1150)
(edge 1386 248 435)
(edge 1387 248 439)
(edge 1388 248 955)
(edge 1389 248 1331)
(edge 1390 248 2780)
(edge 1391 249 861)
(edge 1392 249 2267)
(edge 1393 249 2292)
(edge 1394 249 2811)
(edge 1395 250 265)
(edge 1396 250 712)
(edge 1397 250 1335)
(edge 1398 250 1888)
(edge 1399 250 2145)
(edge 1400 250 2263)
(edge 1401 250 2357)
(edge 1402 250 2679)
(edge 1403 250 2974)
(edge 1404 251 253)
(edge 1405 251 289)
(edge 1406 251 675)
(edge 1407 251 677)
(edge 1408 251 1441)
(edge 1409 251 1736)
(edge 1410 252 309)
(edge 1411 252 386)
(edge 1412 252 429)
(edge 1413 252 447)
(edge 1414 252 1531)
(edge 1415 252 1723)
(edge 1416 252 2977)
(edge 1417 252 3629)
(edge 1418 253 572)
(edge 1419 253 1036)
(edge 1420 253 1736)
(edge 1421 253 2143)
(edge 1422 253 2511)
(edge 1423 253 3071)
(edge 1424 254 1042)
(edge 1425 254 2487)
(edge 1426 255 288)
(edge 1427 255 315)
(edge 1428 255 595)
(edge 1429 255 793)
(edge 1430 255 933)
(edge 1431 255 1106)
(edge 1432 255 1320)
(edge 1433 255 2750)
(edge 1434 255 3318)
(edge 1435 256 862)
(edge 1436 256 2957)
(edge 1437 256 3680)
(edge 1438 256 3748)
(edge 1439 257 615)
(edge 1440 257 1337)
(edge 1441 257 1931)
(edge 1442 257 2296)
(edge 1443 257 3176)
(edge 1444 257 3323)
(edge 1445 258 272)
(edge 1446 258 1202)
(edge 1447 258 1330)
(edge 1448 258 1410)
(edge 1449 258 2688)
(edge 1450 260 539)
(edge 1451 260 829)
(edge 1452 260 2955)
(edge 1453 260 3475)
(edge 1454 260 3866)
(edge 1455 261 576)
(edge 1456 261 641)
(edge 1457 261 945)
(edge 1458 261 2114)
(edge 1459 262 722)
(edge 1460 262 852)
(edge 1461 262 859)
(edge 1462 262 883)
(edge 1463 262 1143)
(edge 1464 262 1725)
(edge 1465 262 2150)
(edge 1466 262 3868)
(edge 1467 263 949)
(edge 1468 263 1090)
(edge 1469 263 1101)
(edge 1470 263 1816)
(edge 1471 264 383)
(edge 1472 264 1198)
(edge 1473 264 2123)
(edge 1474 265 305)
(edge 1475 265 655)
(edge 1476 265 1607)
(edge 1477 265 1874)
(edge 1478 265 2273)
(edge 1479 265 3278)
(edge 1480 265 3553)
(edge 1481 266 324)
(edge 1482 266 1370)
(edge 1483 266 2371)
(edge 1484 267 721)
(edge 1485 267 1159)
(edge 1486 267 3151)
(edge 1487 267 3420)
(edge 1488 268 277)
(edge 1489 269 45)
(edge 1490 269 801)
(edge 1491 270 283)
(edge 1492 270 3814)
(edge 1493 271 415)
(edge 1494 271 779)
(edge 1495 271 1749)
(edge 1496 271 3132)
(edge 1497 271 3526)
(edge 1498 272 403)
(edge 1499 272 2102)
(edge 1500 273 2197)
(edge 1501 273 3374)
(edge 1502 274 356)
(edge 1503 274 798)
(edge 1504 274 814)
(edge 1505 274 1608)
(edge 1506 274 2646)
(edge 1507 274 3375)
(edge 1508 274 3436)
(edge 1509 275 621)
(edge 1510 275 659)
(edge 1511 275 1749)
(edge 1512 275 3788)
(edge 1513 276 558)
(edge 1514 276 764)
(edge 1515 276 1298)
(edge 1516 276 1643)
(edge 1517 276 2837)
(edge 1518 277 502)
(edge 1519 277 1297)
(edge 1520 278 355)
(edge 1521 278 2921)
(edge 1522 278 3039)
(edge 1523 279 448)
(edge 1524 279 1996)
(edge 1525 279 2569)
(edge 1526 279 3316)
(edge 1527 280 438)
(edge 1528 280 2041)
(edge 1529 280 2508)
(edge 1530 280 2935)
(edge 1531 280 3808)
(edge 1532 281 667)
(edge 1533 281 913)
(edge 1534 281 3489)
(edge 1535 282 41)
(edge 1536 282 302)
(edge 1537 282 756)
(edge 1538 283 379)
(edge 1539 283 420)
(edge 1540 283 571)
(edge 1541 283 744)
(edge 1542 283 3131)
(edge 1543 284 903)
(edge 1544 284 1153)
(edge 1545 284 1316)
(edge 1546 284 3831)
(edge 1547 285 449)
(edge 1548 285 463)
(edge 1549 286 713)
(edge 1550 286 1011)
(edge 1551 286 1184)
(edge 1552 286 1438)
(edge 1553 286 1524)
(edge 1554 286 2189)
(edge 1555 286 3143)
(edge 1556 286 3220)
(edge 1557 287 314)
(edge 1558 287 347)
(edge 1559 287 1945)
(edge 1560 288 345)
(edge 1561 289 454)
(edge 1562 289 2165)
(edge 1563 289 2332)
(edge 1564 290 682)
(edge 1565 290 1125)
(edge 1566 290 2571)
(edge 1567 290 2762)
(edge 1568 290 3165)
(edge 1569 291 390)
(edge 1570 291 482)
(edge 1571 291 535)
(edge 1572 291 905)
(edge 1573 291 948)
(edge 1574 291 1029)
(edge 1575 291 1079)
(edge 1576 291 2447)
(edge 1577 292 89)
(edge 1578 292 492)
(edge 1579 292 1213)
(edge 1580 292 1229)
(edge 1581 292 2090)
(edge 1582 292 2801)
(edge 1583 293 354)
(edge 1584 293 362)
(edge 1585 293 586)
(edge 1586 293 1216)
(edge 1587 293 2410)
(edge 1588 294 418)
(edge 1589 294 1202)
(edge 1590 294 1536)
(edge 1591 294 2525)
(edge 1592 294 2570)
(edge 1593 294 2755)
(edge 1594 294 3121)
(edge 1595 294 3328)
(edge 1596 295 498)
(edge 1597 295 1227)
(edge 1598 295 1986)
(edge 1599 295 2403)
(edge 1600 295 2698)
(edge 1601 296 313)
(edge 1602 296 922)
(edge 1603 296 2366)
(edge 1604 296 3223)
(edge 1605 297 1432)
(edge 1606 298 399)
(edge 1607 298 816)
(edge 1608 298 1287)
(edge 1609 298 1737)
(edge 1610 298 1833)
(edge 1611 298 1948)
(edge 1612 299 408)
(edge 1613 299 517)
(edge 1614 299 834)
(edge 1615 299 937)
(edge 1616 299 1341)
(edge 1617 299 1778)
(edge 1618 299 3137)
(edge 1619 299 3499)
(edge 1620 299 3736)
(edge 1621 300 1802)
(edge 1622 300 2978)
(edge 1623 300 3055)
(edge 1624 301 64)
(edge 1625 301 557)
(edge 1626 301 725)
(edge 1627 301 858)
(edge 1628 301 1658)
(edge 1629 301 3089)
(edge 1630 302 1376)
(edge 1631 302 1795)
(edge 1632 302 2285)
(edge 1633 302 2333)
(edge 1634 303 1598)
(edge 1635 303 2343)
(edge 1636 303 2639)
(edge 1637 303 2755)
(edge 1638 303 2770)
(edge 1639 304 619)
(edge 1640 304 671)
(edge 1641 304 1342)
(edge 1642 304 2670)
(edge 1643 305 659)
(edge 1644 305 711)
(edge 1645 305 792)
(edge 1646 305 825)
(edge 1647 305 1239)
(edge 1648 305 1314)
(edge 1649 305 1636)
(edge 1650 305 1688)
(edge 1651 305 1975)
(edge 1652 305 2656)
(edge 1653 306 638)
(edge 1654 306 2670)
(edge 1655 306 3222)
(edge 1656 307 150)
(edge 1657 307 587)
(edge 1658 307 743)
(edge 1659 307 1787)
(edge 1660 307 2144)
(edge 1661 307 2829)
(edge 1662 307 3626)
(edge 1663 307 3676)
(edge 1664 308 395)
(edge 1665 308 810)
(edge 1666 308 1326)
(edge 1667 308 2278)
(edge 1668 308 2519)
(edge 1669 308 2994)
(edge 1670 309 340)
(edge 1671 309 348)
(edge 1672 309 466)
(edge 1673 309 481)
(edge 1674 309 547)
(edge 1675 309 794)
(edge 1676 309 2348)
(edge 1677 309 2873)
(edge 1678 309 3246)
(edge 1679 310 612)
(edge 1680 310 791)
(edge 1681 310 1302)
(edge 1682 310 1363)
(edge 1683 310 3253)
(edge 1684 310 3263)
(edge 1685 311 38)
(edge 1686 311 317)
(edge 1687 311 529)
(edge 1688 311 995)
(edge 1689 311 2016)
(edge 1690 311 2172)
(edge 1691 311 2231)
(edge 1692 311 2971)
(edge 1693 311 3653)
(edge 1694 312 464)
(edge 1695 312 1011)
(edge 1696 312 1026)
(edge 1697 312 1107)
(edge 1698 312 2402)
(edge 1699 313 1276)
(edge 1700 313 1368)
(edge 1701 313 3139)
(edge 1702 314 702)
(edge 1703 314 851)
(edge 1704 314 896)
(edge 1705 314 1478)
(edge 1706 315 540)
(edge 1707 315 845)
(edge 1708 315 892)
(edge 1709 315 2413)
(edge 1710 316 625)
(edge 1711 316 823)
(edge 1712 317 635)
(edge 1713 317 1638)
(edge 1714 317 1807)
(edge 1715 318 829)
(edge 1716 318 1889)
(edge 1717 318 3268)
(edge 1718 319 206)
(edge 1719 319 412)
(edge 1720 319 1038)
(edge 1721 319 1875)
(edge 1722 319 2063)
(edge 1723 319 3780)
(edge 1724 320 456)
(edge 1725 320 668)
(edge 1726 320 1002)
(edge 1727 320 1233)
(edge 1728 320 1909)
(edge 1729 320 2020)
(edge 1730 321 854)
(edge 1731 321 1380)
(edge 1732 321 1734)
(edge 1733 321 3595)
(edge 1734 322 530)
(edge 1735 322 1766)
(edge 1736 322 3816)
(edge 1737 323 684)
(edge 1738 323 2845)
(edge 1739 323 3159)
(edge 1740 323 3248)
(edge 1741 324 792)
(edge 1742 324 1923)
(edge 1743 325 384)
(edge 1744 325 398)
(edge 1745 325 613)
(edge 1746 325 1858)
(edge 1747 325 2364)
(edge 1748 325 2592)
(edge 1749 325 2827)
(edge 1750 325 2940)
(edge 1751 326 105)
(edge 1752 326 599)
(edge 1753 326 643)
(edge 1754 326 2245)
(edge 1755 326 3878)
(edge 1756 327 807)
(edge 1757 327 1903)
(edge 1758 327 2734)
(edge 1759 328 686)
(edge 1760 328 3688)
(edge 1761 329 452)
(edge 1762 329 661)
(edge 1763 329 717)
(edge 1764 329 1391)
(edge 1765 329 1538)
(edge 1766 329 3525)
(edge 1767 330 322)
(edge 1768 330 1022)
(edge 1769 330 2359)
(edge 1770 330 2749)
(edge 1771 330 2847)
(edge 1772 330 3288)
(edge 1773 330 3920)
(edge 1774 331 1156)
(edge 1775 331 2078)
(edge 1776 332 458)
(edge 1777 332 515)
(edge 1778 332 785)
(edge 1779 332 2435)
(edge 1780 332 3505)
(edge 1781 333 485)
(edge 1782 333 925)
(edge 1783 333 934)
(edge 1784 333 972)
(edge 1785 333 1146)
(edge 1786 333 1219)
(edge 1787 333 1930)
(edge 1788 333 2409)
(edge 1789 333 2781)
(edge 1790 333 3669)
(edge 1791 333 3687)
(edge 1792 333 3791)
(edge 1793 334 542)
(edge 1794 334 1929)
(edge 1795 334 2053)
(edge 1796 335 225)
(edge 1797 335 1584)
(edge 1798 335 2011)
(edge 1799 335 2774)
(edge 1800 335 3136)
(edge 1801 335 3255)
(edge 1802 336 73)
(edge 1803 336 404)
(edge 1804 336 405)
(edge 1805 336 1285)
(edge 1806 336 2899)
(edge 1807 336 3656)
(edge 1808 337 839)
(edge 1809 337 840)
(edge 1810 337 1079)
(edge 1811 337 1226)
(edge 1812 337 1565)
(edge 1813 337 1871)
(edge 1814 338 1852)
(edge 1815 339 380)
(edge 1816 339 455)
(edge 1817 339 1083)
(edge 1818 339 1961)
(edge 1819 339 2963)
(edge 1820 340 375)
(edge 1821 340 443)
(edge 1822 340 1494)
(edge 1823 341 306)
(edge 1824 341 940)
(edge 1825 341 2542)
(edge 1826 342 542)
(edge 1827 343 402)
(edge 1828 343 746)
(edge 1829 343 1798)
(edge 1830 343 1856)
(edge 1831 343 1990)
(edge 1832 343 2715)
(edge 1833 343 3328)
(edge 1834 344 749)
(edge 1835 344 768)
(edge 1836 344 1354)
(edge 1837 344 1786)
(edge 1838 345 2175)
(edge 1839 345 2569)
(edge 1840 345 3134)
(edge 1841 346 363)
(edge 1842 346 590)
(edge 1843 346 1178)
(edge 1844 346 1713)
(edge 1845 346 2093)
(edge 1846 346 2906)
(edge 1847 347 373)
(edge 1848 347 608)
(edge 1849 347 1580)
(edge 1850 347 2930)
(edge 1851 348 389)
(edge 1852 348 704)
(edge 1853 348 723)
(edge 1854 348 1013)
(edge 1855 348 1206)
(edge 1856 348 1498)
(edge 1857 348 1572)
(edge 1858 348 2368)
(edge 1859 348 2717)
(edge 1860 349 385)
(edge 1861 349 477)
(edge 1862 349 1021)
(edge 1863 349 1154)
(edge 1864 349 1870)
(edge 1865 349 1979)
(edge 1866 349 2922)
(edge 1867 350 503)
(edge 1868 350 3519)
(edge 1869 351 685)
(edge 1870 351 688)
(edge 1871 351 1019)
(edge 1872 351 1199)
(edge 1873 351 2116)
(edge 1874 351 3003)
(edge 1875 352 1117)
(edge 1876 352 3307)
(edge 1877 353 446)
(edge 1878 353 2070)
(edge 1879 353 2323)
(edge 1880 353 2471)
(edge 1881 354 1337)
(edge 1882 354 2025)
(edge 1883 354 2573)
(edge 1884 355 1036)
(edge 1885 355 1244)
(edge 1886 355 2252)
(edge 1887 355 3275)
(edge 1888 356 191)
(edge 1889 356 536)
(edge 1890 356 2881)
(edge 1891 357 979)
(edge 1892 357 1332)
(edge 1893 357 1648)
(edge 1894 357 1742)
(edge 1895 357 1866)
(edge 1896 357 1952)
(edge 1897 357 1960)
(edge 1898 357 3103)
(edge 1899 357 3872)
(edge 1900 358 401)
(edge 1901 358 603)
(edge 1902 358 848)
(edge 1903 358 1619)
(edge 1904 359 270)
(edge 1905 359 1568)
(edge 1906 360 409)
(edge 1907 360 907)
(edge 1908 360 1334)
(edge 1909 360 2625)
(edge 1910 360 3498)
(edge 1911 361 1383)
(edge 1912 361 2540)
(edge 1913 362 617)
(edge 1914 362 808)
(edge 1915 362 1892)
(edge 1916 362 1970)
(edge 1917 362 2789)
(edge 1918 363 374)
(edge 1919 363 417)
(edge 1920 363 497)
(edge 1921 363 1510)
(edge 1922 363 2415)
(edge 1923 364 1597)
(edge 1924 364 1896)
(edge 1925 364 1993)
(edge 1926 364 2519)
(edge 1927 364 3140)
(edge 1928 365 1231)
(edge 1929 365 1702)
(edge 1930 366 1049)
(edge 1931 366 1217)
(edge 1932 366 2223)
(edge 1933 366 3421)
(edge 1934 367 444)
(edge 1935 367 589)
(edge 1936 367 868)
(edge 1937 367 1104)
(edge 1938 367 1716)
(edge 1939 368 490)
(edge 1940 369 1057)
(edge 1941 369 1289)
(edge 1942 369 1325)
(edge 1943 369 1491)
(edge 1944 369 2196)
(edge 1945 369 3260)
(edge 1946 369 3309)
(edge 1947 370 759)
(edge 1948 370 773)
(edge 1949 370 3051)
(edge 1950 370 3525)
(edge 1951 370 3559)
(edge 1952 371 1056)
(edge 1953 371 1835)
(edge 1954 371 2087)
(edge 1955 371 3117)
(edge 1956 371 3872)
(edge 1957 372 302)
(edge 1958 372 572)
(edge 1959 372 653)
(edge 1960 372 780)
(edge 1961 372 1625)
(edge 1962 372 2692)
(edge 1963 373 771)
(edge 1964 373 3618)
(edge 1965 374 288)
(edge 1966 374 1944)
(edge 1967 374 2285)
(edge 1968 374 3955)
(edge 1969 375 1299)
(edge 1970 375 2816)
(edge 1971 375 3295)
(edge 1972 376 1472)
(edge 1973 376 2602)
(edge 1974 376 3462)
(edge 1975 377 1082)
(edge 1976 377 2743)
(edge 1977 377 2911)
(edge 1978 378 113)
(edge 1979 378 645)
(edge 1980 378 2065)
(edge 1981 378 2344)
(edge 1982 379 308)
(edge 1983 379 474)
(edge 1984 380 672)
(edge 1985 380 856)
(edge 1986 380 1417)
(edge 1987 381 693)
(edge 1988 381 744)
(edge 1989 381 826)
(edge 1990 381 903)
(edge 1991 381 1250)
(edge 1992 381 1842)
(edge 1993 382 994)
(edge 1994 382 1166)
(edge 1995 382 1305)
(edge 1996 382 3197)
(edge 1997 382 3689)
(edge 1998 383 392)
(edge 1999 383 606)
(edge 2000 383 660)
(edge 2001 383 2700)
(edge 2002 383 2938)
(edge 2003 383 3035)
(edge 2004 384 450)
(edge 2005 384 735)
(edge 2006 384 1402)
(edge 2007 384 2554)
(edge 2008 385 617)
(edge 2009 385 1220)
(edge 2010 385 1457)
(edge 2011 385 1484)
(edge 2012 386 797)
(edge 2013 386 883)
(edge 2014 386 918)
(edge 2015 386 1683)
(edge 2016 386 2539)
(edge 2017 386 2935)
(edge 2018 386 3811)
(edge 2019 387 2097)
(edge 2020 387 2751)
(edge 2021 387 3202)
(edge 2022 387 3440)
(edge 2023 387 3538)
(edge 2024 387 3838)
(edge 2025 388 453)
(edge 2026 388 1175)
(edge 2027 388 1486)
(edge 2028 388 3998)
(edge 2029 389 327)
(edge 2030 389 562)
(edge 2031 389 987)
(edge 2032 389 1580)
(edge 2033 389 3038)
(edge 2034 389 3714)
(edge 2035 390 546)
(edge 2036 390 2504)
(edge 2037 390 2520)
(edge 2038 391 440)
(edge 2039 391 989)
(edge 2040 391 1041)
(edge 2041 391 3178)
(edge 2042 391 3906)
(edge 2043 392 1403)
(edge 2044 392 1458)
(edge 2045 392 1618)
(edge 2046 392 1626)
(edge 2047 392 1634)
(edge 2048 392 2507)
(edge 2049 392 3025)
(edge 2050 393 649)
(edge 2051 393 910)
(edge 2052 393 1037)
(edge 2053 393 1136)
(edge 2054 394 538)
(edge 2055 394 763)
(edge 2056 394 994)
(edge 2057 395 582)
(edge 2058 395 833)
(edge 2059 395 3582)
(edge 2060 396 569)
(edge 2061 396 1001)
(edge 2062 396 1102)
(edge 2063 397 656)
(edge 2064 397 1105)
(edge 2065 397 1154)
(edge 2066 397 2464)
(edge 2067 397 2676)
(edge 2068 398 847)
(edge 2069 398 1004)
(edge 2070 398 1091)
(edge 2071 398 1464)
(edge 2072 398 2928)
(edge 2073 398 3519)
(edge 2074 399 679)
(edge 2075 399 1249)
(edge 2076 399 2262)
(edge 2077 399 2674)
(edge 2078 400 865)
(edge 2079 400 2272)
(edge 2080 400 3576)
(edge 2081 401 961)
(edge 2082 401 1256)
(edge 2083 401 1577)
(edge 2084 401 1942)
(edge 2085 401 3416)
(edge 2086 401 3584)
(edge 2087 403 2092)
(edge 2088 403 3064)
(edge 2089 403 3143)
(edge 2090 403 3637)
(edge 2091 404 2559)
(edge 2092 404 3466)
(edge 2093 405 652)
(edge 2094 405 700)
(edge 2095 405 1520)
(edge 2096 405 1862)
(edge 2097 405 3939)
(edge 2098 406 498)
(edge 2099 406 670)
(edge 2100 406 2396)
(edge 2101 406 3114)
(edge 2102 406 3626)
(edge 2103 406 3825)
(edge 2104 407 671)
(edge 2105 407 894)
(edge 2106 407 2099)
(edge 2107 407 3690)
(edge 2108 408 171)
(edge 2109 408 563)
(edge 2110 408 646)
(edge 2111 408 813)
(edge 2112 408 3473)
(edge 2113 409 549)
(edge 2114 409 952)
(edge 2115 409 1787)
(edge 2116 409 2355)
(edge 2117 409 3934)
(edge 2118 410 809)
(edge 2119 410 930)
(edge 2120 410 2125)
(edge 2121 410 2188)
(edge 2122 411 471)
(edge 2123 411 513)
(edge 2124 411 873)
(edge 2125 411 1764)
(edge 2126 411 3526)
(edge 2127 411 3601)
(edge 2128 412 569)
(edge 2129 412 932)
(edge 2130 412 960)
(edge 2131 412 2175)
(edge 2132 412 2388)
(edge 2133 412 2807)
(edge 2134 412 3228)
(edge 2135 412 3756)
(edge 2136 413 1219)
(edge 2137 413 2302)
(edge 2138 413 2637)
(edge 2139 414 23)
(edge 2140 414 1270)
(edge 2141 414 1477)
(edge 2142 414 2038)
(edge 2143 414 3634)
(edge 2144 415 1080)
(edge 2145 415 1898)
(edge 2146 415 1933)
(edge 2147 416 724)
(edge 2148 417 1012)
(edge 2149 417 1328)
(edge 2150 417 1558)
(edge 2151 418 2019)
(edge 2152 419 184)
(edge 2153 419 1027)
(edge 2154 419 1693)
(edge 2155 419 1877)
(edge 2156 419 2159)
(edge 2157 419 2237)
(edge 2158 419 2431)
(edge 2159 420 366)
(edge 2160 420 639)
(edge 2161 420 2201)
(edge 2162 420 2509)
(edge 2163 421 319)
(edge 2164 421 585)
(edge 2165 421 753)
(edge 2166 421 757)
(edge 2167 421 1012)
(edge 2168 421 1155)
(edge 2169 421 2947)
(edge 2170 422 637)
(edge 2171 422 1285)
(edge 2172 422 3456)
(edge 2173 423 573)
(edge 2174 423 1149)
(edge 2175 423 1292)
(edge 2176 423 1353)
(edge 2177 423 3899)
(edge 2178 424 630)
(edge 2179 424 1500)
(edge 2180 424 2233)
(edge 2181 424 2752)
(edge 2182 424 3753)
(edge 2183 425 531)
(edge 2184 425 776)
(edge 2185 425 1812)
(edge 2186 425 3231)
(edge 2187 426 2792)
(edge 2188 426 3360)
(edge 2189 426 3370)
(edge 2190 426 3982)
(edge 2191 427 536)
(edge 2192 427 746)
(edge 2193 427 867)
(edge 2194 427 1680)
(edge 2195 427 2898)
(edge 2196 427 2905)
(edge 2197 427 3182)
(edge 2198 427 3394)
(edge 2199 427 3772)
(edge 2200 427 3777)
(edge 2201 428 230)
(edge 2202 429 798)
(edge 2203 429 1019)
(edge 2204 430 390)
(edge 2205 430 1322)
(edge 2206 431 983)
(edge 2207 431 1077)
(edge 2208 431 1396)
(edge 2209 431 2037)
(edge 2210 432 1543)
(edge 2211 432 3758)
(edge 2212 433 473)
(edge 2213 433 718)
(edge 2214 433 786)
(edge 2215 433 1245)
(edge 2216 433 2107)
(edge 2217 433 3016)
(edge 2218 434 853)
(edge 2219 434 1030)
(edge 2220 434 1211)
(edge 2221 434 1608)
(edge 2222 434 2213)
(edge 2223 434 2387)
(edge 2224 434 2815)
(edge 2225 435 898)
(edge 2226 435 1163)
(edge 2227 435 2713)
(edge 2228 435 3371)
(edge 2229 436 830)
(edge 2230 436 1195)
(edge 2231 436 1325)
(edge 2232 436 1495)
(edge 2233 436 1546)
(edge 2234 436 1646)
(edge 2235 436 2848)
(edge 2236 436 3001)
(edge 2237 436 3924)
(edge 2238 437 466)
(edge 2239 437 560)
(edge 2240 437 1454)
(edge 2241 437 1785)
(edge 2242 437 3322)
(edge 2243 438 488)
(edge 2244 438 515)
(edge 2245 438 1013)
(edge 2246 438 1649)
(edge 2247 438 3395)
(edge 2248 439 442)
(edge 2249 439 496)
(edge 2250 439 581)
(edge 2251 439 1678)
(edge 2252 439 1804)
(edge 2253 439 2216)
(edge 2254 439 2824)
(edge 2255 439 3386)
(edge 2256 439 3990)
(edge 2257 440 863)
(edge 2258 440 1113)
(edge 2259 440 2568)
(edge 2260 440 3049)
(edge 2261 441 1536)
(edge 2262 442 882)
(edge 2263 442 1201)
(edge 2264 442 2345)
(edge 2265 442 2987)
(edge 2266 442 3380)
(edge 2267 443 472)
(edge 2268 443 506)
(edge 2269 443 575)
(edge 2270 443 941)
(edge 2271 443 3756)
(edge 2272 444 2459)
(edge 2273 444 2783)
(edge 2274 445 1616)
(edge 2275 445 3180)
(edge 2276 446 494)
(edge 2277 446 2550)
(edge 2278 446 3922)
(edge 2279 447 640)
(edge 2280 447 663)
(edge 2281 447 1400)
(edge 2282 447 1582)
(edge 2283 447 2007)
(edge 2284 447 2042)
(edge 2285 447 3095)
(edge 2286 448 483)
(edge 2287 448 644)
(edge 2288 448 778)
(edge 2289 448 1142)
(edge 2290 448 1748)
(edge 2291 448 1955)
(edge 2292 448 2192)
(edge 2293 448 2741)
(edge 2294 448 3520)
(edge 2295 448 3723)
(edge 2296 449 1231)
(edge 2297 449 1990)
(edge 2298 450 2033)
(edge 2299 450 2307)
(edge 2300 450 2490)
(edge 2301 451 75)
(edge 2302 451 2385)
(edge 2303 451 2495)
(edge 2304 452 1058)
(edge 2305 452 3285)
(edge 2306 452 3458)
(edge 2307 453 932)
(edge 2308 453 2000)
(edge 2309 453 2341)
(edge 2310 453 3195)
(edge 2311 454 426)
(edge 2312 454 559)
(edge 2313 454 1860)
(edge 2314 454 3348)
(edge 2315 454 3623)
(edge 2316 455 565)
(edge 2317 455 2037)
(edge 2318 455 3554)
(edge 2319 456 821)
(edge 2320 457 35)
(edge 2321 457 159)
(edge 2322 457 805)
(edge 2323 457 1837)
(edge 2324 458 11)
(edge 2325 458 783)
(edge 2326 458 889)
(edge 2327 459 682)
(edge 2328 459 790)
(edge 2329 459 872)
(edge 2330 460 731)
(edge 2331 460 2615)
(edge 2332 461 3165)
(edge 2333 461 3572)
(edge 2334 462 1576)
(edge 2335 462 2652)
(edge 2336 462 3164)
(edge 2337 463 467)
(edge 2338 463 1810)
(edge 2339 463 2338)
(edge 2340 463 2593)
(edge 2341 463 3818)
(edge 2342 464 135)
(edge 2343 464 652)
(edge 2344 464 698)
(edge 2345 464 928)
(edge 2346 464 980)
(edge 2347 464 1081)
(edge 2348 464 1434)
(edge 2349 464 1463)
(edge 2350 464 2486)
(edge 2351 464 3396)
(edge 2352 464 3907)
(edge 2353 465 254)
(edge 2354 465 577)
(edge 2355 465 1414)
(edge 2356 466 775)
(edge 2357 466 1683)
(edge 2358 466 2787)
(edge 2359 466 3611)
(edge 2360 467 263)
(edge 2361 467 748)
(edge 2362 467 919)
(edge 2363 467 1050)
(edge 2364 467 1374)
(edge 2365 467 2835)
(edge 2366 468 399)
(edge 2367 468 683)
(edge 2368 468 781)
(edge 2369 468 1064)
(edge 2370 468 2079)
(edge 2371 469 236)
(edge 2372 469 946)
(edge 2373 469 3037)
(edge 2374 470 754)
(edge 2375 470 901)
(edge 2376 470 1232)
(edge 2377 470 1523)
(edge 2378 470 2216)
(edge 2379 470 2516)
(edge 2380 471 367)
(edge 2381 471 709)
(edge 2382 471 943)
(edge 2383 471 981)
(edge 2384 471 3510)
(edge 2385 472 462)
(edge 2386 472 2981)
(edge 2387 473 1825)
(edge 2388 473 3146)
(edge 2389 473 3709)
(edge 2390 474 519)
(edge 2391 474 995)
(edge 2392 474 2812)
(edge 2393 474 3893)
(edge 2394 475 1701)
(edge 2395 475 1904)
(edge 2396 475 2359)
(edge 2397 475 2373)
(edge 2398 475 3042)
(edge 2399 475 3392)
(edge 2400 475 3605)
(edge 2401 476 230)
(edge 2402 476 564)
(edge 2403 476 621)
(edge 2404 476 2703)
(edge 2405 477 1147)
(edge 2406 477 1562)
(edge 2407 477 1980)
(edge 2408 477 2091)
(edge 2409 478 71)
(edge 2410 478 1602)
(edge 2411 478 2341)
(edge 2412 479 307)
(edge 2413 479 1635)
(edge 2414 479 1770)
(edge 2415 479 2778)
(edge 2416 479 2939)
(edge 2417 479 3421)
(edge 2418 480 1025)
(edge 2419 480 1480)
(edge 2420 480 2570)
(edge 2421 480 3625)
(edge 2422 481 1333)
(edge 2423 481 2166)
(edge 2424 481 2200)
(edge 2425 481 2766)
(edge 2426 481 2829)
(edge 2427 481 3717)
(edge 2428 482 529)
(edge 2429 482 2408)
(edge 2430 482 2910)
(edge 2431 482 3107)
(edge 2432 482 3351)
(edge 2433 483 604)
(edge 2434 483 2108)
(edge 2435 483 2249)
(edge 2436 483 3234)
(edge 2437 483 3731)
(edge 2438 484 257)
(edge 2439 484 1830)
(edge 2440 484 1973)
(edge 2441 484 2224)
(edge 2442 484 2399)
(edge 2443 484 2562)
(edge 2444 484 2655)
(edge 2445 484 3131)
(edge 2446 485 308)
(edge 2447 485 2642)
(edge 2448 485 2915)
(edge 2449 486 582)
(edge 2450 486 589)
(edge 2451 486 973)
(edge 2452 486 1858)
(edge 2453 486 2340)
(edge 2454 486 2509)
(edge 2455 486 3153)
(edge 2456 487 629)
(edge 2457 487 1240)
(edge 2458 487 1878)
(edge 2459 487 2663)
(edge 2460 487 2926)
(edge 2461 488 3261)
(edge 2462 488 3937)
(edge 2463 489 631)
(edge 2464 489 920)
(edge 2465 489 2046)
(edge 2466 489 2786)
(edge 2467 489 3059)
(edge 2468 489 3609)
(edge 2469 490 1017)
(edge 2470 490 1124)
(edge 2471 490 3320)
(edge 2472 491 27)
(edge 2473 491 3500)
(edge 2474 491 3949)
(edge 2475 492 607)
(edge 2476 492 1928)
(edge 2477 492 2005)
(edge 2478 492 2178)
(edge 2479 493 1615)
(edge 2480 493 1886)
(edge 2481 493 2844)
(edge 2482 494 1523)
(edge 2483 494 1634)
(edge 2484 494 1995)
(edge 2485 494 2350)
(edge 2486 494 3979)
(edge 2487 495 658)
(edge 2488 495 701)
(edge 2489 495 1324)
(edge 2490 495 1703)
(edge 2491 495 2269)
(edge 2492 495 2677)
(edge 2493 496 552)
(edge 2494 496 627)
(edge 2495 496 648)
(edge 2496 496 1667)
(edge 2497 496 2082)
(edge 2498 497 738)
(edge 2499 497 2184)
(edge 2500 498 1203)
(edge 2501 498 3749)
(edge 2502 498 3812)
(edge 2503 499 294)
(edge 2504 499 713)
(edge 2505 499 3780)
(edge 2506 500 1032)
(edge 2507 500 2588)
(edge 2508 500 2962)
(edge 2509 500 3500)
(edge 2510 500 3979)
(edge 2511 501 547)
(edge 2512 501 1508)
(edge 2513 501 1526)
(edge 2514 501 1898)
(edge 2515 502 678)
(edge 2516 502 929)
(edge 2517 502 1384)
(edge 2518 502 1679)
(edge 2519 502 3738)
(edge 2520 503 1598)
(edge 2521 503 1600)
(edge 2522 503 2193)
(edge 2523 503 2626)
(edge 2524 503 2747)
(edge 2525 503 3429)
(edge 2526 503 3506)
(edge 2527 504 1010)
(edge 2528 504 1015)
(edge 2529 504 2582)
(edge 2530 504 2634)
(edge 2531 504 3064)
(edge 2532 504 3826)
(edge 2533 505 789)
(edge 2534 505 824)
(edge 2535 506 871)
(edge 2536 506 1045)
(edge 2537 506 2591)
(edge 2538 507 100)
(edge 2539 507 1799)
(edge 2540 507 2629)
(edge 2541 507 3960)
(edge 2542 508 636)
(edge 2543 508 927)
(edge 2544 508 1248)
(edge 2545 508 1424)
(edge 2546 508 2513)
(edge 2547 508 3202)
(edge 2548 508 3257)
(edge 2549 509 558)
(edge 2550 509 925)
(edge 2551 509 2029)
(edge 2552 509 2103)
(edge 2553 509 2147)
(edge 2554 509 2309)
(edge 2555 509 2439)
(edge 2556 510 710)
(edge 2557 510 833)
(edge 2558 510 3361)
(edge 2559 511 2183)
(edge 2560 511 2219)
(edge 2561 511 2234)
(edge 2562 511 3391)
(edge 2563 511 3582)
(edge 2564 512 1006)
(edge 2565 512 1935)
(edge 2566 512 2071)
(edge 2567 512 2167)
(edge 2568 512 2733)
(edge 2569 512 3488)
(edge 2570 513 468)
(edge 2571 513 594)
(edge 2572 513 1038)
(edge 2573 513 2478)
(edge 2574 514 1218)
(edge 2575 514 1385)
(edge 2576 514 3356)
(edge 2577 515 1207)
(edge 2578 515 1233)
(edge 2579 516 8)
(edge 2580 516 61)
(edge 2581 516 1422)
(edge 2582 516 2687)
(edge 2583 516 3060)
(edge 2584 516 3134)
(edge 2585 517 1115)
(edge 2586 517 2047)
(edge 2587 518 998)
(edge 2588 518 1409)
(edge 2589 518 1974)
(edge 2590 519 785)
(edge 2591 519 1630)
(edge 2592 519 2689)
(edge 2593 519 2822)
(edge 2594 519 2846)
(edge 2595 520 1051)
(edge 2596 520 1588)
(edge 2597 520 2060)
(edge 2598 520 2120)
(edge 2599 520 2698)
(edge 2600 521 2533)
(edge 2601 522 2)
(edge 2602 522 876)
(edge 2603 522 1601)
(edge 2604 522 3884)
(edge 2605 523 610)
(edge 2606 523 721)
(edge 2607 523 741)
(edge 2608 523 2252)
(edge 2609 523 2423)
(edge 2610 523 3109)
(edge 2611 524 1593)
(edge 2612 524 1670)
(edge 2613 524 3329)
(edge 2614 525 2703)
(edge 2615 526 616)
(edge 2616 526 830)
(edge 2617 526 1573)
(edge 2618 526 2191)
(edge 2619 526 2546)
(edge 2620 526 3795)
(edge 2621 527 768)
(edge 2622 527 1073)
(edge 2623 527 1740)
(edge 2624 527 2245)
(edge 2625 527 2424)
(edge 2626 527 3139)
(edge 2627 528 1017)
(edge 2628 528 1294)
(edge 2629 528 2654)
(edge 2630 528 2770)
(edge 2631 528 2783)
(edge 2632 528 2875)
(edge 2633 528 3126)
(edge 2634 528 3625)
(edge 2635 528 3919)
(edge 2636 529 1123)
(edge 2637 529 2764)
(edge 2638 530 872)
(edge 2639 530 971)
(edge 2640 530 1823)
(edge 2641 531 1045)
(edge 2642 531 1137)
(edge 2643 531 2612)
(edge 2644 532 2081)
(edge 2645 532 2138)
(edge 2646 532 3361)
(edge 2647 533 1347)
(edge 2648 533 3975)
(edge 2649 534 287)
(edge 2650 534 1357)
(edge 2651 534 1904)
(edge 2652 534 2523)
(edge 2653 534 3043)
(edge 2654 535 2719)
(edge 2655 535 3381)
(edge 2656 536 461)
(edge 2657 536 938)
(edge 2658 536 1665)
(edge 2659 536 1955)
(edge 2660 536 2494)
(edge 2661 537 45)
(edge 2662 537 370)
(edge 2663 537 543)
(edge 2664 537 553)
(edge 2665 537 1173)
(edge 2666 537 1989)
(edge 2667 537 2197)
(edge 2668 537 2331)
(edge 2669 537 3092)
(edge 2670 537 3826)
(edge 2671 538 707)
(edge 2672 538 774)
(edge 2673 538 1106)
(edge 2674 538 2388)
(edge 2675 538 2446)
(edge 2676 538 2786)
(edge 2677 538 3842)
(edge 2678 539 2237)
(edge 2679 539 2840)
(edge 2680 539 3318)
(edge 2681 540 462)
(edge 2682 540 646)
(edge 2683 540 662)
(edge 2684 540 991)
(edge 2685 540 1385)
(edge 2686 541 905)
(edge 2687 541 2255)
(edge 2688 541 3354)
(edge 2689 542 3051)
(edge 2690 542 3552)
(edge 2691 543 652)
(edge 2692 543 1671)
(edge 2693 543 1912)
(edge 2694 543 2543)
(edge 2695 544 567)
(edge 2696 544 704)
(edge 2697 544 1805)
(edge 2698 545 598)
(edge 2699 545 1668)
(edge 2700 545 1900)
(edge 2701 545 2351)
(edge 2702 545 2413)
(edge 2703 545 2893)
(edge 2704 546 1746)
(edge 2705 546 1848)
(edge 2706 546 2208)
(edge 2707 546 3196)
(edge 2708 546 3923)
(edge 2709 547 266)
(edge 2710 547 530)
(edge 2711 547 815)
(edge 2712 547 1660)
(edge 2713 547 2900)
(edge 2714 547 3404)
(edge 2715 547 3661)
(edge 2716 548 180)
(edge 2717 548 244)
(edge 2718 548 590)
(edge 2719 548 1185)
(edge 2720 548 1691)
(edge 2721 548 2795)
(edge 2722 548 3050)
(edge 2723 548 3989)
(edge 2724 549 783)
(edge 2725 549 1047)
(edge 2726 549 1832)
(edge 2727 550 456)
(edge 2728 550 2598)
(edge 2729 551 1452)
(edge 2730 551 2196)
(edge 2731 551 3550)
(edge 2732 552 394)
(edge 2733 552 699)
(edge 2734 552 888)
(edge 2735 552 1034)
(edge 2736 552 1637)
(edge 2737 552 2042)
(edge 2738 553 65)
(edge 2739 553 555)
(edge 2740 553 561)
(edge 2741 553 1148)
(edge 2742 553 1167)
(edge 2743 553 1331)
(edge 2744 553 1524)
(edge 2745 553 1672)
(edge 2746 553 1881)
(edge 2747 553 3392)
(edge 2748 554 1066)
(edge 2749 554 1887)
(edge 2750 554 2428)
(edge 2751 554 2869)
(edge 2752 554 2908)
(edge 2753 554 3017)
(edge 2754 554 3048)
(edge 2755 554 3727)
(edge 2756 555 1537)
(edge 2757 555 2170)
(edge 2758 555 2907)
(edge 2759 555 3098)
(edge 2760 556 1744)
(edge 2761 556 1833)
(edge 2762 556 1905)
(edge 2763 556 2492)
(edge 2764 557 24)
(edge 2765 557 1552)
(edge 2766 557 2364)
(edge 2767 557 3120)
(edge 2768 557 3544)
(edge 2769 557 3746)
(edge 2770 558 1040)
(edge 2771 558 1463)
(edge 2772 559 1360)
(edge 2773 559 2057)
(edge 2774 560 566)
(edge 2775 560 602)
(edge 2776 560 952)
(edge 2777 560 1205)
(edge 2778 560 1228)
(edge 2779 560 2569)
(edge 2780 561 975)
(edge 2781 563 3447)
(edge 2782 563 3543)
(edge 2783 564 666)
(edge 2784 564 2722)
(edge 2785 564 2935)
(edge 2786 565 574)
(edge 2787 565 633)
(edge 2788 565 654)
(edge 2789 565 782)
(edge 2790 565 800)
(edge 2791 565 950)
(edge 2792 565 2084)
(edge 2793 565 2120)
(edge 2794 565 2703)
(edge 2795 566 705)
(edge 2796 566 1017)
(edge 2797 566 1132)
(edge 2798 566 2833)
(edge 2799 567 268)
(edge 2800 567 612)
(edge 2801 567 696)
(edge 2802 567 715)
(edge 2803 567 1507)
(edge 2804 567 2944)
(edge 2805 567 3210)
(edge 2806 567 3582)
(edge 2807 567 3673)
(edge 2808 568 189)
(edge 2809 568 557)
(edge 2810 568 1594)
(edge 2811 568 1844)
(edge 2812 568 2231)
(edge 2813 568 3623)
(edge 2814 568 3900)
(edge 2815 569 575)
(edge 2816 569 986)
(edge 2817 569 1922)
(edge 2818 569 2234)
(edge 2819 569 2435)
(edge 2820 569 2873)
(edge 2821 570 1209)
(edge 2822 570 1709)
(edge 2823 570 1783)
(edge 2824 570 1859)
(edge 2825 570 1921)
(edge 2826 570 2106)
(edge 2827 571 4)
(edge 2828 571 817)
(edge 2829 571 1322)
(edge 2830 571 2081)
(edge 2831 571 2470)
(edge 2832 571 3345)
(edge 2833 571 3941)
(edge 2834 572 953)
(edge 2835 572 3555)
(edge 2836 573 367)
(edge 2837 573 962)
(edge 2838 573 1793)
(edge 2839 573 2482)
(edge 2840 573 3758)
(edge 2841 573 3958)
(edge 2842 574 1336)
(edge 2843 574 2112)
(edge 2844 574 2197)
(edge 2845 575 170)
(edge 2846 575 754)
(edge 2847 575 2414)
(edge 2848 576 303)
(edge 2849 576 938)
(edge 2850 576 1462)
(edge 2851 576 2012)
(edge 2852 577 1619)
(edge 2853 577 2218)
(edge 2854 577 2378)
(edge 2855 579 1139)
(edge 2856 579 1141)
(edge 2857 579 1714)
(edge 2858 579 1872)
(edge 2859 579 2252)
(edge 2860 580 173)
(edge 2861 580 772)
(edge 2862 580 900)
(edge 2863 580 3280)
(edge 2864 580 3533)
(edge 2865 580 3611)
(edge 2866 580 3941)
(edge 2867 582 1129)
(edge 2868 582 1410)
(edge 2869 582 2880)
(edge 2870 582 3033)
(edge 2871 583 2019)
(edge 2872 583 2209)
(edge 2873 583 3106)
(edge 2874 584 606)
(edge 2875 584 860)
(edge 2876 584 1074)
(edge 2877 585 957)
(edge 2878 585 1203)
(edge 2879 585 3240)
(edge 2880 585 3304)
(edge 2881 585 3937)
(edge 2882 586 61)
(edge 2883 586 478)
(edge 2884 586 683)
(edge 2885 586 755)
(edge 2886 586 777)
(edge 2887 586 2534)
(edge 2888 586 3513)
(edge 2889 586 3655)
(edge 2890 586 3822)
(edge 2891 587 5)
(edge 2892 587 195)
(edge 2893 587 850)
(edge 2894 587 1160)
(edge 2895 587 2209)
(edge 2896 587 2506)
(edge 2897 588 1122)
(edge 2898 588 2254)
(edge 2899 588 2390)
(edge 2900 589 1449)
(edge 2901 589 1672)
(edge 2902 589 1705)
(edge 2903 589 2420)
(edge 2904 589 3838)
(edge 2905 590 81)
(edge 2906 590 726)
(edge 2907 590 1095)
(edge 2908 591 761)
(edge 2909 591 813)
(edge 2910 591 929)
(edge 2911 591 1323)
(edge 2912 591 2843)
(edge 2913 591 2923)
(edge 2914 591 3242)
(edge 2915 592 1108)
(edge 2916 592 1418)
(edge 2917 592 1976)
(edge 2918 593 254)
(edge 2919 593 2481)
(edge 2920 593 2875)
(edge 2921 593 3543)
(edge 2922 593 3784)
(edge 2923 594 844)
(edge 2924 594 2340)
(edge 2925 594 2593)
(edge 2926 594 2698)
(edge 2927 595 1749)
(edge 2928 595 2134)
(edge 2929 595 3551)
(edge 2930 596 297)
(edge 2931 596 989)
(edge 2932 596 1208)
(edge 2933 596 1303)
(edge 2934 596 2241)
(edge 2935 596 2791)
(edge 2936 596 2869)
(edge 2937 597 986)
(edge 2938 597 1655)
(edge 2939 597 1779)
(edge 2940 597 2389)
(edge 2941 598 712)
(edge 2942 598 723)
(edge 2943 598 3584)
(edge 2944 599 791)
(edge 2945 599 843)
(edge 2946 599 990)
(edge 2947 599 2046)
(edge 2948 600 122)
(edge 2949 600 560)
(edge 2950 600 936)
(edge 2951 600 1272)
(edge 2952 600 1469)
(edge 2953 601 1018)
(edge 2954 601 2027)
(edge 2955 601 2887)
(edge 2956 601 3109)
(edge 2957 602 1881)
(edge 2958 602 2828)
(edge 2959 602 3440)
(edge 2960 602 3669)
(edge 2961 603 1896)
(edge 2962 603 2207)
(edge 2963 603 2856)
(edge 2964 604 198)
(edge 2965 604 1851)
(edge 2966 604 2163)
(edge 2967 604 2291)
(edge 2968 604 3261)
(edge 2969 605 298)
(edge 2970 605 402)
(edge 2971 606 2682)
(edge 2972 607 443)
(edge 2973 607 2030)
(edge 2974 607 2141)
(edge 2975 607 2470)
(edge 2976 608 812)
(edge 2977 608 1560)
(edge 2978 608 3602)
(edge 2979 609 996)
(edge 2980 610 1451)
(edge 2981 610 3978)
(edge 2982 611 1251)
(edge 2983 611 3053)
(edge 2984 611 3700)
(edge 2985 612 136)
(edge 2986 612 828)
(edge 2987 612 862)
(edge 2988 612 1359)
(edge 2989 612 1460)
(edge 2990 613 508)
(edge 2991 613 784)
(edge 2992 613 803)
(edge 2993 613 1065)
(edge 2994 613 1074)
(edge 2995 613 1136)
(edge 2996 613 1969)
(edge 2997 613 3157)
(edge 2998 613 3252)
(edge 2999 614 975)
(edge 3000 614 2690)
(edge 3001 614 3013)
(edge 3002 614 3443)
(edge 3003 615 1364)
(edge 3004 615 2468)
(edge 3005 615 2632)
(edge 3006 616 556)
(edge 3007 616 877)
(edge 3008 616 2599)
(edge 3009 616 3603)
(edge 3010 616 3907)
(edge 3011 617 843)
(edge 3012 617 859)
(edge 3013 617 1655)
(edge 3014 617 3727)
(edge 3015 619 623)
(edge 3016 619 818)
(edge 3017 619 1052)
(edge 3018 619 1408)
(edge 3019 619 2355)
(edge 3020 619 2579)
(edge 3021 619 3561)
(edge 3022 620 503)
(edge 3023 620 1525)
(edge 3024 620 3031)
(edge 3025 620 3549)
(edge 3026 620 3904)
(edge 3027 621 911)
(edge 3028 621 1197)
(edge 3029 621 1610)
(edge 3030 621 1844)
(edge 3031 622 234)
(edge 3032 622 1541)
(edge 3033 622 1739)
(edge 3034 623 669)
(edge 3035 623 703)
(edge 3036 623 837)
(edge 3037 623 1769)
(edge 3038 624 197)
(edge 3039 624 954)
(edge 3040 624 1741)
(edge 3041 625 767)
(edge 3042 625 1212)
(edge 3043 625 1382)
(edge 3044 627 1094)
(edge 3045 628 910)
(edge 3046 628 1551)
(edge 3047 628 3570)
(edge 3048 629 101)
(edge 3049 629 803)
(edge 3050 629 880)
(edge 3051 629 2431)
(edge 3052 629 2714)
(edge 3053 630 1620)
(edge 3054 630 1791)
(edge 3055 630 1794)
(edge 3056 630 1906)
(edge 3057 630 2350)
(edge 3058 631 3580)
(edge 3059 632 1792)
(edge 3060 632 3175)
(edge 3061 632 3707)
(edge 3062 633 766)
(edge 3063 633 992)
(edge 3064 633 1044)
(edge 3065 633 2385)
(edge 3066 634 2375)
(edge 3067 634 3199)
(edge 3068 635 1361)
(edge 3069 635 1401)
(edge 3070 636 1575)
(edge 3071 636 2789)
(edge 3072 637 1222)
(edge 3073 637 2807)
(edge 3074 637 2926)
(edge 3075 637 2951)
(edge 3076 637 3041)
(edge 3077 637 3157)
(edge 3078 637 3459)
(edge 3079 638 235)
(edge 3080 638 3490)
(edge 3081 638 3712)
(edge 3082 638 3777)
(edge 3083 639 1186)
(edge 3084 639 1348)
(edge 3085 639 2818)
(edge 3086 639 3414)
(edge 3087 640 841)
(edge 3088 640 1211)
(edge 3089 640 1389)
(edge 3090 640 1628)
(edge 3091 641 1914)
(edge 3092 642 161)
(edge 3093 642 510)
(edge 3094 642 769)
(edge 3095 642 988)
(edge 3096 642 1884)
(edge 3097 642 3174)
(edge 3098 642 3913)
(edge 3099 643 1150)
(edge 3100 643 1182)
(edge 3101 643 1445)
(edge 3102 643 1638)
(edge 3103 643 2868)
(edge 3104 643 2933)
(edge 3105 643 2996)
(edge 3106 643 3015)
(edge 3107 643 3977)
(edge 3108 644 655)
(edge 3109 644 1647)
(edge 3110 644 1965)
(edge 3111 644 2854)
(edge 3112 644 2923)
(edge 3113 645 3524)
(edge 3114 645 3787)
(edge 3115 646 939)
(edge 3116 646 1410)
(edge 3117 646 1677)
(edge 3118 646 3170)
(edge 3119 647 833)
(edge 3120 648 3299)
(edge 3121 649 2005)
(edge 3122 649 2319)
(edge 3123 649 3605)
(edge 3124 649 3763)
(edge 3125 650 1253)
(edge 3126 651 2759)
(edge 3127 651 2928)
(edge 3128 651 3236)
(edge 3129 651 3582)
(edge 3130 651 3739)
(edge 3131 652 740)
(edge 3132 652 1209)
(edge 3133 652 1474)
(edge 3134 652 1668)
(edge 3135 653 736)
(edge 3136 653 1199)
(edge 3137 653 2200)
(edge 3138 653 3739)
(edge 3139 653 3874)
(edge 3140 654 564)
(edge 3141 654 1607)
(edge 3142 654 3341)
(edge 3143 654 3851)
(edge 3144 655 978)
(edge 3145 655 1232)
(edge 3146 655 3256)
(edge 3147 656 789)
(edge 3148 656 1487)
(edge 3149 656 1727)
(edge 3150 656 2264)
(edge 3151 656 2985)
(edge 3152 657 1447)
(edge 3153 657 1985)
(edge 3154 657 2323)
(edge 3155 657 3295)
(edge 3156 657 3831)
(edge 3157 658 1213)
(edge 3158 658 1221)
(edge 3159 658 1581)
(edge 3160 659 3434)
(edge 3161 660 1058)
(edge 3162 660 1121)
(edge 3163 660 1735)
(edge 3164 660 1897)
(edge 3165 661 710)
(edge 3166 661 720)
(edge 3167 661 1151)
(edge 3168 661 1686)
(edge 3169 661 2050)
(edge 3170 661 2495)
(edge 3171 661 3348)
(edge 3172 662 773)
(edge 3173 662 2136)
(edge 3174 663 362)
(edge 3175 663 1038)
(edge 3176 663 3055)
(edge 3177 664 2701)
(edge 3178 664 3035)
(edge 3179 664 3661)
(edge 3180 665 851)
(edge 3181 665 917)
(edge 3182 665 1505)
(edge 3183 665 3085)
(edge 3184 666 1985)
(edge 3185 666 2502)
(edge 3186 666 3332)
(edge 3187 666 3925)
(edge 3188 667 2275)
(edge 3189 668 477)
(edge 3190 668 2041)
(edge 3191 668 3390)
(edge 3192 668 3549)
(edge 3193 669 1010)
(edge 3194 669 1204)
(edge 3195 669 2453)
(edge 3196 669 2950)
(edge 3197 669 3023)
(edge 3198 670 891)
(edge 3199 670 3139)
(edge 3200 670 3439)
(edge 3201 670 3482)
(edge 3202 671 620)
(edge 3203 671 1128)
(edge 3204 671 2018)
(edge 3205 671 2112)
(edge 3206 672 857)
(edge 3207 672 1735)
(edge 3208 672 1803)
(edge 3209 673 342)
(edge 3210 673 490)
(edge 3211 673 1123)
(edge 3212 673 1230)
(edge 3213 674 1308)
(edge 3214 674 3692)
(edge 3215 675 966)
(edge 3216 675 2154)
(edge 3217 675 2267)
(edge 3218 675 3204)
(edge 3219 675 3231)
(edge 3220 675 3824)
(edge 3221 676 249)
(edge 3222 676 694)
(edge 3223 676 2614)
(edge 3224 676 2797)
(edge 3225 676 2849)
(edge 3226 677 92)
(edge 3227 677 156)
(edge 3228 677 534)
(edge 3229 677 552)
(edge 3230 677 3026)
(edge 3231 678 971)
(edge 3232 678 1291)
(edge 3233 678 1344)
(edge 3234 678 2414)
(edge 3235 678 2634)
(edge 3236 679 696)
(edge 3237 679 1313)
(edge 3238 679 2522)
(edge 3239 679 2887)
(edge 3240 679 3228)
(edge 3241 680 205)
(edge 3242 680 3650)
(edge 3243 681 1367)
(edge 3244 681 3158)
(edge 3245 681 3232)
(edge 3246 682 690)
(edge 3247 682 1318)
(edge 3248 682 1398)
(edge 3249 682 3072)
(edge 3250 682 3245)
(edge 3251 683 425)
(edge 3252 683 1003)
(edge 3253 683 1880)
(edge 3254 683 1992)
(edge 3255 683 2707)
(edge 3256 684 824)
(edge 3257 684 1636)
(edge 3258 684 2202)
(edge 3259 684 2288)
(edge 3260 684 3277)
(edge 3261 685 1361)
(edge 3262 685 1555)
(edge 3263 686 331)
(edge 3264 687 716)
(edge 3265 687 1501)
(edge 3266 687 1773)
(edge 3267 688 929)
(edge 3268 688 2447)
(edge 3269 688 2858)
(edge 3270 689 3030)
(edge 3271 689 3198)
(edge 3272 690 111)
(edge 3273 690 1351)
(edge 3274 690 1824)
(edge 3275 691 3176)
(edge 3276 692 1462)
(edge 3277 692 1645)
(edge 3278 693 272)
(edge 3279 693 398)
(edge 3280 693 1152)
(edge 3281 693 1579)
(edge 3282 693 2162)
(edge 3283 694 1397)
(edge 3284 694 1482)
(edge 3285 694 2182)
(edge 3286 694 2758)
(edge 3287 695 2794)
(edge 3288 695 3266)
(edge 3289 696 26)
(edge 3290 696 112)
(edge 3291 696 728)
(edge 3292 696 2945)
(edge 3293 696 3616)
(edge 3294 697 747)
(edge 3295 697 2074)
(edge 3296 698 993)
(edge 3297 698 1842)
(edge 3298 698 3800)
(edge 3299 699 36)
(edge 3300 699 2736)
(edge 3301 699 3010)
(edge 3302 699 3082)
(edge 3303 700 393)
(edge 3304 700 2094)
(edge 3305 701 732)
(edge 3306 701 801)
(edge 3307 701 813)
(edge 3308 701 2729)
(edge 3309 701 3043)
(edge 3310 702 31)
(edge 3311 702 1727)
(edge 3312 702 1762)
(edge 3313 703 2731)
(edge 3314 703 2761)
(edge 3315 704 912)
(edge 3316 704 1682)
(edge 3317 704 2409)
(edge 3318 704 3455)
(edge 3319 705 1571)
(edge 3320 705 1951)
(edge 3321 705 2609)
(edge 3322 705 2636)
(edge 3323 705 3035)
(edge 3324 706 1840)
(edge 3325 706 1875)
(edge 3326 706 2183)
(edge 3327 706 3745)
(edge 3328 707 1908)
(edge 3329 707 2375)
(edge 3330 708 1311)
(edge 3331 708 2868)
(edge 3332 709 1601)
(edge 3333 710 831)
(edge 3334 710 1194)
(edge 3335 711 468)
(edge 3336 711 1589)
(edge 3337 711 1664)
(edge 3338 711 1828)
(edge 3339 712 482)
(edge 3340 712 572)
(edge 3341 712 905)
(edge 3342 712 1759)
(edge 3343 712 1937)
(edge 3344 712 3136)
(edge 3345 713 2030)
(edge 3346 713 2906)
(edge 3347 713 3033)
(edge 3348 714 1142)
(edge 3349 714 1195)
(edge 3350 714 1419)
(edge 3351 714 2316)
(edge 3352 714 2348)
(edge 3353 714 3127)
(edge 3354 715 354)
(edge 3355 715 826)
(edge 3356 715 1169)
(edge 3357 716 1247)
(edge 3358 716 1261)
(edge 3359 716 2998)
(edge 3360 716 3664)
(edge 3361 717 2806)
(edge 3362 717 3291)
(edge 3363 717 3377)
(edge 3364 717 3774)
(edge 3365 718 1061)
(edge 3366 718 1636)
(edge 3367 718 1655)
(edge 3368 719 266)
(edge 3369 719 1099)
(edge 3370 719 1622)
(edge 3371 719 2348)
(edge 3372 719 2440)
(edge 3373 719 3353)
(edge 3374 720 869)
(edge 3375 721 926)
(edge 3376 721 2078)
(edge 3377 722 1949)
(edge 3378 722 2640)
(edge 3379 722 2941)
(edge 3380 723 1489)
(edge 3381 723 1614)
(edge 3382 723 2338)
(edge 3383 723 2828)
(edge 3384 725 1322)
(edge 3385 725 1619)
(edge 3386 725 1754)
(edge 3387 726 1234)
(edge 3388 726 1728)
(edge 3389 726 2685)
(edge 3390 727 1342)
(edge 3391 727 3249)
(edge 3392 727 3448)
(edge 3393 728 362)
(edge 3394 728 712)
(edge 3395 728 802)
(edge 3396 728 2672)
(edge 3397 729 875)
(edge 3398 729 1263)
(edge 3399 729 2616)
(edge 3400 730 669)
(edge 3401 730 1235)
(edge 3402 730 2565)
(edge 3403 730 3226)
(edge 3404 730 3835)
(edge 3405 731 1377)
(edge 3406 731 2209)
(edge 3407 731 2267)
(edge 3408 731 2755)
(edge 3409 732 2817)
(edge 3410 732 3122)
(edge 3411 732 3550)
(edge 3412 733 779)
(edge 3413 733 842)
(edge 3414 733 1326)
(edge 3415 733 3130)
(edge 3416 733 3334)
(edge 3417 734 676)
(edge 3418 734 1164)
(edge 3419 734 1553)
(edge 3420 735 171)
(edge 3421 735 194)
(edge 3422 735 861)
(edge 3423 735 1070)
(edge 3424 735 1085)
(edge 3425 735 1279)
(edge 3426 735 1369)
(edge 3427 735 2605)
(edge 3428 736 2645)
(edge 3429 736 3186)
(edge 3430 736 3572)
(edge 3431 736 3887)
(edge 3432 737 730)
(edge 3433 737 845)
(edge 3434 737 1371)
(edge 3435 737 1718)
(edge 3436 738 1097)
(edge 3437 738 1382)
(edge 3438 738 2110)
(edge 3439 738 2711)
(edge 3440 738 2924)
(edge 3441 739 1040)
(edge 3442 739 1365)
(edge 3443 739 2549)
(edge 3444 739 2584)
(edge 3445 739 2716)
(edge 3446 739 2776)
(edge 3447 740 742)
(edge 3448 740 743)
(edge 3449 740 980)
(edge 3450 740 2116)
(edge 3451 741 47)
(edge 3452 741 3549)
(edge 3453 742 3349)
(edge 3454 742 3617)
(edge 3455 743 507)
(edge 3456 743 1399)
(edge 3457 743 1902)
(edge 3458 743 3540)
(edge 3459 744 766)
(edge 3460 745 1109)
(edge 3461 745 2890)
(edge 3462 745 2937)
(edge 3463 745 3024)
(edge 3464 746 964)
(edge 3465 746 1008)
(edge 3466 746 3376)
(edge 3467 747 808)
(edge 3468 747 835)
(edge 3469 747 850)
(edge 3470 747 1967)
(edge 3471 747 2216)
(edge 3472 747 3053)
(edge 3473 747 3944)
(edge 3474 748 867)
(edge 3475 748 1225)
(edge 3476 748 1559)
(edge 3477 748 1688)
(edge 3478 748 3798)
(edge 3479 749 1472)
(edge 3480 749 1770)
(edge 3481 749 2193)
(edge 3482 749 2556)
(edge 3483 749 3165)
(edge 3484 749 3354)
(edge 3485 750 1747)
(edge 3486 750 3726)
(edge 3487 751 1647)
(edge 3488 751 2168)
(edge 3489 751 2460)
(edge 3490 751 3163)
(edge 3491 751 3892)
(edge 3492 752 35)
(edge 3493 752 1050)
(edge 3494 752 1814)
(edge 3495 752 3069)
(edge 3496 753 947)
(edge 3497 753 1229)
(edge 3498 753 1300)
(edge 3499 753 1758)
(edge 3500 753 3597)
(edge 3501 753 3628)
(edge 3502 754 976)
(edge 3503 754 1020)
(edge 3504 754 1165)
(edge 3505 754 2040)
(edge 3506 754 2755)
(edge 3507 755 192)
(edge 3508 755 971)
(edge 3509 755 2714)
(edge 3510 756 493)
(edge 3511 756 1502)
(edge 3512 756 2667)
(edge 3513 756 2987)
(edge 3514 756 3069)
(edge 3515 757 1969)
(edge 3516 757 2841)
(edge 3517 757 3179)
(edge 3518 758 841)
(edge 3519 758 1055)
(edge 3520 758 1136)
(edge 3521 758 1252)
(edge 3522 758 1576)
(edge 3523 759 956)
(edge 3524 759 3209)
(edge 3525 760 936)
(edge 3526 760 1557)
(edge 3527 760 2105)
(edge 3528 760 2138)
(edge 3529 760 2184)
(edge 3530 761 13)
(edge 3531 761 805)
(edge 3532 761 1163)
(edge 3533 761 1181)
(edge 3534 761 1362)
(edge 3535 761 1482)
(edge 3536 761 1518)
(edge 3537 761 1954)
(edge 3538 761 2868)
(edge 3539 761 3711)
(edge 3540 761 3756)
(edge 3541 762 223)
(edge 3542 762 2256)
(edge 3543 762 2526)
(edge 3544 763 1518)
(edge 3545 763 1617)
(edge 3546 763 1743)
(edge 3547 763 1975)
(edge 3548 763 2288)
(edge 3549 763 3933)
(edge 3550 764 839)
(edge 3551 764 1749)
(edge 3552 764 2994)
(edge 3553 764 3962)
(edge 3554 765 1800)
(edge 3555 765 2444)
(edge 3556 766 1783)
(edge 3557 766 2206)
(edge 3558 766 2561)
(edge 3559 766 3357)
(edge 3560 767 1993)
(edge 3561 767 2945)
(edge 3562 767 3895)
(edge 3563 768 924)
(edge 3564 768 1596)
(edge 3565 769 1215)
(edge 3566 769 2170)
(edge 3567 769 3241)
(edge 3568 770 2258)
(edge 3569 771 342)
(edge 3570 771 1024)
(edge 3571 771 1096)
(edge 3572 771 1343)
(edge 3573 771 1466)
(edge 3574 771 2130)
(edge 3575 771 3926)
(edge 3576 772 1798)
(edge 3577 772 2557)
(edge 3578 772 3108)
(edge 3579 773 1128)
(edge 3580 773 1746)
(edge 3581 773 2835)
(edge 3582 774 767)
(edge 3583 774 836)
(edge 3584 775 2455)
(edge 3585 775 2618)
(edge 3586 775 3112)
(edge 3587 776 763)
(edge 3588 776 2405)
(edge 3589 777 1030)
(edge 3590 777 1681)
(edge 3591 777 1852)
(edge 3592 777 2279)
(edge 3593 777 3318)
(edge 3594 778 498)
(edge 3595 778 860)
(edge 3596 778 2083)
(edge 3597 779 3278)
(edge 3598 780 415)
(edge 3599 780 890)
(edge 3600 780 2540)
(edge 3601 781 874)
(edge 3602 781 1686)
(edge 3603 781 1718)
(edge 3604 781 1996)
(edge 3605 782 659)
(edge 3606 782 721)
(edge 3607 782 1152)
(edge 3608 782 1778)
(edge 3609 782 2939)
(edge 3610 782 3579)
(edge 3611 783 823)
(edge 3612 783 1374)
(edge 3613 783 1583)
(edge 3614 783 3062)
(edge 3615 784 2114)
(edge 3616 784 2582)
(edge 3617 785 1612)
(edge 3618 785 2066)
(edge 3619 785 2067)
(edge 3620 785 2275)
(edge 3621 786 224)
(edge 3622 786 3741)
(edge 3623 787 450)
(edge 3624 787 975)
(edge 3625 787 1023)
(edge 3626 787 1849)
(edge 3627 787 2651)
(edge 3628 788 896)
(edge 3629 788 1105)
(edge 3630 788 1756)
(edge 3631 788 2716)
(edge 3632 788 3346)
(edge 3633 789 264)
(edge 3634 789 287)
(edge 3635 789 866)
(edge 3636 789 1241)
(edge 3637 789 1787)
(edge 3638 789 1854)
(edge 3639 789 2148)
(edge 3640 789 2533)
(edge 3641 789 2969)
(edge 3642 789 3477)
(edge 3643 790 522)
(edge 3644 790 1727)
(edge 3645 790 2238)
(edge 3646 790 3593)
(edge 3647 792 1118)
(edge 3648 792 1631)
(edge 3649 793 639)
(edge 3650 793 866)
(edge 3651 793 1114)
(edge 3652 793 1647)
(edge 3653 794 1269)
(edge 3654 794 1461)
(edge 3655 794 2196)
(edge 3656 794 2295)
(edge 3657 794 3012)
(edge 3658 795 355)
(edge 3659 795 886)
(edge 3660 795 989)
(edge 3661 795 1356)
(edge 3662 795 1751)
(edge 3663 796 44)
(edge 3664 796 150)
(edge 3665 796 3255)
(edge 3666 796 3497)
(edge 3667 796 3632)
(edge 3668 796 3900)
(edge 3669 797 1829)
(edge 3670 797 2276)
(edge 3671 797 3648)
(edge 3672 798 1047)
(edge 3673 798 1930)
(edge 3674 798 3352)
(edge 3675 798 3499)
(edge 3676 798 3778)
(edge 3677 798 3976)
(edge 3678 799 1661)
(edge 3679 799 2218)
(edge 3680 799 2533)
(edge 3681 799 2850)
(edge 3682 799 3160)
(edge 3683 800 14)
(edge 3684 800 849)
(edge 3685 800 1774)
(edge 3686 800 3131)
(edge 3687 800 3833)
(edge 3688 801 1082)
(edge 3689 801 2180)
(edge 3690 801 3678)
(edge 3691 802 659)
(edge 3692 802 1054)
(edge 3693 802 2053)
(edge 3694 802 3734)
(edge 3695 803 101)
(edge 3696 803 1319)
(edge 3697 803 1586)
(edge 3698 803 2057)
(edge 3699 803 3055)
(edge 3700 804 668)
(edge 3701 804 3694)
(edge 3702 805 140)
(edge 3703 805 429)
(edge 3704 805 1882)
(edge 3705 805 2772)
(edge 3706 805 3043)
(edge 3707 805 3994)
(edge 3708 806 569)
(edge 3709 806 742)
(edge 3710 806 1114)
(edge 3711 806 2329)
(edge 3712 806 2982)
(edge 3713 806 3187)
(edge 3714 807 1635)
(edge 3715 807 2094)
(edge 3716 807 2697)
(edge 3717 808 1349)
(edge 3718 808 1794)
(edge 3719 808 2393)
(edge 3720 809 878)
(edge 3721 809 1072)
(edge 3722 810 1043)
(edge 3723 810 1138)
(edge 3724 810 1262)
(edge 3725 810 1628)
(edge 3726 810 2148)
(edge 3727 810 2312)
(edge 3728 810 2435)
(edge 3729 810 3135)
(edge 3730 811 1602)
(edge 3731 811 2437)
(edge 3732 812 909)
(edge 3733 812 1034)
(edge 3734 812 2354)
(edge 3735 813 304)
(edge 3736 813 401)
(edge 3737 813 1411)
(edge 3738 814 256)
(edge 3739 814 284)
(edge 3740 814 940)
(edge 3741 816 1140)
(edge 3742 816 3478)
(edge 3743 816 3698)
(edge 3744 817 1115)
(edge 3745 817 1189)
(edge 3746 817 1447)
(edge 3747 817 1819)
(edge 3748 817 2265)
(edge 3749 817 2295)
(edge 3750 817 2834)
(edge 3751 817 3634)
(edge 3752 818 229)
(edge 3753 818 798)
(edge 3754 818 968)
(edge 3755 818 1003)
(edge 3756 818 1963)
(edge 3757 818 3918)
(edge 3758 818 3942)
(edge 3759 818 3947)
(edge 3760 819 1084)
(edge 3761 819 1191)
(edge 3762 819 1804)
(edge 3763 819 2112)
(edge 3764 819 3648)
(edge 3765 820 955)
(edge 3766 820 967)
(edge 3767 821 15)
(edge 3768 821 3026)
(edge 3769 821 3079)
(edge 3770 821 3593)
(edge 3771 822 2160)
(edge 3772 822 3595)
(edge 3773 822 3639)
(edge 3774 823 1742)
(edge 3775 824 827)
(edge 3776 824 1499)
(edge 3777 824 1640)
(edge 3778 824 2501)
(edge 3779 825 869)
(edge 3780 825 1638)
(edge 3781 825 1760)
(edge 3782 825 2161)
(edge 3783 825 3945)
(edge 3784 826 1455)
(edge 3785 826 1568)
(edge 3786 827 958)
(edge 3787 827 2017)
(edge 3788 827 2503)
(edge 3789 828 1059)
(edge 3790 828 1117)
(edge 3791 828 1165)
(edge 3792 828 1782)
(edge 3793 829 885)
(edge 3794 829 1033)
(edge 3795 829 1415)
(edge 3796 829 1714)
(edge 3797 829 2624)
(edge 3798 830 972)
(edge 3799 830 2957)
(edge 3800 831 2328)
(edge 3801 832 2507)
(edge 3802 833 2277)
(edge 3803 833 2752)
(edge 3804 834 1246)
(edge 3805 834 1290)
(edge 3806 834 1387)
(edge 3807 834 1767)
(edge 3808 834 3569)
(edge 3809 834 3855)
(edge 3810 835 1746)
(edge 3811 835 3052)
(edge 3812 835 3435)
(edge 3813 835 3621)
(edge 3814 836 1144)
(edge 3815 836 3019)
(edge 3816 836 3605)
(edge 3817 837 1329)
(edge 3818 837 1356)
(edge 3819 837 3234)
(edge 3820 837 3498)
(edge 3821 837 3764)
(edge 3822 838 1386)
(edge 3823 838 1505)
(edge 3824 838 1968)
(edge 3825 838 2639)
(edge 3826 839 1435)
(edge 3827 839 1709)
(edge 3828 839 3270)
(edge 3829 840 1245)
(edge 3830 840 1342)
(edge 3831 840 1544)
(edge 3832 840 2844)
(edge 3833 840 3457)
(edge 3834 841 769)
(edge 3835 841 3122)
(edge 3836 841 3607)
(edge 3837 842 1280)
(edge 3838 842 2164)
(edge 3839 842 2427)
(edge 3840 842 2604)
(edge 3841 843 1696)
(edge 3842 843 2284)
(edge 3843 843 2986)
(edge 3844 843 3321)
(edge 3845 844 931)
(edge 3846 844 1093)
(edge 3847 844 1301)
(edge 3848 844 3164)
(edge 3849 844 3658)
(edge 3850 845 2525)
(edge 3851 846 838)
(edge 3852 846 877)
(edge 3853 846 3421)
(edge 3854 847 112)
(edge 3855 847 1100)
(edge 3856 847 1319)
(edge 3857 847 1351)
(edge 3858 847 1558)
(edge 3859 847 2165)
(edge 3860 847 3060)
(edge 3861 848 2536)
(edge 3862 848 2735)
(edge 3863 848 3990)
(edge 3864 849 2164)
(edge 3865 849 3658)
(edge 3866 850 907)
(edge 3867 850 951)
(edge 3868 850 1381)
(edge 3869 850 1770)
(edge 3870 851 1094)
(edge 3871 853 2080)
(edge 3872 853 3783)
(edge 3873 854 2306)
(edge 3874 854 2810)
(edge 3875 855 1119)
(edge 3876 855 1190)
(edge 3877 855 1301)
(edge 3878 855 1932)
(edge 3879 856 453)
(edge 3880 856 1371)
(edge 3881 856 2975)
(edge 3882 856 3335)
(edge 3883 858 345)
(edge 3884 858 2121)
(edge 3885 858 3833)
(edge 3886 859 1562)
(edge 3887 859 1715)
(edge 3888 859 2495)
(edge 3889 859 2908)
(edge 3890 859 3166)
(edge 3891 860 1539)
(edge 3892 861 1562)
(edge 3893 861 1592)
(edge 3894 862 1138)
(edge 3895 862 1395)
(edge 3896 862 2518)
(edge 3897 863 703)
(edge 3898 863 1046)
(edge 3899 863 2320)
(edge 3900 864 1763)
(edge 3901 865 1072)
(edge 3902 865 2353)
(edge 3903 865 2711)
(edge 3904 865 3021)
(edge 3905 865 3167)
(edge 3906 866 1554)
(edge 3907 866 2822)
(edge 3908 866 3219)
(edge 3909 866 3614)
(edge 3910 867 1633)
(edge 3911 867 2766)
(edge 3912 867 2779)
(edge 3913 867 3984)
(edge 3914 868 1392)
(edge 3915 868 1505)
(edge 3916 868 1651)
(edge 3917 868 2010)
(edge 3918 868 2620)
(edge 3919 868 3309)
(edge 3920 868 3877)
(edge 3921 869 1370)
(edge 3922 869 1572)
(edge 3923 870 1289)
(edge 3924 870 2149)
(edge 3925 870 2271)
(edge 3926 871 453)
(edge 3927 871 2088)
(edge 3928 871 3005)
(edge 3929 872 547)
(edge 3930 873 167)
(edge 3931 873 935)
(edge 3932 873 2043)
(edge 3933 873 3315)
(edge 3934 874 1604)
(edge 3935 874 1989)
(edge 3936 874 2398)
(edge 3937 874 2928)
(edge 3938 875 2133)
(edge 3939 875 2162)
(edge 3940 875 2739)
(edge 3941 875 2959)
(edge 3942 875 3003)
(edge 3943 876 772)
(edge 3944 876 2715)
(edge 3945 876 3070)
(edge 3946 877 3086)
(edge 3947 878 910)
(edge 3948 879 1961)
(edge 3949 879 2174)
(edge 3950 879 2320)
(edge 3951 880 655)
(edge 3952 880 897)
(edge 3953 880 3619)
(edge 3954 881 1332)
(edge 3955 881 1834)
(edge 3956 882 2036)
(edge 3957 882 2337)
(edge 3958 882 3046)
(edge 3959 882 3311)
(edge 3960 882 3725)
(edge 3961 883 727)
(edge 3962 883 970)
(edge 3963 883 1490)
(edge 3964 883 2367)
(edge 3965 884 1433)
(edge 3966 885 923)
(edge 3967 885 1040)
(edge 3968 885 1200)
(edge 3969 885 1765)
(edge 3970 886 144)
(edge 3971 886 593)
(edge 3972 886 905)
(edge 3973 886 1830)
(edge 3974 886 1927)
(edge 3975 886 2777)
(edge 3976 886 3416)
(edge 3977 887 608)
(edge 3978 887 1075)
(edge 3979 887 1306)
(edge 3980 887 1747)
(edge 3981 887 2176)
(edge 3982 887 3328)
(edge 3983 887 3921)
(edge 3984 888 71)
(edge 3985 888 178)
(edge 3986 888 902)
(edge 3987 888 906)
(edge 3988 888 1493)
(edge 3989 888 2406)
(edge 3990 888 2709)
(edge 3991 888 2976)
(edge 3992 889 1257)
(edge 3993 889 1374)
(edge 3994 889 1992)
(edge 3995 889 2761)
(edge 3996 889 3595)
(edge 3997 890 68)
(edge 3998 890 3493)
(edge 3999 891 1790)
(edge 4000 892 760)
(edge 4001 892 3292)
(edge 4002 893 639)
(edge 4003 893 3821)
(edge 4004 894 127)
(edge 4005 894 1330)
(edge 4006 894 2645)
(edge 4007 894 3170)
(edge 4008 895 1346)
(edge 4009 895 2405)
(edge 4010 895 2719)
(edge 4011 896 727)
(edge 4012 896 3531)
(edge 4013 897 904)
(edge 4014 897 2412)
(edge 4015 897 2932)
(edge 4016 897 3888)
(edge 4017 898 828)
(edge 4018 898 2749)
(edge 4019 898 3699)
(edge 4020 899 1117)
(edge 4021 899 1751)
(edge 4022 900 400)
(edge 4023 900 1062)
(edge 4024 900 1067)
(edge 4025 901 925)
(edge 4026 902 283)
(edge 4027 902 590)
(edge 4028 902 2047)
(edge 4029 902 2189)
(edge 4030 902 3505)
(edge 4031 902 3948)
(edge 4032 903 1387)
(edge 4033 903 2035)
(edge 4034 903 3539)
(edge 4035 903 3549)
(edge 4036 904 1098)
(edge 4037 904 1155)
(edge 4038 904 1628)
(edge 4039 904 1953)
(edge 4040 904 3391)
(edge 4041 905 1037)
(edge 4042 905 2323)
(edge 4043 905 3724)
(edge 4044 905 3730)
(edge 4045 906 442)
(edge 4046 906 861)
(edge 4047 906 898)
(edge 4048 906 2774)
(edge 4049 907 1031)
(edge 4050 907 2379)
(edge 4051 907 3106)
(edge 4052 907 3827)
(edge 4053 908 1126)
(edge 4054 908 1700)
(edge 4055 908 2686)
(edge 4056 908 3156)
(edge 4057 909 1706)
(edge 4058 909 2540)
(edge 4059 910 951)
(edge 4060 910 1988)
(edge 4061 910 2182)
(edge 4062 910 3175)
(edge 4063 911 1131)
(edge 4064 911 2903)
(edge 4065 911 3183)
(edge 4066 911 3283)
(edge 4067 912 282)
(edge 4068 912 3336)
(edge 4069 912 3424)
(edge 4070 912 3721)
(edge 4071 913 1726)
(edge 4072 913 1751)
(edge 4073 913 3873)
(edge 4074 914 1259)
(edge 4075 914 1341)
(edge 4076 914 1628)
(edge 4077 914 3421)
(edge 4078 914 3899)
(edge 4079 915 1083)
(edge 4080 915 1184)
(edge 4081 915 2178)
(edge 4082 915 2665)
(edge 4083 916 637)
(edge 4084 916 3209)
(edge 4085 916 3903)
(edge 4086 917 142)
(edge 4087 917 2229)
(edge 4088 918 1358)
(edge 4089 918 1498)
(edge 4090 919 1262)
(edge 4091 919 1872)
(edge 4092 920 716)
(edge 4093 920 2624)
(edge 4094 920 2981)
(edge 4095 920 3225)
(edge 4096 921 164)
(edge 4097 921 2603)
(edge 4098 921 2889)
(edge 4099 922 503)
(edge 4100 922 3001)
(edge 4101 922 3304)
(edge 4102 923 7)
(edge 4103 923 1015)
(edge 4104 923 3736)
(edge 4105 924 314)
(edge 4106 924 903)
(edge 4107 924 2994)
(edge 4108 925 1233)
(edge 4109 925 1370)
(edge 4110 925 1409)
(edge 4111 925 1839)
(edge 4112 926 937)
(edge 4113 927 317)
(edge 4114 927 2545)
(edge 4115 927 3251)
(edge 4116 928 1174)
(edge 4117 928 1733)
(edge 4118 928 2872)
(edge 4119 928 3431)
(edge 4120 929 1084)
(edge 4121 929 2242)
(edge 4122 930 665)
(edge 4123 930 2394)
(edge 4124 930 3081)
(edge 4125 930 3160)
(edge 4126 931 17)
(edge 4127 931 24)
(edge 4128 931 2825)
(edge 4129 931 3645)
(edge 4130 932 895)
(edge 4131 933 984)
(edge 4132 933 2069)
(edge 4133 933 2149)
(edge 4134 933 3855)
(edge 4135 933 3930)
(edge 4136 934 393)
(edge 4137 934 2349)
(edge 4138 934 3909)
(edge 4139 935 1278)
(edge 4140 935 2675)
(edge 4141 935 2680)
(edge 4142 935 3152)
(edge 4143 937 1320)
(edge 4144 937 1477)
(edge 4145 938 174)
(edge 4146 938 974)
(edge 4147 938 1332)
(edge 4148 938 2070)
(edge 4149 938 2559)
(edge 4150 939 1342)
(edge 4151 939 1446)
(edge 4152 939 1498)
(edge 4153 939 3548)
(edge 4154 940 2440)
(edge 4155 940 2599)
(edge 4156 941 1086)
(edge 4157 941 2783)
(edge 4158 942 127)
(edge 4159 943 229)
(edge 4160 943 262)
(edge 4161 943 543)
(edge 4162 943 1254)
(edge 4163 943 1685)
(edge 4164 943 3223)
(edge 4165 943 3224)
(edge 4166 944 280)
(edge 4167 944 1300)
(edge 4168 944 1891)
(edge 4169 944 3373)
(edge 4170 945 1416)
(edge 4171 945 1483)
(edge 4172 945 2615)
(edge 4173 945 3610)
(edge 4174 945 3624)
(edge 4175 946 1106)
(edge 4176 946 1309)
(edge 4177 946 2533)
(edge 4178 946 2737)
(edge 4179 947 72)
(edge 4180 947 638)
(edge 4181 947 1872)
(edge 4182 947 3390)
(edge 4183 948 2438)
(edge 4184 948 3641)
(edge 4185 949 634)
(edge 4186 949 2464)
(edge 4187 949 3255)
(edge 4188 950 1029)
(edge 4189 950 1503)
(edge 4190 950 1850)
(edge 4191 950 2059)
(edge 4192 950 2205)
(edge 4193 950 3855)
(edge 4194 951 147)
(edge 4195 951 654)
(edge 4196 951 1266)
(edge 4197 951 2621)
(edge 4198 952 1225)
(edge 4199 952 2087)
(edge 4200 952 2226)
(edge 4201 952 2748)
(edge 4202 952 3198)
(edge 4203 952 3846)
(edge 4204 953 818)
(edge 4205 953 2062)
(edge 4206 954 466)
(edge 4207 954 1669)
(edge 4208 955 2290)
(edge 4209 955 2556)
(edge 4210 955 3349)
(edge 4211 956 2422)
(edge 4212 957 2008)
(edge 4213 957 2357)
(edge 4214 958 1043)
(edge 4215 958 3994)
(edge 4216 959 2195)
(edge 4217 960 274)
(edge 4218 960 307)
(edge 4219 960 435)
(edge 4220 960 624)
(edge 4221 960 982)
(edge 4222 960 1932)
(edge 4223 960 3045)
(edge 4224 960 3462)
(edge 4225 960 3543)
(edge 4226 960 3843)
(edge 4227 961 969)
(edge 4228 961 1067)
(edge 4229 961 1292)
(edge 4230 961 1324)
(edge 4231 961 2262)
(edge 4232 961 2319)
(edge 4233 962 376)
(edge 4234 962 1069)
(edge 4235 962 1847)
(edge 4236 963 1869)
(edge 4237 963 3069)
(edge 4238 964 87)
(edge 4239 964 364)
(edge 4240 964 847)
(edge 4241 964 1359)
(edge 4242 964 2615)
(edge 4243 964 2896)
(edge 4244 964 3382)
(edge 4245 964 3442)
(edge 4246 965 922)
(edge 4247 965 1608)
(edge 4248 965 2092)
(edge 4249 965 2902)
(edge 4250 965 3779)
(edge 4251 966 1079)
(edge 4252 966 1476)
(edge 4253 966 2947)
(edge 4254 967 1089)
(edge 4255 967 1806)
(edge 4256 967 1915)
(edge 4257 967 2160)
(edge 4258 967 2343)
(edge 4259 968 1120)
(edge 4260 968 1985)
(edge 4261 969 3109)
(edge 4262 969 3280)
(edge 4263 970 1285)
(edge 4264 970 2011)
(edge 4265 970 2324)
(edge 4266 970 3036)
(edge 4267 971 481)
(edge 4268 971 1189)
(edge 4269 971 3004)
(edge 4270 971 3921)
(edge 4271 972 985)
(edge 4272 972 1448)
(edge 4273 972 2107)
(edge 4274 972 3786)
(edge 4275 973 794)
(edge 4276 973 1283)
(edge 4277 973 1948)
(edge 4278 973 2336)
(edge 4279 973 2916)
(edge 4280 973 3396)
(edge 4281 974 5)
(edge 4282 974 1248)
(edge 4283 974 3926)
(edge 4284 975 1847)
(edge 4285 976 1288)
(edge 4286 977 999)
(edge 4287 977 1053)
(edge 4288 977 1528)
(edge 4289 977 2155)
(edge 4290 977 2846)
(edge 4291 978 181)
(edge 4292 978 2335)
(edge 4293 978 3642)
(edge 4294 979 997)
(edge 4295 979 1939)
(edge 4296 979 2456)
(edge 4297 980 1444)
(edge 4298 980 2489)
(edge 4299 981 1750)
(edge 4300 981 1781)
(edge 4301 981 2026)
(edge 4302 981 2238)
(edge 4303 982 728)
(edge 4304 982 1180)
(edge 4305 982 1609)
(edge 4306 982 2078)
(edge 4307 982 2198)
(edge 4308 983 562)
(edge 4309 983 843)
(edge 4310 983 955)
(edge 4311 983 1450)
(edge 4312 983 1557)
(edge 4313 983 1838)
(edge 4314 983 1959)
(edge 4315 983 2914)
(edge 4316 984 215)
(edge 4317 984 1134)
(edge 4318 984 1221)
(edge 4319 984 3499)
(edge 4320 985 433)
(edge 4321 985 2855)
(edge 4322 986 1092)
(edge 4323 986 1845)
(edge 4324 987 637)
(edge 4325 987 2122)
(edge 4326 987 2776)
(edge 4327 987 3640)
(edge 4328 988 829)
(edge 4329 988 1104)
(edge 4330 988 1711)
(edge 4331 988 2028)
(edge 4332 989 262)
(edge 4333 989 1564)
(edge 4334 989 1892)
(edge 4335 990 1354)
(edge 4336 990 1640)
(edge 4337 990 3485)
(edge 4338 991 1024)
(edge 4339 991 1434)
(edge 4340 992 647)
(edge 4341 992 3890)
(edge 4342 993 1532)
(edge 4343 993 1846)
(edge 4344 993 1921)
(edge 4345 994 1584)
(edge 4346 994 1698)
(edge 4347 994 1919)
(edge 4348 994 2288)
(edge 4349 994 2434)
(edge 4350 995 2551)
(edge 4351 996 347)
(edge 4352 996 1139)
(edge 4353 996 1179)
(edge 4354 996 2494)
(edge 4355 996 3096)
(edge 4356 996 3746)
(edge 4357 997 344)
(edge 4358 997 1547)
(edge 4359 997 3814)
(edge 4360 997 3819)
(edge 4361 998 175)
(edge 4362 998 1471)
(edge 4363 998 2004)
(edge 4364 998 2483)
(edge 4365 998 2790)
(edge 4366 999 357)
(edge 4367 999 598)
(edge 4368 999 3695)
(edge 4369 1000 633)
(edge 4370 1000 1176)
(edge 4371 1000 2132)
(edge 4372 1000 2335)
(edge 4373 1000 3902)
(edge 4374 1001 1003)
(edge 4375 1001 1275)
(edge 4376 1001 1364)
(edge 4377 1001 1561)
(edge 4378 1001 3549)
(edge 4379 1001 3989)
(edge 4380 1002 1364)
(edge 4381 1002 1645)
(edge 4382 1003 59)
(edge 4383 1003 1165)
(edge 4384 1003 1741)
(edge 4385 1003 2146)
(edge 4386 1005 616)
(edge 4387 1005 1071)
(edge 4388 1005 2425)
(edge 4389 1005 2500)
(edge 4390 1005 3333)
(edge 4391 1005 3433)
(edge 4392 1005 3802)
(edge 4393 1006 500)
(edge 4394 1006 1867)
(edge 4395 1006 2863)
(edge 4396 1007 2101)
(edge 4397 1008 1286)
(edge 4398 1008 1435)
(edge 4399 1008 1877)
(edge 4400 1008 3900)
(edge 4401 1009 1645)
(edge 4402 1009 1829)
(edge 4403 1009 3046)
(edge 4404 1009 3453)
(edge 4405 1010 2820)
(edge 4406 1010 3478)
(edge 4407 1011 2217)
(edge 4408 1012 1467)
(edge 4409 1012 1847)
(edge 4410 1012 2330)
(edge 4411 1013 392)
(edge 4412 1013 501)
(edge 4413 1013 511)
(edge 4414 1013 1298)
(edge 4415 1013 1390)
(edge 4416 1013 2562)
(edge 4417 1013 2587)
(edge 4418 1013 2977)
(edge 4419 1013 3469)
(edge 4420 1014 1726)
(edge 4421 1014 3046)
(edge 4422 1014 3895)
(edge 4423 1015 1296)
(edge 4424 1015 1943)
(edge 4425 1015 3972)
(edge 4426 1016 980)
(edge 4427 1016 2020)
(edge 4428 1017 1188)
(edge 4429 1018 2039)
(edge 4430 1018 3378)
(edge 4431 1019 577)
(edge 4432 1019 1563)
(edge 4433 1019 1566)
(edge 4434 1020 1110)
(edge 4435 1020 2669)
(edge 4436 1020 3338)
(edge 4437 1021 1467)
(edge 4438 1021 2813)
(edge 4439 1021 3478)
(edge 4440 1022 793)
(edge 4441 1022 1063)
(edge 4442 1022 2063)
(edge 4443 1023 1291)
(edge 4444 1023 2794)
(edge 4445 1024 765)
(edge 4446 1024 1084)
(edge 4447 1024 2767)
(edge 4448 1025 1893)
(edge 4449 1026 296)
(edge 4450 1026 1317)
(edge 4451 1027 3392)
(edge 4452 1028 365)
(edge 4453 1028 1913)
(edge 4454 1028 2759)
(edge 4455 1029 102)
(edge 4456 1029 1076)
(edge 4457 1029 1672)
(edge 4458 1029 1678)
(edge 4459 1029 1863)
(edge 4460 1029 3251)
(edge 4461 1030 475)
(edge 4462 1030 1355)
(edge 4463 1030 1859)
(edge 4464 1030 2524)
(edge 4465 1031 1430)
(edge 4466 1031 1477)
(edge 4467 1031 1857)
(edge 4468 1031 3259)
(edge 4469 1031 3595)
(edge 4470 1032 1315)
(edge 4471 1032 3990)
(edge 4472 1033 127)
(edge 4473 1033 372)
(edge 4474 1033 1080)
(edge 4475 1033 1226)
(edge 4476 1033 1988)
(edge 4477 1033 2785)
(edge 4478 1034 1447)
(edge 4479 1034 1828)
(edge 4480 1034 2631)
(edge 4481 1034 3457)
(edge 4482 1035 1409)
(edge 4483 1035 1680)
(edge 4484 1035 3472)
(edge 4485 1036 3304)
(edge 4486 1036 3865)
(edge 4487 1037 2140)
(edge 4488 1037 2857)
(edge 4489 1038 1151)
(edge 4490 1038 1796)
(edge 4491 1038 2859)
(edge 4492 1039 1183)
(edge 4493 1039 2922)
(edge 4494 1039 3606)
(edge 4495 1040 150)
(edge 4496 1040 2171)
(edge 4497 1040 2411)
(edge 4498 1041 475)
(edge 4499 1042 46)
(edge 4500 1042 2071)
(edge 4501 1042 2263)
(edge 4502 1042 3405)
(edge 4503 1042 3740)
(edge 4504 1043 909)
(edge 4505 1043 1448)
(edge 4506 1043 1997)
(edge 4507 1043 2098)
(edge 4508 1043 3708)
(edge 4509 1044 1087)
(edge 4510 1044 1323)
(edge 4511 1044 1583)
(edge 4512 1044 2767)
(edge 4513 1044 3241)
(edge 4514 1044 3605)
(edge 4515 1045 1510)
(edge 4516 1045 1608)
(edge 4517 1045 3166)
(edge 4518 1046 647)
(edge 4519 1046 2310)
(edge 4520 1046 3425)
(edge 4521 1046 3793)
(edge 4522 1047 1995)
(edge 4523 1047 2697)
(edge 4524 1047 3382)
(edge 4525 1047 3488)
(edge 4526 1048 2231)
(edge 4527 1049 3180)
(edge 4528 1050 1522)
(edge 4529 1050 2728)
(edge 4530 1051 963)
(edge 4531 1051 1071)
(edge 4532 1051 1669)
(edge 4533 1052 1141)
(edge 4534 1052 1236)
(edge 4535 1052 2329)
(edge 4536 1053 873)
(edge 4537 1053 1443)
(edge 4538 1053 2422)
(edge 4539 1053 2883)
(edge 4540 1053 3623)
(edge 4541 1054 1958)
(edge 4542 1055 320)
(edge 4543 1055 564)
(edge 4544 1055 881)
(edge 4545 1055 1358)
(edge 4546 1055 2480)
(edge 4547 1055 2491)
(edge 4548 1056 1284)
(edge 4549 1056 1511)
(edge 4550 1056 2094)
(edge 4551 1056 3045)
(edge 4552 1056 3779)
(edge 4553 1057 1180)
(edge 4554 1057 1209)
(edge 4555 1057 1606)
(edge 4556 1057 2573)
(edge 4557 1057 3382)
(edge 4558 1057 3790)
(edge 4559 1058 4)
(edge 4560 1058 1578)
(edge 4561 1058 3189)
(edge 4562 1058 3283)
(edge 4563 1058 3531)
(edge 4564 1058 3761)
(edge 4565 1059 102)
(edge 4566 1059 898)
(edge 4567 1059 3008)
(edge 4568 1059 3330)
(edge 4569 1060 710)
(edge 4570 1060 1379)
(edge 4571 1060 2227)
(edge 4572 1061 549)
(edge 4573 1061 1475)
(edge 4574 1062 3847)
(edge 4575 1063 1363)
(edge 4576 1063 1587)
(edge 4577 1063 3215)
(edge 4578 1063 3535)
(edge 4579 1064 785)
(edge 4580 1064 787)
(edge 4581 1064 1935)
(edge 4582 1065 1605)
(edge 4583 1065 3748)
(edge 4584 1066 1412)
(edge 4585 1066 1695)
(edge 4586 1066 3000)
(edge 4587 1067 1114)
(edge 4588 1067 2465)
(edge 4589 1067 3797)
(edge 4590 1068 1466)
(edge 4591 1068 2434)
(edge 4592 1068 2572)
(edge 4593 1069 624)
(edge 4594 1069 3284)
(edge 4595 1070 1921)
(edge 4596 1070 3026)
(edge 4597 1071 2576)
(edge 4598 1071 2669)
(edge 4599 1072 563)
(edge 4600 1072 919)
(edge 4601 1072 1133)
(edge 4602 1072 1140)
(edge 4603 1072 3415)
(edge 4604 1072 3714)
(edge 4605 1073 1453)
(edge 4606 1073 2016)
(edge 4607 1074 3832)
(edge 4608 1074 3932)
(edge 4609 1075 1178)
(edge 4610 1075 3882)
(edge 4611 1076 1084)
(edge 4612 1076 1257)
(edge 4613 1077 585)
(edge 4614 1077 1084)
(edge 4615 1077 1681)
(edge 4616 1078 2950)
(edge 4617 1078 3149)
(edge 4618 1078 3877)
(edge 4619 1079 1883)
(edge 4620 1079 2292)
(edge 4621 1079 2721)
(edge 4622 1080 1909)
(edge 4623 1080 3958)
(edge 4624 1081 1529)
(edge 4625 1081 1815)
(edge 4626 1081 3469)
(edge 4627 1082 303)
(edge 4628 1083 2023)
(edge 4629 1083 3861)
(edge 4630 1084 158)
(edge 4631 1084 1242)
(edge 4632 1084 1282)
(edge 4633 1084 1312)
(edge 4634 1084 2097)
(edge 4635 1084 2204)
(edge 4636 1084 3363)
(edge 4637 1085 1195)
(edge 4638 1085 2010)
(edge 4639 1085 2710)
(edge 4640 1086 3679)
(edge 4641 1087 8)
(edge 4642 1087 1144)
(edge 4643 1087 1972)
(edge 4644 1087 2051)
(edge 4645 1087 2414)
(edge 4646 1087 3018)
(edge 4647 1087 3438)
(edge 4648 1087 3641)
(edge 4649 1088 1558)
(edge 4650 1088 2276)
(edge 4651 1088 3108)
(edge 4652 1088 3410)
(edge 4653 1089 1704)
(edge 4654 1090 934)
(edge 4655 1090 1145)
(edge 4656 1090 1206)
(edge 4657 1090 1277)
(edge 4658 1090 1312)
(edge 4659 1090 1877)
(edge 4660 1090 2996)
(edge 4661 1090 3135)
(edge 4662 1091 85)
(edge 4663 1091 445)
(edge 4664 1091 975)
(edge 4665 1091 2314)
(edge 4666 1092 300)
(edge 4667 1092 1383)
(edge 4668 1092 1515)
(edge 4669 1092 2948)
(edge 4670 1092 3523)
(edge 4671 1093 1623)
(edge 4672 1093 2037)
(edge 4673 1093 2358)
(edge 4674 1093 3243)
(edge 4675 1093 3395)
(edge 4676 1094 2395)
(edge 4677 1094 3318)
(edge 4678 1094 3620)
(edge 4679 1095 2364)
(edge 4680 1095 2690)
(edge 4681 1095 3053)
(edge 4682 1096 801)
(edge 4683 1096 1360)
(edge 4684 1096 2511)
(edge 4685 1097 3273)
(edge 4686 1097 3873)
(edge 4687 1097 3974)
(edge 4688 1098 1770)
(edge 4689 1098 2631)
(edge 4690 1098 3011)
(edge 4691 1099 1400)
(edge 4692 1100 2068)
(edge 4693 1100 2113)
(edge 4694 1100 2726)
(edge 4695 1100 3958)
(edge 4696 1101 1135)
(edge 4697 1101 3817)
(edge 4698 1102 717)
(edge 4699 1102 1644)
(edge 4700 1102 1701)
(edge 4701 1102 1755)
(edge 4702 1102 2631)
(edge 4703 1102 2895)
(edge 4704 1103 622)
(edge 4705 1103 1069)
(edge 4706 1103 1192)
(edge 4707 1103 1925)
(edge 4708 1103 3038)
(edge 4709 1104 1335)
(edge 4710 1104 2527)
(edge 4711 1104 3050)
(edge 4712 1104 3315)
(edge 4713 1105 2033)
(edge 4714 1105 2959)
(edge 4715 1106 1373)
(edge 4716 1106 3352)
(edge 4717 1107 1525)
(edge 4718 1107 2215)
(edge 4719 1107 2563)
(edge 4720 1107 3224)
(edge 4721 1107 3367)
(edge 4722 1108 3300)
(edge 4723 1109 35)
(edge 4724 1109 841)
(edge 4725 1109 1547)
(edge 4726 1109 1959)
(edge 4727 1109 2223)
(edge 4728 1109 3537)
(edge 4729 1109 3755)
(edge 4730 1110 1440)
(edge 4731 1110 2885)
(edge 4732 1110 2958)
(edge 4733 1110 3854)
(edge 4734 1111 604)
(edge 4735 1111 905)
(edge 4736 1111 931)
(edge 4737 1111 3606)
(edge 4738 1112 204)
(edge 4739 1112 1023)
(edge 4740 1112 1725)
(edge 4741 1112 3105)
(edge 4742 1112 3435)
(edge 4743 1113 640)
(edge 4744 1113 1126)
(edge 4745 1113 1918)
(edge 4746 1114 1323)
(edge 4747 1114 3971)
(edge 4748 1115 393)
(edge 4749 1115 797)
(edge 4750 1115 1641)
(edge 4751 1115 2232)
(edge 4752 1115 2775)
(edge 4753 1115 3557)
(edge 4754 1116 1310)
(edge 4755 1116 1722)
(edge 4756 1117 787)
(edge 4757 1117 3944)
(edge 4758 1118 1494)
(edge 4759 1118 1907)
(edge 4760 1119 21)
(edge 4761 1119 752)
(edge 4762 1119 755)
(edge 4763 1119 1378)
(edge 4764 1119 3587)
(edge 4765 1119 3920)
(edge 4766 1120 853)
(edge 4767 1122 733)
(edge 4768 1122 913)
(edge 4769 1122 1321)
(edge 4770 1122 1478)
(edge 4771 1123 3290)
(edge 4772 1123 3853)
(edge 4773 1124 2953)
(edge 4774 1125 254)
(edge 4775 1125 738)
(edge 4776 1125 1491)
(edge 4777 1125 1810)
(edge 4778 1126 3369)
(edge 4779 1127 1064)
(edge 4780 1127 1300)
(edge 4781 1127 1869)
(edge 4782 1127 1991)
(edge 4783 1127 3436)
(edge 4784 1128 815)
(edge 4785 1128 981)
(edge 4786 1128 2241)
(edge 4787 1129 680)
(edge 4788 1129 1639)
(edge 4789 1129 3043)
(edge 4790 1129 3235)
(edge 4791 1130 2156)
(edge 4792 1130 2172)
(edge 4793 1130 3373)
(edge 4794 1130 3413)
(edge 4795 1131 1053)
(edge 4796 1131 2026)
(edge 4797 1133 65)
(edge 4798 1133 1565)
(edge 4799 1133 2662)
(edge 4800 1134 861)
(edge 4801 1134 1587)
(edge 4802 1134 1956)
(edge 4803 1134 2690)
(edge 4804 1134 2757)
(edge 4805 1134 3513)
(edge 4806 1135 3120)
(edge 4807 1135 3380)
(edge 4808 1135 3974)
(edge 4809 1136 927)
(edge 4810 1136 1760)
(edge 4811 1136 1864)
(edge 4812 1136 2459)
(edge 4813 1137 1423)
(edge 4814 1137 2458)
(edge 4815 1137 2999)
(edge 4816 1137 3375)
(edge 4817 1137 3608)
(edge 4818 1138 648)
(edge 4819 1138 2571)
(edge 4820 1138 3554)
(edge 4821 1139 696)
(edge 4822 1139 1940)
(edge 4823 1139 2002)
(edge 4824 1139 2346)
(edge 4825 1139 2735)
(edge 4826 1139 2756)
(edge 4827 1139 3260)
(edge 4828 1139 3986)
(edge 4829 1139 3996)
(edge 4830 1140 1236)
(edge 4831 1140 1546)
(edge 4832 1140 1677)
(edge 4833 1140 1968)
(edge 4834 1140 2659)
(edge 4835 1140 3439)
(edge 4836 1141 412)
(edge 4837 1141 1816)
(edge 4838 1141 3597)
(edge 4839 1141 3859)
(edge 4840 1142 1680)
(edge 4841 1142 1881)
(edge 4842 1142 2979)
(edge 4843 1143 337)
(edge 4844 1143 1286)
(edge 4845 1143 2173)
(edge 4846 1143 2936)
(edge 4847 1143 3097)
(edge 4848 1143 3429)
(edge 4849 1144 379)
(edge 4850 1144 557)
(edge 4851 1144 756)
(edge 4852 1144 1123)
(edge 4853 1144 1283)
(edge 4854 1144 1668)
(edge 4855 1144 1807)
(edge 4856 1144 1840)
(edge 4857 1144 2294)
(edge 4858 1145 509)
(edge 4859 1145 1168)
(edge 4860 1145 1788)
(edge 4861 1146 217)
(edge 4862 1146 2434)
(edge 4863 1147 1013)
(edge 4864 1147 1234)
(edge 4865 1147 2967)
(edge 4866 1147 3214)
(edge 4867 1147 3532)
(edge 4868 1147 3714)
(edge 4869 1148 1124)
(edge 4870 1148 1196)
(edge 4871 1148 1620)
(edge 4872 1148 2357)
(edge 4873 1148 2499)
(edge 4874 1149 1873)
(edge 4875 1149 3328)
(edge 4876 1149 3639)
(edge 4877 1150 1451)
(edge 4878 1150 2086)
(edge 4879 1150 2512)
(edge 4880 1151 1331)
(edge 4881 1151 1428)
(edge 4882 1151 2445)
(edge 4883 1152 1104)
(edge 4884 1152 1866)
(edge 4885 1152 1937)
(edge 4886 1152 2091)
(edge 4887 1153 1674)
(edge 4888 1154 1818)
(edge 4889 1154 2608)
(edge 4890 1154 2780)
(edge 4891 1154 2847)
(edge 4892 1154 3631)
(edge 4893 1155 178)
(edge 4894 1155 770)
(edge 4895 1155 2897)
(edge 4896 1156 446)
(edge 4897 1156 1170)
(edge 4898 1156 1846)
(edge 4899 1157 1345)
(edge 4900 1157 2093)
(edge 4901 1157 3367)
(edge 4902 1158 1352)
(edge 4903 1158 1888)
(edge 4904 1159 254)
(edge 4905 1159 1590)
(edge 4906 1160 589)
(edge 4907 1160 1599)
(edge 4908 1160 2068)
(edge 4909 1161 101)
(edge 4910 1161 2140)
(edge 4911 1162 1811)
(edge 4912 1162 2536)
(edge 4913 1162 2547)
(edge 4914 1162 3256)
(edge 4915 1162 3608)
(edge 4916 1163 223)
(edge 4917 1163 1923)
(edge 4918 1163 2082)
(edge 4919 1164 957)
(edge 4920 1164 1665)
(edge 4921 1164 1946)
(edge 4922 1164 2031)
(edge 4923 1164 2577)
(edge 4924 1165 1521)
(edge 4925 1165 1585)
(edge 4926 1165 2174)
(edge 4927 1165 3071)
(edge 4928 1165 3508)
(edge 4929 1166 982)
(edge 4930 1166 1068)
(edge 4931 1166 1870)
(edge 4932 1167 1466)
(edge 4933 1167 1693)
(edge 4934 1167 1699)
(edge 4935 1167 2838)
(edge 4936 1167 3185)
(edge 4937 1168 1574)
(edge 4938 1168 2532)
(edge 4939 1168 3188)
(edge 4940 1168 3523)
(edge 4941 1169 843)
(edge 4942 1169 886)
(edge 4943 1169 2129)
(edge 4944 1169 2635)
(edge 4945 1170 314)
(edge 4946 1170 2286)
(edge 4947 1170 2361)
(edge 4948 1170 2738)
(edge 4949 1170 2826)
(edge 4950 1171 118)
(edge 4951 1171 1663)
(edge 4952 1171 2448)
(edge 4953 1171 3710)
(edge 4954 1172 1508)
(edge 4955 1173 956)
(edge 4956 1173 1920)
(edge 4957 1173 2336)
(edge 4958 1173 3441)
(edge 4959 1174 1795)
(edge 4960 1174 1856)
(edge 4961 1174 2222)
(edge 4962 1174 2365)
(edge 4963 1174 2976)
(edge 4964 1175 428)
(edge 4965 1175 2374)
(edge 4966 1175 2762)
(edge 4967 1175 2961)
(edge 4968 1176 1161)
(edge 4969 1176 2356)
(edge 4970 1176 3566)
(edge 4971 1177 3656)
(edge 4972 1177 3823)
(edge 4973 1178 1879)
(edge 4974 1178 3245)
(edge 4975 1178 3294)
(edge 4976 1178 3636)
(edge 4977 1179 1614)
(edge 4978 1179 2618)
(edge 4979 1179 3552)
(edge 4980 1180 1022)
(edge 4981 1180 1237)
(edge 4982 1180 2326)
(edge 4983 1180 3007)
(edge 4984 1180 3371)
(edge 4985 1181 2750)
(edge 4986 1182 1817)
(edge 4987 1182 2257)
(edge 4988 1183 1200)
(edge 4989 1183 1569)
(edge 4990 1183 2457)
(edge 4991 1183 3658)
(edge 4992 1184 812)
(edge 4993 1184 1878)
(edge 4994 1184 3261)
(edge 4995 1184 3578)
(edge 4996 1185 548)
(edge 4997 1185 1937)
(edge 4998 1185 1962)
(edge 4999 1186 2919)
(edge 5000 1186 3348)
(edge 5001 1187 649)
(edge 5002 1187 2547)
(edge 5003 1188 1479)
(edge 5004 1188 2277)
(edge 5005 1189 1299)
(edge 5006 1190 2017)
(edge 5007 1190 2416)
(edge 5008 1190 3813)
(edge 5009 1191 722)
(edge 5010 1191 3128)
(edge 5011 1192 7)
(edge 5012 1192 1260)
(edge 5013 1192 1975)
(edge 5014 1192 2590)
(edge 5015 1192 2918)
(edge 5016 1193 1289)
(edge 5017 1193 2589)
(edge 5018 1194 3652)
(edge 5019 1194 3860)
(edge 5020 1195 437)
(edge 5021 1195 1775)
(edge 5022 1195 1803)
(edge 5023 1195 3313)
(edge 5024 1195 3702)
(edge 5025 1196 1611)
(edge 5026 1196 2746)
(edge 5027 1196 3113)
(edge 5028 1196 3635)
(edge 5029 1197 3713)
(edge 5030 1198 28)
(edge 5031 1198 107)
(edge 5032 1198 968)
(edge 5033 1198 1124)
(edge 5034 1198 3727)
(edge 5035 1199 1172)
(edge 5036 1199 2306)
(edge 5037 1199 2691)
(edge 5038 1200 1760)
(edge 5039 1200 2222)
(edge 5040 1200 2534)
(edge 5041 1200 3536)
(edge 5042 1201 2448)
(edge 5043 1201 2604)
(edge 5044 1202 1562)
(edge 5045 1202 2952)
(edge 5046 1202 2971)
(edge 5047 1203 726)
(edge 5048 1203 1307)
(edge 5049 1203 2686)
(edge 5050 1203 3235)
(edge 5051 1203 3438)
(edge 5052 1204 201)
(edge 5053 1204 2063)
(edge 5054 1204 2225)
(edge 5055 1204 3147)
(edge 5056 1205 1036)
(edge 5057 1205 1941)
(edge 5058 1205 2232)
(edge 5059 1205 3634)
(edge 5060 1206 921)
(edge 5061 1207 3940)
(edge 5062 1208 670)
(edge 5063 1208 2937)
(edge 5064 1208 3774)
(edge 5065 1209 1813)
(edge 5066 1209 1885)
(edge 5067 1209 3505)
(edge 5068 1209 3526)
(edge 5069 1209 3979)
(edge 5070 1210 1314)
(edge 5071 1210 1369)
(edge 5072 1210 2400)
(edge 5073 1211 907)
(edge 5074 1211 1835)
(edge 5075 1212 1375)
(edge 5076 1212 1651)
(edge 5077 1212 1829)
(edge 5078 1212 2272)
(edge 5079 1212 2568)
(edge 5080 1212 2896)
(edge 5081 1212 3368)
(edge 5082 1213 2125)
(edge 5083 1215 1649)
(edge 5084 1215 2815)
(edge 5085 1215 2923)
(edge 5086 1216 1923)
(edge 5087 1217 1644)
(edge 5088 1217 3019)
(edge 5089 1217 3293)
(edge 5090 1218 2221)
(edge 5091 1218 2484)
(edge 5092 1218 2738)
(edge 5093 1219 366)
(edge 5094 1219 1974)
(edge 5095 1219 3398)
(edge 5096 1220 2139)
(edge 5097 1221 135)
(edge 5098 1221 2389)
(edge 5099 1221 2734)
(edge 5100 1221 2847)
(edge 5101 1221 3520)
(edge 5102 1222 1131)
(edge 5103 1222 1833)
(edge 5104 1222 2853)
(edge 5105 1222 3496)
(edge 5106 1223 2811)
(edge 5107 1223 3797)
(edge 5108 1224 516)
(edge 5109 1224 2570)
(edge 5110 1224 2577)
(edge 5111 1225 1085)
(edge 5112 1225 1445)
(edge 5113 1225 2249)
(edge 5114 1225 2404)
(edge 5115 1225 3655)
(edge 5116 1226 1481)
(edge 5117 1226 2194)
(edge 5118 1226 2976)
(edge 5119 1226 3938)
(edge 5120 1227 1322)
(edge 5121 1227 1429)
(edge 5122 1227 1496)
(edge 5123 1227 1668)
(edge 5124 1227 3195)
(edge 5125 1228 738)
(edge 5126 1228 1136)
(edge 5127 1228 1514)
(edge 5128 1228 1843)
(edge 5129 1228 1861)
(edge 5130 1228 2297)
(edge 5131 1229 1533)
(edge 5132 1230 2462)
(edge 5133 1231 1676)
(edge 5134 1231 2786)
(edge 5135 1232 577)
(edge 5136 1232 1336)
(edge 5137 1232 2788)
(edge 5138 1232 3709)
(edge 5139 1232 3962)
(edge 5140 1233 2764)
(edge 5141 1233 3398)
(edge 5142 1234 812)
(edge 5143 1234 1041)
(edge 5144 1234 2327)
(edge 5145 1234 3178)
(edge 5146 1235 1294)
(edge 5147 1235 1377)
(edge 5148 1235 2479)
(edge 5149 1235 3141)
(edge 5150 1235 3480)
(edge 5151 1235 3517)
(edge 5152 1236 2035)
(edge 5153 1236 2449)
(edge 5154 1236 3487)
(edge 5155 1237 2493)
(edge 5156 1238 1656)
(edge 5157 1239 1437)
(edge 5158 1240 633)
(edge 5159 1240 1452)
(edge 5160 1240 2071)
(edge 5161 1240 2916)
(edge 5162 1241 1431)
(edge 5163 1241 1963)
(edge 5164 1241 2235)
(edge 5165 1241 2259)
(edge 5166 1242 272)
(edge 5167 1242 1304)
(edge 5168 1242 2290)
(edge 5169 1242 2523)
(edge 5170 1242 3430)
(edge 5171 1243 416)
(edge 5172 1243 1468)
(edge 5173 1243 2158)
(edge 5174 1243 2450)
(edge 5175 1243 2831)
(edge 5176 1244 1773)
(edge 5177 1244 3678)
(edge 5178 1245 449)
(edge 5179 1245 2639)
(edge 5180 1245 2677)
(edge 5181 1246 1254)
(edge 5182 1246 1730)
(edge 5183 1246 2299)
(edge 5184 1246 2946)
(edge 5185 1247 103)
(edge 5186 1248 205)
(edge 5187 1248 1589)
(edge 5188 1248 2066)
(edge 5189 1248 2930)
(edge 5190 1249 189)
(edge 5191 1249 2177)
(edge 5192 1249 2333)
(edge 5193 1250 1774)
(edge 5194 1250 2694)
(edge 5195 1251 2337)
(edge 5196 1252 712)
(edge 5197 1252 1442)
(edge 5198 1252 1792)
(edge 5199 1252 2360)
(edge 5200 1252 2808)
(edge 5201 1253 2870)
(edge 5202 1254 1336)
(edge 5203 1255 1809)
(edge 5204 1256 965)
(edge 5205 1256 980)
(edge 5206 1256 1669)
(edge 5207 1256 3063)
(edge 5208 1257 328)
(edge 5209 1257 2407)
(edge 5210 1257 2419)
(edge 5211 1257 2694)
(edge 5212 1258 3463)
(edge 5213 1258 3942)
(edge 5214 1259 2336)
(edge 5215 1260 1439)
(edge 5216 1260 2294)
(edge 5217 1261 458)
(edge 5218 1261 1274)
(edge 5219 1261 1862)
(edge 5220 1261 1927)
(edge 5221 1261 2571)
(edge 5222 1261 3703)
(edge 5223 1262 1439)
(edge 5224 1262 3179)
(edge 5225 1262 3944)
(edge 5226 1263 665)
(edge 5227 1263 705)
(edge 5228 1263 3449)
(edge 5229 1264 1413)
(edge 5230 1264 1441)
(edge 5231 1264 2122)
(edge 5232 1264 2652)
(edge 5233 1264 3532)
(edge 5234 1265 823)
(edge 5235 1265 2952)
(edge 5236 1266 613)
(edge 5237 1266 1627)
(edge 5238 1266 2714)
(edge 5239 1267 510)
(edge 5240 1267 3720)
(edge 5241 1268 51)
(edge 5242 1268 2125)
(edge 5243 1268 3169)
(edge 5244 1269 166)
(edge 5245 1269 1870)
(edge 5246 1269 2276)
(edge 5247 1270 100)
(edge 5248 1270 157)
(edge 5249 1270 3206)
(edge 5250 1271 97)
(edge 5251 1271 2280)
(edge 5252 1271 2408)
(edge 5253 1273 1823)
(edge 5254 1273 2270)
(edge 5255 1273 2876)
(edge 5256 1273 3805)
(edge 5257 1274 233)
(edge 5258 1274 1014)
(edge 5259 1274 1072)
(edge 5260 1274 1422)
(edge 5261 1274 1500)
(edge 5262 1274 1907)
(edge 5263 1274 2108)
(edge 5264 1274 3032)
(edge 5265 1274 3487)
(edge 5266 1274 3877)
(edge 5267 1275 751)
(edge 5268 1275 2068)
(edge 5269 1275 2306)
(edge 5270 1275 3451)
(edge 5271 1275 3476)
(edge 5272 1276 1093)
(edge 5273 1276 2614)
(edge 5274 1276 2618)
(edge 5275 1276 3064)
(edge 5276 1277 1901)
(edge 5277 1278 1821)
(edge 5278 1278 2126)
(edge 5279 1278 3142)
(edge 5280 1278 3238)
(edge 5281 1278 3400)
(edge 5282 1279 3132)
(edge 5283 1279 3350)
(edge 5284 1280 177)
(edge 5285 1280 601)
(edge 5286 1280 1330)
(edge 5287 1280 2192)
(edge 5288 1280 2273)
(edge 5289 1280 3051)
(edge 5290 1280 3579)
(edge 5291 1281 2475)
(edge 5292 1281 3848)
(edge 5293 1282 669)
(edge 5294 1282 1926)
(edge 5295 1283 1268)
(edge 5296 1283 2475)
(edge 5297 1283 3846)
(edge 5298 1284 3415)
(edge 5299 1284 3823)
(edge 5300 1284 3853)
(edge 5301 1284 3991)
(edge 5302 1285 3050)
(edge 5303 1285 3320)
(edge 5304 1286 153)
(edge 5305 1287 730)
(edge 5306 1287 1720)
(edge 5307 1287 2013)
(edge 5308 1287 2245)
(edge 5309 1288 759)
(edge 5310 1288 2585)
(edge 5311 1288 3150)
(edge 5312 1289 1520)
(edge 5313 1289 2135)
(edge 5314 1290 1702)
(edge 5315 1290 1716)
(edge 5316 1290 2702)
(edge 5317 1290 3372)
(edge 5318 1291 2418)
(edge 5319 1291 3140)
(edge 5320 1291 3377)
(edge 5321 1291 3478)
(edge 5322 1291 3527)
(edge 5323 1292 1327)
(edge 5324 1292 1662)
(edge 5325 1292 2257)
(edge 5326 1293 3113)
(edge 5327 1294 1456)
(edge 5328 1294 1958)
(edge 5329 1294 3778)
(edge 5330 1295 2692)
(edge 5331 1295 3203)
(edge 5332 1296 1081)
(edge 5333 1296 3898)
(edge 5334 1297 457)
(edge 5335 1297 2282)
(edge 5336 1297 2855)
(edge 5337 1297 3379)
(edge 5338 1297 3767)
(edge 5339 1299 3285)
(edge 5340 1299 3417)
(edge 5341 1300 1042)
(edge 5342 1300 2299)
(edge 5343 1300 2301)
(edge 5344 1300 3749)
(edge 5345 1301 1018)
(edge 5346 1301 1628)
(edge 5347 1301 2718)
(edge 5348 1301 3273)
(edge 5349 1301 3748)
(edge 5350 1301 3879)
(edge 5351 1302 79)
(edge 5352 1302 579)
(edge 5353 1302 1375)
(edge 5354 1302 1911)
(edge 5355 1302 2693)
(edge 5356 1303 1777)
(edge 5357 1303 2541)
(edge 5358 1303 2613)
(edge 5359 1303 3439)
(edge 5360 1304 694)
(edge 5361 1304 1175)
(edge 5362 1304 2067)
(edge 5363 1304 2990)
(edge 5364 1305 559)
(edge 5365 1305 1580)
(edge 5366 1305 2596)
(edge 5367 1306 1653)
(edge 5368 1307 1049)
(edge 5369 1307 1784)
(edge 5370 1307 3654)
(edge 5371 1307 3789)
(edge 5372 1308 1931)
(edge 5373 1308 3569)
(edge 5374 1308 3883)
(edge 5375 1309 593)
(edge 5376 1309 1275)
(edge 5377 1309 3062)
(edge 5378 1309 3307)
(edge 5379 1309 3647)
(edge 5380 1310 349)
(edge 5381 1310 1134)
(edge 5382 1311 2441)
(edge 5383 1311 2702)
(edge 5384 1311 3154)
(edge 5385 1312 141)
(edge 5386 1312 2331)
(edge 5387 1313 1394)
(edge 5388 1313 2061)
(edge 5389 1313 2301)
(edge 5390 1313 3590)
(edge 5391 1314 292)
(edge 5392 1314 1175)
(edge 5393 1314 3339)
(edge 5394 1315 1298)
(edge 5395 1315 1570)
(edge 5396 1315 3162)
(edge 5397 1315 3750)
(edge 5398 1316 720)
(edge 5399 1316 1277)
(edge 5400 1316 1327)
(edge 5401 1316 1701)
(edge 5402 1317 1127)
(edge 5403 1317 1886)
(edge 5404 1318 684)
(edge 5405 1318 1372)
(edge 5406 1318 2283)
(edge 5407 1319 388)
(edge 5408 1319 409)
(edge 5409 1319 2630)
(edge 5410 1319 3638)
(edge 5411 1320 1467)
(edge 5412 1320 1808)
(edge 5413 1320 1949)
(edge 5414 1320 2849)
(edge 5415 1321 3037)
(edge 5416 1321 3812)
(edge 5417 1322 1526)
(edge 5418 1322 2853)
(edge 5419 1322 3246)
(edge 5420 1322 3687)
(edge 5421 1323 717)
(edge 5422 1323 1338)
(edge 5423 1324 196)
(edge 5424 1324 480)
(edge 5425 1324 1354)
(edge 5426 1324 3001)
(edge 5427 1325 1706)
(edge 5428 1326 328)
(edge 5429 1326 1094)
(edge 5430 1326 1530)
(edge 5431 1326 2326)
(edge 5432 1326 2347)
(edge 5433 1327 2179)
(edge 5434 1327 2699)
(edge 5435 1328 375)
(edge 5436 1328 1114)
(edge 5437 1329 1580)
(edge 5438 1329 3323)
(edge 5439 1330 307)
(edge 5440 1330 992)
(edge 5441 1330 1871)
(edge 5442 1330 3748)
(edge 5443 1331 81)
(edge 5444 1331 1090)
(edge 5445 1331 1206)
(edge 5446 1332 1542)
(edge 5447 1332 3653)
(edge 5448 1333 345)
(edge 5449 1333 2050)
(edge 5450 1333 2446)
(edge 5451 1334 75)
(edge 5452 1334 1873)
(edge 5453 1334 2308)
(edge 5454 1335 1247)
(edge 5455 1335 1689)
(edge 5456 1335 2695)
(edge 5457 1335 3555)
(edge 5458 1335 3919)
(edge 5459 1336 930)
(edge 5460 1336 1529)
(edge 5461 1336 1545)
(edge 5462 1336 2432)
(edge 5463 1336 2628)
(edge 5464 1336 3379)
(edge 5465 1336 3800)
(edge 5466 1337 1403)
(edge 5467 1337 2035)
(edge 5468 1337 2239)
(edge 5469 1337 2633)
(edge 5470 1337 3329)
(edge 5471 1338 1332)
(edge 5472 1338 2647)
(edge 5473 1338 3534)
(edge 5474 1339 2253)
(edge 5475 1340 1541)
(edge 5476 1340 2533)
(edge 5477 1340 2876)
(edge 5478 1341 2400)
(edge 5479 1341 2565)
(edge 5480 1341 2663)
(edge 5481 1341 3674)
(edge 5482 1342 427)
(edge 5483 1342 713)
(edge 5484 1342 2890)
(edge 5485 1343 1040)
(edge 5486 1344 818)
(edge 5487 1344 1203)
(edge 5488 1344 1993)
(edge 5489 1344 2762)
(edge 5490 1344 3327)
(edge 5491 1345 322)
(edge 5492 1345 838)
(edge 5493 1345 1690)
(edge 5494 1345 2492)
(edge 5495 1345 2960)
(edge 5496 1345 3087)
(edge 5497 1345 3569)
(edge 5498 1346 1387)
(edge 5499 1347 2216)
(edge 5500 1348 1201)
(edge 5501 1349 1190)
(edge 5502 1349 1797)
(edge 5503 1349 1944)
(edge 5504 1349 2877)
(edge 5505 1350 1334)
(edge 5506 1350 1664)
(edge 5507 1350 1727)
(edge 5508 1350 3812)
(edge 5509 1351 981)
(edge 5510 1351 1073)
(edge 5511 1351 1505)
(edge 5512 1351 3787)
(edge 5513 1352 1624)
(edge 5514 1352 2670)
(edge 5515 1352 3252)
(edge 5516 1352 3718)
(edge 5517 1353 1393)
(edge 5518 1353 1966)
(edge 5519 1353 3356)
(edge 5520 1354 2307)
(edge 5521 1354 3744)
(edge 5522 1354 3934)
(edge 5523 1355 1934)
(edge 5524 1355 2764)
(edge 5525 1356 2031)
(edge 5526 1356 2705)
(edge 5527 1357 733)
(edge 5528 1357 2368)
(edge 5529 1359 2209)
(edge 5530 1359 3819)
(edge 5531 1360 74)
(edge 5532 1360 1977)
(edge 5533 1360 2406)
(edge 5534 1360 2867)
(edge 5535 1360 3349)
(edge 5536 1361 1436)
(edge 5537 1361 1688)
(edge 5538 1361 1951)
(edge 5539 1362 1591)
(edge 5540 1362 1649)
(edge 5541 1362 2085)
(edge 5542 1362 2121)
(edge 5543 1363 370)
(edge 5544 1363 1445)
(edge 5545 1363 1480)
(edge 5546 1363 1732)
(edge 5547 1363 2075)
(edge 5548 1363 2208)
(edge 5549 1363 2245)
(edge 5550 1363 2285)
(edge 5551 1363 3341)
(edge 5552 1364 251)
(edge 5553 1364 1291)
(edge 5554 1364 1390)
(edge 5555 1364 1707)
(edge 5556 1364 2730)
(edge 5557 1364 2768)
(edge 5558 1365 764)
(edge 5559 1365 2287)
(edge 5560 1365 2571)
(edge 5561 1365 2743)
(edge 5562 1365 3369)
(edge 5563 1366 3699)
(edge 5564 1367 1622)
(edge 5565 1367 1631)
(edge 5566 1367 2262)
(edge 5567 1367 2543)
(edge 5568 1368 930)
(edge 5569 1368 1136)
(edge 5570 1368 2535)
(edge 5571 1368 2625)
(edge 5572 1368 2995)
(edge 5573 1368 3362)
(edge 5574 1368 3988)
(edge 5575 1369 1903)
(edge 5576 1370 217)
(edge 5577 1370 1568)
(edge 5578 1370 1950)
(edge 5579 1371 1186)
(edge 5580 1371 1492)
(edge 5581 1371 2197)
(edge 5582 1371 3254)
(edge 5583 1371 3302)
(edge 5584 1371 3494)
(edge 5585 1372 835)
(edge 5586 1372 2260)
(edge 5587 1372 3305)
(edge 5588 1372 3692)
(edge 5589 1373 254)
(edge 5590 1373 1763)
(edge 5591 1373 1915)
(edge 5592 1373 3364)
(edge 5593 1374 1868)
(edge 5594 1374 2665)
(edge 5595 1374 3059)
(edge 5596 1374 3378)
(edge 5597 1374 3456)
(edge 5598 1375 2580)
(edge 5599 1375 2940)
(edge 5600 1376 1928)
(edge 5601 1376 3385)
(edge 5602 1377 764)
(edge 5603 1377 2491)
(edge 5604 1377 2751)
(edge 5605 1378 1754)
(edge 5606 1378 2386)
(edge 5607 1378 3444)
(edge 5608 1378 3762)
(edge 5609 1379 643)
(edge 5610 1379 3096)
(edge 5611 1379 3312)
(edge 5612 1380 1386)
(edge 5613 1380 1548)
(edge 5614 1380 3232)
(edge 5615 1380 3917)
(edge 5616 1381 6)
(edge 5617 1381 219)
(edge 5618 1381 512)
(edge 5619 1381 1405)
(edge 5620 1381 1853)
(edge 5621 1381 2279)
(edge 5622 1381 2792)
(edge 5623 1382 884)
(edge 5624 1382 1778)
(edge 5625 1382 2824)
(edge 5626 1382 3379)
(edge 5627 1382 3783)
(edge 5628 1383 2314)
(edge 5629 1383 3014)
(edge 5630 1384 1420)
(edge 5631 1385 2058)
(edge 5632 1385 2561)
(edge 5633 1385 2984)
(edge 5634 1385 3899)
(edge 5635 1386 607)
(edge 5636 1386 2419)
(edge 5637 1386 3319)
(edge 5638 1386 3970)
(edge 5639 1387 2430)
(edge 5640 1388 426)
(edge 5641 1388 1754)
(edge 5642 1388 2254)
(edge 5643 1389 1650)
(edge 5644 1389 2648)
(edge 5645 1389 2692)
(edge 5646 1389 3707)
(edge 5647 1390 168)
(edge 5648 1390 1838)
(edge 5649 1392 836)
(edge 5650 1392 2346)
(edge 5651 1392 2907)
(edge 5652 1393 1710)
(edge 5653 1393 3561)
(edge 5654 1394 178)
(edge 5655 1394 221)
(edge 5656 1394 3082)
(edge 5657 1395 1534)
(edge 5658 1395 1658)
(edge 5659 1395 1816)
(edge 5660 1395 1998)
(edge 5661 1396 225)
(edge 5662 1396 2997)
(edge 5663 1396 3852)
(edge 5664 1397 877)
(edge 5665 1397 1379)
(edge 5666 1397 1738)
(edge 5667 1397 3993)
(edge 5668 1398 2046)
(edge 5669 1399 1179)
(edge 5670 1399 1426)
(edge 5671 1399 2434)
(edge 5672 1400 862)
(edge 5673 1400 1455)
(edge 5674 1400 2354)
(edge 5675 1400 3475)
(edge 5676 1401 2681)
(edge 5677 1401 2847)
(edge 5678 1402 1350)
(edge 5679 1402 1458)
(edge 5680 1402 3425)
(edge 5681 1402 3997)
(edge 5682 1403 3400)
(edge 5683 1404 1632)
(edge 5684 1404 1684)
(edge 5685 1404 1907)
(edge 5686 1404 1929)
(edge 5687 1404 2163)
(edge 5688 1404 2196)
(edge 5689 1404 2228)
(edge 5690 1405 204)
(edge 5691 1405 3597)
(edge 5692 1406 791)
(edge 5693 1406 1834)
(edge 5694 1406 2242)
(edge 5695 1406 3397)
(edge 5696 1407 2266)
(edge 5697 1407 2819)
(edge 5698 1408 3442)
(edge 5699 1409 605)
(edge 5700 1409 2444)
(edge 5701 1409 2821)
(edge 5702 1410 1364)
(edge 5703 1410 1662)
(edge 5704 1410 3061)
(edge 5705 1411 1753)
(edge 5706 1411 2716)
(edge 5707 1411 3650)
(edge 5708 1413 1425)
(edge 5709 1414 478)
(edge 5710 1414 645)
(edge 5711 1414 2104)
(edge 5712 1414 2264)
(edge 5713 1414 3673)
(edge 5714 1415 1443)
(edge 5715 1415 2836)
(edge 5716 1415 3826)
(edge 5717 1416 982)
(edge 5718 1416 2343)
(edge 5719 1416 2864)
(edge 5720 1417 740)
(edge 5721 1417 1747)
(edge 5722 1417 2166)
(edge 5723 1417 2729)
(edge 5724 1417 2839)
(edge 5725 1417 3098)
(edge 5726 1418 1868)
(edge 5727 1418 2747)
(edge 5728 1418 3976)
(edge 5729 1419 227)
(edge 5730 1419 1360)
(edge 5731 1420 1877)
(edge 5732 1420 1964)
(edge 5733 1421 2664)
(edge 5734 1421 2945)
(edge 5735 1421 3616)
(edge 5736 1422 1497)
(edge 5737 1422 2485)
(edge 5738 1423 3074)
(edge 5739 1424 14)
(edge 5740 1424 422)
(edge 5741 1424 1952)
(edge 5742 1425 1901)
(edge 5743 1425 2884)
(edge 5744 1426 267)
(edge 5745 1426 2689)
(edge 5746 1427 2877)
(edge 5747 1428 54)
(edge 5748 1428 371)
(edge 5749 1428 1757)
(edge 5750 1429 1262)
(edge 5751 1429 1533)
(edge 5752 1429 1712)
(edge 5753 1429 3281)
(edge 5754 1430 1397)
(edge 5755 1430 1890)
(edge 5756 1431 2450)
(edge 5757 1432 2396)
(edge 5758 1432 2809)
(edge 5759 1432 3733)
(edge 5760 1433 1810)
(edge 5761 1433 2538)
(edge 5762 1433 2741)
(edge 5763 1434 2102)
(edge 5764 1434 2298)
(edge 5765 1434 2591)
(edge 5766 1435 277)
(edge 5767 1435 1081)
(edge 5768 1435 3750)
(edge 5769 1436 1314)
(edge 5770 1436 2486)
(edge 5771 1436 3323)
(edge 5772 1437 744)
(edge 5773 1437 2162)
(edge 5774 1437 3995)
(edge 5775 1438 2026)
(edge 5776 1438 2141)
(edge 5777 1439 2108)
(edge 5778 1439 2790)
(edge 5779 1439 2994)
(edge 5780 1439 3265)
(edge 5781 1440 1388)
(edge 5782 1440 1828)
(edge 5783 1440 3274)
(edge 5784 1440 3276)
(edge 5785 1441 1704)
(edge 5786 1441 3149)
(edge 5787 1441 3545)
(edge 5788 1441 3914)
(edge 5789 1442 444)
(edge 5790 1442 598)
(edge 5791 1442 1072)
(edge 5792 1442 1649)
(edge 5793 1442 2048)
(edge 5794 1442 2740)
(edge 5795 1443 713)
(edge 5796 1444 1307)
(edge 5797 1444 1631)
(edge 5798 1444 1823)
(edge 5799 1444 3070)
(edge 5800 1445 1410)
(edge 5801 1445 2794)
(edge 5802 1445 3817)
(edge 5803 1446 677)
(edge 5804 1447 1137)
(edge 5805 1448 2208)
(edge 5806 1448 3571)
(edge 5807 1448 3572)
(edge 5808 1449 2615)
(edge 5809 1449 3757)
(edge 5810 1450 814)
(edge 5811 1450 2653)
(edge 5812 1450 3072)
(edge 5813 1450 3245)
(edge 5814 1450 3249)
(edge 5815 1450 3313)
(edge 5816 1451 202)
(edge 5817 1452 1572)
(edge 5818 1452 2752)
(edge 5819 1452 3244)
(edge 5820 1453 1127)
(edge 5821 1453 1944)
(edge 5822 1453 1971)
(edge 5823 1453 2104)
(edge 5824 1454 212)
(edge 5825 1455 614)
(edge 5826 1455 2594)
(edge 5827 1455 3296)
(edge 5828 1456 3800)
(edge 5829 1457 3681)
(edge 5830 1458 1288)
(edge 5831 1458 2917)
(edge 5832 1458 3174)
(edge 5833 1459 249)
(edge 5834 1459 2736)
(edge 5835 1459 2820)
(edge 5836 1459 3956)
(edge 5837 1460 809)
(edge 5838 1460 1807)
(edge 5839 1460 2081)
(edge 5840 1460 2546)
(edge 5841 1460 2931)
(edge 5842 1460 3993)
(edge 5843 1461 1894)
(edge 5844 1461 2147)
(edge 5845 1461 3613)
(edge 5846 1462 1505)
(edge 5847 1462 2791)
(edge 5848 1463 2240)
(edge 5849 1464 1144)
(edge 5850 1464 2066)
(edge 5851 1464 2293)
(edge 5852 1465 43)
(edge 5853 1465 136)
(edge 5854 1465 3059)
(edge 5855 1465 3306)
(edge 5856 1465 3566)
(edge 5857 1465 3806)
(edge 5858 1466 1511)
(edge 5859 1466 3892)
(edge 5860 1467 2058)
(edge 5861 1468 1121)
(edge 5862 1468 1201)
(edge 5863 1468 1902)
(edge 5864 1469 1695)
(edge 5865 1469 3050)
(edge 5866 1470 2350)
(edge 5867 1471 1678)
(edge 5868 1472 2256)
(edge 5869 1472 3485)
(edge 5870 1472 4000)
(edge 5871 1473 1779)
(edge 5872 1473 3509)
(edge 5873 1474 1721)
(edge 5874 1474 1935)
(edge 5875 1474 2129)
(edge 5876 1475 2804)
(edge 5877 1475 3298)
(edge 5878 1475 3752)
(edge 5879 1476 1197)
(edge 5880 1476 1990)
(edge 5881 1476 2171)
(edge 5882 1476 2617)
(edge 5883 1477 1485)
(edge 5884 1477 1771)
(edge 5885 1477 2585)
(edge 5886 1478 103)
(edge 5887 1478 654)
(edge 5888 1478 1136)
(edge 5889 1478 1493)
(edge 5890 1478 2512)
(edge 5891 1478 3673)
(edge 5892 1479 1488)
(edge 5893 1479 1875)
(edge 5894 1479 2053)
(edge 5895 1479 2902)
(edge 5896 1480 1668)
(edge 5897 1480 1986)
(edge 5898 1480 2679)
(edge 5899 1480 3493)
(edge 5900 1481 761)
(edge 5901 1481 2067)
(edge 5902 1481 3899)
(edge 5903 1482 2622)
(edge 5904 1483 1646)
(edge 5905 1484 813)
(edge 5906 1484 1658)
(edge 5907 1484 2720)
(edge 5908 1485 1500)
(edge 5909 1485 1572)
(edge 5910 1485 2005)
(edge 5911 1486 1843)
(edge 5912 1486 3566)
(edge 5913 1487 2087)
(edge 5914 1488 1426)
(edge 5915 1488 1512)
(edge 5916 1488 2532)
(edge 5917 1489 1845)
(edge 5918 1489 1936)
(edge 5919 1489 2573)
(edge 5920 1489 3342)
(edge 5921 1490 1569)
(edge 5922 1490 2445)
(edge 5923 1490 2559)
(edge 5924 1490 2796)
(edge 5925 1490 3122)
(edge 5926 1490 3229)
(edge 5927 1491 1855)
(edge 5928 1491 1950)
(edge 5929 1491 3340)
(edge 5930 1492 3608)
(edge 5931 1493 1553)
(edge 5932 1493 2445)
(edge 5933 1493 2996)
(edge 5934 1493 3599)
(edge 5935 1493 3634)
(edge 5936 1494 1588)
(edge 5937 1495 1453)
(edge 5938 1495 2270)
(edge 5939 1495 2670)
(edge 5940 1496 842)
(edge 5941 1496 1136)
(edge 5942 1496 1217)
(edge 5943 1496 1618)
(edge 5944 1496 3031)
(edge 5945 1496 3560)
(edge 5946 1496 3927)
(edge 5947 1497 833)
(edge 5948 1497 2013)
(edge 5949 1497 2583)
(edge 5950 1497 2854)
(edge 5951 1498 128)
(edge 5952 1498 2010)
(edge 5953 1498 2268)
(edge 5954 1499 1582)
(edge 5955 1499 1627)
(edge 5956 1499 2160)
(edge 5957 1499 2803)
(edge 5958 1499 3074)
(edge 5959 1499 3091)
(edge 5960 1499 3277)
(edge 5961 1499 3855)
(edge 5962 1501 3243)
(edge 5963 1502 1180)
(edge 5964 1502 1890)
(edge 5965 1502 3922)
(edge 5966 1503 2013)
(edge 5967 1503 3938)
(edge 5968 1504 987)
(edge 5969 1504 2051)
(edge 5970 1505 1735)
(edge 5971 1506 561)
(edge 5972 1506 1424)
(edge 5973 1506 3393)
(edge 5974 1508 2812)
(edge 5975 1509 1552)
(edge 5976 1510 2397)
(edge 5977 1510 3194)
(edge 5978 1510 3894)
(edge 5979 1512 1611)
(edge 5980 1512 3521)
(edge 5981 1513 3751)
(edge 5982 1514 1145)
(edge 5983 1514 3789)
(edge 5984 1514 3829)
(edge 5985 1515 137)
(edge 5986 1515 1960)
(edge 5987 1515 2575)
(edge 5988 1516 1406)
(edge 5989 1516 1613)
(edge 5990 1516 2048)
(edge 5991 1516 2232)
(edge 5992 1516 3028)
(edge 5993 1516 3470)
(edge 5994 1517 833)
(edge 5995 1517 1549)
(edge 5996 1517 1689)
(edge 5997 1517 2164)
(edge 5998 1518 2624)
(edge 5999 1518 3818)
(edge 6000 1518 3991)
(edge 6001 1519 1642)
(edge 6002 1519 2410)
(edge 6003 1519 2473)
(edge 6004 1520 778)
(edge 6005 1520 3609)
(edge 6006 1521 1731)
(edge 6007 1521 3449)
(edge 6008 1521 3478)
(edge 6009 1522 3427)
(edge 6010 1523 1491)
(edge 6011 1523 1697)
(edge 6012 1523 2322)
(edge 6013 1523 3063)
(edge 6014 1524 2722)
(edge 6015 1524 3057)
(edge 6016 1525 974)
(edge 6017 1525 1650)
(edge 6018 1525 1922)
(edge 6019 1525 2110)
(edge 6020 1525 2421)
(edge 6021 1525 2537)
(edge 6022 1525 2995)
(edge 6023 1526 3405)
(edge 6024 1528 1910)
(edge 6025 1529 1924)
(edge 6026 1529 2127)
(edge 6027 1529 3782)
(edge 6028 1530 1940)
(edge 6029 1530 2422)
(edge 6030 1531 630)
(edge 6031 1531 1916)
(edge 6032 1531 2305)
(edge 6033 1532 1452)
(edge 6034 1533 1183)
(edge 6035 1533 2096)
(edge 6036 1533 2647)
(edge 6037 1533 3508)
(edge 6038 1534 183)
(edge 6039 1534 934)
(edge 6040 1534 1879)
(edge 6041 1534 2314)
(edge 6042 1535 569)
(edge 6043 1536 1178)
(edge 6044 1536 1634)
(edge 6045 1536 1887)
(edge 6046 1536 1930)
(edge 6047 1536 1938)
(edge 6048 1537 2552)
(edge 6049 1538 498)
(edge 6050 1538 800)
(edge 6051 1538 1972)
(edge 6052 1538 2576)
(edge 6053 1538 2832)
(edge 6054 1539 1114)
(edge 6055 1541 1707)
(edge 6056 1541 3069)
(edge 6057 1541 3408)
(edge 6058 1542 2086)
(edge 6059 1542 3557)
(edge 6060 1542 3942)
(edge 6061 1543 787)
(edge 6062 1544 834)
(edge 6063 1544 863)
(edge 6064 1544 3355)
(edge 6065 1545 1795)
(edge 6066 1545 1819)
(edge 6067 1545 3713)
(edge 6068 1546 2593)
(edge 6069 1547 1147)
(edge 6070 1547 1773)
(edge 6071 1547 2324)
(edge 6072 1548 1927)
(edge 6073 1548 2406)
(edge 6074 1548 2784)
(edge 6075 1549 153)
(edge 6076 1549 1033)
(edge 6077 1549 1845)
(edge 6078 1550 415)
(edge 6079 1550 2117)
(edge 6080 1550 2617)
(edge 6081 1550 3521)
(edge 6082 1551 412)
(edge 6083 1551 611)
(edge 6084 1551 714)
(edge 6085 1551 2658)
(edge 6086 1551 3275)
(edge 6087 1551 3300)
(edge 6088 1552 737)
(edge 6089 1552 1548)
(edge 6090 1552 3182)
(edge 6091 1553 2009)
(edge 6092 1553 2956)
(edge 6093 1553 3068)
(edge 6094 1553 3291)
(edge 6095 1554 629)
(edge 6096 1554 705)
(edge 6097 1554 1829)
(edge 6098 1554 1966)
(edge 6099 1554 2750)
(edge 6100 1554 2938)
(edge 6101 1556 352)
(edge 6102 1557 174)
(edge 6103 1557 1954)
(edge 6104 1558 1548)
(edge 6105 1558 2607)
(edge 6106 1559 1657)
(edge 6107 1559 2867)
(edge 6108 1559 3019)
(edge 6109 1559 3112)
(edge 6110 1560 33)
(edge 6111 1560 689)
(edge 6112 1560 1314)
(edge 6113 1560 2706)
(edge 6114 1561 494)
(edge 6115 1561 2538)
(edge 6116 1562 13)
(edge 6117 1562 650)
(edge 6118 1562 1625)
(edge 6119 1562 2580)
(edge 6120 1562 3081)
(edge 6121 1563 609)
(edge 6122 1563 969)
(edge 6123 1563 3401)
(edge 6124 1564 550)
(edge 6125 1564 3787)
(edge 6126 1565 2706)
(edge 6127 1566 252)
(edge 6128 1566 2021)
(edge 6129 1566 3105)
(edge 6130 1567 410)
(edge 6131 1567 1732)
(edge 6132 1567 1777)
(edge 6133 1567 2971)
(edge 6134 1567 2984)
(edge 6135 1567 3406)
(edge 6136 1567 3672)
(edge 6137 1567 3707)
(edge 6138 1568 3065)
(edge 6139 1569 71)
(edge 6140 1569 2390)
(edge 6141 1569 3006)
(edge 6142 1569 3103)
(edge 6143 1569 3119)
(edge 6144 1570 583)
(edge 6145 1571 2597)
(edge 6146 1572 2169)
(edge 6147 1572 2336)
(edge 6148 1572 2962)
(edge 6149 1573 2125)
(edge 6150 1574 692)
(edge 6151 1574 2687)
(edge 6152 1574 3430)
(edge 6153 1574 3748)
(edge 6154 1574 3939)
(edge 6155 1575 1382)
(edge 6156 1575 1865)
(edge 6157 1575 2949)
(edge 6158 1575 3528)
(edge 6159 1577 864)
(edge 6160 1577 3773)
(edge 6161 1578 2115)
(edge 6162 1578 3359)
(edge 6163 1578 3465)
(edge 6164 1578 3561)
(edge 6165 1579 1624)
(edge 6166 1579 3658)
(edge 6167 1579 3886)
(edge 6168 1580 2356)
(edge 6169 1580 3006)
(edge 6170 1580 3035)
(edge 6171 1581 1627)
(edge 6172 1581 2290)
(edge 6173 1582 1312)
(edge 6174 1582 1729)
(edge 6175 1582 2439)
(edge 6176 1582 3681)
(edge 6177 1583 1972)
(edge 6178 1583 2211)
(edge 6179 1584 90)
(edge 6180 1584 3612)
(edge 6181 1585 323)
(edge 6182 1585 2668)
(edge 6183 1585 2801)
(edge 6184 1585 2989)
(edge 6185 1586 1238)
(edge 6186 1586 2118)
(edge 6187 1586 2185)
(edge 6188 1586 2736)
(edge 6189 1586 2823)
(edge 6190 1587 1128)
(edge 6191 1587 1163)
(edge 6192 1587 2820)
(edge 6193 1588 1673)
(edge 6194 1588 1827)
(edge 6195 1588 3527)
(edge 6196 1589 1724)
(edge 6197 1589 3029)
(edge 6198 1590 1359)
(edge 6199 1590 2984)
(edge 6200 1590 3384)
(edge 6201 1591 1755)
(edge 6202 1591 3355)
(edge 6203 1592 667)
(edge 6204 1592 755)
(edge 6205 1592 2856)
(edge 6206 1593 280)
(edge 6207 1593 538)
(edge 6208 1593 1059)
(edge 6209 1593 2427)
(edge 6210 1593 3588)
(edge 6211 1593 3668)
(edge 6212 1594 1195)
(edge 6213 1594 1807)
(edge 6214 1594 2381)
(edge 6215 1594 2625)
(edge 6216 1595 402)
(edge 6217 1595 1827)
(edge 6218 1595 2378)
(edge 6219 1596 3918)
(edge 6220 1597 1815)
(edge 6221 1597 2911)
(edge 6222 1598 2115)
(edge 6223 1598 2535)
(edge 6224 1598 3277)
(edge 6225 1599 134)
(edge 6226 1599 455)
(edge 6227 1599 485)
(edge 6228 1599 954)
(edge 6229 1599 2187)
(edge 6230 1599 3094)
(edge 6231 1599 3733)
(edge 6232 1600 1987)
(edge 6233 1600 2049)
(edge 6234 1600 2152)
(edge 6235 1600 3671)
(edge 6236 1602 486)
(edge 6237 1602 3934)
(edge 6238 1603 1618)
(edge 6239 1603 3878)
(edge 6240 1604 1064)
(edge 6241 1604 2330)
(edge 6242 1604 3027)
(edge 6243 1605 759)
(edge 6244 1605 1202)
(edge 6245 1605 1215)
(edge 6246 1605 2089)
(edge 6247 1605 3934)
(edge 6248 1606 793)
(edge 6249 1606 3985)
(edge 6250 1607 3269)
(edge 6251 1608 1876)
(edge 6252 1608 1969)
(edge 6253 1608 2670)
(edge 6254 1608 3138)
(edge 6255 1609 2083)
(edge 6256 1609 3459)
(edge 6257 1610 210)
(edge 6258 1610 2068)
(edge 6259 1610 2195)
(edge 6260 1610 2897)
(edge 6261 1610 3309)
(edge 6262 1610 3771)
(edge 6263 1611 1705)
(edge 6264 1611 1940)
(edge 6265 1611 2307)
(edge 6266 1612 1229)
(edge 6267 1612 1251)
(edge 6268 1612 1982)
(edge 6269 1612 2371)
(edge 6270 1613 1802)
(edge 6271 1614 1666)
(edge 6272 1614 3830)
(edge 6273 1615 1931)
(edge 6274 1615 2365)
(edge 6275 1615 2377)
(edge 6276 1615 3198)
(edge 6277 1616 2140)
(edge 6278 1616 2331)
(edge 6279 1617 1731)
(edge 6280 1617 1996)
(edge 6281 1617 2443)
(edge 6282 1617 2845)
(edge 6283 1618 2418)
(edge 6284 1618 3200)
(edge 6285 1618 3604)
(edge 6286 1619 1791)
(edge 6287 1619 2383)
(edge 6288 1619 2519)
(edge 6289 1620 218)
(edge 6290 1620 1248)
(edge 6291 1620 3011)
(edge 6292 1620 3377)
(edge 6293 1621 1134)
(edge 6294 1621 1945)
(edge 6295 1621 3098)
(edge 6296 1621 3518)
(edge 6297 1622 1711)
(edge 6298 1622 2554)
(edge 6299 1622 2695)
(edge 6300 1622 2795)
(edge 6301 1622 3863)
(edge 6302 1623 448)
(edge 6303 1623 459)
(edge 6304 1623 3068)
(edge 6305 1624 474)
(edge 6306 1624 1768)
(edge 6307 1624 2315)
(edge 6308 1625 147)
(edge 6309 1625 1116)
(edge 6310 1625 1904)
(edge 6311 1625 2117)
(edge 6312 1625 2910)
(edge 6313 1625 3116)
(edge 6314 1625 3600)
(edge 6315 1625 3724)
(edge 6316 1625 3913)
(edge 6317 1626 6)
(edge 6318 1626 145)
(edge 6319 1626 925)
(edge 6320 1626 3904)
(edge 6321 1627 1900)
(edge 6322 1627 3335)
(edge 6323 1627 3935)
(edge 6324 1628 1977)
(edge 6325 1628 2693)
(edge 6326 1628 3867)
(edge 6327 1629 1059)
(edge 6328 1630 147)
(edge 6329 1630 754)
(edge 6330 1630 3567)
(edge 6331 1631 1659)
(edge 6332 1631 1767)
(edge 6333 1631 2123)
(edge 6334 1631 3435)
(edge 6335 1631 3834)
(edge 6336 1632 380)
(edge 6337 1632 1687)
(edge 6338 1632 2153)
(edge 6339 1632 2579)
(edge 6340 1632 2932)
(edge 6341 1632 2952)
(edge 6342 1632 3859)
(edge 6343 1633 380)
(edge 6344 1633 2132)
(edge 6345 1633 3769)
(edge 6346 1634 2391)
(edge 6347 1634 2905)
(edge 6348 1635 544)
(edge 6349 1635 1455)
(edge 6350 1635 2394)
(edge 6351 1635 3755)
(edge 6352 1635 3805)
(edge 6353 1636 421)
(edge 6354 1636 2982)
(edge 6355 1636 3332)
(edge 6356 1636 3803)
(edge 6357 1637 697)
(edge 6358 1637 1233)
(edge 6359 1637 1983)
(edge 6360 1637 3110)
(edge 6361 1638 1079)
(edge 6362 1638 1516)
(edge 6363 1638 2246)
(edge 6364 1639 1996)
(edge 6365 1639 2054)
(edge 6366 1640 2036)
(edge 6367 1640 3637)
(edge 6368 1640 3985)
(edge 6369 1641 2699)
(edge 6370 1642 2927)
(edge 6371 1642 3680)
(edge 6372 1643 1280)
(edge 6373 1643 2413)
(edge 6374 1643 2415)
(edge 6375 1643 3738)
(edge 6376 1643 3756)
(edge 6377 1644 2416)
(edge 6378 1645 3532)
(edge 6379 1646 2309)
(edge 6380 1646 2367)
(edge 6381 1647 2416)
(edge 6382 1647 3791)
(edge 6383 1648 1698)
(edge 6384 1648 1895)
(edge 6385 1648 2574)
(edge 6386 1650 883)
(edge 6387 1650 1204)
(edge 6388 1650 2155)
(edge 6389 1650 3434)
(edge 6390 1651 1929)
(edge 6391 1651 2190)
(edge 6392 1651 2401)
(edge 6393 1651 3041)
(edge 6394 1652 1280)
(edge 6395 1652 1518)
(edge 6396 1653 598)
(edge 6397 1653 1048)
(edge 6398 1653 1826)
(edge 6399 1653 2012)
(edge 6400 1653 3001)
(edge 6401 1655 37)
(edge 6402 1655 831)
(edge 6403 1655 1462)
(edge 6404 1655 2886)
(edge 6405 1655 3198)
(edge 6406 1656 1639)
(edge 6407 1657 1279)
(edge 6408 1657 1514)
(edge 6409 1657 1669)
(edge 6410 1657 1928)
(edge 6411 1657 2747)
(edge 6412 1657 3763)
(edge 6413 1658 254)
(edge 6414 1658 1238)
(edge 6415 1658 1994)
(edge 6416 1659 589)
(edge 6417 1659 666)
(edge 6418 1659 1957)
(edge 6419 1660 1660)
(edge 6420 1660 1736)
(edge 6421 1660 2029)
(edge 6422 1660 2475)
(edge 6423 1660 3395)
(edge 6424 1661 1382)
(edge 6425 1661 2744)
(edge 6426 1662 515)
(edge 6427 1662 673)
(edge 6428 1662 2280)
(edge 6429 1662 3589)
(edge 6430 1664 1815)
(edge 6431 1664 1999)
(edge 6432 1664 3370)
(edge 6433 1665 379)
(edge 6434 1665 3020)
(edge 6435 1665 3038)
(edge 6436 1665 3432)
(edge 6437 1665 3892)
(edge 6438 1665 3948)
(edge 6439 1666 733)
(edge 6440 1667 663)
(edge 6441 1667 2103)
(edge 6442 1667 2155)
(edge 6443 1667 2846)
(edge 6444 1667 3947)
(edge 6445 1668 3242)
(edge 6446 1669 895)
(edge 6447 1669 1831)
(edge 6448 1670 1705)
(edge 6449 1670 3955)
(edge 6450 1671 2098)
(edge 6451 1672 371)
(edge 6452 1672 435)
(edge 6453 1673 2301)
(edge 6454 1673 2356)
(edge 6455 1673 3228)
(edge 6456 1674 1502)
(edge 6457 1674 1821)
(edge 6458 1674 2465)
(edge 6459 1674 3446)
(edge 6460 1674 3558)
(edge 6461 1675 936)
(edge 6462 1676 3418)
(edge 6463 1677 1165)
(edge 6464 1677 2310)
(edge 6465 1677 3062)
(edge 6466 1678 226)
(edge 6467 1678 859)
(edge 6468 1678 3544)
(edge 6469 1679 1057)
(edge 6470 1679 1464)
(edge 6471 1679 2863)
(edge 6472 1680 275)
(edge 6473 1680 403)
(edge 6474 1680 487)
(edge 6475 1680 2607)
(edge 6476 1680 3329)
(edge 6477 1680 3388)
(edge 6478 1681 1782)
(edge 6479 1681 2380)
(edge 6480 1681 3032)
(edge 6481 1682 717)
(edge 6482 1682 2489)
(edge 6483 1683 2144)
(edge 6484 1683 2454)
(edge 6485 1684 605)
(edge 6486 1684 1432)
(edge 6487 1684 3964)
(edge 6488 1685 2795)
(edge 6489 1687 127)
(edge 6490 1687 1249)
(edge 6491 1687 1577)
(edge 6492 1687 2069)
(edge 6493 1687 3308)
(edge 6494 1688 443)
(edge 6495 1688 1347)
(edge 6496 1688 2720)
(edge 6497 1690 670)
(edge 6498 1690 1866)
(edge 6499 1690 2675)
(edge 6500 1690 2845)
(edge 6501 1690 3384)
(edge 6502 1691 708)
(edge 6503 1691 2311)
(edge 6504 1691 3230)
(edge 6505 1692 141)
(edge 6506 1692 377)
(edge 6507 1692 1966)
(edge 6508 1692 3765)
(edge 6509 1693 1705)
(edge 6510 1693 3748)
(edge 6511 1694 1710)
(edge 6512 1694 3512)
(edge 6513 1694 3597)
(edge 6514 1694 3909)
(edge 6515 1695 2451)
(edge 6516 1696 81)
(edge 6517 1696 3979)
(edge 6518 1698 756)
(edge 6519 1698 784)
(edge 6520 1698 1891)
(edge 6521 1698 2330)
(edge 6522 1698 3219)
(edge 6523 1699 990)
(edge 6524 1699 1080)
(edge 6525 1699 2495)
(edge 6526 1700 1106)
(edge 6527 1700 1227)
(edge 6528 1700 3952)
(edge 6529 1701 618)
(edge 6530 1701 741)
(edge 6531 1701 1887)
(edge 6532 1701 2073)
(edge 6533 1701 3040)
(edge 6534 1702 1376)
(edge 6535 1702 2305)
(edge 6536 1702 2603)
(edge 6537 1702 2663)
(edge 6538 1702 2795)
(edge 6539 1702 2874)
(edge 6540 1703 949)
(edge 6541 1703 1780)
(edge 6542 1703 2131)
(edge 6543 1703 2739)
(edge 6544 1703 3574)
(edge 6545 1704 824)
(edge 6546 1704 1203)
(edge 6547 1704 2430)
(edge 6548 1704 3155)
(edge 6549 1704 3862)
(edge 6550 1705 752)
(edge 6551 1705 3218)
(edge 6552 1705 3434)
(edge 6553 1707 2037)
(edge 6554 1707 2680)
(edge 6555 1708 151)
(edge 6556 1708 387)
(edge 6557 1709 724)
(edge 6558 1709 1231)
(edge 6559 1709 3666)
(edge 6560 1710 984)
(edge 6561 1710 2081)
(edge 6562 1710 2392)
(edge 6563 1710 3866)
(edge 6564 1711 1036)
(edge 6565 1711 2485)
(edge 6566 1711 3127)
(edge 6567 1711 3957)
(edge 6568 1712 1068)
(edge 6569 1712 1205)
(edge 6570 1712 1901)
(edge 6571 1713 549)
(edge 6572 1713 1670)
(edge 6573 1714 2443)
(edge 6574 1716 299)
(edge 6575 1716 3217)
(edge 6576 1717 1506)
(edge 6577 1718 1750)
(edge 6578 1718 3135)
(edge 6579 1719 164)
(edge 6580 1719 1323)
(edge 6581 1719 2002)
(edge 6582 1720 3164)
(edge 6583 1720 3376)
(edge 6584 1721 1234)
(edge 6585 1721 3036)
(edge 6586 1722 2556)
(edge 6587 1722 3130)
(edge 6588 1723 57)
(edge 6589 1724 3474)
(edge 6590 1725 174)
(edge 6591 1725 437)
(edge 6592 1725 1564)
(edge 6593 1725 1649)
(edge 6594 1725 1922)
(edge 6595 1725 3717)
(edge 6596 1726 35)
(edge 6597 1726 988)
(edge 6598 1727 1205)
(edge 6599 1727 1700)
(edge 6600 1727 2279)
(edge 6601 1727 3151)
(edge 6602 1727 3161)
(edge 6603 1727 3806)
(edge 6604 1727 3837)
(edge 6605 1728 2781)
(edge 6606 1728 3710)
(edge 6607 1729 361)
(edge 6608 1729 2011)
(edge 6609 1729 2291)
(edge 6610 1729 3343)
(edge 6611 1729 3504)
(edge 6612 1730 338)
(edge 6613 1730 1277)
(edge 6614 1730 1772)
(edge 6615 1730 1776)
(edge 6616 1730 2806)
(edge 6617 1730 3728)
(edge 6618 1732 535)
(edge 6619 1732 2032)
(edge 6620 1734 324)
(edge 6621 1734 2652)
(edge 6622 1734 3271)
(edge 6623 1735 718)
(edge 6624 1735 733)
(edge 6625 1735 1179)
(edge 6626 1735 1706)
(edge 6627 1736 2075)
(edge 6628 1736 2585)
(edge 6629 1736 2653)
(edge 6630 1737 1695)
(edge 6631 1737 1696)
(edge 6632 1737 2375)
(edge 6633 1738 3066)
(edge 6634 1739 292)
(edge 6635 1739 997)
(edge 6636 1739 2913)
(edge 6637 1739 2949)
(edge 6638 1739 3816)
(edge 6639 1740 2479)
(edge 6640 1740 2696)
(edge 6641 1740 3445)
(edge 6642 1742 2994)
(edge 6643 1742 3767)
(edge 6644 1742 3866)
(edge 6645 1744 1856)
(edge 6646 1744 3601)
(edge 6647 1745 3924)
(edge 6648 1746 1958)
(edge 6649 1746 3424)
(edge 6650 1747 2096)
(edge 6651 1747 2157)
(edge 6652 1747 2295)
(edge 6653 1747 3284)
(edge 6654 1747 3317)
(edge 6655 1747 3797)
(edge 6656 1748 1407)
(edge 6657 1748 1844)
(edge 6658 1748 2578)
(edge 6659 1749 220)
(edge 6660 1749 2797)
(edge 6661 1749 3427)
(edge 6662 1749 3770)
(edge 6663 1750 3292)
(edge 6664 1751 2001)
(edge 6665 1751 2518)
(edge 6666 1752 2402)
(edge 6667 1753 2876)
(edge 6668 1753 2983)
(edge 6669 1753 3999)
(edge 6670 1754 2393)
(edge 6671 1754 2699)
(edge 6672 1754 3432)
(edge 6673 1755 192)
(edge 6674 1755 532)
(edge 6675 1756 323)
(edge 6676 1756 507)
(edge 6677 1756 759)
(edge 6678 1756 1090)
(edge 6679 1756 1107)
(edge 6680 1756 2465)
(edge 6681 1756 3468)
(edge 6682 1757 2291)
(edge 6683 1757 2564)
(edge 6684 1757 3108)
(edge 6685 1757 3877)
(edge 6686 1758 2964)
(edge 6687 1758 3237)
(edge 6688 1758 3239)
(edge 6689 1759 2158)
(edge 6690 1759 2214)
(edge 6691 1759 3581)
(edge 6692 1759 3870)
(edge 6693 1760 752)
(edge 6694 1760 1168)
(edge 6695 1760 3591)
(edge 6696 1760 3886)
(edge 6697 1761 1636)
(edge 6698 1761 2773)
(edge 6699 1763 50)
(edge 6700 1763 590)
(edge 6701 1763 2177)
(edge 6702 1763 2384)
(edge 6703 1763 2440)
(edge 6704 1764 575)
(edge 6705 1764 1441)
(edge 6706 1764 1692)
(edge 6707 1764 2173)
(edge 6708 1764 2887)
(edge 6709 1765 2471)
(edge 6710 1765 2819)
(edge 6711 1766 1677)
(edge 6712 1766 3177)
(edge 6713 1767 1109)
(edge 6714 1767 1116)
(edge 6715 1767 1896)
(edge 6716 1767 3337)
(edge 6717 1768 1646)
(edge 6718 1768 3796)
(edge 6719 1769 1650)
(edge 6720 1769 1833)
(edge 6721 1769 3288)
(edge 6722 1770 314)
(edge 6723 1770 2024)
(edge 6724 1770 2609)
(edge 6725 1770 2638)
(edge 6726 1771 293)
(edge 6727 1771 3765)
(edge 6728 1772 962)
(edge 6729 1772 2455)
(edge 6730 1772 3217)
(edge 6731 1773 943)
(edge 6732 1774 1789)
(edge 6733 1774 3473)
(edge 6734 1775 1566)
(edge 6735 1776 859)
(edge 6736 1776 3747)
(edge 6737 1777 1701)
(edge 6738 1777 2245)
(edge 6739 1778 69)
(edge 6740 1778 482)
(edge 6741 1778 2192)
(edge 6742 1779 48)
(edge 6743 1779 1990)
(edge 6744 1779 2153)
(edge 6745 1779 3875)
(edge 6746 1779 3913)
(edge 6747 1780 2422)
(edge 6748 1781 705)
(edge 6749 1781 1048)
(edge 6750 1781 2779)
(edge 6751 1782 1128)
(edge 6752 1782 2119)
(edge 6753 1783 2695)
(edge 6754 1783 3014)
(edge 6755 1783 3911)
(edge 6756 1784 1340)
(edge 6757 1784 3568)
(edge 6758 1785 20)
(edge 6759 1785 1047)
(edge 6760 1785 1429)
(edge 6761 1785 2044)
(edge 6762 1785 2376)
(edge 6763 1785 3737)
(edge 6764 1787 2236)
(edge 6765 1787 2316)
(edge 6766 1787 3160)
(edge 6767 1788 779)
(edge 6768 1788 3231)
(edge 6769 1788 3456)
(edge 6770 1789 524)
(edge 6771 1789 3602)
(edge 6772 1790 771)
(edge 6773 1790 2408)
(edge 6774 1791 2581)
(edge 6775 1791 2818)
(edge 6776 1791 3473)
(edge 6777 1791 3809)
(edge 6778 1791 3979)
(edge 6779 1792 320)
(edge 6780 1792 1385)
(edge 6781 1792 2386)
(edge 6782 1792 3136)
(edge 6783 1793 467)
(edge 6784 1793 1357)
(edge 6785 1793 2109)
(edge 6786 1794 2317)
(edge 6787 1794 3029)
(edge 6788 1794 3769)
(edge 6789 1795 54)
(edge 6790 1796 269)
(edge 6791 1796 619)
(edge 6792 1796 2934)
(edge 6793 1796 2989)
(edge 6794 1798 264)
(edge 6795 1798 1934)
(edge 6796 1798 2132)
(edge 6797 1798 3213)
(edge 6798 1799 3611)
(edge 6799 1800 2442)
(edge 6800 1800 2896)
(edge 6801 1801 10)
(edge 6802 1801 2889)
(edge 6803 1802 1865)
(edge 6804 1802 1984)
(edge 6805 1802 2096)
(edge 6806 1802 2294)
(edge 6807 1802 3298)
(edge 6808 1803 528)
(edge 6809 1804 611)
(edge 6810 1804 2139)
(edge 6811 1804 2566)
(edge 6812 1804 2636)
(edge 6813 1804 3569)
(edge 6814 1805 240)
(edge 6815 1805 2649)
(edge 6816 1805 3410)
(edge 6817 1805 3989)
(edge 6818 1806 1454)
(edge 6819 1806 3827)
(edge 6820 1807 1636)
(edge 6821 1807 2199)
(edge 6822 1807 3496)
(edge 6823 1808 2755)
(edge 6824 1808 3774)
(edge 6825 1810 1941)
(edge 6826 1810 1978)
(edge 6827 1810 2225)
(edge 6828 1811 3358)
(edge 6829 1812 1481)
(edge 6830 1812 1822)
(edge 6831 1812 2472)
(edge 6832 1812 2638)
(edge 6833 1812 2894)
(edge 6834 1813 967)
(edge 6835 1813 2250)
(edge 6836 1813 3528)
(edge 6837 1813 3775)
(edge 6838 1814 3306)
(edge 6839 1815 11)
(edge 6840 1815 3238)
(edge 6841 1816 3184)
(edge 6842 1816 3879)
(edge 6843 1817 261)
(edge 6844 1818 1236)
(edge 6845 1818 1387)
(edge 6846 1818 2436)
(edge 6847 1819 741)
(edge 6848 1819 1836)
(edge 6849 1819 3281)
(edge 6850 1820 279)
(edge 6851 1820 1655)
(edge 6852 1820 2034)
(edge 6853 1820 2104)
(edge 6854 1821 2341)
(edge 6855 1821 3246)
(edge 6856 1822 386)
(edge 6857 1822 876)
(edge 6858 1822 2022)
(edge 6859 1822 2910)
(edge 6860 1823 430)
(edge 6861 1823 2633)
(edge 6862 1823 3219)
(edge 6863 1824 30)
(edge 6864 1824 415)
(edge 6865 1824 1093)
(edge 6866 1825 392)
(edge 6867 1825 634)
(edge 6868 1825 2247)
(edge 6869 1825 2574)
(edge 6870 1825 3508)
(edge 6871 1825 3828)
(edge 6872 1826 1630)
(edge 6873 1827 67)
(edge 6874 1827 2970)
(edge 6875 1827 3183)
(edge 6876 1828 2033)
(edge 6877 1828 2325)
(edge 6878 1829 2387)
(edge 6879 1830 3217)
(edge 6880 1830 3935)
(edge 6881 1831 2740)
(edge 6882 1832 349)
(edge 6883 1832 376)
(edge 6884 1832 1640)
(edge 6885 1832 2852)
(edge 6886 1832 2967)
(edge 6887 1833 946)
(edge 6888 1833 2429)
(edge 6889 1833 2949)
(edge 6890 1834 1321)
(edge 6891 1834 1951)
(edge 6892 1835 2136)
(edge 6893 1835 3419)
(edge 6894 1835 3437)
(edge 6895 1836 2808)
(edge 6896 1836 3542)
(edge 6897 1837 2201)
(edge 6898 1837 2277)
(edge 6899 1837 2639)
(edge 6900 1837 3844)
(edge 6901 1838 1064)
(edge 6902 1838 2296)
(edge 6903 1838 2325)
(edge 6904 1838 3421)
(edge 6905 1839 1646)
(edge 6906 1839 2487)
(edge 6907 1839 3018)
(edge 6908 1840 947)
(edge 6909 1840 1036)
(edge 6910 1840 1077)
(edge 6911 1840 3574)
(edge 6912 1840 3936)
(edge 6913 1841 2042)
(edge 6914 1841 2045)
(edge 6915 1841 2769)
(edge 6916 1841 3009)
(edge 6917 1841 3049)
(edge 6918 1842 821)
(edge 6919 1842 2203)
(edge 6920 1842 2627)
(edge 6921 1843 675)
(edge 6922 1843 3002)
(edge 6923 1844 1394)
(edge 6924 1844 2319)
(edge 6925 1844 2513)
(edge 6926 1844 3250)
(edge 6927 1845 3089)
(edge 6928 1845 3801)
(edge 6929 1845 3910)
(edge 6930 1846 1057)
(edge 6931 1846 3426)
(edge 6932 1847 231)
(edge 6933 1847 850)
(edge 6934 1847 2120)
(edge 6935 1847 2956)
(edge 6936 1847 3926)
(edge 6937 1848 1962)
(edge 6938 1848 3083)
(edge 6939 1848 3240)
(edge 6940 1848 3264)
(edge 6941 1848 3305)
(edge 6942 1850 676)
(edge 6943 1850 2223)
(edge 6944 1851 1121)
(edge 6945 1851 3051)
(edge 6946 1852 769)
(edge 6947 1852 2384)
(edge 6948 1852 2454)
(edge 6949 1852 3309)
(edge 6950 1853 2889)
(edge 6951 1853 3600)
(edge 6952 1853 3678)
(edge 6953 1853 3803)
(edge 6954 1854 230)
(edge 6955 1855 1103)
(edge 6956 1855 2427)
(edge 6957 1855 2764)
(edge 6958 1855 3169)
(edge 6959 1856 729)
(edge 6960 1857 2011)
(edge 6961 1857 2023)
(edge 6962 1857 3014)
(edge 6963 1858 568)
(edge 6964 1859 2276)
(edge 6965 1859 3773)
(edge 6966 1860 673)
(edge 6967 1861 1815)
(edge 6968 1861 2406)
(edge 6969 1862 88)
(edge 6970 1862 1293)
(edge 6971 1862 3146)
(edge 6972 1863 569)
(edge 6973 1863 2464)
(edge 6974 1864 2101)
(edge 6975 1864 3192)
(edge 6976 1865 1186)
(edge 6977 1865 2428)
(edge 6978 1865 3794)
(edge 6979 1866 1974)
(edge 6980 1866 3406)
(edge 6981 1867 831)
(edge 6982 1867 2601)
(edge 6983 1868 769)
(edge 6984 1868 3378)
(edge 6985 1869 350)
(edge 6986 1869 1233)
(edge 6987 1869 2061)
(edge 6988 1870 3037)
(edge 6989 1870 3660)
(edge 6990 1871 3216)
(edge 6991 1872 3091)
(edge 6992 1873 947)
(edge 6993 1873 2188)
(edge 6994 1873 3896)
(edge 6995 1874 2680)
(edge 6996 1874 3207)
(edge 6997 1874 3247)
(edge 6998 1875 1917)
(edge 6999 1875 2490)
(edge 7000 1877 288)
(edge 7001 1877 888)
(edge 7002 1877 2754)
(edge 7003 1877 3882)
(edge 7004 1878 760)
(edge 7005 1878 2782)
(edge 7006 1879 1057)
(edge 7007 1879 1483)
(edge 7008 1879 2623)
(edge 7009 1879 2636)
(edge 7010 1879 3775)
(edge 7011 1879 3934)
(edge 7012 1880 2224)
(edge 7013 1880 2662)
(edge 7014 1881 1799)
(edge 7015 1881 1912)
(edge 7016 1881 1919)
(edge 7017 1881 2142)
(edge 7018 1881 2510)
(edge 7019 1881 2996)
(edge 7020 1882 3467)
(edge 7021 1882 3980)
(edge 7022 1883 2000)
(edge 7023 1883 3876)
(edge 7024 1884 268)
(edge 7025 1884 745)
(edge 7026 1884 2302)
(edge 7027 1884 3209)
(edge 7028 1884 3795)
(edge 7029 1885 2159)
(edge 7030 1885 3603)
(edge 7031 1886 1546)
(edge 7032 1886 2238)
(edge 7033 1886 2606)
(edge 7034 1886 2919)
(edge 7035 1886 3911)
(edge 7036 1887 656)
(edge 7037 1887 2958)
(edge 7038 1887 3312)
(edge 7039 1888 398)
(edge 7040 1888 1929)
(edge 7041 1888 2104)
(edge 7042 1888 2418)
(edge 7043 1890 2362)
(edge 7044 1890 3460)
(edge 7045 1891 734)
(edge 7046 1891 1644)
(edge 7047 1891 2104)
(edge 7048 1891 2919)
(edge 7049 1891 3610)
(edge 7050 1892 2156)
(edge 7051 1892 2566)
(edge 7052 1892 3566)
(edge 7053 1892 3567)
(edge 7054 1893 61)
(edge 7055 1893 211)
(edge 7056 1893 1416)
(edge 7057 1893 3848)
(edge 7058 1894 2187)
(edge 7059 1894 2866)
(edge 7060 1894 3459)
(edge 7061 1895 605)
(edge 7062 1895 1413)
(edge 7063 1895 1826)
(edge 7064 1896 782)
(edge 7065 1896 2149)
(edge 7066 1896 2658)
(edge 7067 1896 3023)
(edge 7068 1898 1468)
(edge 7069 1898 3304)
(edge 7070 1899 956)
(edge 7071 1899 2453)
(edge 7072 1899 3691)
(edge 7073 1899 3817)
(edge 7074 1900 3810)
(edge 7075 1900 3857)
(edge 7076 1901 3696)
(edge 7077 1901 3881)
(edge 7078 1902 1649)
(edge 7079 1902 3570)
(edge 7080 1903 2786)
(edge 7081 1904 239)
(edge 7082 1904 814)
(edge 7083 1904 2206)
(edge 7084 1905 1716)
(edge 7085 1905 3897)
(edge 7086 1906 562)
(edge 7087 1906 896)
(edge 7088 1906 2360)
(edge 7089 1906 3126)
(edge 7090 1907 108)
(edge 7091 1907 2526)
(edge 7092 1907 3039)
(edge 7093 1907 3742)
(edge 7094 1908 1559)
(edge 7095 1908 1947)
(edge 7096 1908 2223)
(edge 7097 1908 2239)
(edge 7098 1908 2628)
(edge 7099 1908 2849)
(edge 7100 1908 3126)
(edge 7101 1908 3555)
(edge 7102 1909 429)
(edge 7103 1910 138)
(edge 7104 1911 467)
(edge 7105 1912 2954)
(edge 7106 1912 3837)
(edge 7107 1913 83)
(edge 7108 1914 586)
(edge 7109 1914 701)
(edge 7110 1915 1359)
(edge 7111 1915 2124)
(edge 7112 1915 2415)
(edge 7113 1915 2466)
(edge 7114 1916 3140)
(edge 7115 1916 3488)
(edge 7116 1916 3676)
(edge 7117 1917 2026)
(edge 7118 1917 2030)
(edge 7119 1917 2309)
(edge 7120 1917 2555)
(edge 7121 1918 243)
(edge 7122 1918 2781)
(edge 7123 1918 2992)
(edge 7124 1919 357)
(edge 7125 1919 1216)
(edge 7126 1919 1728)
(edge 7127 1919 2220)
(edge 7128 1919 2726)
(edge 7129 1920 493)
(edge 7130 1920 567)
(edge 7131 1920 1035)
(edge 7132 1920 1476)
(edge 7133 1920 3412)
(edge 7134 1921 474)
(edge 7135 1921 729)
(edge 7136 1921 1528)
(edge 7137 1921 2167)
(edge 7138 1921 2431)
(edge 7139 1921 3060)
(edge 7140 1921 3753)
(edge 7141 1922 1611)
(edge 7142 1922 3824)
(edge 7143 1924 707)
(edge 7144 1924 2011)
(edge 7145 1924 2891)
(edge 7146 1924 3403)
(edge 7147 1924 3509)
(edge 7148 1925 3702)
(edge 7149 1925 3971)
(edge 7150 1926 1362)
(edge 7151 1926 2225)
(edge 7152 1926 3181)
(edge 7153 1926 3524)
(edge 7154 1926 3995)
(edge 7155 1927 211)
(edge 7156 1927 507)
(edge 7157 1927 857)
(edge 7158 1927 3272)
(edge 7159 1927 3274)
(edge 7160 1927 3619)
(edge 7161 1928 3042)
(edge 7162 1929 1362)
(edge 7163 1929 1575)
(edge 7164 1929 2137)
(edge 7165 1929 2289)
(edge 7166 1929 3423)
(edge 7167 1931 341)
(edge 7168 1931 1173)
(edge 7169 1931 2467)
(edge 7170 1931 3139)
(edge 7171 1931 3791)
(edge 7172 1931 3886)
(edge 7173 1932 291)
(edge 7174 1932 1489)
(edge 7175 1932 2220)
(edge 7176 1933 2774)
(edge 7177 1933 3143)
(edge 7178 1933 3468)
(edge 7179 1934 479)
(edge 7180 1934 1609)
(edge 7181 1934 1616)
(edge 7182 1934 1714)
(edge 7183 1935 1016)
(edge 7184 1935 1867)
(edge 7185 1935 3006)
(edge 7186 1935 3301)
(edge 7187 1936 1759)
(edge 7188 1936 2912)
(edge 7189 1937 2473)
(edge 7190 1938 485)
(edge 7191 1938 927)
(edge 7192 1938 2186)
(edge 7193 1938 2606)
(edge 7194 1938 3380)
(edge 7195 1939 1708)
(edge 7196 1939 2004)
(edge 7197 1939 2523)
(edge 7198 1939 3434)
(edge 7199 1939 3758)
(edge 7200 1939 3946)
(edge 7201 1940 457)
(edge 7202 1940 1085)
(edge 7203 1940 3284)
(edge 7204 1940 3674)
(edge 7205 1941 1803)
(edge 7206 1941 2103)
(edge 7207 1941 2588)
(edge 7208 1942 3978)
(edge 7209 1943 398)
(edge 7210 1943 866)
(edge 7211 1943 1591)
(edge 7212 1944 500)
(edge 7213 1944 2582)
(edge 7214 1944 3453)
(edge 7215 1945 3385)
(edge 7216 1945 3954)
(edge 7217 1946 1592)
(edge 7218 1946 1942)
(edge 7219 1946 3609)
(edge 7220 1947 3262)
(edge 7221 1948 3347)
(edge 7222 1949 303)
(edge 7223 1949 2919)
(edge 7224 1949 2934)
(edge 7225 1949 3755)
(edge 7226 1950 317)
(edge 7227 1950 1434)
(edge 7228 1950 2271)
(edge 7229 1950 2469)
(edge 7230 1950 2632)
(edge 7231 1951 564)
(edge 7232 1951 2284)
(edge 7233 1951 2525)
(edge 7234 1951 2631)
(edge 7235 1951 3612)
(edge 7236 1952 2977)
(edge 7237 1952 3414)
(edge 7238 1952 3799)
(edge 7239 1953 118)
(edge 7240 1953 322)
(edge 7241 1953 346)
(edge 7242 1953 573)
(edge 7243 1953 2042)
(edge 7244 1953 2871)
(edge 7245 1954 609)
(edge 7246 1954 2013)
(edge 7247 1954 2304)
(edge 7248 1954 2933)
(edge 7249 1955 1509)
(edge 7250 1955 3056)
(edge 7251 1955 3220)
(edge 7252 1956 1585)
(edge 7253 1957 2334)
(edge 7254 1957 2378)
(edge 7255 1957 2734)
(edge 7256 1957 3212)
(edge 7257 1957 3453)
(edge 7258 1957 3896)
(edge 7259 1958 2037)
(edge 7260 1958 2222)
(edge 7261 1958 2425)
(edge 7262 1958 2660)
(edge 7263 1958 3604)
(edge 7264 1958 3962)
(edge 7265 1959 644)
(edge 7266 1959 2035)
(edge 7267 1959 2569)
(edge 7268 1959 2609)
(edge 7269 1959 3646)
(edge 7270 1960 1749)
(edge 7271 1960 2216)
(edge 7272 1960 2972)
(edge 7273 1960 3067)
(edge 7274 1960 3524)
(edge 7275 1961 858)
(edge 7276 1961 2987)
(edge 7277 1961 3298)
(edge 7278 1962 777)
(edge 7279 1962 3100)
(edge 7280 1963 25)
(edge 7281 1963 195)
(edge 7282 1963 1377)
(edge 7283 1963 1467)
(edge 7284 1964 3728)
(edge 7285 1966 1378)
(edge 7286 1966 2954)
(edge 7287 1967 1300)
(edge 7288 1967 1802)
(edge 7289 1968 3555)
(edge 7290 1968 3576)
(edge 7291 1969 1392)
(edge 7292 1969 3076)
(edge 7293 1969 3491)
(edge 7294 1970 267)
(edge 7295 1970 1578)
(edge 7296 1970 2650)
(edge 7297 1970 3565)
(edge 7298 1970 3660)
(edge 7299 1971 285)
(edge 7300 1971 1073)
(edge 7301 1971 1468)
(edge 7302 1971 2416)
(edge 7303 1972 2243)
(edge 7304 1973 151)
(edge 7305 1974 2438)
(edge 7306 1974 2803)
(edge 7307 1975 13)
(edge 7308 1975 1974)
(edge 7309 1975 3331)
(edge 7310 1975 3732)
(edge 7311 1976 3245)
(edge 7312 1977 2704)
(edge 7313 1977 2987)
(edge 7314 1977 3084)
(edge 7315 1977 3351)
(edge 7316 1977 3627)
(edge 7317 1978 2261)
(edge 7318 1978 2756)
(edge 7319 1978 3041)
(edge 7320 1979 2012)
(edge 7321 1979 2631)
(edge 7322 1979 3236)
(edge 7323 1980 663)
(edge 7324 1980 1527)
(edge 7325 1980 2280)
(edge 7326 1980 2472)
(edge 7327 1981 2763)
(edge 7328 1982 1190)
(edge 7329 1982 2051)
(edge 7330 1983 187)
(edge 7331 1983 2052)
(edge 7332 1984 601)
(edge 7333 1984 1741)
(edge 7334 1984 2151)
(edge 7335 1984 2318)
(edge 7336 1985 1134)
(edge 7337 1985 1334)
(edge 7338 1985 3318)
(edge 7339 1986 368)
(edge 7340 1986 1246)
(edge 7341 1986 1890)
(edge 7342 1986 2087)
(edge 7343 1986 3817)
(edge 7344 1987 20)
(edge 7345 1987 2985)
(edge 7346 1987 3399)
(edge 7347 1988 832)
(edge 7348 1988 2003)
(edge 7349 1989 1333)
(edge 7350 1989 3409)
(edge 7351 1989 3992)
(edge 7352 1990 1175)
(edge 7353 1990 2281)
(edge 7354 1990 2861)
(edge 7355 1990 3172)
(edge 7356 1990 3457)
(edge 7357 1990 3932)
(edge 7358 1991 139)
(edge 7359 1991 1678)
(edge 7360 1991 2769)
(edge 7361 1992 2100)
(edge 7362 1992 2425)
(edge 7363 1992 3069)
(edge 7364 1993 721)
(edge 7365 1993 1731)
(edge 7366 1993 3400)
(edge 7367 1993 3482)
(edge 7368 1994 641)
(edge 7369 1994 824)
(edge 7370 1994 843)
(edge 7371 1994 2104)
(edge 7372 1994 2187)
(edge 7373 1994 3291)
(edge 7374 1996 1651)
(edge 7375 1997 2154)
(edge 7376 1997 2279)
(edge 7377 1997 2586)
(edge 7378 1997 3125)
(edge 7379 1997 3956)
(edge 7380 1998 1350)
(edge 7381 1998 1741)
(edge 7382 1998 3812)
(edge 7383 1999 2023)
(edge 7384 1999 3467)
(edge 7385 2000 305)
(edge 7386 2000 411)
(edge 7387 2000 2038)
(edge 7388 2001 2824)
(edge 7389 2002 972)
(edge 7390 2002 2339)
(edge 7391 2002 2725)
(edge 7392 2002 2880)
(edge 7393 2002 3116)
(edge 7394 2002 3211)
(edge 7395 2002 3301)
(edge 7396 2004 694)
(edge 7397 2004 1333)
(edge 7398 2004 2765)
(edge 7399 2004 2776)
(edge 7400 2005 34)
(edge 7401 2005 73)
(edge 7402 2005 2145)
(edge 7403 2005 3830)
(edge 7404 2006 2558)
(edge 7405 2006 2602)
(edge 7406 2006 2951)
(edge 7407 2007 2497)
(edge 7408 2007 3106)
(edge 7409 2007 3292)
(edge 7410 2008 3409)
(edge 7411 2009 3290)
(edge 7412 2010 477)
(edge 7413 2010 716)
(edge 7414 2010 818)
(edge 7415 2010 2115)
(edge 7416 2010 2433)
(edge 7417 2011 1750)
(edge 7418 2011 2532)
(edge 7419 2011 2573)
(edge 7420 2011 3311)
(edge 7421 2012 1923)
(edge 7422 2012 2382)
(edge 7423 2012 2749)
(edge 7424 2012 3245)
(edge 7425 2012 3673)
(edge 7426 2013 3123)
(edge 7427 2013 3174)
(edge 7428 2014 1279)
(edge 7429 2014 1556)
(edge 7430 2014 2901)
(edge 7431 2015 440)
(edge 7432 2015 3670)
(edge 7433 2015 3828)
(edge 7434 2015 3917)
(edge 7435 2016 1483)
(edge 7436 2016 2776)
(edge 7437 2016 3004)
(edge 7438 2017 2914)
(edge 7439 2018 436)
(edge 7440 2018 2467)
(edge 7441 2019 1497)
(edge 7442 2019 3354)
(edge 7443 2019 3362)
(edge 7444 2020 1136)
(edge 7445 2020 1494)
(edge 7446 2020 2068)
(edge 7447 2020 2317)
(edge 7448 2020 2669)
(edge 7449 2020 2685)
(edge 7450 2021 2479)
(edge 7451 2021 2793)
(edge 7452 2021 3893)
(edge 7453 2023 230)
(edge 7454 2023 296)
(edge 7455 2023 2827)
(edge 7456 2024 324)
(edge 7457 2025 1196)
(edge 7458 2025 3317)
(edge 7459 2025 3776)
(edge 7460 2025 3961)
(edge 7461 2026 779)
(edge 7462 2026 2963)
(edge 7463 2026 3370)
(edge 7464 2027 1078)
(edge 7465 2027 1254)
(edge 7466 2027 2804)
(edge 7467 2027 3236)
(edge 7468 2028 1383)
(edge 7469 2028 2914)
(edge 7470 2029 1049)
(edge 7471 2029 2131)
(edge 7472 2029 2230)
(edge 7473 2030 2217)
(edge 7474 2030 3494)
(edge 7475 2030 3620)
(edge 7476 2031 569)
(edge 7477 2031 1498)
(edge 7478 2031 3868)
(edge 7479 2033 1313)
(edge 7480 2034 556)
(edge 7481 2034 2105)
(edge 7482 2034 2338)
(edge 7483 2035 1162)
(edge 7484 2035 1582)
(edge 7485 2035 3079)
(edge 7486 2035 3438)
(edge 7487 2036 3858)
(edge 7488 2037 137)
(edge 7489 2037 3493)
(edge 7490 2038 275)
(edge 7491 2038 2554)
(edge 7492 2039 727)
(edge 7493 2039 1238)
(edge 7494 2039 1804)
(edge 7495 2039 2457)
(edge 7496 2039 2525)
(edge 7497 2040 57)
(edge 7498 2040 291)
(edge 7499 2040 493)
(edge 7500 2040 3885)
(edge 7501 2043 643)
(edge 7502 2043 1299)
(edge 7503 2043 3430)
(edge 7504 2044 214)
(edge 7505 2044 879)
(edge 7506 2044 2053)
(edge 7507 2044 2888)
(edge 7508 2044 2923)
(edge 7509 2044 3337)
(edge 7510 2044 3670)
(edge 7511 2045 279)
(edge 7512 2045 3135)
(edge 7513 2046 789)
(edge 7514 2046 843)
(edge 7515 2046 2496)
(edge 7516 2046 2906)
(edge 7517 2047 1233)
(edge 7518 2047 2553)
(edge 7519 2048 1441)
(edge 7520 2048 1617)
(edge 7521 2048 3988)
(edge 7522 2049 2298)
(edge 7523 2049 2548)
(edge 7524 2049 2551)
(edge 7525 2049 3600)
(edge 7526 2050 3658)
(edge 7527 2051 956)
(edge 7528 2051 1937)
(edge 7529 2051 2491)
(edge 7530 2051 2787)
(edge 7531 2052 1165)
(edge 7532 2052 3045)
(edge 7533 2052 3139)
(edge 7534 2053 237)
(edge 7535 2053 1042)
(edge 7536 2053 3084)
(edge 7537 2053 3625)
(edge 7538 2054 2008)
(edge 7539 2055 1785)
(edge 7540 2055 2584)
(edge 7541 2055 2660)
(edge 7542 2055 2903)
(edge 7543 2055 3606)
(edge 7544 2056 435)
(edge 7545 2056 988)
(edge 7546 2056 2889)
(edge 7547 2057 771)
(edge 7548 2057 2648)
(edge 7549 2057 2982)
(edge 7550 2058 371)
(edge 7551 2058 1751)
(edge 7552 2058 2594)
(edge 7553 2058 3926)
(edge 7554 2059 78)
(edge 7555 2059 1000)
(edge 7556 2059 2179)
(edge 7557 2059 2372)
(edge 7558 2059 2950)
(edge 7559 2059 3304)
(edge 7560 2060 718)
(edge 7561 2060 2218)
(edge 7562 2060 2915)
(edge 7563 2061 497)
(edge 7564 2062 3887)
(edge 7565 2064 3904)
(edge 7566 2065 1608)
(edge 7567 2065 2875)
(edge 7568 2065 3896)
(edge 7569 2066 102)
(edge 7570 2066 2085)
(edge 7571 2066 2442)
(edge 7572 2066 2493)
(edge 7573 2066 2680)
(edge 7574 2066 3045)
(edge 7575 2067 1925)
(edge 7576 2067 2083)
(edge 7577 2067 3185)
(edge 7578 2067 3757)
(edge 7579 2067 3796)
(edge 7580 2067 3884)
(edge 7581 2067 3885)
(edge 7582 2068 3214)
(edge 7583 2071 135)
(edge 7584 2071 1208)
(edge 7585 2071 2342)
(edge 7586 2071 2540)
(edge 7587 2071 2643)
(edge 7588 2072 3698)
(edge 7589 2072 3884)
(edge 7590 2072 3955)
(edge 7591 2073 1844)
(edge 7592 2074 2256)
(edge 7593 2075 2240)
(edge 7594 2076 1456)
(edge 7595 2076 2971)
(edge 7596 2076 3277)
(edge 7597 2076 3842)
(edge 7598 2077 2879)
(edge 7599 2078 667)
(edge 7600 2078 899)
(edge 7601 2079 97)
(edge 7602 2080 673)
(edge 7603 2080 2435)
(edge 7604 2080 3086)
(edge 7605 2080 3944)
(edge 7606 2081 3284)
(edge 7607 2081 3532)
(edge 7608 2082 612)
(edge 7609 2082 1179)
(edge 7610 2082 2939)
(edge 7611 2083 1220)
(edge 7612 2084 1881)
(edge 7613 2084 2135)
(edge 7614 2084 2789)
(edge 7615 2085 1922)
(edge 7616 2085 2153)
(edge 7617 2085 3299)
(edge 7618 2086 3428)
(edge 7619 2087 2304)
(edge 7620 2087 3094)
(edge 7621 2088 2133)
(edge 7622 2088 2403)
(edge 7623 2088 2514)
(edge 7624 2089 442)
(edge 7625 2089 816)
(edge 7626 2089 2902)
(edge 7627 2089 3808)
(edge 7628 2090 1195)
(edge 7629 2090 1411)
(edge 7630 2090 1849)
(edge 7631 2090 2303)
(edge 7632 2090 3343)
(edge 7633 2090 3449)
(edge 7634 2090 3503)
(edge 7635 2091 2641)
(edge 7636 2091 3764)
(edge 7637 2092 2860)
(edge 7638 2093 178)
(edge 7639 2093 1544)
(edge 7640 2093 1699)
(edge 7641 2093 3328)
(edge 7642 2093 3754)
(edge 7643 2094 183)
(edge 7644 2094 197)
(edge 7645 2095 909)
(edge 7646 2095 3147)
(edge 7647 2095 3810)
(edge 7648 2095 3896)
(edge 7649 2096 3137)
(edge 7650 2097 418)
(edge 7651 2097 986)
(edge 7652 2097 1119)
(edge 7653 2097 2567)
(edge 7654 2097 3047)
(edge 7655 2097 3058)
(edge 7656 2098 1291)
(edge 7657 2098 1814)
(edge 7658 2098 2036)
(edge 7659 2098 2934)
(edge 7660 2099 3205)
(edge 7661 2099 3329)
(edge 7662 2099 3937)
(edge 7663 2101 1412)
(edge 7664 2101 3592)
(edge 7665 2103 2742)
(edge 7666 2103 3507)
(edge 7667 2104 747)
(edge 7668 2104 2729)
(edge 7669 2104 2757)
(edge 7670 2104 2892)
(edge 7671 2104 3980)
(edge 7672 2105 93)
(edge 7673 2105 396)
(edge 7674 2105 2063)
(edge 7675 2106 635)
(edge 7676 2107 3693)
(edge 7677 2108 3324)
(edge 7678 2108 3728)
(edge 7679 2109 58)
(edge 7680 2109 2735)
(edge 7681 2109 3107)
(edge 7682 2109 3522)
(edge 7683 2110 915)
(edge 7684 2110 2592)
(edge 7685 2110 2739)
(edge 7686 2111 1308)
(edge 7687 2111 2370)
(edge 7688 2111 2404)
(edge 7689 2111 3275)
(edge 7690 2112 161)
(edge 7691 2112 1187)
(edge 7692 2112 1543)
(edge 7693 2112 1555)
(edge 7694 2113 593)
(edge 7695 2113 1420)
(edge 7696 2113 1507)
(edge 7697 2113 3072)
(edge 7698 2114 2914)
(edge 7699 2114 3065)
(edge 7700 2114 3246)
(edge 7701 2114 3669)
(edge 7702 2115 2025)
(edge 7703 2116 379)
(edge 7704 2116 1860)
(edge 7705 2117 586)
(edge 7706 2117 2910)
(edge 7707 2117 3016)
(edge 7708 2118 1028)
(edge 7709 2118 1570)
(edge 7710 2118 2261)
(edge 7711 2118 3428)
(edge 7712 2119 3070)
(edge 7713 2119 3540)
(edge 7714 2121 71)
(edge 7715 2121 3119)
(edge 7716 2121 3554)
(edge 7717 2122 874)
(edge 7718 2122 1663)
(edge 7719 2122 2482)
(edge 7720 2122 3177)
(edge 7721 2123 801)
(edge 7722 2123 1985)
(edge 7723 2124 462)
(edge 7724 2124 1437)
(edge 7725 2124 2942)
(edge 7726 2125 760)
(edge 7727 2125 801)
(edge 7728 2125 1873)
(edge 7729 2125 3265)
(edge 7730 2125 3825)
(edge 7731 2126 915)
(edge 7732 2126 1136)
(edge 7733 2127 955)
(edge 7734 2128 419)
(edge 7735 2128 3256)
(edge 7736 2129 1497)
(edge 7737 2129 3387)
(edge 7738 2130 135)
(edge 7739 2130 3031)
(edge 7740 2131 3120)
(edge 7741 2131 3501)
(edge 7742 2133 670)
(edge 7743 2133 1111)
(edge 7744 2133 2344)
(edge 7745 2133 3212)
(edge 7746 2133 3964)
(edge 7747 2134 117)
(edge 7748 2134 3077)
(edge 7749 2135 179)
(edge 7750 2135 1725)
(edge 7751 2135 2532)
(edge 7752 2135 2875)
(edge 7753 2135 2934)
(edge 7754 2136 2092)
(edge 7755 2136 3992)
(edge 7756 2137 1191)
(edge 7757 2138 2060)
(edge 7758 2138 2305)
(edge 7759 2138 2600)
(edge 7760 2138 3473)
(edge 7761 2139 920)
(edge 7762 2139 1157)
(edge 7763 2139 2199)
(edge 7764 2140 3909)
(edge 7765 2141 1322)
(edge 7766 2141 2425)
(edge 7767 2141 3339)
(edge 7768 2142 3255)
(edge 7769 2143 1539)
(edge 7770 2144 336)
(edge 7771 2145 712)
(edge 7772 2145 3994)
(edge 7773 2146 2264)
(edge 7774 2146 3893)
(edge 7775 2148 1079)
(edge 7776 2148 1378)
(edge 7777 2148 3140)
(edge 7778 2149 762)
(edge 7779 2149 1492)
(edge 7780 2149 1881)
(edge 7781 2149 3009)
(edge 7782 2150 2699)
(edge 7783 2151 437)
(edge 7784 2151 1758)
(edge 7785 2151 2006)
(edge 7786 2151 3316)
(edge 7787 2151 3928)
(edge 7788 2152 3496)
(edge 7789 2153 3249)
(edge 7790 2153 3501)
(edge 7791 2153 3875)
(edge 7792 2155 819)
(edge 7793 2155 1551)
(edge 7794 2155 2464)
(edge 7795 2155 3868)
(edge 7796 2156 139)
(edge 7797 2157 1626)
(edge 7798 2157 3478)
(edge 7799 2158 2474)
(edge 7800 2159 1036)
(edge 7801 2160 2995)
(edge 7802 2161 513)
(edge 7803 2161 748)
(edge 7804 2161 1279)
(edge 7805 2161 1587)
(edge 7806 2161 1606)
(edge 7807 2161 2169)
(edge 7808 2161 2275)
(edge 7809 2161 2458)
(edge 7810 2161 3075)
(edge 7811 2161 3545)
(edge 7812 2161 3643)
(edge 7813 2162 3913)
(edge 7814 2163 1510)
(edge 7815 2163 3024)
(edge 7816 2164 3002)
(edge 7817 2164 3193)
(edge 7818 2164 3693)
(edge 7819 2165 62)
(edge 7820 2165 1206)
(edge 7821 2165 2226)
(edge 7822 2165 2320)
(edge 7823 2165 2347)
(edge 7824 2165 3118)
(edge 7825 2166 741)
(edge 7826 2166 1829)
(edge 7827 2166 2754)
(edge 7828 2167 1390)
(edge 7829 2167 3009)
(edge 7830 2168 179)
(edge 7831 2168 428)
(edge 7832 2168 1751)
(edge 7833 2168 2640)
(edge 7834 2168 2673)
(edge 7835 2168 3176)
(edge 7836 2168 3337)
(edge 7837 2169 474)
(edge 7838 2169 1945)
(edge 7839 2169 2185)
(edge 7840 2170 1613)
(edge 7841 2170 2929)
(edge 7842 2172 229)
(edge 7843 2172 512)
(edge 7844 2172 2809)
(edge 7845 2172 3319)
(edge 7846 2173 2138)
(edge 7847 2173 3027)
(edge 7848 2173 3160)
(edge 7849 2174 3807)
(edge 7850 2175 809)
(edge 7851 2175 1357)
(edge 7852 2175 1842)
(edge 7853 2176 2648)
(edge 7854 2177 672)
(edge 7855 2178 976)
(edge 7856 2178 3650)
(edge 7857 2178 3723)
(edge 7858 2179 318)
(edge 7859 2179 1007)
(edge 7860 2179 1531)
(edge 7861 2179 3408)
(edge 7862 2180 917)
(edge 7863 2180 1183)
(edge 7864 2180 2381)
(edge 7865 2180 3511)
(edge 7866 2180 3522)
(edge 7867 2181 1663)
(edge 7868 2181 2659)
(edge 7869 2181 3391)
(edge 7870 2181 3516)
(edge 7871 2182 47)
(edge 7872 2182 2617)
(edge 7873 2183 497)
(edge 7874 2184 174)
(edge 7875 2184 2127)
(edge 7876 2184 2185)
(edge 7877 2185 3402)
(edge 7878 2186 1416)
(edge 7879 2186 2452)
(edge 7880 2188 1578)
(edge 7881 2188 2595)
(edge 7882 2188 2644)
(edge 7883 2188 3048)
(edge 7884 2188 3333)
(edge 7885 2188 3410)
(edge 7886 2188 3929)
(edge 7887 2189 577)
(edge 7888 2189 1647)
(edge 7889 2189 3078)
(edge 7890 2190 2110)
(edge 7891 2191 1371)
(edge 7892 2191 2751)
(edge 7893 2191 3820)
(edge 7894 2192 2441)
(edge 7895 2192 2638)
(edge 7896 2192 3838)
(edge 7897 2193 1867)
(edge 7898 2194 2838)
(edge 7899 2195 3420)
(edge 7900 2195 3876)
(edge 7901 2196 1864)
(edge 7902 2196 2598)
(edge 7903 2196 3725)
(edge 7904 2197 2795)
(edge 7905 2198 2192)
(edge 7906 2198 2456)
(edge 7907 2198 2678)
(edge 7908 2199 2622)
(edge 7909 2199 2951)
(edge 7910 2199 3260)
(edge 7911 2199 3452)
(edge 7912 2199 3946)
(edge 7913 2200 2363)
(edge 7914 2200 2933)
(edge 7915 2200 2988)
(edge 7916 2200 3963)
(edge 7917 2201 1102)
(edge 7918 2201 2500)
(edge 7919 2201 2553)
(edge 7920 2202 202)
(edge 7921 2203 2851)
(edge 7922 2204 680)
(edge 7923 2204 2075)
(edge 7924 2204 2840)
(edge 7925 2204 3477)
(edge 7926 2205 1772)
(edge 7927 2205 2421)
(edge 7928 2205 3220)
(edge 7929 2205 3336)
(edge 7930 2206 1956)
(edge 7931 2206 2030)
(edge 7932 2206 2054)
(edge 7933 2207 514)
(edge 7934 2207 1370)
(edge 7935 2207 2751)
(edge 7936 2207 2825)
(edge 7937 2207 3241)
(edge 7938 2207 3788)
(edge 7939 2208 1561)
(edge 7940 2208 1793)
(edge 7941 2208 3615)
(edge 7942 2208 3901)
(edge 7943 2209 847)
(edge 7944 2209 1727)
(edge 7945 2210 1221)
(edge 7946 2210 2535)
(edge 7947 2210 3215)
(edge 7948 2211 624)
(edge 7949 2211 1616)
(edge 7950 2211 3554)
(edge 7951 2211 3814)
(edge 7952 2212 302)
(edge 7953 2212 2492)
(edge 7954 2212 3412)
(edge 7955 2213 355)
(edge 7956 2213 579)
(edge 7957 2213 3187)
(edge 7958 2213 3191)
(edge 7959 2214 2944)
(edge 7960 2214 3028)
(edge 7961 2214 3830)
(edge 7962 2215 2848)
(edge 7963 2215 3846)
(edge 7964 2216 1054)
(edge 7965 2216 2602)
(edge 7966 2216 2630)
(edge 7967 2217 1602)
(edge 7968 2217 1710)
(edge 7969 2217 2466)
(edge 7970 2217 2692)
(edge 7971 2218 2527)
(edge 7972 2218 2665)
(edge 7973 2218 3849)
(edge 7974 2219 2650)
(edge 7975 2220 1266)
(edge 7976 2220 3759)
(edge 7977 2221 134)
(edge 7978 2221 1332)
(edge 7979 2221 1338)
(edge 7980 2221 3055)
(edge 7981 2221 3341)
(edge 7982 2221 3496)
(edge 7983 2222 1397)
(edge 7984 2222 1567)
(edge 7985 2222 3193)
(edge 7986 2223 544)
(edge 7987 2223 713)
(edge 7988 2223 1178)
(edge 7989 2223 2259)
(edge 7990 2223 3654)
(edge 7991 2224 796)
(edge 7992 2224 3686)
(edge 7993 2225 2387)
(edge 7994 2225 2600)
(edge 7995 2226 1605)
(edge 7996 2226 1857)
(edge 7997 2227 819)
(edge 7998 2227 2605)
(edge 7999 2228 1165)
(edge 8000 2229 1480)
(edge 8001 2229 3303)
(edge 8002 2230 2099)
(edge 8003 2231 1798)
(edge 8004 2231 2991)
(edge 8005 2231 3125)
(edge 8006 2231 3171)
(edge 8007 2232 83)
(edge 8008 2232 2070)
(edge 8009 2232 2529)
(edge 8010 2232 3088)
(edge 8011 2232 3449)
(edge 8012 2233 25)
(edge 8013 2233 1323)
(edge 8014 2233 1378)
(edge 8015 2233 2044)
(edge 8016 2233 3296)
(edge 8017 2234 2129)
(edge 8018 2234 3808)
(edge 8019 2234 3957)
(edge 8020 2235 1092)
(edge 8021 2235 1097)
(edge 8022 2235 3361)
(edge 8023 2236 1430)
(edge 8024 2236 1863)
(edge 8025 2236 2286)
(edge 8026 2237 1358)
(edge 8027 2237 2689)
(edge 8028 2237 3753)
(edge 8029 2238 2536)
(edge 8030 2238 3519)
(edge 8031 2238 3697)
(edge 8032 2239 21)
(edge 8033 2239 863)
(edge 8034 2241 380)
(edge 8035 2241 601)
(edge 8036 2241 1028)
(edge 8037 2241 2159)
(edge 8038 2241 3452)
(edge 8039 2241 3575)
(edge 8040 2241 3768)
(edge 8041 2242 371)
(edge 8042 2242 1202)
(edge 8043 2242 1518)
(edge 8044 2242 2283)
(edge 8045 2243 100)
(edge 8046 2243 354)
(edge 8047 2243 1351)
(edge 8048 2243 1833)
(edge 8049 2243 2037)
(edge 8050 2244 1233)
(edge 8051 2244 3022)
(edge 8052 2244 3351)
(edge 8053 2245 2169)
(edge 8054 2245 3164)
(edge 8055 2246 1846)
(edge 8056 2246 3263)
(edge 8057 2247 2753)
(edge 8058 2247 2941)
(edge 8059 2249 824)
(edge 8060 2249 2687)
(edge 8061 2250 1036)
(edge 8062 2250 1964)
(edge 8063 2250 3111)
(edge 8064 2250 3161)
(edge 8065 2250 3171)
(edge 8066 2250 3494)
(edge 8067 2251 467)
(edge 8068 2251 888)
(edge 8069 2251 1741)
(edge 8070 2252 1097)
(edge 8071 2252 3805)
(edge 8072 2253 872)
(edge 8073 2253 2492)
(edge 8074 2253 3577)
(edge 8075 2254 2499)
(edge 8076 2254 2885)
(edge 8077 2255 2420)
(edge 8078 2255 3529)
(edge 8079 2255 3893)
(edge 8080 2256 359)
(edge 8081 2256 1913)
(edge 8082 2256 2321)
(edge 8083 2256 2531)
(edge 8084 2257 474)
(edge 8085 2257 1725)
(edge 8086 2258 109)
(edge 8087 2258 2369)
(edge 8088 2258 3481)
(edge 8089 2258 3819)
(edge 8090 2259 1021)
(edge 8091 2259 1190)
(edge 8092 2259 2380)
(edge 8093 2259 3069)
(edge 8094 2260 606)
(edge 8095 2260 2842)
(edge 8096 2260 2913)
(edge 8097 2260 3435)
(edge 8098 2261 581)
(edge 8099 2261 1583)
(edge 8100 2262 893)
(edge 8101 2263 2254)
(edge 8102 2263 3568)
(edge 8103 2263 3651)
(edge 8104 2264 2657)
(edge 8105 2265 1026)
(edge 8106 2265 1899)
(edge 8107 2265 2416)
(edge 8108 2265 2831)
(edge 8109 2265 2852)
(edge 8110 2266 2282)
(edge 8111 2267 2558)
(edge 8112 2268 888)
(edge 8113 2268 3154)
(edge 8114 2269 874)
(edge 8115 2269 3628)
(edge 8116 2271 408)
(edge 8117 2271 1502)
(edge 8118 2271 1555)
(edge 8119 2272 422)
(edge 8120 2272 828)
(edge 8121 2272 2493)
(edge 8122 2272 3254)
(edge 8123 2272 3648)
(edge 8124 2272 3708)
(edge 8125 2273 723)
(edge 8126 2273 1674)
(edge 8127 2274 323)
(edge 8128 2274 2973)
(edge 8129 2274 3860)
(edge 8130 2275 164)
(edge 8131 2275 652)
(edge 8132 2275 3529)
(edge 8133 2276 235)
(edge 8134 2276 843)
(edge 8135 2276 1243)
(edge 8136 2276 2940)
(edge 8137 2276 3097)
(edge 8138 2276 3683)
(edge 8139 2277 490)
(edge 8140 2277 689)
(edge 8141 2278 1410)
(edge 8142 2278 2287)
(edge 8143 2279 3938)
(edge 8144 2280 2325)
(edge 8145 2280 2439)
(edge 8146 2281 2331)
(edge 8147 2282 53)
(edge 8148 2282 188)
(edge 8149 2282 2853)
(edge 8150 2282 3931)
(edge 8151 2283 337)
(edge 8152 2284 872)
(edge 8153 2285 1987)
(edge 8154 2286 2667)
(edge 8155 2287 1052)
(edge 8156 2287 3104)
(edge 8157 2287 3666)
(edge 8158 2288 2844)
(edge 8159 2288 3378)
(edge 8160 2288 3528)
(edge 8161 2289 2651)
(edge 8162 2289 3161)
(edge 8163 2290 1491)
(edge 8164 2290 3509)
(edge 8165 2291 2201)
(edge 8166 2292 904)
(edge 8167 2292 1893)
(edge 8168 2292 2596)
(edge 8169 2292 3009)
(edge 8170 2292 3480)
(edge 8171 2293 255)
(edge 8172 2293 1248)
(edge 8173 2293 2946)
(edge 8174 2293 3497)
(edge 8175 2294 203)
(edge 8176 2295 3268)
(edge 8177 2296 2683)
(edge 8178 2296 2732)
(edge 8179 2297 332)
(edge 8180 2297 365)
(edge 8181 2297 2200)
(edge 8182 2298 1151)
(edge 8183 2298 2477)
(edge 8184 2299 869)
(edge 8185 2299 1437)
(edge 8186 2299 2992)
(edge 8187 2300 1342)
(edge 8188 2301 1210)
(edge 8189 2301 2769)
(edge 8190 2302 3146)
(edge 8191 2303 2694)
(edge 8192 2303 3357)
(edge 8193 2303 3478)
(edge 8194 2304 2048)
(edge 8195 2305 2193)
(edge 8196 2305 3456)
(edge 8197 2306 2656)
(edge 8198 2307 2845)
(edge 8199 2307 3189)
(edge 8200 2307 3616)
(edge 8201 2308 1119)
(edge 8202 2308 2164)
(edge 8203 2308 2463)
(edge 8204 2308 2708)
(edge 8205 2308 2800)
(edge 8206 2308 2913)
(edge 8207 2309 720)
(edge 8208 2309 819)
(edge 8209 2309 1969)
(edge 8210 2309 3091)
(edge 8211 2309 3307)
(edge 8212 2310 537)
(edge 8213 2310 3994)
(edge 8214 2311 581)
(edge 8215 2311 2417)
(edge 8216 2311 3059)
(edge 8217 2311 3389)
(edge 8218 2311 3435)
(edge 8219 2312 2969)
(edge 8220 2312 3799)
(edge 8221 2313 1164)
(edge 8222 2313 1910)
(edge 8223 2313 2180)
(edge 8224 2314 3426)
(edge 8225 2315 1008)
(edge 8226 2315 2515)
(edge 8227 2316 3591)
(edge 8228 2316 3801)
(edge 8229 2316 3934)
(edge 8230 2317 2409)
(edge 8231 2317 2621)
(edge 8232 2317 3159)
(edge 8233 2318 651)
(edge 8234 2318 2987)
(edge 8235 2318 3638)
(edge 8236 2319 150)
(edge 8237 2319 1035)
(edge 8238 2319 2857)
(edge 8239 2320 2020)
(edge 8240 2320 2519)
(edge 8241 2321 1376)
(edge 8242 2321 2452)
(edge 8243 2321 2859)
(edge 8244 2322 772)
(edge 8245 2322 1694)
(edge 8246 2322 2396)
(edge 8247 2322 3841)
(edge 8248 2323 2884)
(edge 8249 2323 3352)
(edge 8250 2323 3426)
(edge 8251 2324 642)
(edge 8252 2324 2611)
(edge 8253 2325 1454)
(edge 8254 2325 2251)
(edge 8255 2325 2699)
(edge 8256 2325 3287)
(edge 8257 2326 2863)
(edge 8258 2327 2816)
(edge 8259 2327 3095)
(edge 8260 2327 3121)
(edge 8261 2328 2139)
(edge 8262 2329 2387)
(edge 8263 2330 2672)
(edge 8264 2330 3734)
(edge 8265 2331 2756)
(edge 8266 2332 1914)
(edge 8267 2332 3611)
(edge 8268 2333 2211)
(edge 8269 2333 2766)
(edge 8270 2333 3487)
(edge 8271 2334 1206)
(edge 8272 2334 2515)
(edge 8273 2335 1448)
(edge 8274 2335 2401)
(edge 8275 2335 2772)
(edge 8276 2336 1194)
(edge 8277 2336 3977)
(edge 8278 2337 202)
(edge 8279 2337 461)
(edge 8280 2337 1373)
(edge 8281 2337 2470)
(edge 8282 2337 3119)
(edge 8283 2337 3896)
(edge 8284 2338 448)
(edge 8285 2338 980)
(edge 8286 2338 1726)
(edge 8287 2338 2381)
(edge 8288 2338 3664)
(edge 8289 2339 184)
(edge 8290 2339 1055)
(edge 8291 2339 1151)
(edge 8292 2339 2610)
(edge 8293 2339 3486)
(edge 8294 2340 1206)
(edge 8295 2340 3506)
(edge 8296 2340 3941)
(edge 8297 2341 1606)
(edge 8298 2341 2936)
(edge 8299 2341 3439)
(edge 8300 2341 3973)
(edge 8301 2342 1302)
(edge 8302 2342 2579)
(edge 8303 2343 2508)
(edge 8304 2343 2807)
(edge 8305 2344 2080)
(edge 8306 2344 3549)
(edge 8307 2345 2203)
(edge 8308 2345 2866)
(edge 8309 2345 3176)
(edge 8310 2346 289)
(edge 8311 2346 3258)
(edge 8312 2346 3364)
(edge 8313 2347 117)
(edge 8314 2347 350)
(edge 8315 2347 1630)
(edge 8316 2348 3106)
(edge 8317 2348 3175)
(edge 8318 2348 3440)
(edge 8319 2349 462)
(edge 8320 2350 687)
(edge 8321 2350 1593)
(edge 8322 2350 1782)
(edge 8323 2350 1918)
(edge 8324 2350 3087)
(edge 8325 2351 173)
(edge 8326 2351 1135)
(edge 8327 2351 3035)
(edge 8328 2351 3361)
(edge 8329 2351 3675)
(edge 8330 2351 3849)
(edge 8331 2352 2666)
(edge 8332 2352 3140)
(edge 8333 2354 1440)
(edge 8334 2354 2763)
(edge 8335 2354 3179)
(edge 8336 2355 342)
(edge 8337 2355 510)
(edge 8338 2355 541)
(edge 8339 2355 3685)
(edge 8340 2356 1734)
(edge 8341 2356 2206)
(edge 8342 2357 571)
(edge 8343 2358 911)
(edge 8344 2358 2078)
(edge 8345 2359 1931)
(edge 8346 2359 2548)
(edge 8347 2359 3029)
(edge 8348 2360 3093)
(edge 8349 2360 3521)
(edge 8350 2361 646)
(edge 8351 2361 1434)
(edge 8352 2361 2327)
(edge 8353 2361 3678)
(edge 8354 2362 349)
(edge 8355 2362 1118)
(edge 8356 2362 2340)
(edge 8357 2362 3286)
(edge 8358 2363 221)
(edge 8359 2363 2306)
(edge 8360 2363 3578)
(edge 8361 2364 2521)
(edge 8362 2364 3590)
(edge 8363 2365 277)
(edge 8364 2365 2041)
(edge 8365 2365 3485)
(edge 8366 2365 3869)
(edge 8367 2366 1390)
(edge 8368 2366 2326)
(edge 8369 2366 3114)
(edge 8370 2367 3439)
(edge 8371 2367 3674)
(edge 8372 2368 2748)
(edge 8373 2368 2778)
(edge 8374 2369 3051)
(edge 8375 2369 3357)
(edge 8376 2370 147)
(edge 8377 2370 223)
(edge 8378 2370 1404)
(edge 8379 2370 3652)
(edge 8380 2371 2328)
(edge 8381 2371 2531)
(edge 8382 2371 3358)
(edge 8383 2372 3279)
(edge 8384 2373 718)
(edge 8385 2374 2267)
(edge 8386 2374 3767)
(edge 8387 2374 3963)
(edge 8388 2375 2106)
(edge 8389 2375 2487)
(edge 8390 2375 2505)
(edge 8391 2375 2937)
(edge 8392 2377 2106)
(edge 8393 2377 2758)
(edge 8394 2377 3201)
(edge 8395 2378 3312)
(edge 8396 2379 2671)
(edge 8397 2379 3173)
(edge 8398 2380 310)
(edge 8399 2380 969)
(edge 8400 2380 1276)
(edge 8401 2380 2476)
(edge 8402 2380 3655)
(edge 8403 2381 104)
(edge 8404 2381 185)
(edge 8405 2381 1901)
(edge 8406 2381 2392)
(edge 8407 2381 3497)
(edge 8408 2382 941)
(edge 8409 2382 2285)
(edge 8410 2382 2380)
(edge 8411 2382 2595)
(edge 8412 2382 2877)
(edge 8413 2382 3646)
(edge 8414 2383 2624)
(edge 8415 2383 2727)
(edge 8416 2384 2530)
(edge 8417 2384 2950)
(edge 8418 2384 3536)
(edge 8419 2384 3643)
(edge 8420 2384 3894)
(edge 8421 2385 536)
(edge 8422 2385 1463)
(edge 8423 2385 1657)
(edge 8424 2385 1689)
(edge 8425 2385 2179)
(edge 8426 2387 341)
(edge 8427 2387 623)
(edge 8428 2387 1763)
(edge 8429 2387 2060)
(edge 8430 2387 3729)
(edge 8431 2388 362)
(edge 8432 2388 2283)
(edge 8433 2389 717)
(edge 8434 2389 3635)
(edge 8435 2390 3146)
(edge 8436 2390 3230)
(edge 8437 2391 1293)
(edge 8438 2391 1959)
(edge 8439 2391 2259)
(edge 8440 2391 3495)
(edge 8441 2392 3717)
(edge 8442 2393 658)
(edge 8443 2393 659)
(edge 8444 2393 2693)
(edge 8445 2394 2625)
(edge 8446 2394 3534)
(edge 8447 2395 437)
(edge 8448 2395 996)
(edge 8449 2395 1345)
(edge 8450 2395 2542)
(edge 8451 2395 3208)
(edge 8452 2396 476)
(edge 8453 2396 1545)
(edge 8454 2396 1591)
(edge 8455 2396 3967)
(edge 8456 2397 9)
(edge 8457 2397 2613)
(edge 8458 2397 3147)
(edge 8459 2397 3440)
(edge 8460 2397 3469)
(edge 8461 2399 633)
(edge 8462 2399 2303)
(edge 8463 2399 2644)
(edge 8464 2400 2582)
(edge 8465 2400 2707)
(edge 8466 2401 289)
(edge 8467 2401 1356)
(edge 8468 2401 3957)
(edge 8469 2402 105)
(edge 8470 2402 452)
(edge 8471 2402 1933)
(edge 8472 2402 2075)
(edge 8473 2402 2857)
(edge 8474 2402 2859)
(edge 8475 2403 482)
(edge 8476 2403 2865)
(edge 8477 2404 1370)
(edge 8478 2405 822)
(edge 8479 2405 2528)
(edge 8480 2405 3631)
(edge 8481 2407 2602)
(edge 8482 2407 2682)
(edge 8483 2407 2882)
(edge 8484 2408 1908)
(edge 8485 2408 2656)
(edge 8486 2409 1762)
(edge 8487 2409 2742)
(edge 8488 2409 3336)
(edge 8489 2410 1213)
(edge 8490 2410 2581)
(edge 8491 2410 2983)
(edge 8492 2410 3531)
(edge 8493 2411 1884)
(edge 8494 2411 2452)
(edge 8495 2412 2916)
(edge 8496 2412 3882)
(edge 8497 2415 1623)
(edge 8498 2416 513)
(edge 8499 2416 2916)
(edge 8500 2416 3129)
(edge 8501 2416 3966)
(edge 8502 2417 1125)
(edge 8503 2417 1146)
(edge 8504 2417 2550)
(edge 8505 2417 2851)
(edge 8506 2418 1069)
(edge 8507 2418 3297)
(edge 8508 2418 3460)
(edge 8509 2419 1977)
(edge 8510 2419 3100)
(edge 8511 2420 2426)
(edge 8512 2421 1360)
(edge 8513 2422 1348)
(edge 8514 2422 3479)
(edge 8515 2424 709)
(edge 8516 2424 2874)
(edge 8517 2424 3325)
(edge 8518 2425 1853)
(edge 8519 2425 2158)
(edge 8520 2427 487)
(edge 8521 2427 1112)
(edge 8522 2427 2603)
(edge 8523 2428 823)
(edge 8524 2428 1066)
(edge 8525 2428 2802)
(edge 8526 2429 2672)
(edge 8527 2429 3792)
(edge 8528 2430 436)
(edge 8529 2430 883)
(edge 8530 2430 2684)
(edge 8531 2430 3552)
(edge 8532 2431 90)
(edge 8533 2431 1300)
(edge 8534 2431 2672)
(edge 8535 2431 2937)
(edge 8536 2432 1909)
(edge 8537 2432 2994)
(edge 8538 2432 3564)
(edge 8539 2433 522)
(edge 8540 2433 836)
(edge 8541 2433 3347)
(edge 8542 2433 3515)
(edge 8543 2434 746)
(edge 8544 2434 2552)
(edge 8545 2434 3247)
(edge 8546 2434 3666)
(edge 8547 2435 3473)
(edge 8548 2435 3506)
(edge 8549 2437 639)
(edge 8550 2437 1906)
(edge 8551 2437 3433)
(edge 8552 2437 3800)
(edge 8553 2438 264)
(edge 8554 2438 2085)
(edge 8555 2438 2476)
(edge 8556 2439 35)
(edge 8557 2439 40)
(edge 8558 2439 2708)
(edge 8559 2440 3233)
(edge 8560 2440 3925)
(edge 8561 2441 885)
(edge 8562 2441 1694)
(edge 8563 2442 1202)
(edge 8564 2443 784)
(edge 8565 2444 2024)
(edge 8566 2444 2533)
(edge 8567 2445 1235)
(edge 8568 2445 3683)
(edge 8569 2446 83)
(edge 8570 2446 526)
(edge 8571 2446 3690)
(edge 8572 2446 3963)
(edge 8573 2447 304)
(edge 8574 2447 887)
(edge 8575 2448 1821)
(edge 8576 2449 42)
(edge 8577 2449 359)
(edge 8578 2449 2534)
(edge 8579 2449 2951)
(edge 8580 2449 3011)
(edge 8581 2450 3468)
(edge 8582 2450 3980)
(edge 8583 2451 3605)
(edge 8584 2452 2334)
(edge 8585 2453 340)
(edge 8586 2453 1632)
(edge 8587 2454 3505)
(edge 8588 2454 3996)
(edge 8589 2455 1082)
(edge 8590 2455 2208)
(edge 8591 2455 2774)
(edge 8592 2455 2932)
(edge 8593 2455 3035)
(edge 8594 2456 3058)
(edge 8595 2457 2314)
(edge 8596 2457 2493)
(edge 8597 2458 90)
(edge 8598 2458 1210)
(edge 8599 2458 1698)
(edge 8600 2461 2705)
(edge 8601 2461 2830)
(edge 8602 2461 3126)
(edge 8603 2462 820)
(edge 8604 2462 1908)
(edge 8605 2462 2158)
(edge 8606 2462 2497)
(edge 8607 2462 2966)
(edge 8608 2463 531)
(edge 8609 2463 1067)
(edge 8610 2463 1695)
(edge 8611 2463 1980)
(edge 8612 2464 310)
(edge 8613 2464 2424)
(edge 8614 2464 3135)
(edge 8615 2465 3579)
(edge 8616 2466 2876)
(edge 8617 2466 3486)
(edge 8618 2469 147)
(edge 8619 2469 167)
(edge 8620 2469 1097)
(edge 8621 2469 1981)
(edge 8622 2469 2528)
(edge 8623 2469 3497)
(edge 8624 2470 269)
(edge 8625 2470 1433)
(edge 8626 2470 3677)
(edge 8627 2471 2003)
(edge 8628 2471 2347)
(edge 8629 2471 2505)
(edge 8630 2472 1337)
(edge 8631 2472 1476)
(edge 8632 2472 1605)
(edge 8633 2472 2167)
(edge 8634 2472 3622)
(edge 8635 2473 534)
(edge 8636 2473 1327)
(edge 8637 2473 3037)
(edge 8638 2473 3367)
(edge 8639 2474 3272)
(edge 8640 2474 3333)
(edge 8641 2474 3804)
(edge 8642 2474 3932)
(edge 8643 2475 837)
(edge 8644 2475 2912)
(edge 8645 2475 3021)
(edge 8646 2475 3124)
(edge 8647 2475 3628)
(edge 8648 2476 478)
(edge 8649 2476 1006)
(edge 8650 2476 2572)
(edge 8651 2476 3865)
(edge 8652 2478 259)
(edge 8653 2478 1178)
(edge 8654 2478 1274)
(edge 8655 2478 3824)
(edge 8656 2479 661)
(edge 8657 2479 1379)
(edge 8658 2479 3762)
(edge 8659 2479 3945)
(edge 8660 2482 2134)
(edge 8661 2482 2760)
(edge 8662 2482 2811)
(edge 8663 2482 3386)
(edge 8664 2482 3407)
(edge 8665 2482 3599)
(edge 8666 2483 3036)
(edge 8667 2484 1262)
(edge 8668 2485 105)
(edge 8669 2485 1566)
(edge 8670 2485 1745)
(edge 8671 2486 3200)
(edge 8672 2487 168)
(edge 8673 2487 995)
(edge 8674 2487 3461)
(edge 8675 2488 3526)
(edge 8676 2489 81)
(edge 8677 2489 2511)
(edge 8678 2489 2771)
(edge 8679 2490 474)
(edge 8680 2491 1139)
(edge 8681 2491 2127)
(edge 8682 2491 2562)
(edge 8683 2491 3343)
(edge 8684 2491 3488)
(edge 8685 2491 3746)
(edge 8686 2491 3902)
(edge 8687 2492 728)
(edge 8688 2493 28)
(edge 8689 2493 3414)
(edge 8690 2494 746)
(edge 8691 2495 19)
(edge 8692 2495 333)
(edge 8693 2495 2983)
(edge 8694 2495 3244)
(edge 8695 2495 3937)
(edge 8696 2496 2491)
(edge 8697 2496 2862)
(edge 8698 2496 3470)
(edge 8699 2497 3523)
(edge 8700 2498 1861)
(edge 8701 2499 1813)
(edge 8702 2499 2272)
(edge 8703 2500 1348)
(edge 8704 2500 3846)
(edge 8705 2501 1112)
(edge 8706 2501 1587)
(edge 8707 2501 2753)
(edge 8708 2502 770)
(edge 8709 2502 1180)
(edge 8710 2502 1486)
(edge 8711 2502 2802)
(edge 8712 2503 2339)
(edge 8713 2503 2554)
(edge 8714 2503 2659)
(edge 8715 2503 2975)
(edge 8716 2505 2744)
(edge 8717 2505 2965)
(edge 8718 2505 2995)
(edge 8719 2505 3881)
(edge 8720 2506 20)
(edge 8721 2506 174)
(edge 8722 2507 1420)
(edge 8723 2507 1773)
(edge 8724 2507 1867)
(edge 8725 2507 2943)
(edge 8726 2507 3696)
(edge 8727 2507 3822)
(edge 8728 2508 563)
(edge 8729 2508 1320)
(edge 8730 2508 1571)
(edge 8731 2508 2501)
(edge 8732 2509 1584)
(edge 8733 2509 2621)
(edge 8734 2509 2814)
(edge 8735 2510 1947)
(edge 8736 2510 3807)
(edge 8737 2511 376)
(edge 8738 2511 3372)
(edge 8739 2512 1651)
(edge 8740 2512 2520)
(edge 8741 2512 2782)
(edge 8742 2513 3085)
(edge 8743 2514 881)
(edge 8744 2514 962)
(edge 8745 2514 1714)
(edge 8746 2514 2972)
(edge 8747 2514 3946)
(edge 8748 2515 805)
(edge 8749 2515 1691)
(edge 8750 2515 2801)
(edge 8751 2516 499)
(edge 8752 2516 2643)
(edge 8753 2516 2978)
(edge 8754 2516 3253)
(edge 8755 2517 854)
(edge 8756 2517 2347)
(edge 8757 2517 2511)
(edge 8758 2517 2920)
(edge 8759 2517 3402)
(edge 8760 2518 1650)
(edge 8761 2518 2395)
(edge 8762 2519 1935)
(edge 8763 2519 3093)
(edge 8764 2521 2702)
(edge 8765 2521 3525)
(edge 8766 2522 3286)
(edge 8767 2523 1215)
(edge 8768 2523 3993)
(edge 8769 2524 1595)
(edge 8770 2524 2619)
(edge 8771 2524 2843)
(edge 8772 2524 3005)
(edge 8773 2525 2712)
(edge 8774 2525 3207)
(edge 8775 2526 2028)
(edge 8776 2526 3671)
(edge 8777 2527 479)
(edge 8778 2527 995)
(edge 8779 2527 999)
(edge 8780 2528 151)
(edge 8781 2528 1806)
(edge 8782 2528 2224)
(edge 8783 2528 3138)
(edge 8784 2529 3239)
(edge 8785 2529 3763)
(edge 8786 2530 658)
(edge 8787 2530 3793)
(edge 8788 2531 2919)
(edge 8789 2531 3130)
(edge 8790 2531 3390)
(edge 8791 2531 3475)
(edge 8792 2532 1090)
(edge 8793 2532 1143)
(edge 8794 2532 3742)
(edge 8795 2533 1398)
(edge 8796 2533 2765)
(edge 8797 2533 3874)
(edge 8798 2534 609)
(edge 8799 2534 633)
(edge 8800 2535 1217)
(edge 8801 2535 3314)
(edge 8802 2537 560)
(edge 8803 2537 1104)
(edge 8804 2537 1340)
(edge 8805 2538 1022)
(edge 8806 2539 2006)
(edge 8807 2539 3630)
(edge 8808 2540 2495)
(edge 8809 2540 2617)
(edge 8810 2541 35)
(edge 8811 2541 120)
(edge 8812 2542 1148)
(edge 8813 2542 2191)
(edge 8814 2542 2996)
(edge 8815 2542 2997)
(edge 8816 2542 3731)
(edge 8817 2543 2741)
(edge 8818 2544 2214)
(edge 8819 2544 2802)
(edge 8820 2544 3523)
(edge 8821 2545 58)
(edge 8822 2545 336)
(edge 8823 2545 1935)
(edge 8824 2546 3009)
(edge 8825 2546 3158)
(edge 8826 2546 3219)
(edge 8827 2547 1866)
(edge 8828 2547 3850)
(edge 8829 2549 3877)
(edge 8830 2549 3913)
(edge 8831 2550 3418)
(edge 8832 2550 3855)
(edge 8833 2551 1776)
(edge 8834 2552 1015)
(edge 8835 2552 2486)
(edge 8836 2552 3480)
(edge 8837 2553 794)
(edge 8838 2553 2699)
(edge 8839 2553 2937)
(edge 8840 2553 3511)
(edge 8841 2554 3480)
(edge 8842 2556 1414)
(edge 8843 2556 1673)
(edge 8844 2556 2435)
(edge 8845 2556 3574)
(edge 8846 2558 116)
(edge 8847 2558 847)
(edge 8848 2558 1533)
(edge 8849 2560 1228)
(edge 8850 2561 942)
(edge 8851 2561 1971)
(edge 8852 2561 1974)
(edge 8853 2561 2285)
(edge 8854 2561 3180)
(edge 8855 2563 416)
(edge 8856 2564 3391)
(edge 8857 2566 324)
(edge 8858 2566 721)
(edge 8859 2566 1131)
(edge 8860 2566 2752)
(edge 8861 2566 3255)
(edge 8862 2567 549)
(edge 8863 2567 2221)
(edge 8864 2567 3877)
(edge 8865 2568 111)
(edge 8866 2568 3519)
(edge 8867 2569 3188)
(edge 8868 2569 3194)
(edge 8869 2569 3333)
(edge 8870 2570 2101)
(edge 8871 2570 2724)
(edge 8872 2570 3993)
(edge 8873 2572 391)
(edge 8874 2572 3294)
(edge 8875 2573 1475)
(edge 8876 2574 339)
(edge 8877 2574 370)
(edge 8878 2574 3573)
(edge 8879 2574 3699)
(edge 8880 2575 42)
(edge 8881 2575 334)
(edge 8882 2575 762)
(edge 8883 2575 908)
(edge 8884 2577 947)
(edge 8885 2577 2654)
(edge 8886 2577 2933)
(edge 8887 2577 3139)
(edge 8888 2578 37)
(edge 8889 2579 1508)
(edge 8890 2579 2355)
(edge 8891 2579 3914)
(edge 8892 2580 281)
(edge 8893 2580 824)
(edge 8894 2580 3067)
(edge 8895 2580 3643)
(edge 8896 2580 3695)
(edge 8897 2580 3832)
(edge 8898 2581 2431)
(edge 8899 2582 1183)
(edge 8900 2582 1274)
(edge 8901 2582 1301)
(edge 8902 2582 2614)
(edge 8903 2582 3125)
(edge 8904 2583 1068)
(edge 8905 2583 1069)
(edge 8906 2583 1341)
(edge 8907 2583 1714)
(edge 8908 2584 1891)
(edge 8909 2584 2522)
(edge 8910 2584 3709)
(edge 8911 2585 403)
(edge 8912 2585 859)
(edge 8913 2585 957)
(edge 8914 2585 3519)
(edge 8915 2587 2750)
(edge 8916 2587 3483)
(edge 8917 2588 38)
(edge 8918 2588 606)
(edge 8919 2588 1985)
(edge 8920 2588 2633)
(edge 8921 2589 1580)
(edge 8922 2589 3300)
(edge 8923 2589 3594)
(edge 8924 2590 2745)
(edge 8925 2590 2799)
(edge 8926 2591 3985)
(edge 8927 2592 522)
(edge 8928 2592 3308)
(edge 8929 2592 3905)
(edge 8930 2593 952)
(edge 8931 2593 1731)
(edge 8932 2594 694)
(edge 8933 2594 3319)
(edge 8934 2594 3530)
(edge 8935 2594 3840)
(edge 8936 2595 2793)
(edge 8937 2596 328)
(edge 8938 2596 1891)
(edge 8939 2596 2721)
(edge 8940 2596 3316)
(edge 8941 2597 223)
(edge 8942 2597 450)
(edge 8943 2597 2718)
(edge 8944 2597 3942)
(edge 8945 2598 312)
(edge 8946 2598 884)
(edge 8947 2598 2888)
(edge 8948 2599 3175)
(edge 8949 2600 1534)
(edge 8950 2600 2662)
(edge 8951 2601 2165)
(edge 8952 2601 3331)
(edge 8953 2602 1591)
(edge 8954 2603 903)
(edge 8955 2603 3531)
(edge 8956 2604 27)
(edge 8957 2604 189)
(edge 8958 2604 2642)
(edge 8959 2605 796)
(edge 8960 2605 1621)
(edge 8961 2605 2891)
(edge 8962 2606 112)
(edge 8963 2606 526)
(edge 8964 2606 2444)
(edge 8965 2606 2788)
(edge 8966 2606 3804)
(edge 8967 2607 1227)
(edge 8968 2607 1290)
(edge 8969 2607 2007)
(edge 8970 2607 2705)
(edge 8971 2608 3324)
(edge 8972 2608 3831)
(edge 8973 2609 2712)
(edge 8974 2610 429)
(edge 8975 2610 2021)
(edge 8976 2610 2302)
(edge 8977 2610 2620)
(edge 8978 2610 2797)
(edge 8979 2610 3379)
(edge 8980 2611 881)
(edge 8981 2611 2967)
(edge 8982 2611 3051)
(edge 8983 2612 2780)
(edge 8984 2613 160)
(edge 8985 2613 2656)
(edge 8986 2614 145)
(edge 8987 2614 2049)
(edge 8988 2615 327)
(edge 8989 2615 2804)
(edge 8990 2615 3244)
(edge 8991 2616 1225)
(edge 8992 2617 1107)
(edge 8993 2618 554)
(edge 8994 2618 1049)
(edge 8995 2618 1505)
(edge 8996 2618 2591)
(edge 8997 2618 3209)
(edge 8998 2619 861)
(edge 8999 2619 2954)
(edge 9000 2620 1128)
(edge 9001 2620 2870)
(edge 9002 2621 3818)
(edge 9003 2622 183)
(edge 9004 2622 1212)
(edge 9005 2622 2430)
(edge 9006 2622 2910)
(edge 9007 2623 1511)
(edge 9008 2624 1461)
(edge 9009 2624 2641)
(edge 9010 2624 3024)
(edge 9011 2625 215)
(edge 9012 2625 244)
(edge 9013 2625 1417)
(edge 9014 2627 211)
(edge 9015 2627 3897)
(edge 9016 2628 361)
(edge 9017 2628 1276)
(edge 9018 2628 1978)
(edge 9019 2628 3221)
(edge 9020 2628 3914)
(edge 9021 2629 464)
(edge 9022 2629 1858)
(edge 9023 2629 2084)
(edge 9024 2630 1427)
(edge 9025 2630 2288)
(edge 9026 2630 2478)
(edge 9027 2631 1578)
(edge 9028 2631 3777)
(edge 9029 2632 653)
(edge 9030 2632 1408)
(edge 9031 2632 2725)
(edge 9032 2632 3683)
(edge 9033 2632 3782)
(edge 9034 2633 463)
(edge 9035 2633 1288)
(edge 9036 2633 3488)
(edge 9037 2634 39)
(edge 9038 2634 1430)
(edge 9039 2634 2596)
(edge 9040 2634 2968)
(edge 9041 2634 3121)
(edge 9042 2634 3212)
(edge 9043 2634 3423)
(edge 9044 2634 3522)
(edge 9045 2634 3730)
(edge 9046 2635 3208)
(edge 9047 2636 221)
(edge 9048 2636 2086)
(edge 9049 2636 3131)
(edge 9050 2636 3146)
(edge 9051 2636 3232)
(edge 9052 2636 3455)
(edge 9053 2637 2909)
(edge 9054 2638 126)
(edge 9055 2638 1550)
(edge 9056 2638 2967)
(edge 9057 2639 82)
(edge 9058 2639 839)
(edge 9059 2639 2788)
(edge 9060 2640 167)
(edge 9061 2640 1559)
(edge 9062 2641 1023)
(edge 9063 2641 1488)
(edge 9064 2641 3377)
(edge 9065 2641 3804)
(edge 9066 2642 3370)
(edge 9067 2642 3484)
(edge 9068 2643 2595)
(edge 9069 2643 2840)
(edge 9070 2644 2599)
(edge 9071 2644 3078)
(edge 9072 2644 3614)
(edge 9073 2645 2652)
(edge 9074 2645 3075)
(edge 9075 2645 3618)
(edge 9076 2647 356)
(edge 9077 2647 3813)
(edge 9078 2649 2084)
(edge 9079 2649 2547)
(edge 9080 2649 3436)
(edge 9081 2649 3567)
(edge 9082 2649 3834)
(edge 9083 2650 102)
(edge 9084 2650 3774)
(edge 9085 2651 447)
(edge 9086 2651 2177)
(edge 9087 2652 2008)
(edge 9088 2652 3590)
(edge 9089 2652 3692)
(edge 9090 2653 3221)
(edge 9091 2654 670)
(edge 9092 2654 1343)
(edge 9093 2654 2794)
(edge 9094 2654 3462)
(edge 9095 2655 299)
(edge 9096 2655 1064)
(edge 9097 2656 2394)
(edge 9098 2656 2575)
(edge 9099 2657 357)
(edge 9100 2657 2996)
(edge 9101 2658 1111)
(edge 9102 2658 2450)
(edge 9103 2658 3087)
(edge 9104 2659 3987)
(edge 9105 2660 883)
(edge 9106 2660 1407)
(edge 9107 2660 2716)
(edge 9108 2660 3099)
(edge 9109 2661 1673)
(edge 9110 2661 3620)
(edge 9111 2663 1889)
(edge 9112 2663 2927)
(edge 9113 2664 2953)
(edge 9114 2665 27)
(edge 9115 2665 894)
(edge 9116 2665 2643)
(edge 9117 2665 3627)
(edge 9118 2667 244)
(edge 9119 2667 533)
(edge 9120 2667 756)
(edge 9121 2667 1038)
(edge 9122 2668 73)
(edge 9123 2668 2346)
(edge 9124 2668 2441)
(edge 9125 2668 3255)
(edge 9126 2669 12)
(edge 9127 2669 874)
(edge 9128 2669 1862)
(edge 9129 2669 3094)
(edge 9130 2670 389)
(edge 9131 2671 9)
(edge 9132 2671 961)
(edge 9133 2671 1354)
(edge 9134 2671 3118)
(edge 9135 2671 3724)
(edge 9136 2671 3954)
(edge 9137 2672 111)
(edge 9138 2672 302)
(edge 9139 2672 1354)
(edge 9140 2672 2233)
(edge 9141 2672 2503)
(edge 9142 2673 1489)
(edge 9143 2673 2373)
(edge 9144 2673 2554)
(edge 9145 2673 2566)
(edge 9146 2674 918)
(edge 9147 2676 1709)
(edge 9148 2676 3968)
(edge 9149 2677 2555)
(edge 9150 2678 644)
(edge 9151 2679 2056)
(edge 9152 2679 3111)
(edge 9153 2679 3635)
(edge 9154 2679 3657)
(edge 9155 2680 796)
(edge 9156 2680 3274)
(edge 9157 2681 1056)
(edge 9158 2681 2255)
(edge 9159 2681 3802)
(edge 9160 2682 201)
(edge 9161 2682 2999)
(edge 9162 2683 1933)
(edge 9163 2683 1995)
(edge 9164 2684 882)
(edge 9165 2685 3210)
(edge 9166 2685 3454)
(edge 9167 2686 2328)
(edge 9168 2687 2810)
(edge 9169 2687 3971)
(edge 9170 2688 839)
(edge 9171 2688 2875)
(edge 9172 2688 3189)
(edge 9173 2689 47)
(edge 9174 2689 704)
(edge 9175 2689 808)
(edge 9176 2689 2300)
(edge 9177 2689 3364)
(edge 9178 2689 3505)
(edge 9179 2689 3795)
(edge 9180 2690 681)
(edge 9181 2690 2895)
(edge 9182 2691 2563)
(edge 9183 2691 2904)
(edge 9184 2692 266)
(edge 9185 2692 1084)
(edge 9186 2692 1657)
(edge 9187 2692 2477)
(edge 9188 2693 551)
(edge 9189 2695 1110)
(edge 9190 2695 1308)
(edge 9191 2696 791)
(edge 9192 2696 2617)
(edge 9193 2696 3458)
(edge 9194 2696 3680)
(edge 9195 2697 1753)
(edge 9196 2698 380)
(edge 9197 2698 1173)
(edge 9198 2698 2449)
(edge 9199 2698 2844)
(edge 9200 2698 3598)
(edge 9201 2699 2404)
(edge 9202 2699 2721)
(edge 9203 2699 3091)
(edge 9204 2699 3130)
(edge 9205 2699 3196)
(edge 9206 2700 3737)
(edge 9207 2701 1591)
(edge 9208 2702 3289)
(edge 9209 2703 321)
(edge 9210 2703 2820)
(edge 9211 2704 2777)
(edge 9212 2705 595)
(edge 9213 2705 2241)
(edge 9214 2705 3911)
(edge 9215 2706 461)
(edge 9216 2708 567)
(edge 9217 2708 1049)
(edge 9218 2708 2110)
(edge 9219 2708 3696)
(edge 9220 2709 925)
(edge 9221 2709 2078)
(edge 9222 2709 2798)
(edge 9223 2709 2833)
(edge 9224 2710 2199)
(edge 9225 2710 3530)
(edge 9226 2710 3633)
(edge 9227 2711 1406)
(edge 9228 2711 3029)
(edge 9229 2712 1385)
(edge 9230 2714 374)
(edge 9231 2714 1993)
(edge 9232 2715 12)
(edge 9233 2715 1050)
(edge 9234 2715 1313)
(edge 9235 2715 3376)
(edge 9236 2716 2624)
(edge 9237 2716 3684)
(edge 9238 2717 3068)
(edge 9239 2717 3573)
(edge 9240 2718 353)
(edge 9241 2718 455)
(edge 9242 2718 1363)
(edge 9243 2718 1751)
(edge 9244 2718 3203)
(edge 9245 2720 3859)
(edge 9246 2721 3362)
(edge 9247 2722 322)
(edge 9248 2722 1704)
(edge 9249 2722 1761)
(edge 9250 2722 3181)
(edge 9251 2723 193)
(edge 9252 2723 1187)
(edge 9253 2724 184)
(edge 9254 2724 2943)
(edge 9255 2725 3743)
(edge 9256 2726 2309)
(edge 9257 2727 1633)
(edge 9258 2727 1669)
(edge 9259 2729 66)
(edge 9260 2729 3526)
(edge 9261 2730 1002)
(edge 9262 2731 2200)
(edge 9263 2731 3458)
(edge 9264 2733 3860)
(edge 9265 2734 201)
(edge 9266 2734 3541)
(edge 9267 2735 1849)
(edge 9268 2735 3699)
(edge 9269 2736 2099)
(edge 9270 2738 1822)
(edge 9271 2738 2226)
(edge 9272 2738 3674)
(edge 9273 2739 3685)
(edge 9274 2740 71)
(edge 9275 2740 782)
(edge 9276 2740 1870)
(edge 9277 2740 3503)
(edge 9278 2740 3832)
(edge 9279 2741 3292)
(edge 9280 2742 721)
(edge 9281 2742 1300)
(edge 9282 2742 3855)
(edge 9283 2742 3974)
(edge 9284 2742 3976)
(edge 9285 2743 3804)
(edge 9286 2744 818)
(edge 9287 2744 1398)
(edge 9288 2744 3208)
(edge 9289 2745 1216)
(edge 9290 2745 1719)
(edge 9291 2745 3155)
(edge 9292 2745 3446)
(edge 9293 2746 1911)
(edge 9294 2746 3833)
(edge 9295 2747 7)
(edge 9296 2747 2245)
(edge 9297 2747 3638)
(edge 9298 2747 3705)
(edge 9299 2748 298)
(edge 9300 2748 863)
(edge 9301 2748 1896)
(edge 9302 2749 2699)
(edge 9303 2749 3435)
(edge 9304 2751 533)
(edge 9305 2751 571)
(edge 9306 2751 1078)
(edge 9307 2751 3777)
(edge 9308 2752 2453)
(edge 9309 2753 650)
(edge 9310 2753 1035)
(edge 9311 2753 2153)
(edge 9312 2754 642)
(edge 9313 2754 1684)
(edge 9314 2755 759)
(edge 9315 2755 2139)
(edge 9316 2755 3469)
(edge 9317 2756 1423)
(edge 9318 2756 3861)
(edge 9319 2757 415)
(edge 9320 2757 644)
(edge 9321 2757 1033)
(edge 9322 2757 2052)
(edge 9323 2758 1994)
(edge 9324 2758 2114)
(edge 9325 2758 2652)
(edge 9326 2759 2713)
(edge 9327 2759 3056)
(edge 9328 2759 3811)
(edge 9329 2760 3073)
(edge 9330 2761 25)
(edge 9331 2761 1378)
(edge 9332 2761 1687)
(edge 9333 2761 3992)
(edge 9334 2762 937)
(edge 9335 2762 2361)
(edge 9336 2762 3188)
(edge 9337 2763 3687)
(edge 9338 2764 2943)
(edge 9339 2766 3541)
(edge 9340 2767 2370)
(edge 9341 2768 681)
(edge 9342 2769 2513)
(edge 9343 2770 2280)
(edge 9344 2770 2503)
(edge 9345 2770 3975)
(edge 9346 2772 2318)
(edge 9347 2772 2758)
(edge 9348 2772 3871)
(edge 9349 2773 2467)
(edge 9350 2773 3024)
(edge 9351 2773 3435)
(edge 9352 2773 3668)
(edge 9353 2774 2518)
(edge 9354 2774 3097)
(edge 9355 2774 3415)
(edge 9356 2775 3322)
(edge 9357 2776 2492)
(edge 9358 2777 204)
(edge 9359 2777 2389)
(edge 9360 2778 2413)
(edge 9361 2778 2719)
(edge 9362 2778 3588)
(edge 9363 2778 3807)
(edge 9364 2778 3983)
(edge 9365 2779 1151)
(edge 9366 2779 2793)
(edge 9367 2779 2901)
(edge 9368 2780 400)
(edge 9369 2780 3084)
(edge 9370 2781 32)
(edge 9371 2781 148)
(edge 9372 2782 1610)
(edge 9373 2782 2193)
(edge 9374 2782 2933)
(edge 9375 2782 3406)
(edge 9376 2783 1175)
(edge 9377 2783 3310)
(edge 9378 2784 2268)
(edge 9379 2784 2705)
(edge 9380 2784 3945)
(edge 9381 2785 860)
(edge 9382 2785 2555)
(edge 9383 2785 3611)
(edge 9384 2787 14)
(edge 9385 2787 2951)
(edge 9386 2789 1509)
(edge 9387 2789 3267)
(edge 9388 2790 1833)
(edge 9389 2791 860)
(edge 9390 2791 1522)
(edge 9391 2791 3397)
(edge 9392 2792 1040)
(edge 9393 2792 1259)
(edge 9394 2793 1116)
(edge 9395 2793 1883)
(edge 9396 2794 2651)
(edge 9397 2794 3250)
(edge 9398 2794 3548)
(edge 9399 2795 1461)
(edge 9400 2796 2235)
(edge 9401 2796 3500)
(edge 9402 2797 2778)
(edge 9403 2797 2797)
(edge 9404 2797 3007)
(edge 9405 2798 1775)
(edge 9406 2798 3492)
(edge 9407 2799 417)
(edge 9408 2799 1138)
(edge 9409 2800 1079)
(edge 9410 2800 2218)
(edge 9411 2801 52)
(edge 9412 2801 318)
(edge 9413 2801 471)
(edge 9414 2801 1924)
(edge 9415 2801 3213)
(edge 9416 2801 3369)
(edge 9417 2801 3885)
(edge 9418 2802 2777)
(edge 9419 2803 2196)
(edge 9420 2803 3241)
(edge 9421 2804 1244)
(edge 9422 2804 1330)
(edge 9423 2805 537)
(edge 9424 2805 2334)
(edge 9425 2805 2341)
(edge 9426 2805 3082)
(edge 9427 2806 137)
(edge 9428 2806 529)
(edge 9429 2806 628)
(edge 9430 2807 2208)
(edge 9431 2807 2402)
(edge 9432 2808 1571)
(edge 9433 2808 1721)
(edge 9434 2808 2958)
(edge 9435 2808 3331)
(edge 9436 2809 572)
(edge 9437 2810 1323)
(edge 9438 2810 1917)
(edge 9439 2811 1030)
(edge 9440 2811 1327)
(edge 9441 2811 3227)
(edge 9442 2811 3390)
(edge 9443 2812 2467)
(edge 9444 2812 3713)
(edge 9445 2812 3741)
(edge 9446 2813 840)
(edge 9447 2813 1018)
(edge 9448 2813 1671)
(edge 9449 2813 2899)
(edge 9450 2813 2967)
(edge 9451 2814 1667)
(edge 9452 2814 3051)
(edge 9453 2815 1256)
(edge 9454 2815 2376)
(edge 9455 2815 2826)
(edge 9456 2817 544)
(edge 9457 2817 1143)
(edge 9458 2818 1841)
(edge 9459 2819 141)
(edge 9460 2819 955)
(edge 9461 2819 1526)
(edge 9462 2819 2459)
(edge 9463 2822 119)
(edge 9464 2822 1176)
(edge 9465 2822 1878)
(edge 9466 2822 3199)
(edge 9467 2822 3489)
(edge 9468 2822 3716)
(edge 9469 2823 2091)
(edge 9470 2823 3673)
(edge 9471 2824 3379)
(edge 9472 2825 3141)
(edge 9473 2825 3827)
(edge 9474 2826 773)
(edge 9475 2826 2789)
(edge 9476 2826 3168)
(edge 9477 2828 1571)
(edge 9478 2828 2683)
(edge 9479 2829 990)
(edge 9480 2829 3264)
(edge 9481 2830 2563)
(edge 9482 2830 3172)
(edge 9483 2830 3899)
(edge 9484 2831 41)
(edge 9485 2831 625)
(edge 9486 2831 3539)
(edge 9487 2832 1768)
(edge 9488 2832 2312)
(edge 9489 2832 3172)
(edge 9490 2833 1479)
(edge 9491 2833 1655)
(edge 9492 2834 378)
(edge 9493 2834 2004)
(edge 9494 2834 3044)
(edge 9495 2835 376)
(edge 9496 2835 1875)
(edge 9497 2836 774)
(edge 9498 2836 784)
(edge 9499 2836 2668)
(edge 9500 2836 3019)
(edge 9501 2837 1014)
(edge 9502 2837 3652)
(edge 9503 2838 3292)
(edge 9504 2840 1509)
(edge 9505 2841 1850)
(edge 9506 2842 1138)
(edge 9507 2842 3120)
(edge 9508 2843 2099)
(edge 9509 2843 3411)
(edge 9510 2844 268)
(edge 9511 2844 3848)
(edge 9512 2844 3858)
(edge 9513 2845 3182)
(edge 9514 2846 3007)
(edge 9515 2846 3033)
(edge 9516 2847 301)
(edge 9517 2847 1022)
(edge 9518 2847 1230)
(edge 9519 2847 1638)
(edge 9520 2848 1449)
(edge 9521 2848 1703)
(edge 9522 2848 2828)
(edge 9523 2848 3936)
(edge 9524 2849 2538)
(edge 9525 2849 3164)
(edge 9526 2849 3170)
(edge 9527 2850 3012)
(edge 9528 2851 835)
(edge 9529 2852 856)
(edge 9530 2852 1468)
(edge 9531 2852 2407)
(edge 9532 2853 2323)
(edge 9533 2853 2530)
(edge 9534 2854 1412)
(edge 9535 2854 1980)
(edge 9536 2854 2507)
(edge 9537 2854 3776)
(edge 9538 2855 49)
(edge 9539 2855 517)
(edge 9540 2855 1484)
(edge 9541 2855 1607)
(edge 9542 2855 2557)
(edge 9543 2855 2752)
(edge 9544 2856 182)
(edge 9545 2856 2925)
(edge 9546 2857 3757)
(edge 9547 2858 1421)
(edge 9548 2858 3365)
(edge 9549 2859 269)
(edge 9550 2859 2298)
(edge 9551 2860 3029)
(edge 9552 2860 3355)
(edge 9553 2861 2095)
(edge 9554 2862 28)
(edge 9555 2862 3800)
(edge 9556 2863 2228)
(edge 9557 2863 3053)
(edge 9558 2863 3090)
(edge 9559 2863 3820)
(edge 9560 2864 1317)
(edge 9561 2864 2878)
(edge 9562 2866 29)
(edge 9563 2866 942)
(edge 9564 2866 2865)
(edge 9565 2866 3635)
(edge 9566 2867 192)
(edge 9567 2867 822)
(edge 9568 2868 879)
(edge 9569 2868 1099)
(edge 9570 2869 977)
(edge 9571 2869 3547)
(edge 9572 2870 209)
(edge 9573 2870 1696)
(edge 9574 2870 2145)
(edge 9575 2870 2445)
(edge 9576 2870 2690)
(edge 9577 2870 3326)
(edge 9578 2870 3537)
(edge 9579 2870 3836)
(edge 9580 2873 1394)
(edge 9581 2873 3847)
(edge 9582 2874 1624)
(edge 9583 2874 1921)
(edge 9584 2874 2803)
(edge 9585 2875 2982)
(edge 9586 2875 3817)
(edge 9587 2876 1861)
(edge 9588 2877 960)
(edge 9589 2877 2899)
(edge 9590 2877 3224)
(edge 9591 2878 654)
(edge 9592 2878 3888)
(edge 9593 2879 835)
(edge 9594 2880 1160)
(edge 9595 2880 3471)
(edge 9596 2881 1924)
(edge 9597 2881 2373)
(edge 9598 2881 2962)
(edge 9599 2882 1039)
(edge 9600 2882 1204)
(edge 9601 2882 3288)
(edge 9602 2883 2449)
(edge 9603 2884 480)
(edge 9604 2884 3682)
(edge 9605 2885 912)
(edge 9606 2885 2104)
(edge 9607 2885 2528)
(edge 9608 2885 2818)
(edge 9609 2885 3084)
(edge 9610 2888 339)
(edge 9611 2888 1262)
(edge 9612 2888 2938)
(edge 9613 2888 3589)
(edge 9614 2889 2050)
(edge 9615 2889 2789)
(edge 9616 2889 3243)
(edge 9617 2889 3504)
(edge 9618 2890 2674)
(edge 9619 2891 2924)
(edge 9620 2891 3179)
(edge 9621 2891 3763)
(edge 9622 2893 587)
(edge 9623 2893 3282)
(edge 9624 2894 1062)
(edge 9625 2894 1907)
(edge 9626 2894 2592)
(edge 9627 2894 3262)
(edge 9628 2895 1472)
(edge 9629 2895 2000)
(edge 9630 2896 1039)
(edge 9631 2896 1388)
(edge 9632 2897 175)
(edge 9633 2897 2722)
(edge 9634 2897 3269)
(edge 9635 2898 447)
(edge 9636 2898 3115)
(edge 9637 2899 671)
(edge 9638 2900 187)
(edge 9639 2900 1181)
(edge 9640 2900 1278)
(edge 9641 2900 3088)
(edge 9642 2901 3533)
(edge 9643 2901 3680)
(edge 9644 2902 1447)
(edge 9645 2902 3010)
(edge 9646 2902 3890)
(edge 9647 2903 1485)
(edge 9648 2903 2582)
(edge 9649 2904 750)
(edge 9650 2904 900)
(edge 9651 2904 963)
(edge 9652 2904 1056)
(edge 9653 2904 3277)
(edge 9654 2904 3514)
(edge 9655 2905 103)
(edge 9656 2905 1009)
(edge 9657 2906 2839)
(edge 9658 2906 3137)
(edge 9659 2906 3848)
(edge 9660 2907 3866)
(edge 9661 2908 2445)
(edge 9662 2909 896)
(edge 9663 2909 2021)
(edge 9664 2909 3078)
(edge 9665 2909 3703)
(edge 9666 2910 2631)
(edge 9667 2911 2839)
(edge 9668 2911 3583)
(edge 9669 2912 821)
(edge 9670 2912 2081)
(edge 9671 2913 1054)
(edge 9672 2913 1598)
(edge 9673 2914 1688)
(edge 9674 2914 3486)
(edge 9675 2914 3656)
(edge 9676 2914 3869)
(edge 9677 2915 3161)
(edge 9678 2915 3702)
(edge 9679 2916 1438)
(edge 9680 2916 2218)
(edge 9681 2916 2233)
(edge 9682 2917 1101)
(edge 9683 2917 2993)
(edge 9684 2918 801)
(edge 9685 2918 1747)
(edge 9686 2918 3278)
(edge 9687 2918 3314)
(edge 9688 2918 3366)
(edge 9689 2919 1176)
(edge 9690 2919 1604)
(edge 9691 2919 2964)
(edge 9692 2920 2278)
(edge 9693 2920 3379)
(edge 9694 2922 3390)
(edge 9695 2923 3083)
(edge 9696 2924 58)
(edge 9697 2924 584)
(edge 9698 2924 1070)
(edge 9699 2924 2380)
(edge 9700 2924 3576)
(edge 9701 2925 940)
(edge 9702 2925 2304)
(edge 9703 2925 2814)
(edge 9704 2925 3176)
(edge 9705 2926 3219)
(edge 9706 2926 3619)
(edge 9707 2926 3677)
(edge 9708 2928 1729)
(edge 9709 2929 463)
(edge 9710 2929 2080)
(edge 9711 2929 2817)
(edge 9712 2930 566)
(edge 9713 2930 1262)
(edge 9714 2930 1915)
(edge 9715 2930 2807)
(edge 9716 2930 3143)
(edge 9717 2931 2457)
(edge 9718 2931 3691)
(edge 9719 2932 1786)
(edge 9720 2932 2409)
(edge 9721 2932 3057)
(edge 9722 2933 145)
(edge 9723 2933 441)
(edge 9724 2933 2694)
(edge 9725 2933 2816)
(edge 9726 2934 1277)
(edge 9727 2934 2480)
(edge 9728 2935 2877)
(edge 9729 2935 2900)
(edge 9730 2936 1056)
(edge 9731 2937 1740)
(edge 9732 2938 1036)
(edge 9733 2938 1642)
(edge 9734 2938 1997)
(edge 9735 2938 2558)
(edge 9736 2938 3151)
(edge 9737 2938 3467)
(edge 9738 2939 1597)
(edge 9739 2940 1516)
(edge 9740 2940 3277)
(edge 9741 2941 961)
(edge 9742 2942 1663)
(edge 9743 2942 2098)
(edge 9744 2943 646)
(edge 9745 2943 668)
(edge 9746 2943 2995)
(edge 9747 2944 656)
(edge 9748 2944 1806)
(edge 9749 2944 2592)
(edge 9750 2944 3647)
(edge 9751 2945 45)
(edge 9752 2945 2932)
(edge 9753 2945 3054)
(edge 9754 2946 1649)
(edge 9755 2946 3362)
(edge 9756 2947 1085)
(edge 9757 2947 2176)
(edge 9758 2947 3809)
(edge 9759 2948 2454)
(edge 9760 2948 2761)
(edge 9761 2949 1376)
(edge 9762 2949 3851)
(edge 9763 2949 3931)
(edge 9764 2950 2056)
(edge 9765 2951 366)
(edge 9766 2951 858)
(edge 9767 2952 984)
(edge 9768 2952 1593)
(edge 9769 2952 3390)
(edge 9770 2953 132)
(edge 9771 2953 283)
(edge 9772 2953 408)
(edge 9773 2953 1174)
(edge 9774 2953 3592)
(edge 9775 2954 695)
(edge 9776 2954 3246)
(edge 9777 2955 1121)
(edge 9778 2956 402)
(edge 9779 2956 2535)
(edge 9780 2956 2965)
(edge 9781 2956 3008)
(edge 9782 2956 3262)
(edge 9783 2956 3777)
(edge 9784 2957 882)
(edge 9785 2957 1109)
(edge 9786 2958 3163)
(edge 9787 2958 3649)
(edge 9788 2959 190)
(edge 9789 2959 1078)
(edge 9790 2959 1599)
(edge 9791 2960 3712)
(edge 9792 2961 113)
(edge 9793 2961 2255)
(edge 9794 2961 3015)
(edge 9795 2963 891)
(edge 9796 2963 1094)
(edge 9797 2963 2884)
(edge 9798 2963 3233)
(edge 9799 2963 3980)
(edge 9800 2964 1257)
(edge 9801 2964 1663)
(edge 9802 2964 3190)
(edge 9803 2964 3644)
(edge 9804 2965 89)
(edge 9805 2966 319)
(edge 9806 2966 2974)
(edge 9807 2967 69)
(edge 9808 2967 976)
(edge 9809 2967 1831)
(edge 9810 2967 1944)
(edge 9811 2967 2865)
(edge 9812 2968 1162)
(edge 9813 2968 2254)
(edge 9814 2969 503)
(edge 9815 2969 835)
(edge 9816 2970 300)
(edge 9817 2970 1253)
(edge 9818 2970 2762)
(edge 9819 2971 1185)
(edge 9820 2972 1780)
(edge 9821 2972 3025)
(edge 9822 2972 3102)
(edge 9823 2972 3760)
(edge 9824 2973 3211)
(edge 9825 2973 3450)
(edge 9826 2974 2300)
(edge 9827 2975 1173)
(edge 9828 2975 1800)
(edge 9829 2975 2315)
(edge 9830 2975 3368)
(edge 9831 2976 2802)
(edge 9832 2976 3162)
(edge 9833 2977 2120)
(edge 9834 2977 2515)
(edge 9835 2977 2965)
(edge 9836 2977 3158)
(edge 9837 2977 3514)
(edge 9838 2978 1725)
(edge 9839 2979 3234)
(edge 9840 2980 1516)
(edge 9841 2980 1966)
(edge 9842 2980 3883)
(edge 9843 2981 10)
(edge 9844 2981 1344)
(edge 9845 2981 3722)
(edge 9846 2983 233)
(edge 9847 2983 331)
(edge 9848 2983 1637)
(edge 9849 2983 3328)
(edge 9850 2984 60)
(edge 9851 2984 534)
(edge 9852 2984 1034)
(edge 9853 2984 2753)
(edge 9854 2985 128)
(edge 9855 2985 1606)
(edge 9856 2986 592)
(edge 9857 2986 2398)
(edge 9858 2986 3896)
(edge 9859 2987 338)
(edge 9860 2987 1895)
(edge 9861 2987 3145)
(edge 9862 2988 3703)
(edge 9863 2989 882)
(edge 9864 2989 903)
(edge 9865 2989 2945)
(edge 9866 2989 3214)
(edge 9867 2989 3731)
(edge 9868 2990 1472)
(edge 9869 2990 1490)
(edge 9870 2991 3645)
(edge 9871 2994 508)
(edge 9872 2994 1822)
(edge 9873 2996 1482)
(edge 9874 2996 2920)
(edge 9875 2997 2742)
(edge 9876 2998 1426)
(edge 9877 2999 690)
(edge 9878 3000 3581)
(edge 9879 3000 3702)
(edge 9880 3001 231)
(edge 9881 3001 598)
(edge 9882 3001 3361)
(edge 9883 3002 2843)
(edge 9884 3002 3608)
(edge 9885 3003 950)
(edge 9886 3003 2245)
(edge 9887 3003 3515)
(edge 9888 3004 1280)
(edge 9889 3004 2978)
(edge 9890 3004 3612)
(edge 9891 3005 539)
(edge 9892 3005 2138)
(edge 9893 3005 3756)
(edge 9894 3007 2814)
(edge 9895 3007 3858)
(edge 9896 3008 786)
(edge 9897 3009 2025)
(edge 9898 3009 2126)
(edge 9899 3010 254)
(edge 9900 3010 1182)
(edge 9901 3010 3759)
(edge 9902 3011 3006)
(edge 9903 3012 974)
(edge 9904 3012 1794)
(edge 9905 3012 2568)
(edge 9906 3014 684)
(edge 9907 3014 3420)
(edge 9908 3015 2770)
(edge 9909 3015 3427)
(edge 9910 3015 3476)
(edge 9911 3015 3782)
(edge 9912 3015 3799)
(edge 9913 3016 3443)
(edge 9914 3016 3852)
(edge 9915 3016 3975)
(edge 9916 3019 583)
(edge 9917 3019 1419)
(edge 9918 3019 1436)
(edge 9919 3019 3178)
(edge 9920 3020 148)
(edge 9921 3020 349)
(edge 9922 3020 3060)
(edge 9923 3020 3826)
(edge 9924 3021 1629)
(edge 9925 3021 3871)
(edge 9926 3023 1027)
(edge 9927 3023 3600)
(edge 9928 3025 449)
(edge 9929 3025 1467)
(edge 9930 3025 1469)
(edge 9931 3025 2956)
(edge 9932 3025 3189)
(edge 9933 3026 75)
(edge 9934 3026 1780)
(edge 9935 3026 3622)
(edge 9936 3027 1371)
(edge 9937 3027 2745)
(edge 9938 3027 3863)
(edge 9939 3028 600)
(edge 9940 3028 965)
(edge 9941 3028 1855)
(edge 9942 3029 2219)
(edge 9943 3029 3480)
(edge 9944 3029 3772)
(edge 9945 3030 3293)
(edge 9946 3030 3746)
(edge 9947 3030 3831)
(edge 9948 3031 2041)
(edge 9949 3031 3267)
(edge 9950 3032 779)
(edge 9951 3032 2106)
(edge 9952 3032 3549)
(edge 9953 3034 469)
(edge 9954 3034 2024)
(edge 9955 3034 2397)
(edge 9956 3035 867)
(edge 9957 3035 1912)
(edge 9958 3035 2854)
(edge 9959 3035 3945)
(edge 9960 3036 1271)
(edge 9961 3036 3088)
(edge 9962 3036 3470)
(edge 9963 3037 2962)
(edge 9964 3037 3544)
(edge 9965 3037 3901)
(edge 9966 3038 1567)
(edge 9967 3038 3832)
(edge 9968 3039 616)
(edge 9969 3039 3035)
(edge 9970 3040 3994)
(edge 9971 3041 1987)
(edge 9972 3041 3839)
(edge 9973 3042 591)
(edge 9974 3042 2383)
(edge 9975 3042 2444)
(edge 9976 3043 601)
(edge 9977 3043 2348)
(edge 9978 3044 2436)
(edge 9979 3045 1230)
(edge 9980 3045 1768)
(edge 9981 3045 2865)
(edge 9982 3046 3725)
(edge 9983 3047 17)
(edge 9984 3047 2194)
(edge 9985 3047 3437)
(edge 9986 3047 3667)
(edge 9987 3048 1217)
(edge 9988 3048 1219)
(edge 9989 3048 1513)
(edge 9990 3048 1646)
(edge 9991 3048 3818)
(edge 9992 3049 249)
(edge 9993 3049 1455)
(edge 9994 3049 1929)
(edge 9995 3049 3684)
(edge 9996 3049 3856)
(edge 9997 3050 1228)
(edge 9998 3050 2491)
(edge 9999 3050 3141)
(edge 10000 3050 3613)
(edge 10001 3051 58)
(edge 10002 3051 2890)
(edge 10003 3051 3274)
(edge 10004 3052 2011)
(edge 10005 3052 3319)
(edge 10006 3052 3876)
(edge 10007 3053 3764)
(edge 10008 3053 3924)
(edge 10009 3053 3964)
(edge 10010 3054 1449)
(edge 10011 3054 1820)
(edge 10012 3055 1350)
(edge 10013 3056 1231)
(edge 10014 3056 3144)
(edge 10015 3057 273)
(edge 10016 3057 935)
(edge 10017 3057 2690)
(edge 10018 3057 3474)
(edge 10019 3058 3391)
(edge 10020 3059 184)
(edge 10021 3059 1730)
(edge 10022 3059 1982)
(edge 10023 3059 2791)
(edge 10024 3060 3181)
(edge 10025 3060 3386)
(edge 10026 3060 3682)
(edge 10027 3061 1405)
(edge 10028 3061 2289)
(edge 10029 3061 3221)
(edge 10030 3061 3518)
(edge 10031 3062 2930)
(edge 10032 3062 3519)
(edge 10033 3063 3351)
(edge 10034 3064 491)
(edge 10035 3064 2861)
(edge 10036 3065 917)
(edge 10037 3066 675)
(edge 10038 3066 779)
(edge 10039 3066 2360)
(edge 10040 3066 2881)
(edge 10041 3069 3596)
(edge 10042 3070 3862)
(edge 10043 3071 1779)
(edge 10044 3071 2261)
(edge 10045 3071 2619)
(edge 10046 3071 2640)
(edge 10047 3072 1617)
(edge 10048 3072 3994)
(edge 10049 3073 123)
(edge 10050 3074 1073)
(edge 10051 3074 3867)
(edge 10052 3075 188)
(edge 10053 3077 3471)
(edge 10054 3079 1118)
(edge 10055 3079 1900)
(edge 10056 3079 2328)
(edge 10057 3079 2769)
(edge 10058 3079 3897)
(edge 10059 3080 3838)
(edge 10060 3081 1576)
(edge 10061 3081 2763)
(edge 10062 3082 376)
(edge 10063 3082 2628)
(edge 10064 3084 693)
(edge 10065 3084 847)
(edge 10066 3084 2921)
(edge 10067 3085 2107)
(edge 10068 3085 3094)
(edge 10069 3086 739)
(edge 10070 3086 2387)
(edge 10071 3086 3853)
(edge 10072 3087 757)
(edge 10073 3087 2596)
(edge 10074 3087 2903)
(edge 10075 3087 3409)
(edge 10076 3088 1158)
(edge 10077 3088 1252)
(edge 10078 3088 2082)
(edge 10079 3088 3270)
(edge 10080 3090 1226)
(edge 10081 3090 1610)
(edge 10082 3090 2204)
(edge 10083 3090 2695)
(edge 10084 3091 3260)
(edge 10085 3092 1539)
(edge 10086 3092 2517)
(edge 10087 3092 2832)
(edge 10088 3092 3414)
(edge 10089 3093 1833)
(edge 10090 3093 3504)
(edge 10091 3096 362)
(edge 10092 3097 3375)
(edge 10093 3097 3668)
(edge 10094 3097 3997)
(edge 10095 3099 2011)
(edge 10096 3099 3245)
(edge 10097 3099 3879)
(edge 10098 3100 778)
(edge 10099 3100 2080)
(edge 10100 3101 2433)
(edge 10101 3102 1097)
(edge 10102 3103 630)
(edge 10103 3104 335)
(edge 10104 3104 3946)
(edge 10105 3105 636)
(edge 10106 3105 1756)
(edge 10107 3105 3310)
(edge 10108 3106 1608)
(edge 10109 3106 2377)
(edge 10110 3107 479)
(edge 10111 3107 3883)
(edge 10112 3108 421)
(edge 10113 3108 1034)
(edge 10114 3108 2414)
(edge 10115 3109 962)
(edge 10116 3109 2142)
(edge 10117 3109 3872)
(edge 10118 3110 1228)
(edge 10119 3110 1685)
(edge 10120 3110 2803)
(edge 10121 3111 1621)
(edge 10122 3113 1901)
(edge 10123 3113 2911)
(edge 10124 3115 809)
(edge 10125 3115 1091)
(edge 10126 3115 1136)
(edge 10127 3115 2042)
(edge 10128 3115 2592)
(edge 10129 3115 3864)
(edge 10130 3116 1493)
(edge 10131 3116 2716)
(edge 10132 3116 2982)
(edge 10133 3117 1227)
(edge 10134 3118 1001)
(edge 10135 3118 1682)
(edge 10136 3118 3915)
(edge 10137 3120 2940)
(edge 10138 3120 3150)
(edge 10139 3121 881)
(edge 10140 3121 1057)
(edge 10141 3121 2820)
(edge 10142 3121 2891)
(edge 10143 3122 1028)
(edge 10144 3122 1723)
(edge 10145 3123 593)
(edge 10146 3124 1379)
(edge 10147 3124 1395)
(edge 10148 3124 3066)
(edge 10149 3124 3230)
(edge 10150 3124 3894)
(edge 10151 3125 285)
(edge 10152 3125 3732)
(edge 10153 3127 712)
(edge 10154 3128 1483)
(edge 10155 3128 1895)
(edge 10156 3128 2384)
(edge 10157 3128 2540)
(edge 10158 3128 2926)
(edge 10159 3128 3191)
(edge 10160 3128 3830)
(edge 10161 3129 836)
(edge 10162 3129 3511)
(edge 10163 3129 3876)
(edge 10164 3130 305)
(edge 10165 3130 851)
(edge 10166 3130 1162)
(edge 10167 3130 1620)
(edge 10168 3130 3839)
(edge 10169 3130 3900)
(edge 10170 3131 551)
(edge 10171 3131 2034)
(edge 10172 3132 194)
(edge 10173 3133 151)
(edge 10174 3133 1042)
(edge 10175 3133 3887)
(edge 10176 3134 1166)
(edge 10177 3134 2546)
(edge 10178 3134 3818)
(edge 10179 3135 67)
(edge 10180 3135 3477)
(edge 10181 3136 2574)
(edge 10182 3136 2714)
(edge 10183 3136 3196)
(edge 10184 3136 3231)
(edge 10185 3137 2661)
(edge 10186 3137 2893)
(edge 10187 3138 997)
(edge 10188 3138 1512)
(edge 10189 3139 1210)
(edge 10190 3139 2671)
(edge 10191 3140 1902)
(edge 10192 3140 3053)
(edge 10193 3140 3652)
(edge 10194 3141 64)
(edge 10195 3141 1782)
(edge 10196 3142 3687)
(edge 10197 3143 354)
(edge 10198 3143 473)
(edge 10199 3143 2925)
(edge 10200 3144 2175)
(edge 10201 3145 3432)
(edge 10202 3146 535)
(edge 10203 3146 2979)
(edge 10204 3146 3284)
(edge 10205 3146 3827)
(edge 10206 3147 3874)
(edge 10207 3148 352)
(edge 10208 3148 3513)
(edge 10209 3149 635)
(edge 10210 3149 3416)
(edge 10211 3149 3750)
(edge 10212 3149 3834)
(edge 10213 3150 405)
(edge 10214 3150 2196)
(edge 10215 3150 2701)
(edge 10216 3151 429)
(edge 10217 3151 536)
(edge 10218 3151 1297)
(edge 10219 3151 3537)
(edge 10220 3152 1117)
(edge 10221 3152 2469)
(edge 10222 3152 3310)
(edge 10223 3152 3325)
(edge 10224 3153 3549)
(edge 10225 3154 707)
(edge 10226 3154 2818)
(edge 10227 3154 3891)
(edge 10228 3155 3191)
(edge 10229 3156 3864)
(edge 10230 3157 553)
(edge 10231 3157 1154)
(edge 10232 3157 2698)
(edge 10233 3157 3060)
(edge 10234 3158 739)
(edge 10235 3158 1904)
(edge 10236 3158 3659)
(edge 10237 3159 321)
(edge 10238 3160 2832)
(edge 10239 3160 3320)
(edge 10240 3160 3402)
(edge 10241 3160 3797)
(edge 10242 3162 1179)
(edge 10243 3162 1511)
(edge 10244 3162 2439)
(edge 10245 3162 2989)
(edge 10246 3164 3973)
(edge 10247 3165 284)
(edge 10248 3165 974)
(edge 10249 3165 1235)
(edge 10250 3165 2361)
(edge 10251 3165 2900)
(edge 10252 3165 3046)
(edge 10253 3165 3209)
(edge 10254 3166 1896)
(edge 10255 3166 2484)
(edge 10256 3167 2977)
(edge 10257 3167 3453)
(edge 10258 3168 354)
(edge 10259 3168 2012)
(edge 10260 3169 641)
(edge 10261 3169 1038)
(edge 10262 3169 1122)
(edge 10263 3169 3031)
(edge 10264 3170 89)
(edge 10265 3170 3186)
(edge 10266 3171 702)
(edge 10267 3171 1048)
(edge 10268 3171 2771)
(edge 10269 3171 2790)
(edge 10270 3171 3381)
(edge 10271 3172 226)
(edge 10272 3172 1707)
(edge 10273 3172 1839)
(edge 10274 3172 2008)
(edge 10275 3173 1650)
(edge 10276 3173 3353)
(edge 10277 3174 883)
(edge 10278 3175 349)
(edge 10279 3178 213)
(edge 10280 3178 1044)
(edge 10281 3179 2401)
(edge 10282 3179 3801)
(edge 10283 3180 396)
(edge 10284 3180 3181)
(edge 10285 3180 3414)
(edge 10286 3181 224)
(edge 10287 3181 3495)
(edge 10288 3181 3590)
(edge 10289 3182 2237)
(edge 10290 3182 2666)
(edge 10291 3182 2993)
(edge 10292 3184 909)
(edge 10293 3184 1224)
(edge 10294 3184 3159)
(edge 10295 3184 3688)
(edge 10296 3184 3852)
(edge 10297 3185 16)
(edge 10298 3185 454)
(edge 10299 3185 2256)
(edge 10300 3185 3587)
(edge 10301 3185 3879)
(edge 10302 3186 873)
(edge 10303 3186 1253)
(edge 10304 3187 2725)
(edge 10305 3187 3604)
(edge 10306 3188 1086)
(edge 10307 3188 2015)
(edge 10308 3188 2889)
(edge 10309 3188 2953)
(edge 10310 3188 3231)
(edge 10311 3188 3252)
(edge 10312 3189 798)
(edge 10313 3189 2514)
(edge 10314 3189 3468)
(edge 10315 3190 3553)
(edge 10316 3190 3589)
(edge 10317 3191 1308)
(edge 10318 3192 3143)
(edge 10319 3192 3356)
(edge 10320 3193 2168)
(edge 10321 3193 3699)
(edge 10322 3194 3344)
(edge 10323 3194 3422)
(edge 10324 3195 1991)
(edge 10325 3195 3730)
(edge 10326 3196 1458)
(edge 10327 3197 1751)
(edge 10328 3198 1767)
(edge 10329 3198 2074)
(edge 10330 3198 2688)
(edge 10331 3199 2519)
(edge 10332 3199 3277)
(edge 10333 3200 585)
(edge 10334 3200 1242)
(edge 10335 3200 2598)
(edge 10336 3201 2447)
(edge 10337 3201 3641)
(edge 10338 3202 188)
(edge 10339 3202 305)
(edge 10340 3202 2138)
(edge 10341 3202 3307)
(edge 10342 3202 3695)
(edge 10343 3203 1527)
(edge 10344 3204 2113)
(edge 10345 3204 2843)
(edge 10346 3204 3529)
(edge 10347 3205 1075)
(edge 10348 3205 3665)
(edge 10349 3209 1385)
(edge 10350 3209 1434)
(edge 10351 3209 1729)
(edge 10352 3210 1261)
(edge 10353 3210 2869)
(edge 10354 3211 472)
(edge 10355 3211 2537)
(edge 10356 3213 461)
(edge 10357 3213 1468)
(edge 10358 3213 2083)
(edge 10359 3214 2011)
(edge 10360 3214 3168)
(edge 10361 3215 3694)
(edge 10362 3215 3859)
(edge 10363 3216 471)
(edge 10364 3216 1911)
(edge 10365 3216 2258)
(edge 10366 3217 3038)
(edge 10367 3218 1465)
(edge 10368 3218 3384)
(edge 10369 3219 1143)
(edge 10370 3219 1460)
(edge 10371 3219 2848)
(edge 10372 3220 538)
(edge 10373 3220 1008)
(edge 10374 3220 2108)
(edge 10375 3220 3891)
(edge 10376 3221 3460)
(edge 10377 3221 3842)
(edge 10378 3223 49)
(edge 10379 3225 167)
(edge 10380 3225 276)
(edge 10381 3225 2018)
(edge 10382 3225 2952)
(edge 10383 3227 495)
(edge 10384 3227 778)
(edge 10385 3227 1600)
(edge 10386 3227 2438)
(edge 10387 3227 3394)
(edge 10388 3227 3879)
(edge 10389 3228 1164)
(edge 10390 3228 2711)
(edge 10391 3231 1037)
(edge 10392 3231 1491)
(edge 10393 3231 3322)
(edge 10394 3232 3795)
(edge 10395 3232 3826)
(edge 10396 3233 2803)
(edge 10397 3234 1215)
(edge 10398 3234 1261)
(edge 10399 3234 2006)
(edge 10400 3234 3336)
(edge 10401 3235 369)
(edge 10402 3235 1397)
(edge 10403 3235 1534)
(edge 10404 3236 624)
(edge 10405 3236 2409)
(edge 10406 3236 2666)
(edge 10407 3236 3142)
(edge 10408 3236 3818)
(edge 10409 3237 1792)
(edge 10410 3237 2329)
(edge 10411 3237 3079)
(edge 10412 3239 860)
(edge 10413 3239 3970)
(edge 10414 3240 1891)
(edge 10415 3240 2476)
(edge 10416 3240 2647)
(edge 10417 3241 1637)
(edge 10418 3241 2312)
(edge 10419 3241 3994)
(edge 10420 3242 3761)
(edge 10421 3243 519)
(edge 10422 3243 692)
(edge 10423 3243 1188)
(edge 10424 3244 1105)
(edge 10425 3244 3065)
(edge 10426 3245 1303)
(edge 10427 3245 2183)
(edge 10428 3245 2444)
(edge 10429 3246 1099)
(edge 10430 3246 1217)
(edge 10431 3246 2618)
(edge 10432 3246 2869)
(edge 10433 3246 2993)
(edge 10434 3246 3013)
(edge 10435 3246 3124)
(edge 10436 3247 911)
(edge 10437 3247 1822)
(edge 10438 3247 3338)
(edge 10439 3248 1891)
(edge 10440 3248 2616)
(edge 10441 3248 3341)
(edge 10442 3248 3509)
(edge 10443 3249 928)
(edge 10444 3249 2298)
(edge 10445 3250 119)
(edge 10446 3250 1202)
(edge 10447 3250 3667)
(edge 10448 3250 3674)
(edge 10449 3251 517)
(edge 10450 3251 3144)
(edge 10451 3252 245)
(edge 10452 3252 391)
(edge 10453 3253 892)
(edge 10454 3253 1270)
(edge 10455 3253 3205)
(edge 10456 3253 3636)
(edge 10457 3255 1576)
(edge 10458 3255 3031)
(edge 10459 3255 3548)
(edge 10460 3256 3512)
(edge 10461 3257 385)
(edge 10462 3257 2125)
(edge 10463 3257 2153)
(edge 10464 3257 2340)
(edge 10465 3257 2720)
(edge 10466 3257 3327)
(edge 10467 3258 1468)
(edge 10468 3258 2832)
(edge 10469 3258 3974)
(edge 10470 3259 2121)
(edge 10471 3260 2143)
(edge 10472 3260 3686)
(edge 10473 3262 2216)
(edge 10474 3263 388)
(edge 10475 3263 1708)
(edge 10476 3263 3644)
(edge 10477 3264 2198)
(edge 10478 3264 3342)
(edge 10479 3265 1772)
(edge 10480 3266 765)
(edge 10481 3267 2782)
(edge 10482 3267 3377)
(edge 10483 3267 3430)
(edge 10484 3267 3901)
(edge 10485 3268 820)
(edge 10486 3268 3092)
(edge 10487 3268 3427)
(edge 10488 3269 2639)
(edge 10489 3269 3928)
(edge 10490 3270 656)
(edge 10491 3271 673)
(edge 10492 3271 2166)
(edge 10493 3271 3399)
(edge 10494 3273 1143)
(edge 10495 3273 1376)
(edge 10496 3274 397)
(edge 10497 3274 993)
(edge 10498 3274 2505)
(edge 10499 3274 2567)
(edge 10500 3274 3408)
(edge 10501 3274 3471)
(edge 10502 3275 480)
(edge 10503 3276 711)
(edge 10504 3276 1448)
(edge 10505 3276 1922)
(edge 10506 3277 2437)
(edge 10507 3277 3897)
(edge 10508 3278 2157)
(edge 10509 3279 1021)
(edge 10510 3279 1379)
(edge 10511 3279 1654)
(edge 10512 3280 452)
(edge 10513 3280 2403)
(edge 10514 3280 2976)
(edge 10515 3281 195)
(edge 10516 3281 710)
(edge 10517 3282 1152)
(edge 10518 3282 1819)
(edge 10519 3282 1944)
(edge 10520 3283 3448)
(edge 10521 3284 77)
(edge 10522 3284 1586)
(edge 10523 3284 1827)
(edge 10524 3284 3288)
(edge 10525 3284 3363)
(edge 10526 3286 599)
(edge 10527 3286 2757)
(edge 10528 3286 3737)
(edge 10529 3288 3071)
(edge 10530 3289 1276)
(edge 10531 3289 1402)
(edge 10532 3290 442)
(edge 10533 3290 967)
(edge 10534 3292 731)
(edge 10535 3292 862)
(edge 10536 3292 3691)
(edge 10537 3292 3781)
(edge 10538 3293 1900)
(edge 10539 3294 494)
(edge 10540 3294 1522)
(edge 10541 3294 2287)
(edge 10542 3294 2596)
(edge 10543 3294 3723)
(edge 10544 3294 3850)
(edge 10545 3295 278)
(edge 10546 3295 2568)
(edge 10547 3296 3509)
(edge 10548 3296 3726)
(edge 10549 3298 700)
(edge 10550 3299 158)
(edge 10551 3299 2449)
(edge 10552 3299 2738)
(edge 10553 3300 1279)
(edge 10554 3300 2360)
(edge 10555 3301 621)
(edge 10556 3301 764)
(edge 10557 3301 3760)
(edge 10558 3302 2154)
(edge 10559 3303 1755)
(edge 10560 3303 3433)
(edge 10561 3304 3271)
(edge 10562 3305 3833)
(edge 10563 3306 3897)
(edge 10564 3307 434)
(edge 10565 3307 1893)
(edge 10566 3307 2791)
(edge 10567 3307 3341)
(edge 10568 3309 1661)
(edge 10569 3311 1633)
(edge 10570 3312 1993)
(edge 10571 3313 616)
(edge 10572 3313 722)
(edge 10573 3313 930)
(edge 10574 3313 989)
(edge 10575 3313 2670)
(edge 10576 3313 3707)
(edge 10577 3313 3998)
(edge 10578 3315 2049)
(edge 10579 3316 20)
(edge 10580 3316 1216)
(edge 10581 3316 1736)
(edge 10582 3316 2331)
(edge 10583 3316 2388)
(edge 10584 3317 3323)
(edge 10585 3317 3698)
(edge 10586 3318 1980)
(edge 10587 3318 2806)
(edge 10588 3319 3700)
(edge 10589 3319 3858)
(edge 10590 3321 3436)
(edge 10591 3322 3437)
(edge 10592 3322 3770)
(edge 10593 3322 3813)
(edge 10594 3323 153)
(edge 10595 3323 1591)
(edge 10596 3323 3916)
(edge 10597 3324 673)
(edge 10598 3325 3650)
(edge 10599 3326 471)
(edge 10600 3326 3435)
(edge 10601 3327 2094)
(edge 10602 3328 1169)
(edge 10603 3328 3165)
(edge 10604 3328 3332)
(edge 10605 3329 3147)
(edge 10606 3329 3779)
(edge 10607 3330 838)
(edge 10608 3330 1461)
(edge 10609 3331 1257)
(edge 10610 3331 1599)
(edge 10611 3331 2000)
(edge 10612 3331 2706)
(edge 10613 3332 3934)
(edge 10614 3333 1400)
(edge 10615 3333 1496)
(edge 10616 3333 2320)
(edge 10617 3334 8)
(edge 10618 3334 263)
(edge 10619 3334 1883)
(edge 10620 3335 422)
(edge 10621 3335 1955)
(edge 10622 3336 1305)
(edge 10623 3336 1389)
(edge 10624 3336 2115)
(edge 10625 3336 3981)
(edge 10626 3338 2119)
(edge 10627 3338 3763)
(edge 10628 3339 2340)
(edge 10629 3340 1314)
(edge 10630 3340 3310)
(edge 10631 3342 3446)
(edge 10632 3343 1542)
(edge 10633 3343 1599)
(edge 10634 3344 106)
(edge 10635 3344 3679)
(edge 10636 3344 3805)
(edge 10637 3345 736)
(edge 10638 3345 986)
(edge 10639 3345 1492)
(edge 10640 3345 2320)
(edge 10641 3345 3169)
(edge 10642 3346 2547)
(edge 10643 3346 3528)
(edge 10644 3347 2549)
(edge 10645 3348 3238)
(edge 10646 3348 3918)
(edge 10647 3349 231)
(edge 10648 3349 3660)
(edge 10649 3350 2973)
(edge 10650 3350 3788)
(edge 10651 3352 137)
(edge 10652 3352 1802)
(edge 10653 3352 3656)
(edge 10654 3353 1862)
(edge 10655 3355 1976)
(edge 10656 3355 3856)
(edge 10657 3356 1612)
(edge 10658 3356 2972)
(edge 10659 3357 741)
(edge 10660 3357 766)
(edge 10661 3357 1161)
(edge 10662 3358 3061)
(edge 10663 3358 3581)
(edge 10664 3359 1265)
(edge 10665 3359 1400)
(edge 10666 3360 311)
(edge 10667 3360 2757)
(edge 10668 3360 3760)
(edge 10669 3362 2833)
(edge 10670 3362 3843)
(edge 10671 3363 1375)
(edge 10672 3363 3074)
(edge 10673 3364 924)
(edge 10674 3364 1729)
(edge 10675 3364 3535)
(edge 10676 3365 174)
(edge 10677 3366 1740)
(edge 10678 3367 3662)
(edge 10679 3368 647)
(edge 10680 3368 764)
(edge 10681 3368 972)
(edge 10682 3369 2647)
(edge 10683 3369 2964)
(edge 10684 3369 3686)
(edge 10685 3370 1527)
(edge 10686 3370 2093)
(edge 10687 3370 3491)
(edge 10688 3370 3512)
(edge 10689 3371 896)
(edge 10690 3371 1845)
(edge 10691 3371 2230)
(edge 10692 3374 1744)
(edge 10693 3374 3572)
(edge 10694 3374 3687)
(edge 10695 3375 1365)
(edge 10696 3375 1379)
(edge 10697 3375 1794)
(edge 10698 3375 1928)
(edge 10699 3375 2154)
(edge 10700 3375 2558)
(edge 10701 3376 3851)
(edge 10702 3377 2105)
(edge 10703 3378 1632)
(edge 10704 3378 3516)
(edge 10705 3379 1904)
(edge 10706 3381 1504)
(edge 10707 3382 2425)
(edge 10708 3383 3190)
(edge 10709 3384 492)
(edge 10710 3384 2704)
(edge 10711 3384 3105)
(edge 10712 3386 411)
(edge 10713 3386 2063)
(edge 10714 3386 3563)
(edge 10715 3387 2484)
(edge 10716 3387 3396)
(edge 10717 3388 1456)
(edge 10718 3389 1187)
(edge 10719 3390 985)
(edge 10720 3390 1365)
(edge 10721 3390 1666)
(edge 10722 3391 3941)
(edge 10723 3392 361)
(edge 10724 3392 3261)
(edge 10725 3392 3682)
(edge 10726 3393 3006)
(edge 10727 3394 612)
(edge 10728 3394 2449)
(edge 10729 3394 3418)
(edge 10730 3395 2173)
(edge 10731 3395 2518)
(edge 10732 3395 2938)
(edge 10733 3395 3409)
(edge 10734 3395 3581)
(edge 10735 3396 25)
(edge 10736 3396 1569)
(edge 10737 3396 3715)
(edge 10738 3396 3771)
(edge 10739 3398 1643)
(edge 10740 3398 2687)
(edge 10741 3399 121)
(edge 10742 3399 2246)
(edge 10743 3399 3304)
(edge 10744 3399 3790)
(edge 10745 3399 3906)
(edge 10746 3400 470)
(edge 10747 3401 89)
(edge 10748 3401 2700)
(edge 10749 3401 3910)
(edge 10750 3402 2900)
(edge 10751 3402 3285)
(edge 10752 3404 2467)
(edge 10753 3404 2770)
(edge 10754 3405 112)
(edge 10755 3405 303)
(edge 10756 3405 820)
(edge 10757 3405 3975)
(edge 10758 3407 2378)
(edge 10759 3407 2729)
(edge 10760 3408 280)
(edge 10761 3408 745)
(edge 10762 3409 717)
(edge 10763 3410 58)
(edge 10764 3410 662)
(edge 10765 3410 2427)
(edge 10766 3410 4000)
(edge 10767 3411 2638)
(edge 10768 3411 2680)
(edge 10769 3411 3826)
(edge 10770 3411 3944)
(edge 10771 3412 360)
(edge 10772 3412 1868)
(edge 10773 3413 2099)
(edge 10774 3414 1003)
(edge 10775 3414 2786)
(edge 10776 3415 1484)
(edge 10777 3415 2574)
(edge 10778 3416 109)
(edge 10779 3416 924)
(edge 10780 3416 2519)
(edge 10781 3416 2529)
(edge 10782 3416 3795)
(edge 10783 3417 2021)
(edge 10784 3417 3684)
(edge 10785 3418 19)
(edge 10786 3418 460)
(edge 10787 3418 1302)
(edge 10788 3418 2090)
(edge 10789 3419 2332)
(edge 10790 3420 844)
(edge 10791 3420 3781)
(edge 10792 3421 200)
(edge 10793 3421 2989)
(edge 10794 3421 3532)
(edge 10795 3422 37)
(edge 10796 3423 2680)
(edge 10797 3423 3372)
(edge 10798 3424 28)
(edge 10799 3424 491)
(edge 10800 3424 1687)
(edge 10801 3425 2594)
(edge 10802 3425 2981)
(edge 10803 3425 3988)
(edge 10804 3426 1219)
(edge 10805 3426 1289)
(edge 10806 3427 638)
(edge 10807 3427 2330)
(edge 10808 3427 3102)
(edge 10809 3428 780)
(edge 10810 3428 1960)
(edge 10811 3428 3485)
(edge 10812 3429 2912)
(edge 10813 3429 3685)
(edge 10814 3430 2579)
(edge 10815 3430 3396)
(edge 10816 3431 1827)
(edge 10817 3431 2128)
(edge 10818 3431 3242)
(edge 10819 3432 111)
(edge 10820 3432 1004)
(edge 10821 3432 1218)
(edge 10822 3432 2271)
(edge 10823 3433 1397)
(edge 10824 3433 3300)
(edge 10825 3433 3502)
(edge 10826 3433 3827)
(edge 10827 3434 1486)
(edge 10828 3434 1948)
(edge 10829 3434 3101)
(edge 10830 3435 1990)
(edge 10831 3435 2313)
(edge 10832 3435 2820)
(edge 10833 3435 2839)
(edge 10834 3435 3825)
(edge 10835 3436 1117)
(edge 10836 3436 1369)
(edge 10837 3436 2507)
(edge 10838 3436 3135)
(edge 10839 3437 477)
(edge 10840 3437 2971)
(edge 10841 3437 3081)
(edge 10842 3437 3328)
(edge 10843 3438 264)
(edge 10844 3438 676)
(edge 10845 3439 2979)
(edge 10846 3440 269)
(edge 10847 3441 1446)
(edge 10848 3441 3216)
(edge 10849 3442 466)
(edge 10850 3442 501)
(edge 10851 3442 1197)
(edge 10852 3442 1408)
(edge 10853 3442 3250)
(edge 10854 3442 3563)
(edge 10855 3443 1057)
(edge 10856 3444 670)
(edge 10857 3445 1925)
(edge 10858 3445 2028)
(edge 10859 3446 466)
(edge 10860 3446 2624)
(edge 10861 3446 3171)
(edge 10862 3446 3570)
(edge 10863 3447 1793)
(edge 10864 3447 2528)
(edge 10865 3448 1003)
(edge 10866 3448 1797)
(edge 10867 3448 2410)
(edge 10868 3450 1897)
(edge 10869 3450 2518)
(edge 10870 3450 3848)
(edge 10871 3451 390)
(edge 10872 3452 1753)
(edge 10873 3452 2212)
(edge 10874 3452 3562)
(edge 10875 3453 1311)
(edge 10876 3453 2457)
(edge 10877 3454 63)
(edge 10878 3454 978)
(edge 10879 3454 2554)
(edge 10880 3454 3208)
(edge 10881 3455 98)
(edge 10882 3456 1044)
(edge 10883 3456 1565)
(edge 10884 3456 2258)
(edge 10885 3456 3701)
(edge 10886 3457 1108)
(edge 10887 3458 860)
(edge 10888 3458 1288)
(edge 10889 3458 1586)
(edge 10890 3458 3616)
(edge 10891 3459 678)
(edge 10892 3459 1765)
(edge 10893 3459 3808)
(edge 10894 3460 3489)
(edge 10895 3461 426)
(edge 10896 3461 646)
(edge 10897 3461 3109)
(edge 10898 3462 999)
(edge 10899 3462 1800)
(edge 10900 3462 2998)
(edge 10901 3462 3958)
(edge 10902 3463 288)
(edge 10903 3463 716)
(edge 10904 3463 3759)
(edge 10905 3465 1803)
(edge 10906 3466 2516)
(edge 10907 3466 3615)
(edge 10908 3467 1004)
(edge 10909 3467 1771)
(edge 10910 3467 2610)
(edge 10911 3467 3051)
(edge 10912 3468 1177)
(edge 10913 3468 2586)
(edge 10914 3468 3098)
(edge 10915 3468 3839)
(edge 10916 3469 1978)
(edge 10917 3470 1576)
(edge 10918 3470 2188)
(edge 10919 3471 34)
(edge 10920 3471 3060)
(edge 10921 3472 667)
(edge 10922 3472 1289)
(edge 10923 3472 1529)
(edge 10924 3472 1960)
(edge 10925 3472 2602)
(edge 10926 3472 3719)
(edge 10927 3472 3764)
(edge 10928 3473 797)
(edge 10929 3473 1486)
(edge 10930 3473 1558)
(edge 10931 3473 1888)
(edge 10932 3473 3222)
(edge 10933 3474 1740)
(edge 10934 3474 3965)
(edge 10935 3475 3004)
(edge 10936 3475 3065)
(edge 10937 3476 3706)
(edge 10938 3477 1874)
(edge 10939 3478 3876)
(edge 10940 3479 1925)
(edge 10941 3481 244)
(edge 10942 3481 1897)
(edge 10943 3481 3556)
(edge 10944 3482 999)
(edge 10945 3482 1652)
(edge 10946 3483 3357)
(edge 10947 3484 1732)
(edge 10948 3484 3738)
(edge 10949 3485 590)
(edge 10950 3485 2874)
(edge 10951 3485 3325)
(edge 10952 3486 3182)
(edge 10953 3487 74)
(edge 10954 3487 2169)
(edge 10955 3487 2722)
(edge 10956 3487 3889)
(edge 10957 3488 3735)
(edge 10958 3492 2468)
(edge 10959 3493 1922)
(edge 10960 3493 2706)
(edge 10961 3493 3273)
(edge 10962 3494 2678)
(edge 10963 3495 363)
(edge 10964 3496 3761)
(edge 10965 3497 3363)
(edge 10966 3498 371)
(edge 10967 3498 1923)
(edge 10968 3498 2672)
(edge 10969 3498 3256)
(edge 10970 3498 3859)
(edge 10971 3499 1764)
(edge 10972 3499 3346)
(edge 10973 3499 3503)
(edge 10974 3499 3594)
(edge 10975 3499 3851)
(edge 10976 3499 3881)
(edge 10977 3500 364)
(edge 10978 3500 1969)
(edge 10979 3500 3667)
(edge 10980 3501 1228)
(edge 10981 3502 1209)
(edge 10982 3502 3052)
(edge 10983 3503 21)
(edge 10984 3503 590)
(edge 10985 3503 1909)
(edge 10986 3504 1006)
(edge 10987 3506 655)
(edge 10988 3506 967)
(edge 10989 3506 2225)
(edge 10990 3506 2234)
(edge 10991 3507 2437)
(edge 10992 3507 2721)
(edge 10993 3507 3020)
(edge 10994 3507 3262)
(edge 10995 3508 1019)
(edge 10996 3511 810)
(edge 10997 3511 2053)
(edge 10998 3511 3829)
(edge 10999 3512 238)
(edge 11000 3512 958)
(edge 11001 3512 3209)
(edge 11002 3513 1009)
(edge 11003 3513 1394)
(edge 11004 3514 1116)
(edge 11005 3514 1687)
(edge 11006 3515 3170)
(edge 11007 3516 35)
(edge 11008 3517 791)
(edge 11009 3517 3492)
(edge 11010 3518 2249)
(edge 11011 3519 2906)
(edge 11012 3519 3908)
(edge 11013 3521 39)
(edge 11014 3521 1809)
(edge 11015 3521 2989)
(edge 11016 3522 3029)
(edge 11017 3522 3197)
(edge 11018 3523 1592)
(edge 11019 3524 1895)
(edge 11020 3525 1817)
(edge 11021 3525 3602)
(edge 11022 3527 2592)
(edge 11023 3528 3727)
(edge 11024 3529 394)
(edge 11025 3529 3721)
(edge 11026 3530 3203)
(edge 11027 3531 545)
(edge 11028 3531 3551)
(edge 11029 3532 174)
(edge 11030 3532 1913)
(edge 11031 3532 2211)
(edge 11032 3533 1007)
(edge 11033 3533 1124)
(edge 11034 3533 1347)
(edge 11035 3533 3241)
(edge 11036 3534 43)
(edge 11037 3534 401)
(edge 11038 3534 490)
(edge 11039 3534 3144)
(edge 11040 3535 2304)
(edge 11041 3535 2597)
(edge 11042 3536 3631)
(edge 11043 3537 736)
(edge 11044 3538 595)
(edge 11045 3538 2041)
(edge 11046 3538 2830)
(edge 11047 3538 3902)
(edge 11048 3539 1393)
(edge 11049 3539 2551)
(edge 11050 3539 2918)
(edge 11051 3540 629)
(edge 11052 3540 2547)
(edge 11053 3540 3369)
(edge 11054 3540 3859)
(edge 11055 3541 556)
(edge 11056 3542 376)
(edge 11057 3542 1349)
(edge 11058 3542 3468)
(edge 11059 3542 3662)
(edge 11060 3544 1811)
(edge 11061 3544 3586)
(edge 11062 3544 3680)
(edge 11063 3545 1157)
(edge 11064 3545 3281)
(edge 11065 3546 62)
(edge 11066 3546 1087)
(edge 11067 3546 2916)
(edge 11068 3547 2404)
(edge 11069 3548 3950)
(edge 11070 3549 2225)
(edge 11071 3549 3113)
(edge 11072 3549 3651)
(edge 11073 3550 3647)
(edge 11074 3551 404)
(edge 11075 3551 2568)
(edge 11076 3551 3195)
(edge 11077 3551 3479)
(edge 11078 3555 957)
(edge 11079 3555 1208)
(edge 11080 3555 1804)
(edge 11081 3555 2575)
(edge 11082 3555 2711)
(edge 11083 3555 3807)
(edge 11084 3556 516)
(edge 11085 3556 3688)
(edge 11086 3557 391)
(edge 11087 3558 1836)
(edge 11088 3558 3698)
(edge 11089 3558 3905)
(edge 11090 3559 2831)
(edge 11091 3560 1301)
(edge 11092 3560 1388)
(edge 11093 3561 130)
(edge 11094 3561 1316)
(edge 11095 3561 3735)
(edge 11096 3561 3912)
(edge 11097 3562 1761)
(edge 11098 3562 1960)
(edge 11099 3562 3587)
(edge 11100 3563 985)
(edge 11101 3563 2844)
(edge 11102 3564 2664)
(edge 11103 3564 2969)
(edge 11104 3564 3865)
(edge 11105 3565 1436)
(edge 11106 3565 2778)
(edge 11107 3565 3606)
(edge 11108 3566 1244)
(edge 11109 3566 1989)
(edge 11110 3566 2029)
(edge 11111 3566 2079)
(edge 11112 3566 3672)
(edge 11113 3567 1883)
(edge 11114 3567 2589)
(edge 11115 3567 2897)
(edge 11116 3567 3207)
(edge 11117 3567 3527)
(edge 11118 3568 1359)
(edge 11119 3568 2281)
(edge 11120 3568 3055)
(edge 11121 3568 3585)
(edge 11122 3569 1179)
(edge 11123 3569 3358)
(edge 11124 3570 334)
(edge 11125 3570 1399)
(edge 11126 3570 2513)
(edge 11127 3571 471)
(edge 11128 3571 856)
(edge 11129 3571 1243)
(edge 11130 3571 1508)
(edge 11131 3571 3798)
(edge 11132 3571 3918)
(edge 11133 3572 620)
(edge 11134 3572 1435)
(edge 11135 3573 1005)
(edge 11136 3573 3965)
(edge 11137 3574 1995)
(edge 11138 3575 1683)
(edge 11139 3575 2119)
(edge 11140 3576 177)
(edge 11141 3576 217)
(edge 11142 3576 819)
(edge 11143 3576 1400)
(edge 11144 3576 3692)
(edge 11145 3577 791)
(edge 11146 3577 1420)
(edge 11147 3578 1142)
(edge 11148 3578 2533)
(edge 11149 3578 3991)
(edge 11150 3579 491)
(edge 11151 3579 1423)
(edge 11152 3580 971)
(edge 11153 3580 2111)
(edge 11154 3580 2604)
(edge 11155 3581 490)
(edge 11156 3581 1334)
(edge 11157 3581 1362)
(edge 11158 3581 1885)
(edge 11159 3581 2882)
(edge 11160 3584 1269)
(edge 11161 3584 1289)
(edge 11162 3585 1793)
(edge 11163 3585 1897)
(edge 11164 3585 1972)
(edge 11165 3586 907)
(edge 11166 3586 3637)
(edge 11167 3586 3690)
(edge 11168 3587 181)
(edge 11169 3587 1707)
(edge 11170 3587 3035)
(edge 11171 3587 3766)
(edge 11172 3588 61)
(edge 11173 3588 342)
(edge 11174 3588 410)
(edge 11175 3588 1658)
(edge 11176 3589 2308)
(edge 11177 3589 3292)
(edge 11178 3590 1381)
(edge 11179 3590 2481)
(edge 11180 3591 1685)
(edge 11181 3592 396)
(edge 11182 3592 3799)
(edge 11183 3593 1222)
(edge 11184 3596 509)
(edge 11185 3596 3909)
(edge 11186 3597 1989)
(edge 11187 3597 2798)
(edge 11188 3597 3021)
(edge 11189 3598 345)
(edge 11190 3598 890)
(edge 11191 3599 2630)
(edge 11192 3600 2811)
(edge 11193 3602 1546)
(edge 11194 3602 3060)
(edge 11195 3603 2093)
(edge 11196 3604 1195)
(edge 11197 3604 2974)
(edge 11198 3604 3845)
(edge 11199 3605 1)
(edge 11200 3605 1605)
(edge 11201 3605 2021)
(edge 11202 3605 2172)
(edge 11203 3605 2281)
(edge 11204 3606 2715)
(edge 11205 3606 3899)
(edge 11206 3609 2121)
(edge 11207 3611 1805)
(edge 11208 3612 125)
(edge 11209 3612 1253)
(edge 11210 3612 2358)
(edge 11211 3613 64)
(edge 11212 3614 135)
(edge 11213 3614 1391)
(edge 11214 3614 2875)
(edge 11215 3614 3476)
(edge 11216 3616 1660)
(edge 11217 3616 3670)
(edge 11218 3617 384)
(edge 11219 3617 1897)
(edge 11220 3617 3965)
(edge 11221 3618 279)
(edge 11222 3618 719)
(edge 11223 3619 141)
(edge 11224 3619 1274)
(edge 11225 3620 571)
(edge 11226 3621 3633)
(edge 11227 3622 1758)
(edge 11228 3623 3252)
(edge 11229 3623 3682)
(edge 11230 3624 181)
(edge 11231 3624 1873)
(edge 11232 3625 618)
(edge 11233 3625 1566)
(edge 11234 3625 1585)
(edge 11235 3625 3827)
(edge 11236 3629 2030)
(edge 11237 3629 2471)
(edge 11238 3630 1507)
(edge 11239 3630 1938)
(edge 11240 3630 2549)
(edge 11241 3630 2814)
(edge 11242 3630 2827)
(edge 11243 3630 3725)
(edge 11244 3631 1283)
(edge 11245 3631 3874)
(edge 11246 3632 1783)
(edge 11247 3632 2495)
(edge 11248 3633 2009)
(edge 11249 3634 273)
(edge 11250 3635 2304)
(edge 11251 3636 3081)
(edge 11252 3637 2685)
(edge 11253 3637 3984)
(edge 11254 3638 750)
(edge 11255 3638 993)
(edge 11256 3638 1642)
(edge 11257 3638 2121)
(edge 11258 3639 1484)
(edge 11259 3639 3426)
(edge 11260 3640 2362)
(edge 11261 3642 1387)
(edge 11262 3642 3763)
(edge 11263 3643 1200)
(edge 11264 3643 1484)
(edge 11265 3643 3907)
(edge 11266 3643 3959)
(edge 11267 3644 187)
(edge 11268 3644 1917)
(edge 11269 3644 2169)
(edge 11270 3645 3570)
(edge 11271 3645 3624)
(edge 11272 3645 3812)
(edge 11273 3646 2910)
(edge 11274 3647 1965)
(edge 11275 3647 2202)
(edge 11276 3648 14)
(edge 11277 3649 523)
(edge 11278 3650 114)
(edge 11279 3650 3753)
(edge 11280 3651 3072)
(edge 11281 3652 759)
(edge 11282 3653 135)
(edge 11283 3653 3273)
(edge 11284 3653 3986)
(edge 11285 3655 666)
(edge 11286 3655 2774)
(edge 11287 3656 55)
(edge 11288 3656 1152)
(edge 11289 3656 2977)
(edge 11290 3657 2592)
(edge 11291 3657 2955)
(edge 11292 3657 3093)
(edge 11293 3657 3651)
(edge 11294 3658 402)
(edge 11295 3658 2570)
(edge 11296 3659 16)
(edge 11297 3659 682)
(edge 11298 3659 1009)
(edge 11299 3659 3778)
(edge 11300 3660 474)
(edge 11301 3660 1613)
(edge 11302 3660 3691)
(edge 11303 3661 174)
(edge 11304 3661 2203)
(edge 11305 3661 3605)
(edge 11306 3662 469)
(edge 11307 3662 1114)
(edge 11308 3662 1271)
(edge 11309 3662 2610)
(edge 11310 3662 3561)
(edge 11311 3663 2570)
(edge 11312 3663 3883)
(edge 11313 3663 3921)
(edge 11314 3664 1488)
(edge 11315 3664 2986)
(edge 11316 3664 3983)
(edge 11317 3665 409)
(edge 11318 3666 3740)
(edge 11319 3667 3)
(edge 11320 3667 729)
(edge 11321 3668 1050)
(edge 11322 3668 2197)
(edge 11323 3669 1934)
(edge 11324 3669 2534)
(edge 11325 3669 3565)
(edge 11326 3669 3673)
(edge 11327 3671 1322)
(edge 11328 3671 1992)
(edge 11329 3671 3583)
(edge 11330 3671 3880)
(edge 11331 3672 2651)
(edge 11332 3672 2893)
(edge 11333 3673 2277)
(edge 11334 3673 2972)
(edge 11335 3673 3120)
(edge 11336 3673 3771)
(edge 11337 3674 1138)
(edge 11338 3674 2309)
(edge 11339 3674 3704)
(edge 11340 3674 3722)
(edge 11341 3675 615)
(edge 11342 3675 1825)
(edge 11343 3676 1514)
(edge 11344 3677 2483)
(edge 11345 3677 2778)
(edge 11346 3677 2970)
(edge 11347 3678 79)
(edge 11348 3678 1874)
(edge 11349 3679 790)
(edge 11350 3679 1731)
(edge 11351 3679 2205)
(edge 11352 3679 3840)
(edge 11353 3680 1296)
(edge 11354 3680 3239)
(edge 11355 3680 3637)
(edge 11356 3681 126)
(edge 11357 3681 2356)
(edge 11358 3683 1497)
(edge 11359 3683 2283)
(edge 11360 3684 1766)
(edge 11361 3684 1968)
(edge 11362 3684 2628)
(edge 11363 3685 577)
(edge 11364 3685 1468)
(edge 11365 3685 2354)
(edge 11366 3685 2718)
(edge 11367 3687 444)
(edge 11368 3688 2667)
(edge 11369 3689 131)
(edge 11370 3689 1026)
(edge 11371 3689 1270)
(edge 11372 3689 2206)
(edge 11373 3689 3116)
(edge 11374 3689 3459)
(edge 11375 3690 1676)
(edge 11376 3690 1688)
(edge 11377 3690 3835)
(edge 11378 3691 1541)
(edge 11379 3692 1287)
(edge 11380 3692 2282)
(edge 11381 3692 3697)
(edge 11382 3692 3759)
(edge 11383 3692 3815)
(edge 11384 3693 1598)
(edge 11385 3693 3969)
(edge 11386 3694 1129)
(edge 11387 3695 312)
(edge 11388 3695 2111)
(edge 11389 3696 2606)
(edge 11390 3697 874)
(edge 11391 3697 2646)
(edge 11392 3698 3630)
(edge 11393 3699 741)
(edge 11394 3699 2991)
(edge 11395 3700 3646)
(edge 11396 3701 109)
(edge 11397 3702 102)
(edge 11398 3702 1375)
(edge 11399 3702 2579)
(edge 11400 3702 3270)
(edge 11401 3703 758)
(edge 11402 3703 2492)
(edge 11403 3703 3355)
(edge 11404 3704 38)
(edge 11405 3704 2426)
(edge 11406 3705 2984)
(edge 11407 3706 2885)
(edge 11408 3707 474)
(edge 11409 3707 477)
(edge 11410 3707 2330)
(edge 11411 3709 758)
(edge 11412 3709 1501)
(edge 11413 3709 2076)
(edge 11414 3710 365)
(edge 11415 3710 962)
(edge 11416 3710 1594)
(edge 11417 3710 1752)
(edge 11418 3710 2247)
(edge 11419 3710 3616)
(edge 11420 3710 3783)
(edge 11421 3711 2691)
(edge 11422 3711 3822)
(edge 11423 3712 2856)
(edge 11424 3712 3329)
(edge 11425 3712 3487)
(edge 11426 3713 283)
(edge 11427 3713 2740)
(edge 11428 3714 2941)
(edge 11429 3714 3636)
(edge 11430 3715 802)
(edge 11431 3715 2137)
(edge 11432 3715 2429)
(edge 11433 3717 3882)
(edge 11434 3717 3985)
(edge 11435 3718 195)
(edge 11436 3718 1015)
(edge 11437 3720 98)
(edge 11438 3720 439)
(edge 11439 3720 857)
(edge 11440 3720 3356)
(edge 11441 3720 3588)
(edge 11442 3721 896)
(edge 11443 3721 1877)
(edge 11444 3721 1951)
(edge 11445 3722 993)
(edge 11446 3722 1554)
(edge 11447 3722 1845)
(edge 11448 3722 3338)
(edge 11449 3722 3466)
(edge 11450 3723 859)
(edge 11451 3723 1182)
(edge 11452 3723 1378)
(edge 11453 3724 333)
(edge 11454 3725 540)
(edge 11455 3725 651)
(edge 11456 3725 1854)
(edge 11457 3725 3964)
(edge 11458 3726 2621)
(edge 11459 3727 272)
(edge 11460 3727 751)
(edge 11461 3727 869)
(edge 11462 3727 2965)
(edge 11463 3727 3198)
(edge 11464 3728 821)
(edge 11465 3728 1263)
(edge 11466 3728 1345)
(edge 11467 3729 2988)
(edge 11468 3729 3261)
(edge 11469 3730 1045)
(edge 11470 3731 1255)
(edge 11471 3732 1076)
(edge 11472 3732 1327)
(edge 11473 3732 1783)
(edge 11474 3734 3945)
(edge 11475 3735 1548)
(edge 11476 3735 1612)
(edge 11477 3735 3869)
(edge 11478 3736 3953)
(edge 11479 3737 655)
(edge 11480 3737 1887)
(edge 11481 3737 2843)
(edge 11482 3738 2401)
(edge 11483 3738 2996)
(edge 11484 3738 3450)
(edge 11485 3739 2041)
(edge 11486 3739 3306)
(edge 11487 3739 3598)
(edge 11488 3739 3790)
(edge 11489 3740 2389)
(edge 11490 3740 3018)
(edge 11491 3740 3908)
(edge 11492 3741 3457)
(edge 11493 3741 3991)
(edge 11494 3742 1550)
(edge 11495 3743 3661)
(edge 11496 3743 3717)
(edge 11497 3744 3037)
(edge 11498 3745 1670)
(edge 11499 3745 3993)
(edge 11500 3746 802)
(edge 11501 3746 2328)
(edge 11502 3746 3996)
(edge 11503 3747 2179)
(edge 11504 3748 3591)
(edge 11505 3749 496)
(edge 11506 3749 582)
(edge 11507 3750 11)
(edge 11508 3751 15)
(edge 11509 3752 3849)
(edge 11510 3753 1031)
(edge 11511 3753 1967)
(edge 11512 3753 1976)
(edge 11513 3753 1979)
(edge 11514 3753 2343)
(edge 11515 3753 3738)
(edge 11516 3754 3)
(edge 11517 3754 5)
(edge 11518 3754 3081)
(edge 11519 3755 2744)
(edge 11520 3757 3203)
(edge 11521 3757 3478)
(edge 11522 3758 3972)
(edge 11523 3759 543)
(edge 11524 3759 958)
(edge 11525 3759 3218)
(edge 11526 3760 656)
(edge 11527 3761 372)
(edge 11528 3761 3340)
(edge 11529 3762 1059)
(edge 11530 3762 3379)
(edge 11531 3763 3983)
(edge 11532 3764 1813)
(edge 11533 3764 2375)
(edge 11534 3764 3511)
(edge 11535 3764 3817)
(edge 11536 3765 180)
(edge 11537 3765 185)
(edge 11538 3765 254)
(edge 11539 3765 393)
(edge 11540 3765 2672)
(edge 11541 3766 457)
(edge 11542 3766 3197)
(edge 11543 3766 3510)
(edge 11544 3767 3042)
(edge 11545 3767 3331)
(edge 11546 3767 3576)
(edge 11547 3768 1399)
(edge 11548 3768 2285)
(edge 11549 3768 3045)
(edge 11550 3768 3381)
(edge 11551 3769 904)
(edge 11552 3770 2652)
(edge 11553 3770 3825)
(edge 11554 3771 298)
(edge 11555 3771 2121)
(edge 11556 3772 1412)
(edge 11557 3772 3360)
(edge 11558 3772 3565)
(edge 11559 3773 1913)
(edge 11560 3773 3378)
(edge 11561 3774 946)
(edge 11562 3774 1883)
(edge 11563 3774 3106)
(edge 11564 3774 3849)
(edge 11565 3775 319)
(edge 11566 3776 1646)
(edge 11567 3776 2341)
(edge 11568 3777 482)
(edge 11569 3777 517)
(edge 11570 3777 1852)
(edge 11571 3777 2097)
(edge 11572 3778 1545)
(edge 11573 3778 2651)
(edge 11574 3779 2273)
(edge 11575 3780 2028)
(edge 11576 3782 3690)
(edge 11577 3783 1565)
(edge 11578 3783 1858)
(edge 11579 3783 2778)
(edge 11580 3783 3174)
(edge 11581 3783 3273)
(edge 11582 3784 1850)
(edge 11583 3784 2141)
(edge 11584 3784 3268)
(edge 11585 3786 108)
(edge 11586 3786 819)
(edge 11587 3787 1289)
(edge 11588 3787 2118)
(edge 11589 3788 1537)
(edge 11590 3789 165)
(edge 11591 3789 307)
(edge 11592 3789 588)
(edge 11593 3790 1099)
(edge 11594 3790 1233)
(edge 11595 3790 2072)
(edge 11596 3791 15)
(edge 11597 3794 3462)
(edge 11598 3794 3627)
(edge 11599 3795 1734)
(edge 11600 3796 35)
(edge 11601 3797 1386)
(edge 11602 3797 1624)
(edge 11603 3797 3355)
(edge 11604 3799 1681)
(edge 11605 3799 2291)
(edge 11606 3799 2431)
(edge 11607 3801 1474)
(edge 11608 3803 59)
(edge 11609 3803 573)
(edge 11610 3803 1978)
(edge 11611 3803 3532)
(edge 11612 3805 284)
(edge 11613 3805 1591)
(edge 11614 3806 2758)
(edge 11615 3809 598)
(edge 11616 3809 1659)
(edge 11617 3809 2887)
(edge 11618 3809 3914)
(edge 11619 3810 2214)
(edge 11620 3811 153)
(edge 11621 3811 205)
(edge 11622 3811 395)
(edge 11623 3811 3767)
(edge 11624 3812 2301)
(edge 11625 3812 3582)
(edge 11626 3813 748)
(edge 11627 3813 3172)
(edge 11628 3813 3933)
(edge 11629 3814 2126)
(edge 11630 3814 3374)
(edge 11631 3815 3941)
(edge 11632 3815 3944)
(edge 11633 3816 759)
(edge 11634 3816 2437)
(edge 11635 3818 1373)
(edge 11636 3818 3310)
(edge 11637 3819 752)
(edge 11638 3820 758)
(edge 11639 3820 1869)
(edge 11640 3821 887)
(edge 11641 3822 1035)
(edge 11642 3822 3071)
(edge 11643 3823 1111)
(edge 11644 3823 2094)
(edge 11645 3823 3006)
(edge 11646 3823 3948)
(edge 11647 3824 3047)
(edge 11648 3825 2243)
(edge 11649 3826 3283)
(edge 11650 3827 1584)
(edge 11651 3827 2940)
(edge 11652 3827 3788)
(edge 11653 3828 126)
(edge 11654 3828 1324)
(edge 11655 3828 2211)
(edge 11656 3828 3241)
(edge 11657 3829 671)
(edge 11658 3830 480)
(edge 11659 3830 1274)
(edge 11660 3830 1384)
(edge 11661 3830 2687)
(edge 11662 3830 3231)
(edge 11663 3831 1789)
(edge 11664 3831 2975)
(edge 11665 3833 552)
(edge 11666 3833 2130)
(edge 11667 3834 353)
(edge 11668 3834 3172)
(edge 11669 3835 1969)
(edge 11670 3835 3054)
(edge 11671 3836 385)
(edge 11672 3836 3758)
(edge 11673 3838 1278)
(edge 11674 3838 2416)
(edge 11675 3840 664)
(edge 11676 3840 683)
(edge 11677 3840 929)
(edge 11678 3840 1121)
(edge 11679 3840 1580)
(edge 11680 3840 2269)
(edge 11681 3840 2859)
(edge 11682 3841 2980)
(edge 11683 3841 3146)
(edge 11684 3842 1573)
(edge 11685 3842 2407)
(edge 11686 3846 1293)
(edge 11687 3846 2274)
(edge 11688 3846 3871)
(edge 11689 3847 1033)
(edge 11690 3848 108)
(edge 11691 3848 526)
(edge 11692 3849 771)
(edge 11693 3850 2292)
(edge 11694 3850 3518)
(edge 11695 3851 1415)
(edge 11696 3851 3969)
(edge 11697 3852 117)
(edge 11698 3852 464)
(edge 11699 3852 2596)
(edge 11700 3853 2620)
(edge 11701 3853 3100)
(edge 11702 3853 3685)
(edge 11703 3855 119)
(edge 11704 3855 1230)
(edge 11705 3855 1950)
(edge 11706 3855 2074)
(edge 11707 3855 2178)
(edge 11708 3855 3804)
(edge 11709 3856 950)
(edge 11710 3856 1159)
(edge 11711 3857 2865)
(edge 11712 3858 730)
(edge 11713 3858 974)
(edge 11714 3858 3275)
(edge 11715 3859 179)
(edge 11716 3860 2660)
(edge 11717 3860 3216)
(edge 11718 3861 62)
(edge 11719 3861 504)
(edge 11720 3861 1899)
(edge 11721 3862 2920)
(edge 11722 3862 3085)
(edge 11723 3863 216)
(edge 11724 3863 1572)
(edge 11725 3863 1819)
(edge 11726 3863 2351)
(edge 11727 3863 2434)
(edge 11728 3863 3033)
(edge 11729 3864 1144)
(edge 11730 3865 318)
(edge 11731 3866 2284)
(edge 11732 3866 2403)
(edge 11733 3866 2771)
(edge 11734 3867 3543)
(edge 11735 3868 1607)
(edge 11736 3868 2119)
(edge 11737 3868 2907)
(edge 11738 3869 2024)
(edge 11739 3869 2843)
(edge 11740 3870 632)
(edge 11741 3870 983)
(edge 11742 3872 3624)
(edge 11743 3873 117)
(edge 11744 3873 511)
(edge 11745 3873 3881)
(edge 11746 3874 75)
(edge 11747 3874 948)
(edge 11748 3874 2169)
(edge 11749 3875 1062)
(edge 11750 3875 2956)
(edge 11751 3875 3275)
(edge 11752 3876 2190)
(edge 11753 3876 2485)
(edge 11754 3876 2932)
(edge 11755 3877 308)
(edge 11756 3878 751)
(edge 11757 3878 3250)
(edge 11758 3880 3629)
(edge 11759 3880 3884)
(edge 11760 3881 710)
(edge 11761 3881 1548)
(edge 11762 3881 2127)
(edge 11763 3881 2539)
(edge 11764 3882 549)
(edge 11765 3882 2861)
(edge 11766 3882 3920)
(edge 11767 3883 659)
(edge 11768 3884 1859)
(edge 11769 3884 3123)
(edge 11770 3884 3345)
(edge 11771 3885 3021)
(edge 11772 3885 3172)
(edge 11773 3885 3677)
(edge 11774 3885 3712)
(edge 11775 3886 2233)
(edge 11776 3886 2282)
(edge 11777 3886 3701)
(edge 11778 3887 2501)
(edge 11779 3887 2795)
(edge 11780 3887 3656)
(edge 11781 3892 182)
(edge 11782 3892 258)
(edge 11783 3892 362)
(edge 11784 3893 2380)
(edge 11785 3894 2657)
(edge 11786 3894 2660)
(edge 11787 3894 3141)
(edge 11788 3895 156)
(edge 11789 3895 2609)
(edge 11790 3896 1617)
(edge 11791 3896 1989)
(edge 11792 3897 1183)
(edge 11793 3897 1883)
(edge 11794 3898 1078)
(edge 11795 3898 1791)
(edge 11796 3898 2300)
(edge 11797 3898 3884)
(edge 11798 3900 2491)
(edge 11799 3900 2703)
(edge 11800 3900 2933)
(edge 11801 3901 3494)
(edge 11802 3901 3819)
(edge 11803 3902 3422)
(edge 11804 3902 3949)
(edge 11805 3903 455)
(edge 11806 3903 2855)
(edge 11807 3903 2885)
(edge 11808 3903 3552)
(edge 11809 3903 3775)
(edge 11810 3903 3867)
(edge 11811 3904 1399)
(edge 11812 3904 3462)
(edge 11813 3904 3699)
(edge 11814 3905 15)
(edge 11815 3905 254)
(edge 11816 3905 448)
(edge 11817 3905 737)
(edge 11818 3905 876)
(edge 11819 3905 1743)
(edge 11820 3905 2805)
(edge 11821 3905 3407)
(edge 11822 3906 1260)
(edge 11823 3906 1394)
(edge 11824 3907 659)
(edge 11825 3907 1085)
(edge 11826 3907 1453)
(edge 11827 3907 3155)
(edge 11828 3908 1729)
(edge 11829 3908 2531)
(edge 11830 3908 2972)
(edge 11831 3908 2999)
(edge 11832 3909 711)
(edge 11833 3911 2535)
(edge 11834 3913 1379)
(edge 11835 3913 3879)
(edge 11836 3914 419)
(edge 11837 3914 1401)
(edge 11838 3914 3140)
(edge 11839 3915 1496)
(edge 11840 3915 1916)
(edge 11841 3915 2987)
(edge 11842 3916 238)
(edge 11843 3916 2443)
(edge 11844 3917 2139)
(edge 11845 3918 3981)
(edge 11846 3919 1245)
(edge 11847 3920 1503)
(edge 11848 3920 3293)
(edge 11849 3920 3971)
(edge 11850 3921 2)
(edge 11851 3921 2523)
(edge 11852 3921 2684)
(edge 11853 3922 734)
(edge 11854 3922 808)
(edge 11855 3922 3716)
(edge 11856 3923 1143)
(edge 11857 3923 1202)
(edge 11858 3923 3332)
(edge 11859 3923 3714)
(edge 11860 3924 923)
(edge 11861 3925 3026)
(edge 11862 3926 283)
(edge 11863 3926 513)
(edge 11864 3927 115)
(edge 11865 3927 2503)
(edge 11866 3927 3399)
(edge 11867 3927 3413)
(edge 11868 3929 373)
(edge 11869 3929 3019)
(edge 11870 3930 346)
(edge 11871 3930 1398)
(edge 11872 3930 3259)
(edge 11873 3931 84)
(edge 11874 3931 120)
(edge 11875 3931 656)
(edge 11876 3931 1443)
(edge 11877 3932 486)
(edge 11878 3932 787)
(edge 11879 3932 1477)
(edge 11880 3932 2278)
(edge 11881 3932 2626)
(edge 11882 3933 2519)
(edge 11883 3933 3385)
(edge 11884 3934 1658)
(edge 11885 3934 2736)
(edge 11886 3935 787)
(edge 11887 3935 2618)
(edge 11888 3936 829)
(edge 11889 3936 3161)
(edge 11890 3937 1682)
(edge 11891 3937 3562)
(edge 11892 3938 2197)
(edge 11893 3940 857)
(edge 11894 3941 1772)
(edge 11895 3941 2413)
(edge 11896 3941 2499)
(edge 11897 3942 2645)
(edge 11898 3943 1453)
(edge 11899 3943 2163)
(edge 11900 3943 2829)
(edge 11901 3943 3285)
(edge 11902 3944 184)
(edge 11903 3946 630)
(edge 11904 3946 2445)
(edge 11905 3947 104)
(edge 11906 3947 312)
(edge 11907 3948 977)
(edge 11908 3948 1987)
(edge 11909 3948 3089)
(edge 11910 3948 3187)
(edge 11911 3950 1339)
(edge 11912 3950 1879)
(edge 11913 3950 3242)
(edge 11914 3951 155)
(edge 11915 3951 166)
(edge 11916 3951 2305)
(edge 11917 3951 3760)
(edge 11918 3953 2634)
(edge 11919 3954 1542)
(edge 11920 3954 2008)
(edge 11921 3955 2203)
(edge 11922 3956 945)
(edge 11923 3957 446)
(edge 11924 3957 1453)
(edge 11925 3957 1541)
(edge 11926 3957 1602)
(edge 11927 3957 3922)
(edge 11928 3958 446)
(edge 11929 3958 3992)
(edge 11930 3959 3736)
(edge 11931 3960 1635)
(edge 11932 3961 1166)
(edge 11933 3961 2283)
(edge 11934 3962 942)
(edge 11935 3962 2670)
(edge 11936 3963 204)
(edge 11937 3963 2685)
(edge 11938 3963 3940)
(edge 11939 3964 743)
(edge 11940 3964 746)
(edge 11941 3964 3074)
(edge 11942 3967 3897)
(edge 11943 3968 1318)
(edge 11944 3969 1487)
(edge 11945 3969 2120)
(edge 11946 3969 2775)
(edge 11947 3970 3407)
(edge 11948 3971 2621)
(edge 11949 3971 2891)
(edge 11950 3972 1439)
(edge 11951 3973 1240)
(edge 11952 3973 2307)
(edge 11953 3975 2541)
(edge 11954 3975 4000)
(edge 11955 3976 318)
(edge 11956 3976 1236)
(edge 11957 3979 111)
(edge 11958 3979 1318)
(edge 11959 3979 3485)
(edge 11960 3980 2057)
(edge 11961 3981 587)
(edge 11962 3981 702)
(edge 11963 3982 1910)
(edge 11964 3983 1411)
(edge 11965 3983 3027)
(edge 11966 3983 3439)
(edge 11967 3984 1098)
(edge 11968 3984 1170)
(edge 11969 3984 2772)
(edge 11970 3986 453)
(edge 11971 3986 1715)
(edge 11972 3986 2805)
(edge 11973 3987 644)
(edge 11974 3987 1459)
(edge 11975 3987 1639)
(edge 11976 3987 2640)
(edge 11977 3987 2667)
(edge 11978 3988 1351)
(edge 11979 3988 3875)
(edge 11980 3990 3191)
(edge 11981 3991 55)
(edge 11982 3991 297)
(edge 11983 3993 243)
(edge 11984 3993 2183)
(edge 11985 3994 1232)
(edge 11986 3994 3468)
(edge 11987 3995 720)
(edge 11988 3995 930)
(edge 11989 3995 3567)
(edge 11990 3996 2845)
(edge 11991 3996 3049)
(edge 11992 3996 3917)
(edge 11993 3997 552)
(edge 11994 3997 1276)
(edge 11995 3998 1331)
(edge 11996 3999 360)
(edge 11997 3999 3130)
(edge 11998 4000 1128)
(edge 11999 4000 2863)
(edge 12000 4000 3991)
)
