# Supplementary material for: BFL: a node and edge betweenness based fast layout algorithm for large scale networks
Source: BMC Bioinformatics. 2009 Jan 15;10:19. doi: 10.1186/1471-2105-10-19 (PMC2753844; doi:10.1186/1471-2105-10-19)
Supplement: Additional file 1 — Network data. UO analysis dataset used for layout comparison in GML, TUL, NET, and CSML file. CSML file has been stripped of all metadata not related to the graph structure. Zip file should be extracted for all data. [file 1471-2105-10-19-S1.zip › UO.net]

*Vertices 1897
1 1
2 2
3 3
4 4
5 5
6 6
7 7
8 8
9 9
10 10
11 11
12 12
13 13
14 14
15 15
16 16
17 17
18 18
19 19
20 20
21 21
22 22
23 23
24 24
25 25
26 26
27 27
28 28
29 29
30 30
31 31
32 32
33 33
34 34
35 35
36 36
37 37
38 38
39 39
40 40
41 41
42 42
43 43
44 44
45 45
46 46
47 47
48 48
49 49
50 50
51 51
52 52
53 53
54 54
55 55
56 56
57 57
58 58
59 59
60 60
61 61
62 62
63 63
64 64
65 65
66 66
67 67
68 68
69 69
70 70
71 71
72 72
73 73
74 74
75 75
76 76
77 77
78 78
79 79
80 80
81 81
82 82
83 83
84 84
85 85
86 86
87 87
88 88
89 89
90 90
91 91
92 92
93 93
94 94
95 95
96 96
97 97
98 98
99 99
100 100
101 101
102 102
103 103
104 104
105 105
106 106
107 107
108 108
109 109
110 110
111 111
112 112
113 113
114 114
115 115
116 116
117 117
118 118
119 119
120 120
121 121
122 122
123 123
124 124
125 125
126 126
127 127
128 128
129 129
130 130
131 131
132 132
133 133
134 134
135 135
136 136
137 137
138 138
139 139
140 140
141 141
142 142
143 143
144 144
145 145
146 146
147 147
148 148
149 149
150 150
151 151
152 152
153 153
154 154
155 155
156 156
157 157
158 158
159 159
160 160
161 161
162 162
163 163
164 164
165 165
166 166
167 167
168 168
169 169
170 170
171 171
172 172
173 173
174 174
175 175
176 176
177 177
178 178
179 179
180 180
181 181
182 182
183 183
184 184
185 185
186 186
187 187
188 188
189 189
190 190
191 191
192 192
193 193
194 194
195 195
196 196
197 197
198 198
199 199
200 200
201 201
202 202
203 203
204 204
205 205
206 206
207 207
208 208
209 209
210 210
211 211
212 212
213 213
214 214
215 215
216 216
217 217
218 218
219 219
220 220
221 221
222 222
223 223
224 224
225 225
226 226
227 227
228 228
229 229
230 230
231 231
232 232
233 233
234 234
235 235
236 236
237 237
238 238
239 239
240 240
241 241
242 242
243 243
244 244
245 245
246 246
247 247
248 248
249 249
250 250
251 251
252 252
253 253
254 254
255 255
256 256
257 257
258 258
259 259
260 260
261 261
262 262
263 263
264 264
265 265
266 266
267 267
268 268
269 269
270 270
271 271
272 272
273 273
274 274
275 275
276 276
277 277
278 278
279 279
280 280
281 281
282 282
283 283
284 284
285 285
286 286
287 287
288 288
289 289
290 290
291 291
292 292
293 293
294 294
295 295
296 296
297 297
298 298
299 299
300 300
301 301
302 302
303 303
304 304
305 305
306 306
307 307
308 308
309 309
310 310
311 311
312 312
313 313
314 314
315 315
316 316
317 317
318 318
319 319
320 320
321 321
322 322
323 323
324 324
325 325
326 326
327 327
328 328
329 329
330 330
331 331
332 332
333 333
334 334
335 335
336 336
337 337
338 338
339 339
340 340
341 341
342 342
343 343
344 344
345 345
346 346
347 347
348 348
349 349
350 350
351 351
352 352
353 353
354 354
355 355
356 356
357 357
358 358
359 359
360 360
361 361
362 362
363 363
364 364
365 365
366 366
367 367
368 368
369 369
370 370
371 371
372 372
373 373
374 374
375 375
376 376
377 377
378 378
379 379
380 380
381 381
382 382
383 383
384 384
385 385
386 386
387 387
388 388
389 389
390 390
391 391
392 392
393 393
394 394
395 395
396 396
397 397
398 398
399 399
400 400
401 401
402 402
403 403
404 404
405 405
406 406
407 407
408 408
409 409
410 410
411 411
412 412
413 413
414 414
415 415
416 416
417 417
418 418
419 419
420 420
421 421
422 422
423 423
424 424
425 425
426 426
427 427
428 428
429 429
430 430
431 431
432 432
433 433
434 434
435 435
436 436
437 437
438 438
439 439
440 440
441 441
442 442
443 443
444 444
445 445
446 446
447 447
448 448
449 449
450 450
451 451
452 452
453 453
454 454
455 455
456 456
457 457
458 458
459 459
460 460
461 461
462 462
463 463
464 464
465 465
466 466
467 467
468 468
469 469
470 470
471 471
472 472
473 473
474 474
475 475
476 476
477 477
478 478
479 479
480 480
481 481
482 482
483 483
484 484
485 485
486 486
487 487
488 488
489 489
490 490
491 491
492 492
493 493
494 494
495 495
496 496
497 497
498 498
499 499
500 500
501 501
502 502
503 503
504 504
505 505
506 506
507 507
508 508
509 509
510 510
511 511
512 512
513 513
514 514
515 515
516 516
517 517
518 518
519 519
520 520
521 521
522 522
523 523
524 524
525 525
526 526
527 527
528 528
529 529
530 530
531 531
532 532
533 533
534 534
535 535
536 536
537 537
538 538
539 539
540 540
541 541
542 542
543 543
544 544
545 545
546 546
547 547
548 548
549 549
550 550
551 551
552 552
553 553
554 554
555 555
556 556
557 557
558 558
559 559
560 560
561 561
562 562
563 563
564 564
565 565
566 566
567 567
568 568
569 569
570 570
571 571
572 572
573 573
574 574
575 575
576 576
577 577
578 578
579 579
580 580
581 581
582 582
583 583
584 584
585 585
586 586
587 587
588 588
589 589
590 590
591 591
592 592
593 593
594 594
595 595
596 596
597 597
598 598
599 599
600 600
601 601
602 602
603 603
604 604
605 605
606 606
607 607
608 608
609 609
610 610
611 611
612 612
613 613
614 614
615 615
616 616
617 617
618 618
619 619
620 620
621 621
622 622
623 623
624 624
625 625
626 626
627 627
628 628
629 629
630 630
631 631
632 632
633 633
634 634
635 635
636 636
637 637
638 638
639 639
640 640
641 641
642 642
643 643
644 644
645 645
646 646
647 647
648 648
649 649
650 650
651 651
652 652
653 653
654 654
655 655
656 656
657 657
658 658
659 659
660 660
661 661
662 662
663 663
664 664
665 665
666 666
667 667
668 668
669 669
670 670
671 671
672 672
673 673
674 674
675 675
676 676
677 677
678 678
679 679
680 680
681 681
682 682
683 683
684 684
685 685
686 686
687 687
688 688
689 689
690 690
691 691
692 692
693 693
694 694
695 695
696 696
697 697
698 698
699 699
700 700
701 701
702 702
703 703
704 704
705 705
706 706
707 707
708 708
709 709
710 710
711 711
712 712
713 713
714 714
715 715
716 716
717 717
718 718
719 719
720 720
721 721
722 722
723 723
724 724
725 725
726 726
727 727
728 728
729 729
730 730
731 731
732 732
733 733
734 734
735 735
736 736
737 737
738 738
739 739
740 740
741 741
742 742
743 743
744 744
745 745
746 746
747 747
748 748
749 749
750 750
751 751
752 752
753 753
754 754
755 755
756 756
757 757
758 758
759 759
760 760
761 761
762 762
763 763
764 764
765 765
766 766
767 767
768 768
769 769
770 770
771 771
772 772
773 773
774 774
775 775
776 776
777 777
778 778
779 779
780 780
781 781
782 782
783 783
784 784
785 785
786 786
787 787
788 788
789 789
790 790
791 791
792 792
793 793
794 794
795 795
796 796
797 797
798 798
799 799
800 800
801 801
802 802
803 803
804 804
805 805
806 806
807 807
808 808
809 809
810 810
811 811
812 812
813 813
814 814
815 815
816 816
817 817
818 818
819 819
820 820
821 821
822 822
823 823
824 824
825 825
826 826
827 827
828 828
829 829
830 830
831 831
832 832
833 833
834 834
835 835
836 836
837 837
838 838
839 839
840 840
841 841
842 842
843 843
844 844
845 845
846 846
847 847
848 848
849 849
850 850
851 851
852 852
853 853
854 854
855 855
856 856
857 857
858 858
859 859
860 860
861 861
862 862
863 863
864 864
865 865
866 866
867 867
868 868
869 869
870 870
871 871
872 872
873 873
874 874
875 875
876 876
877 877
878 878
879 879
880 880
881 881
882 882
883 883
884 884
885 885
886 886
887 887
888 888
889 889
890 890
891 891
892 892
893 893
894 894
895 895
896 896
897 897
898 898
899 899
900 900
901 901
902 902
903 903
904 904
905 905
906 906
907 907
908 908
909 909
910 910
911 911
912 912
913 913
914 914
915 915
916 916
917 917
918 918
919 919
920 920
921 921
922 922
923 923
924 924
925 925
926 926
927 927
928 928
929 929
930 930
931 931
932 932
933 933
934 934
935 935
936 936
937 937
938 938
939 939
940 940
941 941
942 942
943 943
944 944
945 945
946 946
947 947
948 948
949 949
950 950
951 951
952 952
953 953
954 954
955 955
956 956
957 957
958 958
959 959
960 960
961 961
962 962
963 963
964 964
965 965
966 966
967 967
968 968
969 969
970 970
971 971
972 972
973 973
974 974
975 975
976 976
977 977
978 978
979 979
980 980
981 981
982 982
983 983
984 984
985 985
986 986
987 987
988 988
989 989
990 990
991 991
992 992
993 993
994 994
995 995
996 996
997 997
998 998
999 999
1000 1000
1001 1001
1002 1002
1003 1003
1004 1004
1005 1005
1006 1006
1007 1007
1008 1008
1009 1009
1010 1010
1011 1011
1012 1012
1013 1013
1014 1014
1015 1015
1016 1016
1017 1017
1018 1018
1019 1019
1020 1020
1021 1021
1022 1022
1023 1023
1024 1024
1025 1025
1026 1026
1027 1027
1028 1028
1029 1029
1030 1030
1031 1031
1032 1032
1033 1033
1034 1034
1035 1035
1036 1036
1037 1037
1038 1038
1039 1039
1040 1040
1041 1041
1042 1042
1043 1043
1044 1044
1045 1045
1046 1046
1047 1047
1048 1048
1049 1049
1050 1050
1051 1051
1052 1052
1053 1053
1054 1054
1055 1055
1056 1056
1057 1057
1058 1058
1059 1059
1060 1060
1061 1061
1062 1062
1063 1063
1064 1064
1065 1065
1066 1066
1067 1067
1068 1068
1069 1069
1070 1070
1071 1071
1072 1072
1073 1073
1074 1074
1075 1075
1076 1076
1077 1077
1078 1078
1079 1079
1080 1080
1081 1081
1082 1082
1083 1083
1084 1084
1085 1085
1086 1086
1087 1087
1088 1088
1089 1089
1090 1090
1091 1091
1092 1092
1093 1093
1094 1094
1095 1095
1096 1096
1097 1097
1098 1098
1099 1099
1100 1100
1101 1101
1102 1102
1103 1103
1104 1104
1105 1105
1106 1106
1107 1107
1108 1108
1109 1109
1110 1110
1111 1111
1112 1112
1113 1113
1114 1114
1115 1115
1116 1116
1117 1117
1118 1118
1119 1119
1120 1120
1121 1121
1122 1122
1123 1123
1124 1124
1125 1125
1126 1126
1127 1127
1128 1128
1129 1129
1130 1130
1131 1131
1132 1132
1133 1133
1134 1134
1135 1135
1136 1136
1137 1137
1138 1138
1139 1139
1140 1140
1141 1141
1142 1142
1143 1143
1144 1144
1145 1145
1146 1146
1147 1147
1148 1148
1149 1149
1150 1150
1151 1151
1152 1152
1153 1153
1154 1154
1155 1155
1156 1156
1157 1157
1158 1158
1159 1159
1160 1160
1161 1161
1162 1162
1163 1163
1164 1164
1165 1165
1166 1166
1167 1167
1168 1168
1169 1169
1170 1170
1171 1171
1172 1172
1173 1173
1174 1174
1175 1175
1176 1176
1177 1177
1178 1178
1179 1179
1180 1180
1181 1181
1182 1182
1183 1183
1184 1184
1185 1185
1186 1186
1187 1187
1188 1188
1189 1189
1190 1190
1191 1191
1192 1192
1193 1193
1194 1194
1195 1195
1196 1196
1197 1197
1198 1198
1199 1199
1200 1200
1201 1201
1202 1202
1203 1203
1204 1204
1205 1205
1206 1206
1207 1207
1208 1208
1209 1209
1210 1210
1211 1211
1212 1212
1213 1213
1214 1214
1215 1215
1216 1216
1217 1217
1218 1218
1219 1219
1220 1220
1221 1221
1222 1222
1223 1223
1224 1224
1225 1225
1226 1226
1227 1227
1228 1228
1229 1229
1230 1230
1231 1231
1232 1232
1233 1233
1234 1234
1235 1235
1236 1236
1237 1237
1238 1238
1239 1239
1240 1240
1241 1241
1242 1242
1243 1243
1244 1244
1245 1245
1246 1246
1247 1247
1248 1248
1249 1249
1250 1250
1251 1251
1252 1252
1253 1253
1254 1254
1255 1255
1256 1256
1257 1257
1258 1258
1259 1259
1260 1260
1261 1261
1262 1262
1263 1263
1264 1264
1265 1265
1266 1266
1267 1267
1268 1268
1269 1269
1270 1270
1271 1271
1272 1272
1273 1273
1274 1274
1275 1275
1276 1276
1277 1277
1278 1278
1279 1279
1280 1280
1281 1281
1282 1282
1283 1283
1284 1284
1285 1285
1286 1286
1287 1287
1288 1288
1289 1289
1290 1290
1291 1291
1292 1292
1293 1293
1294 1294
1295 1295
1296 1296
1297 1297
1298 1298
1299 1299
1300 1300
1301 1301
1302 1302
1303 1303
1304 1304
1305 1305
1306 1306
1307 1307
1308 1308
1309 1309
1310 1310
1311 1311
1312 1312
1313 1313
1314 1314
1315 1315
1316 1316
1317 1317
1318 1318
1319 1319
1320 1320
1321 1321
1322 1322
1323 1323
1324 1324
1325 1325
1326 1326
1327 1327
1328 1328
1329 1329
1330 1330
1331 1331
1332 1332
1333 1333
1334 1334
1335 1335
1336 1336
1337 1337
1338 1338
1339 1339
1340 1340
1341 1341
1342 1342
1343 1343
1344 1344
1345 1345
1346 1346
1347 1347
1348 1348
1349 1349
1350 1350
1351 1351
1352 1352
1353 1353
1354 1354
1355 1355
1356 1356
1357 1357
1358 1358
1359 1359
1360 1360
1361 1361
1362 1362
1363 1363
1364 1364
1365 1365
1366 1366
1367 1367
1368 1368
1369 1369
1370 1370
1371 1371
1372 1372
1373 1373
1374 1374
1375 1375
1376 1376
1377 1377
1378 1378
1379 1379
1380 1380
1381 1381
1382 1382
1383 1383
1384 1384
1385 1385
1386 1386
1387 1387
1388 1388
1389 1389
1390 1390
1391 1391
1392 1392
1393 1393
1394 1394
1395 1395
1396 1396
1397 1397
1398 1398
1399 1399
1400 1400
1401 1401
1402 1402
1403 1403
1404 1404
1405 1405
1406 1406
1407 1407
1408 1408
1409 1409
1410 1410
1411 1411
1412 1412
1413 1413
1414 1414
1415 1415
1416 1416
1417 1417
1418 1418
1419 1419
1420 1420
1421 1421
1422 1422
1423 1423
1424 1424
1425 1425
1426 1426
1427 1427
1428 1428
1429 1429
1430 1430
1431 1431
1432 1432
1433 1433
1434 1434
1435 1435
1436 1436
1437 1437
1438 1438
1439 1439
1440 1440
1441 1441
1442 1442
1443 1443
1444 1444
1445 1445
1446 1446
1447 1447
1448 1448
1449 1449
1450 1450
1451 1451
1452 1452
1453 1453
1454 1454
1455 1455
1456 1456
1457 1457
1458 1458
1459 1459
1460 1460
1461 1461
1462 1462
1463 1463
1464 1464
1465 1465
1466 1466
1467 1467
1468 1468
1469 1469
1470 1470
1471 1471
1472 1472
1473 1473
1474 1474
1475 1475
1476 1476
1477 1477
1478 1478
1479 1479
1480 1480
1481 1481
1482 1482
1483 1483
1484 1484
1485 1485
1486 1486
1487 1487
1488 1488
1489 1489
1490 1490
1491 1491
1492 1492
1493 1493
1494 1494
1495 1495
1496 1496
1497 1497
1498 1498
1499 1499
1500 1500
1501 1501
1502 1502
1503 1503
1504 1504
1505 1505
1506 1506
1507 1507
1508 1508
1509 1509
1510 1510
1511 1511
1512 1512
1513 1513
1514 1514
1515 1515
1516 1516
1517 1517
1518 1518
1519 1519
1520 1520
1521 1521
1522 1522
1523 1523
1524 1524
1525 1525
1526 1526
1527 1527
1528 1528
1529 1529
1530 1530
1531 1531
1532 1532
1533 1533
1534 1534
1535 1535
1536 1536
1537 1537
1538 1538
1539 1539
1540 1540
1541 1541
1542 1542
1543 1543
1544 1544
1545 1545
1546 1546
1547 1547
1548 1548
1549 1549
1550 1550
1551 1551
1552 1552
1553 1553
1554 1554
1555 1555
1556 1556
1557 1557
1558 1558
1559 1559
1560 1560
1561 1561
1562 1562
1563 1563
1564 1564
1565 1565
1566 1566
1567 1567
1568 1568
1569 1569
1570 1570
1571 1571
1572 1572
1573 1573
1574 1574
1575 1575
1576 1576
1577 1577
1578 1578
1579 1579
1580 1580
1581 1581
1582 1582
1583 1583
1584 1584
1585 1585
1586 1586
1587 1587
1588 1588
1589 1589
1590 1590
1591 1591
1592 1592
1593 1593
1594 1594
1595 1595
1596 1596
1597 1597
1598 1598
1599 1599
1600 1600
1601 1601
1602 1602
1603 1603
1604 1604
1605 1605
1606 1606
1607 1607
1608 1608
1609 1609
1610 1610
1611 1611
1612 1612
1613 1613
1614 1614
1615 1615
1616 1616
1617 1617
1618 1618
1619 1619
1620 1620
1621 1621
1622 1622
1623 1623
1624 1624
1625 1625
1626 1626
1627 1627
1628 1628
1629 1629
1630 1630
1631 1631
1632 1632
1633 1633
1634 1634
1635 1635
1636 1636
1637 1637
1638 1638
1639 1639
1640 1640
1641 1641
1642 1642
1643 1643
1644 1644
1645 1645
1646 1646
1647 1647
1648 1648
1649 1649
1650 1650
1651 1651
1652 1652
1653 1653
1654 1654
1655 1655
1656 1656
1657 1657
1658 1658
1659 1659
1660 1660
1661 1661
1662 1662
1663 1663
1664 1664
1665 1665
1666 1666
1667 1667
1668 1668
1669 1669
1670 1670
1671 1671
1672 1672
1673 1673
1674 1674
1675 1675
1676 1676
1677 1677
1678 1678
1679 1679
1680 1680
1681 1681
1682 1682
1683 1683
1684 1684
1685 1685
1686 1686
1687 1687
1688 1688
1689 1689
1690 1690
1691 1691
1692 1692
1693 1693
1694 1694
1695 1695
1696 1696
1697 1697
1698 1698
1699 1699
1700 1700
1701 1701
1702 1702
1703 1703
1704 1704
1705 1705
1706 1706
1707 1707
1708 1708
1709 1709
1710 1710
1711 1711
1712 1712
1713 1713
1714 1714
1715 1715
1716 1716
1717 1717
1718 1718
1719 1719
1720 1720
1721 1721
1722 1722
1723 1723
1724 1724
1725 1725
1726 1726
1727 1727
1728 1728
1729 1729
1730 1730
1731 1731
1732 1732
1733 1733
1734 1734
1735 1735
1736 1736
1737 1737
1738 1738
1739 1739
1740 1740
1741 1741
1742 1742
1743 1743
1744 1744
1745 1745
1746 1746
1747 1747
1748 1748
1749 1749
1750 1750
1751 1751
1752 1752
1753 1753
1754 1754
1755 1755
1756 1756
1757 1757
1758 1758
1759 1759
1760 1760
1761 1761
1762 1762
1763 1763
1764 1764
1765 1765
1766 1766
1767 1767
1768 1768
1769 1769
1770 1770
1771 1771
1772 1772
1773 1773
1774 1774
1775 1775
1776 1776
1777 1777
1778 1778
1779 1779
1780 1780
1781 1781
1782 1782
1783 1783
1784 1784
1785 1785
1786 1786
1787 1787
1788 1788
1789 1789
1790 1790
1791 1791
1792 1792
1793 1793
1794 1794
1795 1795
1796 1796
1797 1797
1798 1798
1799 1799
1800 1800
1801 1801
1802 1802
1803 1803
1804 1804
1805 1805
1806 1806
1807 1807
1808 1808
1809 1809
1810 1810
1811 1811
1812 1812
1813 1813
1814 1814
1815 1815
1816 1816
1817 1817
1818 1818
1819 1819
1820 1820
1821 1821
1822 1822
1823 1823
1824 1824
1825 1825
1826 1826
1827 1827
1828 1828
1829 1829
1830 1830
1831 1831
1832 1832
1833 1833
1834 1834
1835 1835
1836 1836
1837 1837
1838 1838
1839 1839
1840 1840
1841 1841
1842 1842
1843 1843
1844 1844
1845 1845
1846 1846
1847 1847
1848 1848
1849 1849
1850 1850
1851 1851
1852 1852
1853 1853
1854 1854
1855 1855
1856 1856
1857 1857
1858 1858
1859 1859
1860 1860
1861 1861
1862 1862
1863 1863
1864 1864
1865 1865
1866 1866
1867 1867
1868 1868
1869 1869
1870 1870
1871 1871
1872 1872
1873 1873
1874 1874
1875 1875
1876 1876
1877 1877
1878 1878
1879 1879
1880 1880
1881 1881
1882 1882
1883 1883
1884 1884
1885 1885
1886 1886
1887 1887
1888 1888
1889 1889
1890 1890
1891 1891
1892 1892
1893 1893
1894 1894
1895 1895
1896 1896
1897 1897
*Edges
1 1
1 106
1 839
1 1503
1 1714
1 1874
2 2
3 3
4 4
4 679
5 5
6 6
7 7
7 274
7 1200
7 1383
7 1655
8 8
9 9
9 137
10 10
10 397
11 11
11 212
12 12
12 1818
13 13
14 14
15 15
16 16
16 1611
17 17
17 34
18 18
19 19
20 20
21 21
22 22
22 789
22 1609
23 23
23 208
23 676
23 1225
23 1726
24 24
25 25
25 216
26 26
27 27
28 28
28 259
28 490
28 707
28 1252
28 1561
29 29
30 30
30 1406
31 31
31 182
32 32
32 445
32 921
32 1336
33 33
33 669
33 754
33 946
33 1170
33 1619
33 1809
34 34
34 311
34 589
34 664
35 35
36 36
37 37
38 14
38 38
38 46
38 87
38 257
38 267
38 304
38 313
38 317
38 340
38 348
38 596
38 609
38 766
38 785
38 1200
38 1404
38 1477
38 1518
38 1660
38 1767
39 39
39 1341
40 40
40 659
41 41
42 42
42 183
42 567
43 43
44 44
45 45
46 46
47 47
47 1126
48 48
48 626
48 1253
48 1491
48 1660
48 1691
49 49
50 50
50 586
50 1225
50 1680
51 51
51 566
51 1084
51 1786
52 52
53 53
53 1350
54 54
54 72
54 123
54 870
55 55
55 732
55 1627
55 1680
56 56
57 57
57 492
57 517
57 1135
57 1247
57 1498
58 58
58 1762
59 59
60 60
60 973
61 61
61 879
61 1691
62 62
63 63
64 64
65 65
66 66
66 1259
67 27
67 67
67 456
67 668
67 794
67 1165
67 1302
67 1344
67 1423
67 1863
68 68
69 69
70 70
70 324
70 334
70 389
71 71
71 839
72 72
72 467
72 494
72 1863
73 73
73 977
74 74
74 1394
74 1818
75 75
75 706
76 76
76 1613
77 77
78 78
79 79
80 80
80 1052
80 1328
80 1579
81 81
81 954
81 1105
81 1600
82 82
83 83
83 848
84 84
84 1123
85 85
85 138
85 556
86 86
86 962
87 87
88 88
88 503
88 551
88 601
89 89
89 1377
89 1392
90 90
91 91
92 30
92 92
93 93
93 371
93 626
93 1034
93 1740
94 94
95 95
95 973
96 96
97 97
98 98
98 363
99 99
99 1201
100 100
100 1117
101 101
101 322
101 857
102 102
102 167
102 501
103 103
104 104
104 952
104 1069
104 1260
104 1267
104 1408
104 1409
104 1749
105 105
105 1059
105 1854
106 106
106 551
107 107
107 678
107 1297
107 1579
108 108
108 1066
109 109
109 493
110 110
111 111
112 112
112 545
112 1667
113 113
113 124
113 1613
114 114
114 1274
115 115
116 116
116 796
116 918
116 1224
117 117
117 980
117 1610
118 118
118 352
119 119
120 120
121 121
121 185
121 1706
121 1896
122 68
122 122
122 176
122 568
122 590
122 943
122 1028
122 1253
122 1662
122 1691
122 1700
123 123
124 124
125 125
125 1327
126 126
127 103
127 127
127 184
127 430
127 833
127 843
127 1004
127 1101
127 1362
127 1443
127 1550
127 1689
127 1839
128 128
129 129
130 130
130 649
131 131
131 881
131 1056
131 1563
132 132
133 133
133 1549
134 134
134 485
134 1049
135 135
136 136
137 137
137 1563
137 1883
138 133
138 135
138 138
138 476
138 868
138 908
138 919
138 1252
138 1688
138 1737
139 139
140 140
140 800
141 141
141 929
141 948
141 1557
141 1680
142 142
142 737
142 1551
143 143
143 1578
143 1723
144 144
145 145
145 1740
146 146
147 147
148 148
148 1168
148 1788
149 149
149 1667
150 150
150 1059
151 151
151 1365
152 152
152 503
153 153
153 356
154 154
155 155
156 156
156 794
156 1423
156 1548
157 157
158 158
159 159
159 297
159 1168
159 1419
160 160
161 161
161 566
162 162
162 1084
162 1896
163 163
163 1518
164 164
164 1328
165 165
165 586
165 664
166 166
166 1557
167 167
168 168
168 449
168 606
169 169
169 1583
170 170
170 1452
171 171
171 808
171 1066
171 1149
171 1533
172 172
173 173
173 1577
174 174
174 265
174 468
174 495
174 1485
175 175
175 1058
175 1238
176 176
177 177
178 178
178 421
178 1587
178 1713
179 179
179 541
179 1578
180 180
180 495
181 181
181 1526
182 182
183 183
184 184
185 185
185 311
185 678
186 30
186 186
187 187
187 322
188 188
188 1156
189 189
190 190
190 529
191 191
191 1241
192 192
193 193
194 194
195 182
195 195
196 196
197 197
197 1873
198 198
198 1034
199 199
199 1801
200 200
200 1385
201 201
202 202
203 113
203 203
203 229
203 286
203 467
203 598
203 1167
203 1250
203 1373
203 1503
203 1780
203 1864
204 204
205 205
206 206
206 380
206 807
207 207
207 706
207 1026
208 208
208 493
209 209
209 906
210 210
211 211
211 446
212 212
212 326
212 767
212 1576
213 213
214 60
214 106
214 214
214 919
214 1608
215 215
215 1394
216 216
217 217
218 201
218 218
218 1147
218 1260
218 1556
219 22
219 65
219 201
219 219
219 309
219 338
219 563
219 590
219 677
219 971
219 1012
219 1329
219 1703
219 1737
219 1823
220 220
221 221
221 925
222 222
222 868
223 223
224 43
224 224
224 349
224 353
224 544
224 687
224 818
224 903
224 928
224 1003
224 1534
225 23
225 162
225 225
225 346
225 379
225 417
225 710
225 868
225 1818
226 226
226 367
226 566
227 227
228 228
229 54
229 229
229 566
230 63
230 230
231 231
231 813
231 853
232 232
232 375
233 233
233 1214
234 234
234 1598
235 235
236 38
236 236
236 325
236 1010
236 1053
236 1298
236 1833
237 237
237 860
237 1508
238 238
239 239
240 240
241 126
241 241
242 242
242 407
243 243
243 551
244 244
245 245
246 246
246 1497
247 125
247 247
248 248
248 1009
249 207
249 249
249 411
249 1349
250 250
251 251
252 252
252 1118
252 1238
253 253
253 601
253 1080
253 1554
254 254
254 912
255 255
255 1495
255 1873
256 256
256 1066
257 257
258 258
259 259
260 260
261 261
262 262
262 541
263 263
264 264
265 265
266 266
267 267
267 810
268 268
268 1280
268 1563
269 48
269 122
269 269
269 282
269 537
269 546
269 860
269 1063
269 1265
269 1299
269 1545
269 1828
270 47
270 157
270 270
270 856
271 117
271 271
272 272
273 273
274 274
275 275
275 1829
276 17
276 276
277 277
278 278
279 279
280 280
281 125
281 281
281 1452
282 244
282 282
282 839
282 1487
282 1700
283 283
284 284
285 285
285 1091
286 286
287 287
287 956
288 288
288 463
289 289
289 666
290 290
291 93
291 291
292 120
292 292
292 397
292 607
292 705
292 1116
293 293
294 294
295 295
295 1133
296 296
296 329
296 568
296 705
296 1171
297 297
297 906
298 298
298 749
298 1250
298 1401
299 80
299 299
300 300
300 375
301 301
302 302
303 303
304 304
305 305
306 306
307 54
307 307
307 1332
308 216
308 308
309 309
310 310
311 60
311 311
311 314
311 397
311 922
311 1740
312 312
313 313
314 314
314 599
314 1084
315 315
315 1818
316 316
317 317
318 318
318 446
319 319
319 1202
319 1874
320 228
320 320
321 321
322 322
322 405
322 1350
322 1356
322 1533
323 323
324 324
325 325
326 326
326 1071
327 327
328 328
328 503
329 125
329 329
329 504
330 117
330 330
331 331
331 421
331 1161
332 332
333 333
333 767
333 1109
333 1796
334 334
335 335
335 1611
336 336
337 34
337 337
338 338
339 339
340 340
341 341
341 911
341 1008
341 1049
342 342
342 1064
342 1531
343 343
344 344
345 296
345 345
345 1031
345 1500
346 346
346 1564
347 347
347 743
348 348
349 349
350 33
350 144
350 350
350 631
351 351
351 497
351 614
351 1378
352 352
353 353
354 354
354 962
355 355
356 268
356 356
356 598
356 1189
356 1727
356 1896
357 357
357 1873
358 358
358 886
359 359
359 997
360 360
360 750
361 361
362 362
363 363
364 364
365 365
365 1533
365 1601
366 366
366 1084
367 225
367 367
367 886
368 368
368 556
368 1873
369 369
369 1600
370 370
371 182
371 183
371 371
371 1126
372 372
372 853
373 373
373 1327
374 374
374 1678
375 31
375 375
375 489
376 376
376 630
376 1211
377 377
378 369
378 378
378 528
378 729
378 1407
378 1628
379 379
379 551
380 30
380 380
380 1559
380 1667
381 381
381 429
381 1156
381 1627
382 382
383 23
383 383
383 489
384 361
384 384
384 1495
384 1554
385 385
386 386
386 787
387 387
388 388
389 389
389 648
389 672
389 1157
389 1198
389 1309
389 1596
389 1640
389 1774
390 390
390 903
391 391
392 392
393 393
394 24
394 394
394 472
394 1591
394 1783
394 1856
394 1897
395 395
395 1076
395 1192
396 396
396 810
397 397
397 503
397 1236
398 398
398 894
399 399
400 400
400 1114
401 401
402 402
403 403
403 574
403 762
404 404
404 1818
405 249
405 405
406 406
407 176
407 228
407 407
407 820
407 1394
407 1494
407 1737
408 408
409 53
409 378
409 409
409 587
409 1229
409 1832
410 207
410 410
411 411
412 412
412 943
413 413
413 556
413 1557
414 414
415 123
415 415
415 659
415 1365
416 416
416 672
416 1198
417 185
417 208
417 417
417 1037
417 1332
418 418
419 419
419 591
419 1238
420 420
421 421
422 422
422 879
423 423
423 489
423 568
423 652
424 424
424 943
424 1810
425 425
425 944
426 51
426 426
427 427
428 428
428 978
428 1156
429 429
429 494
429 846
429 1373
429 1863
430 430
431 431
432 51
432 432
433 433
434 434
435 435
435 503
435 1632
436 436
437 437
438 438
438 991
439 280
439 439
440 8
440 440
441 20
441 418
441 441
441 1222
441 1340
442 159
442 442
442 1231
442 1551
443 443
444 444
444 1627
445 112
445 445
445 1103
445 1170
445 1855
446 316
446 446
447 447
447 1144
447 1274
448 448
448 531
448 1726
449 449
449 992
450 450
450 537
450 625
450 645
451 451
452 452
452 1269
453 453
454 288
454 454
455 455
455 1319
455 1764
456 456
457 457
457 599
457 732
457 1606
458 458
459 234
459 397
459 459
459 525
459 654
459 717
459 1826
460 460
460 1788
461 441
461 461
461 875
462 462
463 463
464 464
465 465
466 466
466 958
467 269
467 467
468 468
469 469
469 630
470 33
470 470
471 471
472 338
472 472
472 1556
473 473
473 569
474 474
475 475
475 1721
476 476
476 973
476 1549
477 477
478 478
479 479
479 1693
480 480
480 932
481 481
482 482
483 3
483 393
483 483
483 574
483 762
483 1157
484 484
484 659
484 664
485 485
486 486
486 1896
487 487
488 488
488 1000
488 1054
488 1884
489 55
489 489
489 504
489 1606
489 1726
490 490
491 491
492 492
493 344
493 493
493 887
494 494
494 1032
494 1613
495 189
495 333
495 495
495 857
495 956
495 1495
495 1751
496 387
496 496
496 1144
496 1365
496 1491
497 497
498 498
499 106
499 499
499 1487
499 1716
500 500
500 1241
500 1455
501 501
502 322
502 502
503 503
504 138
504 504
504 640
505 505
505 1850
506 506
506 1554
507 507
508 356
508 508
508 837
508 1066
509 509
509 1514
510 510
510 1660
511 511
511 1665
512 512
512 1055
513 513
513 576
514 514
514 1457
515 515
516 516
517 517
518 503
518 518
519 519
520 520
520 1874
521 441
521 521
522 522
522 1142
523 523
523 1688
524 524
525 525
526 526
527 527
527 1487
528 528
529 159
529 434
529 529
529 685
529 1081
529 1231
529 1507
530 530
530 1851
531 531
531 900
531 1027
532 532
532 1150
533 533
533 1079
534 51
534 66
534 387
534 534
534 846
534 1046
534 1386
534 1662
535 155
535 535
536 536
536 1570
537 537
537 839
538 538
538 1244
539 495
539 539
540 540
540 1779
541 176
541 260
541 503
541 541
541 568
541 626
541 1046
541 1400
542 542
543 115
543 543
543 1320
543 1441
543 1650
544 544
545 52
545 406
545 545
545 809
545 1650
546 546
547 547
548 548
549 549
549 1407
550 481
550 550
551 1
551 551
551 728
551 1066
551 1352
551 1491
551 1603
552 326
552 552
552 1157
552 1718
553 553
554 554
555 555
555 586
556 56
556 135
556 227
556 329
556 556
556 607
556 652
556 1131
556 1171
556 1250
556 1522
556 1575
556 1714
556 1762
557 47
557 120
557 176
557 557
557 626
557 839
557 846
557 1364
557 1662
558 558
558 1691
559 559
560 560
561 8
561 561
562 562
563 563
564 564
565 565
565 1044
565 1156
566 383
566 566
566 1156
566 1601
567 567
568 568
569 569
570 570
570 1221
571 336
571 571
571 1893
572 545
572 572
573 573
574 101
574 574
575 498
575 575
575 1000
575 1399
575 1884
576 133
576 480
576 576
576 598
576 654
576 1029
576 1202
576 1252
576 1714
576 1758
577 577
577 1084
578 578
578 1001
579 294
579 579
580 267
580 580
581 581
582 582
582 664
583 583
584 546
584 584
584 1352
584 1676
585 280
585 585
586 260
586 586
586 601
586 626
586 1114
586 1321
587 587
588 31
588 588
588 1650
588 1661
589 60
589 106
589 379
589 568
589 589
589 598
589 1400
589 1714
589 1865
590 590
590 1566
591 591
591 625
591 1757
591 1809
592 592
592 1788
593 593
594 594
594 649
594 1084
594 1182
594 1750
595 238
595 595
596 596
596 923
597 597
598 598
598 1086
599 296
599 370
599 375
599 383
599 423
599 557
599 599
599 666
599 953
599 1504
600 600
600 889
601 436
601 601
602 602
602 1009
602 1794
603 603
604 604
604 964
604 1653
604 1895
605 605
606 606
607 125
607 607
608 608
608 1785
609 609
609 1099
610 610
610 1880
611 611
611 1241
612 612
613 613
613 1244
614 614
615 546
615 615
616 616
617 617
617 1813
618 618
618 906
618 1137
619 619
620 205
620 620
621 621
622 397
622 622
623 623
624 624
624 1163
624 1319
625 146
625 625
625 626
625 1038
625 1504
625 1662
626 269
626 599
626 626
627 627
628 628
628 936
629 185
629 208
629 362
629 629
629 649
629 1877
630 259
630 407
630 630
630 632
631 631
632 632
632 868
632 908
632 1249
633 633
633 1044
633 1156
633 1194
634 634
634 1785
635 635
636 636
637 637
638 638
638 966
639 639
639 908
640 5
640 157
640 195
640 469
640 640
640 1354
640 1394
640 1661
640 1678
641 601
641 641
642 642
642 900
643 643
643 1396
644 644
645 645
646 503
646 646
646 1785
647 647
647 910
648 648
649 344
649 649
649 837
650 650
650 1834
651 651
651 1295
652 652
652 1037
653 653
653 966
653 1566
654 654
655 90
655 655
655 1788
656 656
656 1064
656 1531
657 657
658 658
659 99
659 106
659 117
659 154
659 295
659 377
659 379
659 548
659 598
659 659
659 710
659 840
659 1189
659 1758
659 1779
659 1780
659 1818
659 1838
660 660
661 635
661 661
661 1223
662 662
662 1807
663 663
664 135
664 259
664 616
664 626
664 654
664 664
664 717
664 846
664 1039
664 1090
665 665
666 31
666 195
666 199
666 204
666 260
666 653
666 666
666 1147
666 1400
666 1688
667 667
668 668
669 669
670 670
670 1277
671 34
671 671
672 341
672 347
672 672
672 741
672 909
672 913
672 1509
673 232
673 673
673 1447
673 1885
674 106
674 674
675 273
675 675
676 640
676 676
677 677
678 525
678 607
678 678
678 791
678 856
678 1562
678 1840
679 679
680 680
680 1295
681 420
681 681
682 269
682 682
683 683
683 1207
684 684
684 1818
685 685
685 1735
686 686
686 1063
687 230
687 593
687 687
687 701
688 688
688 1611
689 689
689 1295
690 183
690 260
690 690
691 691
691 1364
692 692
693 693
694 694
694 737
694 1272
695 695
695 897
696 696
696 766
697 133
697 697
698 698
698 1168
698 1419
699 699
699 880
700 69
700 139
700 147
700 290
700 323
700 437
700 667
700 700
700 753
700 769
700 781
700 897
700 1112
700 1162
700 1357
700 1373
700 1374
700 1386
700 1407
700 1435
700 1628
700 1730
701 701
701 1456
701 1616
702 702
702 1291
703 598
703 703
704 125
704 704
705 508
705 705
706 706
707 707
708 601
708 708
708 1220
708 1883
709 709
709 832
709 1396
709 1517
710 710
711 711
712 712
713 713
714 714
714 1873
715 259
715 715
716 716
716 734
717 565
717 717
717 1785
718 718
718 1632
719 485
719 719
720 720
720 1844
721 721
721 1211
722 29
722 41
722 44
722 279
722 382
722 406
722 445
722 465
722 562
722 573
722 600
722 722
722 884
722 995
722 1102
722 1213
722 1324
722 1650
723 344
723 723
724 724
724 1095
724 1209
725 725
725 1031
726 726
726 1168
727 288
727 727
727 868
728 728
728 1608
728 1874
729 155
729 729
730 730
730 1753
731 731
731 1453
731 1782
732 541
732 732
732 879
733 167
733 372
733 733
734 216
734 734
735 735
736 736
736 1526
737 737
738 738
739 739
740 529
740 740
740 1119
740 1123
740 1239
740 1280
740 1563
741 363
741 480
741 741
742 280
742 742
743 743
744 744
744 1403
745 745
745 890
745 1034
746 746
746 1056
747 747
747 868
748 87
748 414
748 712
748 748
748 770
748 883
748 1045
748 1151
748 1163
748 1176
748 1200
748 1312
748 1346
748 1368
748 1372
748 1383
748 1389
748 1415
748 1416
748 1428
748 1625
748 1651
748 1703
748 1734
748 1858
749 749
750 750
751 751
751 1107
751 1583
752 381
752 752
753 753
754 32
754 543
754 754
754 896
754 1033
754 1038
754 1335
755 384
755 755
756 756
756 1669
757 757
758 213
758 758
759 497
759 603
759 759
759 1058
759 1378
759 1806
760 760
760 1211
761 761
761 1588
762 495
762 762
763 763
763 1338
763 1753
764 283
764 764
765 765
765 1066
765 1533
766 766
767 293
767 312
767 569
767 679
767 767
767 1782
768 111
768 564
768 739
768 768
768 1112
768 1386
769 769
770 770
770 1105
771 771
771 1161
771 1377
772 772
772 1259
772 1606
772 1896
773 773
773 1494
774 774
775 775
776 776
777 336
777 777
778 501
778 778
779 779
779 1211
779 1818
780 780
780 1598
781 781
782 226
782 307
782 346
782 673
782 782
782 839
782 1080
782 1494
782 1503
783 783
783 1563
784 784
784 1435
785 785
786 786
786 1873
787 636
787 787
788 137
788 788
789 91
789 789
790 790
791 791
792 792
792 1059
793 106
793 793
793 1714
794 794
794 1030
795 644
795 795
796 796
797 797
797 1394
798 501
798 798
798 1149
799 799
799 1834
800 800
801 234
801 801
802 802
803 212
803 803
804 804
804 1495
805 495
805 805
806 806
806 1717
807 807
808 808
808 1244
809 809
810 810
811 754
811 811
811 1152
812 812
813 813
814 814
814 1447
815 815
815 1229
815 1390
815 1548
815 1567
816 816
817 817
817 891
818 818
819 819
820 820
821 821
821 1555
822 822
822 1081
823 383
823 823
823 1339
824 824
824 1311
825 825
826 826
826 1035
827 322
827 827
828 825
828 828
829 829
829 1499
830 830
830 1396
831 13
831 831
831 1000
831 1614
832 832
833 833
834 13
834 49
834 563
834 834
834 1459
835 835
835 1680
836 244
836 836
836 876
837 106
837 133
837 268
837 598
837 837
837 908
837 1029
837 1189
838 838
839 367
839 713
839 839
839 873
839 1332
839 1611
840 840
841 264
841 334
841 353
841 481
841 621
841 841
841 1221
841 1257
841 1406
841 1696
841 1713
842 666
842 842
843 843
843 1380
844 844
844 1027
845 722
845 845
845 1667
846 754
846 846
846 946
846 1259
847 847
847 1287
848 138
848 848
848 1352
848 1491
848 1603
848 1732
848 1846
849 849
849 1272
849 1419
850 850
850 1873
851 851
851 879
851 1791
852 852
852 1779
853 853
854 854
855 493
855 529
855 855
855 1732
856 183
856 599
856 856
857 857
858 591
858 858
858 1298
859 371
859 859
859 1034
860 752
860 860
860 1083
861 861
862 862
862 1897
863 863
864 864
864 1554
865 865
866 866
866 1168
867 867
867 1781
868 80
868 362
868 649
868 676
868 868
869 302
869 869
870 457
870 493
870 870
871 871
871 1588
872 872
873 93
873 873
874 874
875 875
876 876
877 856
877 877
877 1700
878 878
879 64
879 482
879 879
879 1357
879 1758
880 129
880 625
880 880
880 1365
881 881
882 136
882 194
882 882
882 1333
882 1518
882 1689
882 1775
883 883
884 884
885 885
886 886
886 1274
886 1762
887 503
887 887
888 609
888 619
888 888
888 1659
888 1884
889 889
890 890
890 1437
891 891
892 341
892 892
892 911
893 893
894 421
894 894
894 1488
895 895
896 260
896 896
897 897
898 898
898 1563
899 623
899 899
900 19
900 378
900 734
900 900
900 1244
901 901
902 902
903 903
904 904
905 808
905 905
905 1202
906 906
907 907
908 362
908 908
908 1056
908 1622
908 1750
909 909
910 295
910 840
910 910
910 1029
910 1202
910 1714
910 1818
911 911
912 912
913 913
914 810
914 914
914 915
915 915
916 503
916 916
917 917
917 1211
918 918
919 85
919 919
920 920
921 921
921 977
922 125
922 922
922 1460
923 709
923 836
923 923
923 1667
924 924
924 1662
925 925
925 1680
926 657
926 926
927 321
927 658
927 854
927 927
927 1675
928 928
929 16
929 99
929 121
929 157
929 417
929 525
929 671
929 772
929 840
929 929
929 1039
929 1202
929 1274
929 1314
929 1768
929 1779
929 1840
930 930
931 931
932 932
933 933
934 934
935 935
935 1009
936 936
937 937
937 986
938 938
939 939
939 1364
940 940
941 838
941 941
941 1696
942 397
942 942
942 1006
943 943
944 944
945 238
945 945
946 946
946 968
946 1545
947 947
948 183
948 652
948 948
948 1131
948 1202
949 949
949 999
950 950
950 1295
951 951
952 952
953 953
954 954
955 112
955 955
956 956
956 1717
957 957
958 958
959 906
959 959
959 1726
960 960
960 1750
961 185
961 961
962 962
963 355
963 963
964 964
965 965
966 966
966 1616
967 228
967 967
967 1017
968 968
969 367
969 969
970 970
970 1118
970 1378
971 971
972 972
972 1660
973 375
973 973
973 1627
973 1732
974 974
974 1893
975 5
975 121
975 975
975 1314
975 1350
976 976
976 1475
977 977
977 1033
977 1667
978 978
979 979
979 1771
980 203
980 678
980 700
980 756
980 879
980 980
980 1172
980 1244
980 1429
980 1867
981 16
981 135
981 981
982 982
982 1566
983 983
983 1210
983 1485
984 984
985 985
985 1564
985 1883
986 628
986 986
986 1218
987 987
988 951
988 988
989 989
990 990
991 991
992 992
992 1657
993 993
994 994
995 995
996 996
997 74
997 997
998 200
998 885
998 998
998 1004
998 1107
999 999
1000 1000
1001 1001
1001 1896
1002 1002
1003 1003
1004 1004
1005 1005
1006 1006
1006 1211
1007 232
1007 503
1007 906
1007 1007
1008 1008
1009 1009
1010 1010
1011 1011
1011 1455
1012 1012
1013 525
1013 1013
1014 1014
1014 1752
1015 35
1015 902
1015 1015
1015 1315
1015 1461
1016 503
1016 1016
1017 1017
1018 1018
1019 1019
1020 1020
1021 1021
1021 1058
1021 1141
1021 1378
1021 1653
1022 1022
1022 1056
1023 1023
1024 1024
1024 1157
1025 1025
1026 1026
1027 207
1027 1027
1028 1025
1028 1028
1028 1433
1028 1513
1029 725
1029 1029
1029 1211
1029 1598
1029 1647
1029 1785
1029 1891
1030 893
1030 1030
1031 23
1031 379
1031 710
1031 783
1031 887
1031 1031
1031 1039
1031 1046
1032 557
1032 1032
1033 891
1033 921
1033 955
1033 1033
1034 1034
1035 1035
1036 542
1036 557
1036 996
1036 1036
1036 1145
1036 1156
1037 214
1037 556
1037 910
1037 1037
1037 1194
1037 1603
1038 239
1038 305
1038 458
1038 591
1038 811
1038 829
1038 1023
1038 1038
1038 1307
1038 1364
1038 1573
1039 1039
1039 1564
1040 1040
1041 1041
1042 660
1042 1042
1042 1066
1042 1365
1043 1043
1044 904
1044 1044
1044 1080
1045 2
1045 1045
1046 599
1046 1019
1046 1046
1046 1086
1046 1606
1047 45
1047 1047
1048 775
1048 1048
1049 1049
1050 1050
1050 1396
1050 1491
1051 1051
1052 51
1052 128
1052 1052
1053 1053
1053 1880
1054 1054
1055 125
1055 599
1055 625
1055 1055
1056 1056
1057 790
1057 1057
1057 1837
1058 1058
1059 1059
1059 1820
1060 1060
1061 184
1061 1061
1062 848
1062 1062
1063 692
1063 1063
1063 1197
1063 1273
1063 1319
1063 1320
1064 1064
1065 1065
1065 1607
1065 1777
1066 699
1066 1066
1066 1276
1066 1437
1067 1067
1068 1068
1068 1600
1069 1069
1069 1222
1070 1070
1070 1377
1071 1071
1072 625
1072 1072
1072 1144
1072 1365
1072 1491
1073 1034
1073 1073
1073 1691
1074 1074
1074 1202
1074 1503
1074 1874
1075 875
1075 1075
1075 1794
1076 796
1076 1076
1077 1077
1078 1078
1079 1079
1079 1190
1079 1207
1079 1782
1080 529
1080 1080
1080 1632
1081 162
1081 297
1081 397
1081 539
1081 802
1081 1081
1081 1168
1081 1193
1081 1419
1081 1497
1081 1762
1081 1788
1082 495
1082 1082
1082 1236
1083 1083
1084 423
1084 556
1084 1084
1085 1085
1086 1086
1086 1627
1087 906
1087 1087
1087 1706
1087 1896
1088 1088
1089 143
1089 1089
1089 1134
1090 1090
1090 1750
1091 1091
1092 462
1092 1092
1092 1310
1093 938
1093 965
1093 1093
1094 1094
1095 278
1095 1095
1096 117
1096 1096
1097 1097
1098 1098
1099 1099
1100 1100
1100 1712
1101 1101
1102 1102
1103 1103
1104 1104
1105 93
1105 1058
1105 1105
1105 1115
1105 1653
1105 1895
1106 1106
1106 1364
1106 1734
1106 1766
1107 169
1107 507
1107 885
1107 1043
1107 1107
1107 1455
1107 1583
1108 993
1108 1108
1109 1109
1110 1110
1110 1495
1111 1111
1111 1896
1112 1112
1113 891
1113 1113
1114 345
1114 732
1114 1114
1115 1115
1116 153
1116 1116
1117 1117
1118 1118
1119 1119
1120 1120
1121 475
1121 1121
1121 1168
1121 1419
1122 590
1122 1122
1122 1279
1123 159
1123 737
1123 1123
1123 1231
1123 1328
1123 1551
1123 1695
1124 503
1124 1124
1125 873
1125 1125
1126 375
1126 541
1126 1126
1127 1127
1127 1756
1128 1128
1129 534
1129 557
1129 664
1129 1129
1130 504
1130 1037
1130 1130
1131 630
1131 1131
1131 1452
1132 554
1132 762
1132 871
1132 1132
1133 203
1133 322
1133 664
1133 1133
1134 1134
1135 1135
1136 421
1136 1136
1136 1884
1137 599
1137 1137
1138 258
1138 906
1138 1037
1138 1138
1139 1139
1139 1202
1140 586
1140 1140
1141 1141
1142 431
1142 754
1142 1088
1142 1142
1142 1152
1142 1294
1142 1619
1142 1809
1142 1848
1142 1880
1143 183
1143 1143
1144 1144
1145 1068
1145 1145
1145 1386
1145 1435
1145 1874
1146 1146
1146 1253
1146 1487
1146 1650
1147 1147
1148 205
1148 1148
1149 1149
1150 1150
1151 1151
1152 1152
1152 1348
1153 1153
1154 599
1154 1154
1155 1155
1155 1435
1156 106
1156 120
1156 260
1156 457
1156 846
1156 1144
1156 1156
1156 1838
1156 1874
1157 800
1157 1157
1157 1224
1157 1640
1158 1066
1158 1158
1159 1159
1160 18
1160 136
1160 477
1160 547
1160 832
1160 921
1160 1153
1160 1160
1160 1273
1160 1362
1160 1443
1160 1552
1160 1620
1160 1775
1160 1825
1160 1884
1161 1161
1162 1162
1163 1163
1164 1164
1164 1411
1165 1165
1166 1166
1167 1167
1168 1168
1168 1231
1169 1169
1169 1375
1170 545
1170 1170
1170 1847
1171 125
1171 1171
1171 1452
1172 1172
1172 1386
1173 333
1173 1173
1174 1174
1174 1884
1175 1175
1175 1680
1176 1176
1177 503
1177 1177
1178 1178
1179 1179
1179 1201
1180 166
1180 565
1180 1180
1181 1181
1182 1182
1182 1297
1183 1183
1184 676
1184 973
1184 1184
1185 1185
1186 33
1186 757
1186 1186
1186 1442
1186 1649
1187 1042
1187 1187
1187 1225
1188 485
1188 994
1188 1188
1189 141
1189 1036
1189 1056
1189 1189
1189 1606
1189 1750
1190 1190
1191 1009
1191 1191
1192 1192
1193 1193
1193 1201
1194 226
1194 387
1194 1029
1194 1194
1194 1250
1194 1608
1194 1669
1195 72
1195 203
1195 1195
1196 815
1196 1196
1197 1197
1198 1198
1199 525
1199 601
1199 1199
1200 269
1200 1200
1201 659
1201 910
1201 1201
1201 1873
1202 108
1202 1202
1203 1203
1204 1204
1204 1383
1205 711
1205 1205
1206 563
1206 1206
1207 857
1207 1207
1208 1191
1208 1208
1209 1209
1210 1210
1211 1211
1212 24
1212 30
1212 1212
1212 1559
1213 1213
1214 1214
1215 1215
1215 1365
1216 652
1216 1216
1217 1217
1218 21
1218 343
1218 433
1218 838
1218 1218
1218 1744
1218 1792
1218 1819
1218 1876
1219 41
1219 1219
1219 1856
1220 981
1220 1220
1221 1221
1222 1222
1223 1223
1224 490
1224 1224
1225 666
1225 1225
1226 64
1226 223
1226 856
1226 1226
1227 1227
1228 1228
1229 420
1229 716
1229 821
1229 1229
1230 1230
1231 655
1231 737
1231 1121
1231 1231
1231 1551
1231 1735
1232 59
1232 553
1232 605
1232 1197
1232 1232
1232 1255
1232 1362
1232 1876
1233 503
1233 1233
1234 987
1234 1234
1234 1662
1234 1826
1235 364
1235 1235
1236 361
1236 576
1236 659
1236 1236
1237 689
1237 1237
1238 1238
1238 1809
1239 159
1239 685
1239 1231
1239 1239
1239 1551
1239 1743
1240 673
1240 1130
1240 1240
1240 1714
1241 355
1241 998
1241 1107
1241 1241
1242 1242
1242 1485
1242 1495
1242 1554
1243 1243
1243 1462
1244 113
1244 181
1244 283
1244 301
1244 591
1244 706
1244 794
1244 865
1244 1018
1244 1026
1244 1068
1244 1098
1244 1162
1244 1165
1244 1238
1244 1244
1244 1278
1244 1318
1244 1319
1244 1374
1244 1386
1244 1423
1244 1435
1244 1561
1244 1628
1244 1716
1244 1764
1244 1863
1245 336
1245 984
1245 1002
1245 1245
1245 1289
1245 1769
1245 1845
1246 1246
1247 1247
1248 397
1248 1248
1249 1249
1250 1250
1251 1251
1251 1653
1252 1252
1253 977
1253 1253
1254 1254
1255 1255
1256 732
1256 1256
1257 1257
1258 1258
1258 1298
1258 1824
1259 71
1259 207
1259 292
1259 557
1259 1259
1259 1601
1260 1260
1261 1261
1262 1086
1262 1262
1263 1263
1264 1264
1265 596
1265 1051
1265 1265
1265 1365
1265 1487
1265 1491
1266 472
1266 487
1266 817
1266 1266
1266 1591
1266 1616
1266 1692
1266 1763
1266 1817
1267 1267
1267 1693
1268 1268
1268 1568
1269 1269
1270 906
1270 1270
1270 1726
1271 212
1271 1271
1272 685
1272 1231
1272 1272
1272 1638
1272 1721
1273 1273
1274 34
1274 185
1274 1037
1274 1274
1274 1332
1274 1618
1275 1275
1276 551
1276 1276
1277 1277
1278 1278
1279 303
1279 1279
1279 1310
1280 929
1280 1280
1281 1281
1282 1282
1283 1283
1284 369
1284 1284
1285 1285
1285 1787
1286 1286
1286 1524
1287 1287
1288 1288
1288 1394
1289 1289
1290 1290
1291 501
1291 1291
1292 192
1292 1292
1293 1091
1293 1293
1293 1607
1294 1294
1295 378
1295 1295
1296 1296
1296 1854
1297 1297
1298 1298
1299 832
1299 874
1299 1299
1300 51
1300 1300
1301 1301
1301 1788
1302 1302
1303 1303
1304 1304
1305 397
1305 1305
1305 1762
1306 1306
1306 1352
1307 1307
1308 586
1308 1308
1309 1097
1309 1309
1309 1640
1310 1310
1311 464
1311 1160
1311 1311
1311 1667
1312 240
1312 1105
1312 1312
1313 1313
1313 1556
1314 34
1314 165
1314 185
1314 291
1314 732
1314 1314
1315 1315
1316 250
1316 1316
1317 1317
1318 1318
1319 57
1319 1319
1320 1320
1321 362
1321 1086
1321 1321
1322 1207
1322 1322
1323 326
1323 449
1323 478
1323 560
1323 1067
1323 1230
1323 1323
1323 1444
1323 1718
1324 1324
1325 536
1325 1325
1326 57
1326 1326
1327 1327
1327 1688
1327 1714
1328 162
1328 673
1328 1087
1328 1328
1328 1394
1328 1762
1328 1818
1329 1329
1330 401
1330 1330
1331 1331
1332 311
1332 1194
1332 1332
1333 1333
1334 1052
1334 1334
1335 260
1335 1335
1336 1336
1337 1337
1337 1603
1338 931
1338 1338
1339 503
1339 1339
1340 205
1340 1340
1341 63
1341 1341
1342 1342
1342 1788
1342 1820
1343 816
1343 1341
1343 1343
1344 1344
1345 495
1345 762
1345 1345
1346 1346
1347 529
1347 1347
1348 51
1348 128
1348 1023
1348 1041
1348 1254
1348 1348
1348 1686
1349 1349
1350 1350
1351 1231
1351 1351
1352 846
1352 1068
1352 1352
1353 1353
1354 630
1354 1354
1355 1355
1356 1356
1357 1357
1358 453
1358 1358
1359 193
1359 515
1359 590
1359 1359
1360 62
1360 1360
1361 177
1361 1003
1361 1361
1362 1362
1363 1363
1364 1364
1365 1365
1366 1366
1367 1367
1368 1368
1369 272
1369 1009
1369 1369
1370 1370
1371 106
1371 1371
1371 1818
1372 1372
1373 1373
1374 1374
1375 1375
1376 1168
1376 1376
1377 1224
1377 1377
1378 1378
1379 495
1379 1379
1379 1788
1380 1380
1381 428
1381 1381
1382 1382
1383 1383
1384 87
1384 136
1384 196
1384 210
1384 257
1384 334
1384 339
1384 388
1384 563
1384 605
1384 635
1384 644
1384 861
1384 907
1384 1094
1384 1101
1384 1153
1384 1197
1384 1303
1384 1384
1384 1399
1384 1703
1384 1888
1385 287
1385 1385
1386 625
1386 1386
1386 1600
1387 730
1387 1387
1388 1388
1389 1389
1390 37
1390 82
1390 261
1390 284
1390 420
1390 443
1390 1203
1390 1368
1390 1390
1390 1526
1391 526
1391 1391
1392 1392
1393 1393
1393 1872
1394 85
1394 1182
1394 1394
1394 1807
1395 1395
1395 1548
1396 1396
1397 1397
1398 1168
1398 1398
1398 1419
1398 1788
1399 1399
1400 232
1400 551
1400 973
1400 1400
1400 1563
1401 1401
1402 1317
1402 1402
1402 1457
1403 1403
1404 1404
1405 1259
1405 1405
1406 1406
1406 1513
1407 62
1407 155
1407 1169
1407 1325
1407 1407
1407 1555
1408 1408
1409 1409
1410 743
1410 1410
1411 1411
1412 6
1412 1353
1412 1412
1412 1449
1413 1406
1413 1413
1414 987
1414 1414
1415 1415
1416 1416
1417 480
1417 1417
1418 1418
1419 1419
1420 1420
1420 1524
1421 738
1421 1421
1421 1531
1422 220
1422 1422
1422 1660
1422 1823
1423 1423
1424 117
1424 480
1424 554
1424 994
1424 1079
1424 1424
1424 1497
1424 1554
1424 1699
1425 250
1425 1425
1426 1114
1426 1394
1426 1426
1426 1678
1426 1762
1426 1874
1427 18
1427 210
1427 396
1427 590
1427 1020
1427 1181
1427 1366
1427 1427
1427 1661
1427 1713
1428 124
1428 1428
1429 1429
1429 1435
1430 566
1430 1430
1431 1197
1431 1372
1431 1399
1431 1431
1432 1172
1432 1432
1433 32
1433 836
1433 1433
1433 1667
1434 6
1434 79
1434 491
1434 597
1434 1355
1434 1434
1434 1532
1434 1605
1434 1736
1434 1886
1435 1435
1435 1600
1435 1613
1436 375
1436 1436
1437 591
1437 1437
1437 1766
1438 1438
1438 1818
1439 1222
1439 1439
1440 205
1440 735
1440 809
1440 1440
1441 1152
1441 1170
1441 1363
1441 1441
1442 933
1442 1442
1443 1443
1444 1035
1444 1196
1444 1444
1445 1445
1446 1446
1447 1447
1448 693
1448 1071
1448 1448
1448 1894
1449 1449
1450 980
1450 1450
1451 128
1451 1451
1452 74
1452 1066
1452 1452
1453 1453
1454 94
1454 372
1454 530
1454 689
1454 693
1454 767
1454 934
1454 949
1454 1076
1454 1454
1455 1342
1455 1455
1455 1505
1455 1694
1456 1456
1457 1457
1458 1458
1458 1667
1459 1459
1460 356
1460 1460
1461 1461
1462 1244
1462 1462
1463 709
1463 817
1463 863
1463 1463
1463 1559
1464 601
1464 1464
1465 251
1465 1409
1465 1465
1466 526
1466 1466
1467 181
1467 1467
1468 561
1468 1468
1469 1469
1470 183
1470 1470
1471 1056
1471 1471
1472 1472
1472 1564
1472 1611
1473 30
1473 1473
1474 1416
1474 1474
1475 1475
1476 1476
1477 1477
1478 1478
1479 204
1479 228
1479 244
1479 445
1479 597
1479 971
1479 1185
1479 1479
1479 1810
1480 399
1480 1480
1481 101
1481 1236
1481 1481
1482 794
1482 1482
1482 1526
1483 1328
1483 1483
1484 63
1484 1484
1485 1485
1485 1699
1486 211
1486 367
1486 1486
1487 172
1487 870
1487 1487
1488 1488
1489 1137
1489 1489
1490 60
1490 64
1490 1490
1490 1503
1491 263
1491 269
1491 511
1491 1433
1491 1491
1492 244
1492 392
1492 832
1492 1492
1492 1858
1493 353
1493 1493
1494 551
1494 1494
1494 1564
1494 1786
1495 8
1495 363
1495 473
1495 683
1495 767
1495 1079
1495 1495
1495 1588
1495 1894
1496 235
1496 1496
1496 1700
1497 495
1497 1497
1498 1498
1499 1499
1500 379
1500 922
1500 1130
1500 1138
1500 1500
1500 1818
1501 451
1501 1501
1502 529
1502 1502
1503 211
1503 450
1503 1503
1504 137
1504 489
1504 1504
1505 1505
1506 662
1506 1506
1507 1507
1508 1508
1509 1509
1509 1894
1510 81
1510 1510
1510 1863
1511 193
1511 644
1511 1511
1511 1691
1512 1452
1512 1512
1513 30
1513 1513
1513 1667
1514 1514
1515 1128
1515 1515
1516 1516
1516 1872
1517 1517
1518 1518
1519 1519
1519 1896
1520 135
1520 1227
1520 1520
1520 1826
1521 1060
1521 1521
1522 1522
1523 267
1523 1523
1524 952
1524 1524
1525 1168
1525 1525
1525 1779
1526 1526
1527 1150
1527 1527
1528 1528
1528 1667
1529 929
1529 1529
1530 1530
1531 901
1531 1378
1531 1530
1531 1531
1532 1532
1533 1166
1533 1244
1533 1533
1534 1534
1535 1535
1535 1700
1536 1066
1536 1536
1537 1537
1538 1538
1539 1539
1540 1144
1540 1540
1541 162
1541 1541
1542 986
1542 1542
1543 1290
1543 1478
1543 1543
1544 33
1544 1197
1544 1364
1544 1544
1544 1884
1545 955
1545 1545
1545 1691
1546 1085
1546 1546
1547 41
1547 78
1547 325
1547 936
1547 1010
1547 1539
1547 1547
1547 1559
1547 1833
1547 1888
1548 1461
1548 1548
1549 128
1549 1549
1550 1550
1551 1168
1551 1419
1551 1551
1552 1552
1553 249
1553 332
1553 1553
1554 1554
1555 38
1555 427
1555 519
1555 748
1555 1058
1555 1077
1555 1370
1555 1555
1555 1648
1556 1556
1557 607
1557 1557
1558 182
1558 1558
1559 1559
1560 269
1560 599
1560 1560
1561 1561
1562 732
1562 1562
1563 640
1563 1328
1563 1426
1563 1563
1564 493
1564 728
1564 782
1564 1194
1564 1564
1564 1579
1565 228
1565 417
1565 1249
1565 1565
1565 1686
1566 666
1566 1566
1566 1616
1566 1667
1567 1567
1568 1568
1569 266
1569 1569
1570 1570
1571 397
1571 1571
1572 202
1572 915
1572 1101
1572 1538
1572 1572
1572 1677
1572 1741
1573 1573
1574 1574
1575 1575
1576 962
1576 1576
1576 1782
1577 563
1577 1415
1577 1577
1578 1578
1579 16
1579 335
1579 710
1579 1579
1579 1637
1579 1768
1580 232
1580 1580
1581 1549
1581 1581
1582 1394
1582 1582
1583 507
1583 1583
1584 1584
1585 1585
1585 1680
1586 1586
1586 1680
1587 1587
1588 1588
1589 501
1589 1589
1590 1590
1591 1591
1592 1281
1592 1592
1593 1593
1593 1627
1594 1594
1595 103
1595 280
1595 1004
1595 1595
1596 473
1596 1008
1596 1596
1596 1718
1597 1394
1597 1597
1598 1598
1599 985
1599 1599
1600 402
1600 534
1600 893
1600 1600
1600 1728
1601 1055
1601 1601
1602 1602
1603 1603
1604 672
1604 1236
1604 1604
1605 1605
1606 93
1606 879
1606 1606
1606 1733
1607 1607
1608 85
1608 141
1608 367
1608 1608
1608 1615
1608 1807
1609 1609
1610 664
1610 1610
1611 782
1611 1611
1611 1722
1612 930
1612 1397
1612 1612
1613 48
1613 385
1613 534
1613 541
1613 557
1613 664
1613 1613
1613 1776
1614 1614
1615 576
1615 659
1615 664
1615 879
1615 981
1615 1240
1615 1490
1615 1520
1615 1557
1615 1615
1616 59
1616 79
1616 205
1616 245
1616 266
1616 294
1616 327
1616 515
1616 597
1616 637
1616 677
1616 687
1616 735
1616 809
1616 818
1616 838
1616 957
1616 971
1616 982
1616 1040
1616 1221
1616 1260
1616 1283
1616 1409
1616 1445
1616 1449
1616 1534
1616 1537
1616 1584
1616 1616
1616 1696
1616 1697
1616 1737
1616 1853
1617 920
1617 965
1617 1118
1617 1617
1618 586
1618 1618
1618 1733
1618 1756
1619 1619
1620 1620
1621 581
1621 1621
1621 1775
1622 1622
1622 1627
1623 269
1623 1623
1624 850
1624 1624
1625 1625
1626 1350
1626 1626
1627 5
1627 137
1627 157
1627 1131
1627 1274
1627 1627
1628 1628
1629 128
1629 1086
1629 1629
1629 1818
1630 280
1630 1630
1631 1631
1631 1667
1632 1500
1632 1632
1632 1873
1633 616
1633 1179
1633 1633
1633 1714
1634 551
1634 1634
1635 915
1635 1635
1636 167
1636 1636
1637 1637
1638 1241
1638 1272
1638 1638
1638 1721
1639 1120
1639 1639
1640 1640
1641 1123
1641 1231
1641 1641
1642 1214
1642 1275
1642 1642
1643 228
1643 1643
1644 1644
1645 1099
1645 1645
1646 503
1646 1646
1647 123
1647 1647
1648 37
1648 1648
1649 1649
1650 1650
1651 1651
1652 900
1652 1652
1653 1653
1654 556
1654 910
1654 1654
1655 1655
1656 1551
1656 1656
1657 1657
1658 207
1658 1658
1659 1659
1660 1660
1661 182
1661 630
1661 1661
1661 1799
1662 34
1662 428
1662 873
1662 1618
1662 1662
1663 1066
1663 1211
1663 1663
1664 125
1664 1664
1665 1665
1666 1317
1666 1666
1666 1842
1667 29
1667 68
1667 73
1667 96
1667 193
1667 210
1667 217
1667 220
1667 228
1667 245
1667 327
1667 339
1667 382
1667 445
1667 563
1667 590
1667 600
1667 644
1667 653
1667 809
1667 812
1667 895
1667 940
1667 943
1667 982
1667 990
1667 1102
1667 1108
1667 1178
1667 1185
1667 1197
1667 1217
1667 1253
1667 1264
1667 1283
1667 1336
1667 1366
1667 1367
1667 1476
1667 1667
1667 1737
1667 1810
1667 1823
1667 1868
1667 1876
1667 1881
1668 34
1668 732
1668 857
1668 1668
1669 1669
1670 1003
1670 1670
1671 160
1671 516
1671 1252
1671 1671
1672 1672
1672 1896
1673 1272
1673 1673
1674 1244
1674 1674
1675 658
1675 1675
1676 846
1676 1676
1677 1677
1678 630
1678 1678
1678 1807
1679 1108
1679 1679
1680 1680
1680 1762
1681 794
1681 821
1681 1681
1682 1123
1682 1682
1683 1683
1684 185
1684 1684
1685 1144
1685 1685
1686 1686
1687 144
1687 1687
1688 1688
1689 665
1689 1689
1690 310
1690 1690
1691 1691
1692 1692
1693 1693
1694 389
1694 1694
1695 475
1695 1419
1695 1695
1696 1696
1697 1225
1697 1697
1698 947
1698 1698
1699 762
1699 1207
1699 1210
1699 1699
1700 1700
1701 248
1701 1009
1701 1701
1702 280
1702 1702
1702 1802
1703 1703
1704 875
1704 1704
1705 380
1705 1705
1706 1706
1706 1844
1707 488
1707 882
1707 1577
1707 1707
1708 97
1708 829
1708 1683
1708 1708
1708 1856
1709 391
1709 737
1709 849
1709 872
1709 1078
1709 1551
1709 1590
1709 1644
1709 1709
1710 1359
1710 1710
1711 374
1711 640
1711 1711
1711 1733
1712 1712
1713 1713
1714 1452
1714 1714
1714 1785
1715 1715
1716 1716
1717 1717
1718 1718
1719 635
1719 1719
1720 232
1720 1720
1721 15
1721 77
1721 110
1721 655
1721 685
1721 737
1721 849
1721 1121
1721 1241
1721 1272
1721 1331
1721 1543
1721 1551
1721 1638
1721 1695
1721 1721
1721 1765
1721 1882
1722 1722
1723 1723
1724 1556
1724 1724
1725 1725
1725 1888
1726 1066
1726 1726
1727 1727
1728 1728
1729 200
1729 460
1729 612
1729 864
1729 1241
1729 1281
1729 1729
1730 1730
1731 666
1731 1731
1732 987
1732 1144
1732 1202
1732 1274
1732 1732
1733 227
1733 371
1733 1131
1733 1661
1733 1733
1734 1734
1735 1735
1736 1736
1737 1737
1738 249
1738 250
1738 501
1738 651
1738 902
1738 932
1738 1738
1739 1495
1739 1554
1739 1739
1740 125
1740 345
1740 599
1740 732
1740 1740
1741 1004
1741 1574
1741 1741
1742 17
1742 503
1742 1144
1742 1742
1743 1743
1744 1744
1745 1574
1745 1745
1746 1746
1747 133
1747 1747
1748 1748
1748 1880
1749 1749
1750 678
1750 1750
1751 1751
1752 1752
1753 1612
1753 1753
1754 259
1754 1754
1755 663
1755 1755
1756 1211
1756 1756
1757 1757
1758 1462
1758 1758
1759 16
1759 607
1759 671
1759 1759
1759 1826
1760 1236
1760 1760
1761 1228
1761 1761
1761 1762
1762 1762
1763 136
1763 481
1763 657
1763 1128
1763 1181
1763 1183
1763 1209
1763 1221
1763 1488
1763 1620
1763 1713
1763 1763
1764 1764
1765 1765
1766 1766
1767 1767
1768 1768
1769 1769
1770 1762
1770 1770
1771 284
1771 1378
1771 1771
1772 158
1772 1772
1773 934
1773 1097
1773 1773
1774 1774
1775 1775
1776 770
1776 1163
1776 1319
1776 1776
1776 1866
1777 350
1777 497
1777 1777
1778 1151
1778 1778
1779 1615
1779 1779
1780 381
1780 1780
1781 1781
1782 28
1782 333
1782 1782
1783 1783
1784 1611
1784 1784
1785 929
1785 1785
1786 589
1786 1786
1787 79
1787 132
1787 266
1787 306
1787 471
1787 1005
1787 1060
1787 1221
1787 1406
1787 1787
1787 1819
1787 1876
1788 1788
1788 1854
1789 1345
1789 1789
1790 241
1790 1000
1790 1790
1791 135
1791 223
1791 1076
1791 1192
1791 1446
1791 1791
1792 1792
1793 750
1793 1793
1794 1794
1795 57
1795 946
1795 1795
1796 1796
1797 1746
1797 1794
1797 1797
1798 1270
1798 1762
1798 1798
1799 1799
1800 655
1800 1800
1801 529
1801 559
1801 1801
1802 210
1802 474
1802 563
1802 971
1802 1128
1802 1715
1802 1802
1803 1803
1803 1873
1804 51
1804 60
1804 227
1804 379
1804 616
1804 1017
1804 1804
1805 1805
1805 1807
1806 1273
1806 1806
1807 727
1807 1807
1808 296
1808 1808
1809 1809
1810 1810
1811 1455
1811 1811
1812 1554
1812 1812
1813 1813
1814 1050
1814 1814
1815 776
1815 1261
1815 1815
1816 603
1816 1378
1816 1816
1817 119
1817 1817
1818 1818
1819 1819
1820 1157
1820 1820
1821 267
1821 304
1821 1821
1822 1822
1822 1883
1823 1823
1824 1824
1825 1825
1826 34
1826 1826
1827 224
1827 595
1827 1191
1827 1282
1827 1827
1827 1897
1828 36
1828 204
1828 228
1828 277
1828 408
1828 467
1828 524
1828 626
1828 644
1828 653
1828 752
1828 785
1828 811
1828 846
1828 878
1828 1017
1828 1104
1828 1159
1828 1163
1828 1185
1828 1200
1828 1364
1828 1383
1828 1487
1828 1594
1828 1602
1828 1691
1828 1703
1828 1764
1828 1795
1828 1828
1828 1858
1829 895
1829 1108
1829 1829
1830 26
1830 1004
1830 1304
1830 1830
1831 1009
1831 1831
1832 1832
1833 1833
1834 1834
1835 36
1835 1835
1836 405
1836 819
1836 1836
1837 583
1837 1837
1838 358
1838 367
1838 1838
1839 1839
1840 1840
1841 72
1841 322
1841 576
1841 1841
1842 1842
1843 1733
1843 1843
1844 397
1844 525
1844 1844
1845 1845
1846 117
1846 1846
1847 1847
1848 722
1848 1848
1849 266
1849 627
1849 735
1849 774
1849 838
1849 989
1849 1260
1849 1263
1849 1382
1849 1388
1849 1409
1849 1524
1849 1532
1849 1749
1849 1783
1849 1849
1850 1850
1851 1851
1852 228
1852 1662
1852 1852
1853 1853
1854 561
1854 659
1854 929
1854 1495
1854 1554
1854 1791
1854 1854
1854 1873
1855 1855
1856 441
1856 875
1856 1279
1856 1343
1856 1856
1857 1809
1857 1857
1858 1858
1859 297
1859 1859
1860 599
1860 1860
1861 230
1861 1861
1862 2
1862 1862
1863 1105
1863 1613
1863 1863
1864 367
1864 1452
1864 1864
1864 1883
1865 1865
1866 599
1866 1866
1867 1867
1868 1868
1869 46
1869 1757
1869 1869
1870 1250
1870 1469
1870 1758
1870 1870
1871 857
1871 1871
1872 1418
1872 1872
1873 295
1873 372
1873 397
1873 539
1873 1246
1873 1497
1873 1873
1874 367
1874 1874
1874 1883
1875 1659
1875 1875
1876 1876
1877 1877
1878 272
1878 1191
1878 1878
1879 562
1879 1879
1880 1880
1881 1881
1882 1882
1883 407
1883 586
1883 782
1883 929
1883 1883
1884 1884
1885 556
1885 659
1885 1240
1885 1885
1886 1886
1887 706
1887 1887
1888 1888
1889 1419
1889 1889
1890 609
1890 1890
1891 356
1891 630
1891 1891
1892 383
1892 1892
1893 1893
1894 1894
1895 1895
1896 459
1896 556
1896 576
1896 664
1896 1554
1896 1873
1896 1896
1897 687
1897 903
1897 1003
1897 1897
