# Supplementary material for: BFL: a node and edge betweenness based fast layout algorithm for large scale networks
Source: BMC Bioinformatics. 2009 Jan 15;10:19. doi: 10.1186/1471-2105-10-19 (PMC2753844; doi:10.1186/1471-2105-10-19)
Supplement: Additional file 1 — Network data. UO analysis dataset used for layout comparison in GML, TUL, NET, and CSML file. CSML file has been stripped of all metadata not related to the graph structure. Zip file should be extracted for all data. [file 1471-2105-10-19-S1.zip › UO.TUL]

(tlp "2.0"
(nodes 1 2 3 4 5 6 7 8 9 10 11 12 13 14 15 16 17 18 19 20 21 22 23 24 25 26 27 28 29 30 31 32 33 34 35 36 37 38 39 40 41 42 43 44 45 46 47 48 49 50 51 52 53 54 55 56 57 58 59 60 61 62 63 64 65 66 67 68 69 70 71 72 73 74 75 76 77 78 79 80 81 82 83 84 85 86 87 88 89 90 91 92 93 94 95 96 97 98 99 100 101 102 103 104 105 106 107 108 109 110 111 112 113 114 115 116 117 118 119 120 121 122 123 124 125 126 127 128 129 130 131 132 133 134 135 136 137 138 139 140 141 142 143 144 145 146 147 148 149 150 151 152 153 154 155 156 157 158 159 160 161 162 163 164 165 166 167 168 169 170 171 172 173 174 175 176 177 178 179 180 181 182 183 184 185 186 187 188 189 190 191 192 193 194 195 196 197 198 199 200 201 202 203 204 205 206 207 208 209 210 211 212 213 214 215 216 217 218 219 220 221 222 223 224 225 226 227 228 229 230 231 232 233 234 235 236 237 238 239 240 241 242 243 244 245 246 247 248 249 250 251 252 253 254 255 256 257 258 259 260 261 262 263 264 265 266 267 268 269 270 271 272 273 274 275 276 277 278 279 280 281 282 283 284 285 286 287 288 289 290 291 292 293 294 295 296 297 298 299 300 301 302 303 304 305 306 307 308 309 310 311 312 313 314 315 316 317 318 319 320 321 322 323 324 325 326 327 328 329 330 331 332 333 334 335 336 337 338 339 340 341 342 343 344 345 346 347 348 349 350 351 352 353 354 355 356 357 358 359 360 361 362 363 364 365 366 367 368 369 370 371 372 373 374 375 376 377 378 379 380 381 382 383 384 385 386 387 388 389 390 391 392 393 394 395 396 397 398 399 400 401 402 403 404 405 406 407 408 409 410 411 412 413 414 415 416 417 418 419 420 421 422 423 424 425 426 427 428 429 430 431 432 433 434 435 436 437 438 439 440 441 442 443 444 445 446 447 448 449 450 451 452 453 454 455 456 457 458 459 460 461 462 463 464 465 466 467 468 469 470 471 472 473 474 475 476 477 478 479 480 481 482 483 484 485 486 487 488 489 490 491 492 493 494 495 496 497 498 499 500 501 502 503 504 505 506 507 508 509 510 511 512 513 514 515 516 517 518 519 520 521 522 523 524 525 526 527 528 529 530 531 532 533 534 535 536 537 538 539 540 541 542 543 544 545 546 547 548 549 550 551 552 553 554 555 556 557 558 559 560 561 562 563 564 565 566 567 568 569 570 571 572 573 574 575 576 577 578 579 580 581 582 583 584 585 586 587 588 589 590 591 592 593 594 595 596 597 598 599 600 601 602 603 604 605 606 607 608 609 610 611 612 613 614 615 616 617 618 619 620 621 622 623 624 625 626 627 628 629 630 631 632 633 634 635 636 637 638 639 640 641 642 643 644 645 646 647 648 649 650 651 652 653 654 655 656 657 658 659 660 661 662 663 664 665 666 667 668 669 670 671 672 673 674 675 676 677 678 679 680 681 682 683 684 685 686 687 688 689 690 691 692 693 694 695 696 697 698 699 700 701 702 703 704 705 706 707 708 709 710 711 712 713 714 715 716 717 718 719 720 721 722 723 724 725 726 727 728 729 730 731 732 733 734 735 736 737 738 739 740 741 742 743 744 745 746 747 748 749 750 751 752 753 754 755 756 757 758 759 760 761 762 763 764 765 766 767 768 769 770 771 772 773 774 775 776 777 778 779 780 781 782 783 784 785 786 787 788 789 790 791 792 793 794 795 796 797 798 799 800 801 802 803 804 805 806 807 808 809 810 811 812 813 814 815 816 817 818 819 820 821 822 823 824 825 826 827 828 829 830 831 832 833 834 835 836 837 838 839 840 841 842 843 844 845 846 847 848 849 850 851 852 853 854 855 856 857 858 859 860 861 862 863 864 865 866 867 868 869 870 871 872 873 874 875 876 877 878 879 880 881 882 883 884 885 886 887 888 889 890 891 892 893 894 895 896 897 898 899 900 901 902 903 904 905 906 907 908 909 910 911 912 913 914 915 916 917 918 919 920 921 922 923 924 925 926 927 928 929 930 931 932 933 934 935 936 937 938 939 940 941 942 943 944 945 946 947 948 949 950 951 952 953 954 955 956 957 958 959 960 961 962 963 964 965 966 967 968 969 970 971 972 973 974 975 976 977 978 979 980 981 982 983 984 985 986 987 988 989 990 991 992 993 994 995 996 997 998 999 1000 1001 1002 1003 1004 1005 1006 1007 1008 1009 1010 1011 1012 1013 1014 1015 1016 1017 1018 1019 1020 1021 1022 1023 1024 1025 1026 1027 1028 1029 1030 1031 1032 1033 1034 1035 1036 1037 1038 1039 1040 1041 1042 1043 1044 1045 1046 1047 1048 1049 1050 1051 1052 1053 1054 1055 1056 1057 1058 1059 1060 1061 1062 1063 1064 1065 1066 1067 1068 1069 1070 1071 1072 1073 1074 1075 1076 1077 1078 1079 1080 1081 1082 1083 1084 1085 1086 1087 1088 1089 1090 1091 1092 1093 1094 1095 1096 1097 1098 1099 1100 1101 1102 1103 1104 1105 1106 1107 1108 1109 1110 1111 1112 1113 1114 1115 1116 1117 1118 1119 1120 1121 1122 1123 1124 1125 1126 1127 1128 1129 1130 1131 1132 1133 1134 1135 1136 1137 1138 1139 1140 1141 1142 1143 1144 1145 1146 1147 1148 1149 1150 1151 1152 1153 1154 1155 1156 1157 1158 1159 1160 1161 1162 1163 1164 1165 1166 1167 1168 1169 1170 1171 1172 1173 1174 1175 1176 1177 1178 1179 1180 1181 1182 1183 1184 1185 1186 1187 1188 1189 1190 1191 1192 1193 1194 1195 1196 1197 1198 1199 1200 1201 1202 1203 1204 1205 1206 1207 1208 1209 1210 1211 1212 1213 1214 1215 1216 1217 1218 1219 1220 1221 1222 1223 1224 1225 1226 1227 1228 1229 1230 1231 1232 1233 1234 1235 1236 1237 1238 1239 1240 1241 1242 1243 1244 1245 1246 1247 1248 1249 1250 1251 1252 1253 1254 1255 1256 1257 1258 1259 1260 1261 1262 1263 1264 1265 1266 1267 1268 1269 1270 1271 1272 1273 1274 1275 1276 1277 1278 1279 1280 1281 1282 1283 1284 1285 1286 1287 1288 1289 1290 1291 1292 1293 1294 1295 1296 1297 1298 1299 1300 1301 1302 1303 1304 1305 1306 1307 1308 1309 1310 1311 1312 1313 1314 1315 1316 1317 1318 1319 1320 1321 1322 1323 1324 1325 1326 1327 1328 1329 1330 1331 1332 1333 1334 1335 1336 1337 1338 1339 1340 1341 1342 1343 1344 1345 1346 1347 1348 1349 1350 1351 1352 1353 1354 1355 1356 1357 1358 1359 1360 1361 1362 1363 1364 1365 1366 1367 1368 1369 1370 1371 1372 1373 1374 1375 1376 1377 1378 1379 1380 1381 1382 1383 1384 1385 1386 1387 1388 1389 1390 1391 1392 1393 1394 1395 1396 1397 1398 1399 1400 1401 1402 1403 1404 1405 1406 1407 1408 1409 1410 1411 1412 1413 1414 1415 1416 1417 1418 1419 1420 1421 1422 1423 1424 1425 1426 1427 1428 1429 1430 1431 1432 1433 1434 1435 1436 1437 1438 1439 1440 1441 1442 1443 1444 1445 1446 1447 1448 1449 1450 1451 1452 1453 1454 1455 1456 1457 1458 1459 1460 1461 1462 1463 1464 1465 1466 1467 1468 1469 1470 1471 1472 1473 1474 1475 1476 1477 1478 1479 1480 1481 1482 1483 1484 1485 1486 1487 1488 1489 1490 1491 1492 1493 1494 1495 1496 1497 1498 1499 1500 1501 1502 1503 1504 1505 1506 1507 1508 1509 1510 1511 1512 1513 1514 1515 1516 1517 1518 1519 1520 1521 1522 1523 1524 1525 1526 1527 1528 1529 1530 1531 1532 1533 1534 1535 1536 1537 1538 1539 1540 1541 1542 1543 1544 1545 1546 1547 1548 1549 1550 1551 1552 1553 1554 1555 1556 1557 1558 1559 1560 1561 1562 1563 1564 1565 1566 1567 1568 1569 1570 1571 1572 1573 1574 1575 1576 1577 1578 1579 1580 1581 1582 1583 1584 1585 1586 1587 1588 1589 1590 1591 1592 1593 1594 1595 1596 1597 1598 1599 1600 1601 1602 1603 1604 1605 1606 1607 1608 1609 1610 1611 1612 1613 1614 1615 1616 1617 1618 1619 1620 1621 1622 1623 1624 1625 1626 1627 1628 1629 1630 1631 1632 1633 1634 1635 1636 1637 1638 1639 1640 1641 1642 1643 1644 1645 1646 1647 1648 1649 1650 1651 1652 1653 1654 1655 1656 1657 1658 1659 1660 1661 1662 1663 1664 1665 1666 1667 1668 1669 1670 1671 1672 1673 1674 1675 1676 1677 1678 1679 1680 1681 1682 1683 1684 1685 1686 1687 1688 1689 1690 1691 1692 1693 1694 1695 1696 1697 1698 1699 1700 1701 1702 1703 1704 1705 1706 1707 1708 1709 1710 1711 1712 1713 1714 1715 1716 1717 1718 1719 1720 1721 1722 1723 1724 1725 1726 1727 1728 1729 1730 1731 1732 1733 1734 1735 1736 1737 1738 1739 1740 1741 1742 1743 1744 1745 1746 1747 1748 1749 1750 1751 1752 1753 1754 1755 1756 1757 1758 1759 1760 1761 1762 1763 1764 1765 1766 1767 1768 1769 1770 1771 1772 1773 1774 1775 1776 1777 1778 1779 1780 1781 1782 1783 1784 1785 1786 1787 1788 1789 1790 1791 1792 1793 1794 1795 1796 1797 1798 1799 1800 1801 1802 1803 1804 1805 1806 1807 1808 1809 1810 1811 1812 1813 1814 1815 1816 1817 1818 1819 1820 1821 1822 1823 1824 1825 1826 1827 1828 1829 1830 1831 1832 1833 1834 1835 1836 1837 1838 1839 1840 1841 1842 1843 1844 1845 1846 1847 1848 1849 1850 1851 1852 1853 1854 1855 1856 1857 1858 1859 1860 1861 1862 1863 1864 1865 1866 1867 1868 1869 1870 1871 1872 1873 1874 1875 1876 1877 1878 1879 1880 1881 1882 1883 1884 1885 1886 1887 1888 1889 1890 1891 1892 1893 1894 1895 1896 1897 )
(edge 2 1 1)
(edge 3 1 106)
(edge 4 1 839)
(edge 5 1 1503)
(edge 6 1 1714)
(edge 7 1 1874)
(edge 8 2 2)
(edge 9 3 3)
(edge 10 4 4)
(edge 11 4 679)
(edge 12 5 5)
(edge 13 6 6)
(edge 14 7 7)
(edge 15 7 274)
(edge 16 7 1200)
(edge 17 7 1383)
(edge 18 7 1655)
(edge 19 8 8)
(edge 20 9 9)
(edge 21 9 137)
(edge 22 10 10)
(edge 23 10 397)
(edge 24 11 11)
(edge 25 11 212)
(edge 26 12 12)
(edge 27 12 1818)
(edge 28 13 13)
(edge 29 14 14)
(edge 30 15 15)
(edge 31 16 16)
(edge 32 16 1611)
(edge 33 17 17)
(edge 34 17 34)
(edge 35 18 18)
(edge 36 19 19)
(edge 37 20 20)
(edge 38 21 21)
(edge 39 22 22)
(edge 40 22 789)
(edge 41 22 1609)
(edge 42 23 23)
(edge 43 23 208)
(edge 44 23 676)
(edge 45 23 1225)
(edge 46 23 1726)
(edge 47 24 24)
(edge 48 25 25)
(edge 49 25 216)
(edge 50 26 26)
(edge 51 27 27)
(edge 52 28 28)
(edge 53 28 259)
(edge 54 28 490)
(edge 55 28 707)
(edge 56 28 1252)
(edge 57 28 1561)
(edge 58 29 29)
(edge 59 30 30)
(edge 60 30 1406)
(edge 61 31 31)
(edge 62 31 182)
(edge 63 32 32)
(edge 64 32 445)
(edge 65 32 921)
(edge 66 32 1336)
(edge 67 33 33)
(edge 68 33 669)
(edge 69 33 754)
(edge 70 33 946)
(edge 71 33 1170)
(edge 72 33 1619)
(edge 73 33 1809)
(edge 74 34 34)
(edge 75 34 311)
(edge 76 34 589)
(edge 77 34 664)
(edge 78 35 35)
(edge 79 36 36)
(edge 80 37 37)
(edge 81 38 14)
(edge 82 38 38)
(edge 83 38 46)
(edge 84 38 87)
(edge 85 38 257)
(edge 86 38 267)
(edge 87 38 304)
(edge 88 38 313)
(edge 89 38 317)
(edge 90 38 340)
(edge 91 38 348)
(edge 92 38 596)
(edge 93 38 609)
(edge 94 38 766)
(edge 95 38 785)
(edge 96 38 1200)
(edge 97 38 1404)
(edge 98 38 1477)
(edge 99 38 1518)
(edge 100 38 1660)
(edge 101 38 1767)
(edge 102 39 39)
(edge 103 39 1341)
(edge 104 40 40)
(edge 105 40 659)
(edge 106 41 41)
(edge 107 42 42)
(edge 108 42 183)
(edge 109 42 567)
(edge 110 43 43)
(edge 111 44 44)
(edge 112 45 45)
(edge 113 46 46)
(edge 114 47 47)
(edge 115 47 1126)
(edge 116 48 48)
(edge 117 48 626)
(edge 118 48 1253)
(edge 119 48 1491)
(edge 120 48 1660)
(edge 121 48 1691)
(edge 122 49 49)
(edge 123 50 50)
(edge 124 50 586)
(edge 125 50 1225)
(edge 126 50 1680)
(edge 127 51 51)
(edge 128 51 566)
(edge 129 51 1084)
(edge 130 51 1786)
(edge 131 52 52)
(edge 132 53 53)
(edge 133 53 1350)
(edge 134 54 54)
(edge 135 54 72)
(edge 136 54 123)
(edge 137 54 870)
(edge 138 55 55)
(edge 139 55 732)
(edge 140 55 1627)
(edge 141 55 1680)
(edge 142 56 56)
(edge 143 57 57)
(edge 144 57 492)
(edge 145 57 517)
(edge 146 57 1135)
(edge 147 57 1247)
(edge 148 57 1498)
(edge 149 58 58)
(edge 150 58 1762)
(edge 151 59 59)
(edge 152 60 60)
(edge 153 60 973)
(edge 154 61 61)
(edge 155 61 879)
(edge 156 61 1691)
(edge 157 62 62)
(edge 158 63 63)
(edge 159 64 64)
(edge 160 65 65)
(edge 161 66 66)
(edge 162 66 1259)
(edge 163 67 27)
(edge 164 67 67)
(edge 165 67 456)
(edge 166 67 668)
(edge 167 67 794)
(edge 168 67 1165)
(edge 169 67 1302)
(edge 170 67 1344)
(edge 171 67 1423)
(edge 172 67 1863)
(edge 173 68 68)
(edge 174 69 69)
(edge 175 70 70)
(edge 176 70 324)
(edge 177 70 334)
(edge 178 70 389)
(edge 179 71 71)
(edge 180 71 839)
(edge 181 72 72)
(edge 182 72 467)
(edge 183 72 494)
(edge 184 72 1863)
(edge 185 73 73)
(edge 186 73 977)
(edge 187 74 74)
(edge 188 74 1394)
(edge 189 74 1818)
(edge 190 75 75)
(edge 191 75 706)
(edge 192 76 76)
(edge 193 76 1613)
(edge 194 77 77)
(edge 195 78 78)
(edge 196 79 79)
(edge 197 80 80)
(edge 198 80 1052)
(edge 199 80 1328)
(edge 200 80 1579)
(edge 201 81 81)
(edge 202 81 954)
(edge 203 81 1105)
(edge 204 81 1600)
(edge 205 82 82)
(edge 206 83 83)
(edge 207 83 848)
(edge 208 84 84)
(edge 209 84 1123)
(edge 210 85 85)
(edge 211 85 138)
(edge 212 85 556)
(edge 213 86 86)
(edge 214 86 962)
(edge 215 87 87)
(edge 216 88 88)
(edge 217 88 503)
(edge 218 88 551)
(edge 219 88 601)
(edge 220 89 89)
(edge 221 89 1377)
(edge 222 89 1392)
(edge 223 90 90)
(edge 224 91 91)
(edge 225 92 30)
(edge 226 92 92)
(edge 227 93 93)
(edge 228 93 371)
(edge 229 93 626)
(edge 230 93 1034)
(edge 231 93 1740)
(edge 232 94 94)
(edge 233 95 95)
(edge 234 95 973)
(edge 235 96 96)
(edge 236 97 97)
(edge 237 98 98)
(edge 238 98 363)
(edge 239 99 99)
(edge 240 99 1201)
(edge 241 100 100)
(edge 242 100 1117)
(edge 243 101 101)
(edge 244 101 322)
(edge 245 101 857)
(edge 246 102 102)
(edge 247 102 167)
(edge 248 102 501)
(edge 249 103 103)
(edge 250 104 104)
(edge 251 104 952)
(edge 252 104 1069)
(edge 253 104 1260)
(edge 254 104 1267)
(edge 255 104 1408)
(edge 256 104 1409)
(edge 257 104 1749)
(edge 258 105 105)
(edge 259 105 1059)
(edge 260 105 1854)
(edge 261 106 106)
(edge 262 106 551)
(edge 263 107 107)
(edge 264 107 678)
(edge 265 107 1297)
(edge 266 107 1579)
(edge 267 108 108)
(edge 268 108 1066)
(edge 269 109 109)
(edge 270 109 493)
(edge 271 110 110)
(edge 272 111 111)
(edge 273 112 112)
(edge 274 112 545)
(edge 275 112 1667)
(edge 276 113 113)
(edge 277 113 124)
(edge 278 113 1613)
(edge 279 114 114)
(edge 280 114 1274)
(edge 281 115 115)
(edge 282 116 116)
(edge 283 116 796)
(edge 284 116 918)
(edge 285 116 1224)
(edge 286 117 117)
(edge 287 117 980)
(edge 288 117 1610)
(edge 289 118 118)
(edge 290 118 352)
(edge 291 119 119)
(edge 292 120 120)
(edge 293 121 121)
(edge 294 121 185)
(edge 295 121 1706)
(edge 296 121 1896)
(edge 297 122 68)
(edge 298 122 122)
(edge 299 122 176)
(edge 300 122 568)
(edge 301 122 590)
(edge 302 122 943)
(edge 303 122 1028)
(edge 304 122 1253)
(edge 305 122 1662)
(edge 306 122 1691)
(edge 307 122 1700)
(edge 308 123 123)
(edge 309 124 124)
(edge 310 125 125)
(edge 311 125 1327)
(edge 312 126 126)
(edge 313 127 103)
(edge 314 127 127)
(edge 315 127 184)
(edge 316 127 430)
(edge 317 127 833)
(edge 318 127 843)
(edge 319 127 1004)
(edge 320 127 1101)
(edge 321 127 1362)
(edge 322 127 1443)
(edge 323 127 1550)
(edge 324 127 1689)
(edge 325 127 1839)
(edge 326 128 128)
(edge 327 129 129)
(edge 328 130 130)
(edge 329 130 649)
(edge 330 131 131)
(edge 331 131 881)
(edge 332 131 1056)
(edge 333 131 1563)
(edge 334 132 132)
(edge 335 133 133)
(edge 336 133 1549)
(edge 337 134 134)
(edge 338 134 485)
(edge 339 134 1049)
(edge 340 135 135)
(edge 341 136 136)
(edge 342 137 137)
(edge 343 137 1563)
(edge 344 137 1883)
(edge 345 138 133)
(edge 346 138 135)
(edge 347 138 138)
(edge 348 138 476)
(edge 349 138 868)
(edge 350 138 908)
(edge 351 138 919)
(edge 352 138 1252)
(edge 353 138 1688)
(edge 354 138 1737)
(edge 355 139 139)
(edge 356 140 140)
(edge 357 140 800)
(edge 358 141 141)
(edge 359 141 929)
(edge 360 141 948)
(edge 361 141 1557)
(edge 362 141 1680)
(edge 363 142 142)
(edge 364 142 737)
(edge 365 142 1551)
(edge 366 143 143)
(edge 367 143 1578)
(edge 368 143 1723)
(edge 369 144 144)
(edge 370 145 145)
(edge 371 145 1740)
(edge 372 146 146)
(edge 373 147 147)
(edge 374 148 148)
(edge 375 148 1168)
(edge 376 148 1788)
(edge 377 149 149)
(edge 378 149 1667)
(edge 379 150 150)
(edge 380 150 1059)
(edge 381 151 151)
(edge 382 151 1365)
(edge 383 152 152)
(edge 384 152 503)
(edge 385 153 153)
(edge 386 153 356)
(edge 387 154 154)
(edge 388 155 155)
(edge 389 156 156)
(edge 390 156 794)
(edge 391 156 1423)
(edge 392 156 1548)
(edge 393 157 157)
(edge 394 158 158)
(edge 395 159 159)
(edge 396 159 297)
(edge 397 159 1168)
(edge 398 159 1419)
(edge 399 160 160)
(edge 400 161 161)
(edge 401 161 566)
(edge 402 162 162)
(edge 403 162 1084)
(edge 404 162 1896)
(edge 405 163 163)
(edge 406 163 1518)
(edge 407 164 164)
(edge 408 164 1328)
(edge 409 165 165)
(edge 410 165 586)
(edge 411 165 664)
(edge 412 166 166)
(edge 413 166 1557)
(edge 414 167 167)
(edge 415 168 168)
(edge 416 168 449)
(edge 417 168 606)
(edge 418 169 169)
(edge 419 169 1583)
(edge 420 170 170)
(edge 421 170 1452)
(edge 422 171 171)
(edge 423 171 808)
(edge 424 171 1066)
(edge 425 171 1149)
(edge 426 171 1533)
(edge 427 172 172)
(edge 428 173 173)
(edge 429 173 1577)
(edge 430 174 174)
(edge 431 174 265)
(edge 432 174 468)
(edge 433 174 495)
(edge 434 174 1485)
(edge 435 175 175)
(edge 436 175 1058)
(edge 437 175 1238)
(edge 438 176 176)
(edge 439 177 177)
(edge 440 178 178)
(edge 441 178 421)
(edge 442 178 1587)
(edge 443 178 1713)
(edge 444 179 179)
(edge 445 179 541)
(edge 446 179 1578)
(edge 447 180 180)
(edge 448 180 495)
(edge 449 181 181)
(edge 450 181 1526)
(edge 451 182 182)
(edge 452 183 183)
(edge 453 184 184)
(edge 454 185 185)
(edge 455 185 311)
(edge 456 185 678)
(edge 457 186 30)
(edge 458 186 186)
(edge 459 187 187)
(edge 460 187 322)
(edge 461 188 188)
(edge 462 188 1156)
(edge 463 189 189)
(edge 464 190 190)
(edge 465 190 529)
(edge 466 191 191)
(edge 467 191 1241)
(edge 468 192 192)
(edge 469 193 193)
(edge 470 194 194)
(edge 471 195 182)
(edge 472 195 195)
(edge 473 196 196)
(edge 474 197 197)
(edge 475 197 1873)
(edge 476 198 198)
(edge 477 198 1034)
(edge 478 199 199)
(edge 479 199 1801)
(edge 480 200 200)
(edge 481 200 1385)
(edge 482 201 201)
(edge 483 202 202)
(edge 484 203 113)
(edge 485 203 203)
(edge 486 203 229)
(edge 487 203 286)
(edge 488 203 467)
(edge 489 203 598)
(edge 490 203 1167)
(edge 491 203 1250)
(edge 492 203 1373)
(edge 493 203 1503)
(edge 494 203 1780)
(edge 495 203 1864)
(edge 496 204 204)
(edge 497 205 205)
(edge 498 206 206)
(edge 499 206 380)
(edge 500 206 807)
(edge 501 207 207)
(edge 502 207 706)
(edge 503 207 1026)
(edge 504 208 208)
(edge 505 208 493)
(edge 506 209 209)
(edge 507 209 906)
(edge 508 210 210)
(edge 509 211 211)
(edge 510 211 446)
(edge 511 212 212)
(edge 512 212 326)
(edge 513 212 767)
(edge 514 212 1576)
(edge 515 213 213)
(edge 516 214 60)
(edge 517 214 106)
(edge 518 214 214)
(edge 519 214 919)
(edge 520 214 1608)
(edge 521 215 215)
(edge 522 215 1394)
(edge 523 216 216)
(edge 524 217 217)
(edge 525 218 201)
(edge 526 218 218)
(edge 527 218 1147)
(edge 528 218 1260)
(edge 529 218 1556)
(edge 530 219 22)
(edge 531 219 65)
(edge 532 219 201)
(edge 533 219 219)
(edge 534 219 309)
(edge 535 219 338)
(edge 536 219 563)
(edge 537 219 590)
(edge 538 219 677)
(edge 539 219 971)
(edge 540 219 1012)
(edge 541 219 1329)
(edge 542 219 1703)
(edge 543 219 1737)
(edge 544 219 1823)
(edge 545 220 220)
(edge 546 221 221)
(edge 547 221 925)
(edge 548 222 222)
(edge 549 222 868)
(edge 550 223 223)
(edge 551 224 43)
(edge 552 224 224)
(edge 553 224 349)
(edge 554 224 353)
(edge 555 224 544)
(edge 556 224 687)
(edge 557 224 818)
(edge 558 224 903)
(edge 559 224 928)
(edge 560 224 1003)
(edge 561 224 1534)
(edge 562 225 23)
(edge 563 225 162)
(edge 564 225 225)
(edge 565 225 346)
(edge 566 225 379)
(edge 567 225 417)
(edge 568 225 710)
(edge 569 225 868)
(edge 570 225 1818)
(edge 571 226 226)
(edge 572 226 367)
(edge 573 226 566)
(edge 574 227 227)
(edge 575 228 228)
(edge 576 229 54)
(edge 577 229 229)
(edge 578 229 566)
(edge 579 230 63)
(edge 580 230 230)
(edge 581 231 231)
(edge 582 231 813)
(edge 583 231 853)
(edge 584 232 232)
(edge 585 232 375)
(edge 586 233 233)
(edge 587 233 1214)
(edge 588 234 234)
(edge 589 234 1598)
(edge 590 235 235)
(edge 591 236 38)
(edge 592 236 236)
(edge 593 236 325)
(edge 594 236 1010)
(edge 595 236 1053)
(edge 596 236 1298)
(edge 597 236 1833)
(edge 598 237 237)
(edge 599 237 860)
(edge 600 237 1508)
(edge 601 238 238)
(edge 602 239 239)
(edge 603 240 240)
(edge 604 241 126)
(edge 605 241 241)
(edge 606 242 242)
(edge 607 242 407)
(edge 608 243 243)
(edge 609 243 551)
(edge 610 244 244)
(edge 611 245 245)
(edge 612 246 246)
(edge 613 246 1497)
(edge 614 247 125)
(edge 615 247 247)
(edge 616 248 248)
(edge 617 248 1009)
(edge 618 249 207)
(edge 619 249 249)
(edge 620 249 411)
(edge 621 249 1349)
(edge 622 250 250)
(edge 623 251 251)
(edge 624 252 252)
(edge 625 252 1118)
(edge 626 252 1238)
(edge 627 253 253)
(edge 628 253 601)
(edge 629 253 1080)
(edge 630 253 1554)
(edge 631 254 254)
(edge 632 254 912)
(edge 633 255 255)
(edge 634 255 1495)
(edge 635 255 1873)
(edge 636 256 256)
(edge 637 256 1066)
(edge 638 257 257)
(edge 639 258 258)
(edge 640 259 259)
(edge 641 260 260)
(edge 642 261 261)
(edge 643 262 262)
(edge 644 262 541)
(edge 645 263 263)
(edge 646 264 264)
(edge 647 265 265)
(edge 648 266 266)
(edge 649 267 267)
(edge 650 267 810)
(edge 651 268 268)
(edge 652 268 1280)
(edge 653 268 1563)
(edge 654 269 48)
(edge 655 269 122)
(edge 656 269 269)
(edge 657 269 282)
(edge 658 269 537)
(edge 659 269 546)
(edge 660 269 860)
(edge 661 269 1063)
(edge 662 269 1265)
(edge 663 269 1299)
(edge 664 269 1545)
(edge 665 269 1828)
(edge 666 270 47)
(edge 667 270 157)
(edge 668 270 270)
(edge 669 270 856)
(edge 670 271 117)
(edge 671 271 271)
(edge 672 272 272)
(edge 673 273 273)
(edge 674 274 274)
(edge 675 275 275)
(edge 676 275 1829)
(edge 677 276 17)
(edge 678 276 276)
(edge 679 277 277)
(edge 680 278 278)
(edge 681 279 279)
(edge 682 280 280)
(edge 683 281 125)
(edge 684 281 281)
(edge 685 281 1452)
(edge 686 282 244)
(edge 687 282 282)
(edge 688 282 839)
(edge 689 282 1487)
(edge 690 282 1700)
(edge 691 283 283)
(edge 692 284 284)
(edge 693 285 285)
(edge 694 285 1091)
(edge 695 286 286)
(edge 696 287 287)
(edge 697 287 956)
(edge 698 288 288)
(edge 699 288 463)
(edge 700 289 289)
(edge 701 289 666)
(edge 702 290 290)
(edge 703 291 93)
(edge 704 291 291)
(edge 705 292 120)
(edge 706 292 292)
(edge 707 292 397)
(edge 708 292 607)
(edge 709 292 705)
(edge 710 292 1116)
(edge 711 293 293)
(edge 712 294 294)
(edge 713 295 295)
(edge 714 295 1133)
(edge 715 296 296)
(edge 716 296 329)
(edge 717 296 568)
(edge 718 296 705)
(edge 719 296 1171)
(edge 720 297 297)
(edge 721 297 906)
(edge 722 298 298)
(edge 723 298 749)
(edge 724 298 1250)
(edge 725 298 1401)
(edge 726 299 80)
(edge 727 299 299)
(edge 728 300 300)
(edge 729 300 375)
(edge 730 301 301)
(edge 731 302 302)
(edge 732 303 303)
(edge 733 304 304)
(edge 734 305 305)
(edge 735 306 306)
(edge 736 307 54)
(edge 737 307 307)
(edge 738 307 1332)
(edge 739 308 216)
(edge 740 308 308)
(edge 741 309 309)
(edge 742 310 310)
(edge 743 311 60)
(edge 744 311 311)
(edge 745 311 314)
(edge 746 311 397)
(edge 747 311 922)
(edge 748 311 1740)
(edge 749 312 312)
(edge 750 313 313)
(edge 751 314 314)
(edge 752 314 599)
(edge 753 314 1084)
(edge 754 315 315)
(edge 755 315 1818)
(edge 756 316 316)
(edge 757 317 317)
(edge 758 318 318)
(edge 759 318 446)
(edge 760 319 319)
(edge 761 319 1202)
(edge 762 319 1874)
(edge 763 320 228)
(edge 764 320 320)
(edge 765 321 321)
(edge 766 322 322)
(edge 767 322 405)
(edge 768 322 1350)
(edge 769 322 1356)
(edge 770 322 1533)
(edge 771 323 323)
(edge 772 324 324)
(edge 773 325 325)
(edge 774 326 326)
(edge 775 326 1071)
(edge 776 327 327)
(edge 777 328 328)
(edge 778 328 503)
(edge 779 329 125)
(edge 780 329 329)
(edge 781 329 504)
(edge 782 330 117)
(edge 783 330 330)
(edge 784 331 331)
(edge 785 331 421)
(edge 786 331 1161)
(edge 787 332 332)
(edge 788 333 333)
(edge 789 333 767)
(edge 790 333 1109)
(edge 791 333 1796)
(edge 792 334 334)
(edge 793 335 335)
(edge 794 335 1611)
(edge 795 336 336)
(edge 796 337 34)
(edge 797 337 337)
(edge 798 338 338)
(edge 799 339 339)
(edge 800 340 340)
(edge 801 341 341)
(edge 802 341 911)
(edge 803 341 1008)
(edge 804 341 1049)
(edge 805 342 342)
(edge 806 342 1064)
(edge 807 342 1531)
(edge 808 343 343)
(edge 809 344 344)
(edge 810 345 296)
(edge 811 345 345)
(edge 812 345 1031)
(edge 813 345 1500)
(edge 814 346 346)
(edge 815 346 1564)
(edge 816 347 347)
(edge 817 347 743)
(edge 818 348 348)
(edge 819 349 349)
(edge 820 350 33)
(edge 821 350 144)
(edge 822 350 350)
(edge 823 350 631)
(edge 824 351 351)
(edge 825 351 497)
(edge 826 351 614)
(edge 827 351 1378)
(edge 828 352 352)
(edge 829 353 353)
(edge 830 354 354)
(edge 831 354 962)
(edge 832 355 355)
(edge 833 356 268)
(edge 834 356 356)
(edge 835 356 598)
(edge 836 356 1189)
(edge 837 356 1727)
(edge 838 356 1896)
(edge 839 357 357)
(edge 840 357 1873)
(edge 841 358 358)
(edge 842 358 886)
(edge 843 359 359)
(edge 844 359 997)
(edge 845 360 360)
(edge 846 360 750)
(edge 847 361 361)
(edge 848 362 362)
(edge 849 363 363)
(edge 850 364 364)
(edge 851 365 365)
(edge 852 365 1533)
(edge 853 365 1601)
(edge 854 366 366)
(edge 855 366 1084)
(edge 856 367 225)
(edge 857 367 367)
(edge 858 367 886)
(edge 859 368 368)
(edge 860 368 556)
(edge 861 368 1873)
(edge 862 369 369)
(edge 863 369 1600)
(edge 864 370 370)
(edge 865 371 182)
(edge 866 371 183)
(edge 867 371 371)
(edge 868 371 1126)
(edge 869 372 372)
(edge 870 372 853)
(edge 871 373 373)
(edge 872 373 1327)
(edge 873 374 374)
(edge 874 374 1678)
(edge 875 375 31)
(edge 876 375 375)
(edge 877 375 489)
(edge 878 376 376)
(edge 879 376 630)
(edge 880 376 1211)
(edge 881 377 377)
(edge 882 378 369)
(edge 883 378 378)
(edge 884 378 528)
(edge 885 378 729)
(edge 886 378 1407)
(edge 887 378 1628)
(edge 888 379 379)
(edge 889 379 551)
(edge 890 380 30)
(edge 891 380 380)
(edge 892 380 1559)
(edge 893 380 1667)
(edge 894 381 381)
(edge 895 381 429)
(edge 896 381 1156)
(edge 897 381 1627)
(edge 898 382 382)
(edge 899 383 23)
(edge 900 383 383)
(edge 901 383 489)
(edge 902 384 361)
(edge 903 384 384)
(edge 904 384 1495)
(edge 905 384 1554)
(edge 906 385 385)
(edge 907 386 386)
(edge 908 386 787)
(edge 909 387 387)
(edge 910 388 388)
(edge 911 389 389)
(edge 912 389 648)
(edge 913 389 672)
(edge 914 389 1157)
(edge 915 389 1198)
(edge 916 389 1309)
(edge 917 389 1596)
(edge 918 389 1640)
(edge 919 389 1774)
(edge 920 390 390)
(edge 921 390 903)
(edge 922 391 391)
(edge 923 392 392)
(edge 924 393 393)
(edge 925 394 24)
(edge 926 394 394)
(edge 927 394 472)
(edge 928 394 1591)
(edge 929 394 1783)
(edge 930 394 1856)
(edge 931 394 1897)
(edge 932 395 395)
(edge 933 395 1076)
(edge 934 395 1192)
(edge 935 396 396)
(edge 936 396 810)
(edge 937 397 397)
(edge 938 397 503)
(edge 939 397 1236)
(edge 940 398 398)
(edge 941 398 894)
(edge 942 399 399)
(edge 943 400 400)
(edge 944 400 1114)
(edge 945 401 401)
(edge 946 402 402)
(edge 947 403 403)
(edge 948 403 574)
(edge 949 403 762)
(edge 950 404 404)
(edge 951 404 1818)
(edge 952 405 249)
(edge 953 405 405)
(edge 954 406 406)
(edge 955 407 176)
(edge 956 407 228)
(edge 957 407 407)
(edge 958 407 820)
(edge 959 407 1394)
(edge 960 407 1494)
(edge 961 407 1737)
(edge 962 408 408)
(edge 963 409 53)
(edge 964 409 378)
(edge 965 409 409)
(edge 966 409 587)
(edge 967 409 1229)
(edge 968 409 1832)
(edge 969 410 207)
(edge 970 410 410)
(edge 971 411 411)
(edge 972 412 412)
(edge 973 412 943)
(edge 974 413 413)
(edge 975 413 556)
(edge 976 413 1557)
(edge 977 414 414)
(edge 978 415 123)
(edge 979 415 415)
(edge 980 415 659)
(edge 981 415 1365)
(edge 982 416 416)
(edge 983 416 672)
(edge 984 416 1198)
(edge 985 417 185)
(edge 986 417 208)
(edge 987 417 417)
(edge 988 417 1037)
(edge 989 417 1332)
(edge 990 418 418)
(edge 991 419 419)
(edge 992 419 591)
(edge 993 419 1238)
(edge 994 420 420)
(edge 995 421 421)
(edge 996 422 422)
(edge 997 422 879)
(edge 998 423 423)
(edge 999 423 489)
(edge 1000 423 568)
(edge 1001 423 652)
(edge 1002 424 424)
(edge 1003 424 943)
(edge 1004 424 1810)
(edge 1005 425 425)
(edge 1006 425 944)
(edge 1007 426 51)
(edge 1008 426 426)
(edge 1009 427 427)
(edge 1010 428 428)
(edge 1011 428 978)
(edge 1012 428 1156)
(edge 1013 429 429)
(edge 1014 429 494)
(edge 1015 429 846)
(edge 1016 429 1373)
(edge 1017 429 1863)
(edge 1018 430 430)
(edge 1019 431 431)
(edge 1020 432 51)
(edge 1021 432 432)
(edge 1022 433 433)
(edge 1023 434 434)
(edge 1024 435 435)
(edge 1025 435 503)
(edge 1026 435 1632)
(edge 1027 436 436)
(edge 1028 437 437)
(edge 1029 438 438)
(edge 1030 438 991)
(edge 1031 439 280)
(edge 1032 439 439)
(edge 1033 440 8)
(edge 1034 440 440)
(edge 1035 441 20)
(edge 1036 441 418)
(edge 1037 441 441)
(edge 1038 441 1222)
(edge 1039 441 1340)
(edge 1040 442 159)
(edge 1041 442 442)
(edge 1042 442 1231)
(edge 1043 442 1551)
(edge 1044 443 443)
(edge 1045 444 444)
(edge 1046 444 1627)
(edge 1047 445 112)
(edge 1048 445 445)
(edge 1049 445 1103)
(edge 1050 445 1170)
(edge 1051 445 1855)
(edge 1052 446 316)
(edge 1053 446 446)
(edge 1054 447 447)
(edge 1055 447 1144)
(edge 1056 447 1274)
(edge 1057 448 448)
(edge 1058 448 531)
(edge 1059 448 1726)
(edge 1060 449 449)
(edge 1061 449 992)
(edge 1062 450 450)
(edge 1063 450 537)
(edge 1064 450 625)
(edge 1065 450 645)
(edge 1066 451 451)
(edge 1067 452 452)
(edge 1068 452 1269)
(edge 1069 453 453)
(edge 1070 454 288)
(edge 1071 454 454)
(edge 1072 455 455)
(edge 1073 455 1319)
(edge 1074 455 1764)
(edge 1075 456 456)
(edge 1076 457 457)
(edge 1077 457 599)
(edge 1078 457 732)
(edge 1079 457 1606)
(edge 1080 458 458)
(edge 1081 459 234)
(edge 1082 459 397)
(edge 1083 459 459)
(edge 1084 459 525)
(edge 1085 459 654)
(edge 1086 459 717)
(edge 1087 459 1826)
(edge 1088 460 460)
(edge 1089 460 1788)
(edge 1090 461 441)
(edge 1091 461 461)
(edge 1092 461 875)
(edge 1093 462 462)
(edge 1094 463 463)
(edge 1095 464 464)
(edge 1096 465 465)
(edge 1097 466 466)
(edge 1098 466 958)
(edge 1099 467 269)
(edge 1100 467 467)
(edge 1101 468 468)
(edge 1102 469 469)
(edge 1103 469 630)
(edge 1104 470 33)
(edge 1105 470 470)
(edge 1106 471 471)
(edge 1107 472 338)
(edge 1108 472 472)
(edge 1109 472 1556)
(edge 1110 473 473)
(edge 1111 473 569)
(edge 1112 474 474)
(edge 1113 475 475)
(edge 1114 475 1721)
(edge 1115 476 476)
(edge 1116 476 973)
(edge 1117 476 1549)
(edge 1118 477 477)
(edge 1119 478 478)
(edge 1120 479 479)
(edge 1121 479 1693)
(edge 1122 480 480)
(edge 1123 480 932)
(edge 1124 481 481)
(edge 1125 482 482)
(edge 1126 483 3)
(edge 1127 483 393)
(edge 1128 483 483)
(edge 1129 483 574)
(edge 1130 483 762)
(edge 1131 483 1157)
(edge 1132 484 484)
(edge 1133 484 659)
(edge 1134 484 664)
(edge 1135 485 485)
(edge 1136 486 486)
(edge 1137 486 1896)
(edge 1138 487 487)
(edge 1139 488 488)
(edge 1140 488 1000)
(edge 1141 488 1054)
(edge 1142 488 1884)
(edge 1143 489 55)
(edge 1144 489 489)
(edge 1145 489 504)
(edge 1146 489 1606)
(edge 1147 489 1726)
(edge 1148 490 490)
(edge 1149 491 491)
(edge 1150 492 492)
(edge 1151 493 344)
(edge 1152 493 493)
(edge 1153 493 887)
(edge 1154 494 494)
(edge 1155 494 1032)
(edge 1156 494 1613)
(edge 1157 495 189)
(edge 1158 495 333)
(edge 1159 495 495)
(edge 1160 495 857)
(edge 1161 495 956)
(edge 1162 495 1495)
(edge 1163 495 1751)
(edge 1164 496 387)
(edge 1165 496 496)
(edge 1166 496 1144)
(edge 1167 496 1365)
(edge 1168 496 1491)
(edge 1169 497 497)
(edge 1170 498 498)
(edge 1171 499 106)
(edge 1172 499 499)
(edge 1173 499 1487)
(edge 1174 499 1716)
(edge 1175 500 500)
(edge 1176 500 1241)
(edge 1177 500 1455)
(edge 1178 501 501)
(edge 1179 502 322)
(edge 1180 502 502)
(edge 1181 503 503)
(edge 1182 504 138)
(edge 1183 504 504)
(edge 1184 504 640)
(edge 1185 505 505)
(edge 1186 505 1850)
(edge 1187 506 506)
(edge 1188 506 1554)
(edge 1189 507 507)
(edge 1190 508 356)
(edge 1191 508 508)
(edge 1192 508 837)
(edge 1193 508 1066)
(edge 1194 509 509)
(edge 1195 509 1514)
(edge 1196 510 510)
(edge 1197 510 1660)
(edge 1198 511 511)
(edge 1199 511 1665)
(edge 1200 512 512)
(edge 1201 512 1055)
(edge 1202 513 513)
(edge 1203 513 576)
(edge 1204 514 514)
(edge 1205 514 1457)
(edge 1206 515 515)
(edge 1207 516 516)
(edge 1208 517 517)
(edge 1209 518 503)
(edge 1210 518 518)
(edge 1211 519 519)
(edge 1212 520 520)
(edge 1213 520 1874)
(edge 1214 521 441)
(edge 1215 521 521)
(edge 1216 522 522)
(edge 1217 522 1142)
(edge 1218 523 523)
(edge 1219 523 1688)
(edge 1220 524 524)
(edge 1221 525 525)
(edge 1222 526 526)
(edge 1223 527 527)
(edge 1224 527 1487)
(edge 1225 528 528)
(edge 1226 529 159)
(edge 1227 529 434)
(edge 1228 529 529)
(edge 1229 529 685)
(edge 1230 529 1081)
(edge 1231 529 1231)
(edge 1232 529 1507)
(edge 1233 530 530)
(edge 1234 530 1851)
(edge 1235 531 531)
(edge 1236 531 900)
(edge 1237 531 1027)
(edge 1238 532 532)
(edge 1239 532 1150)
(edge 1240 533 533)
(edge 1241 533 1079)
(edge 1242 534 51)
(edge 1243 534 66)
(edge 1244 534 387)
(edge 1245 534 534)
(edge 1246 534 846)
(edge 1247 534 1046)
(edge 1248 534 1386)
(edge 1249 534 1662)
(edge 1250 535 155)
(edge 1251 535 535)
(edge 1252 536 536)
(edge 1253 536 1570)
(edge 1254 537 537)
(edge 1255 537 839)
(edge 1256 538 538)
(edge 1257 538 1244)
(edge 1258 539 495)
(edge 1259 539 539)
(edge 1260 540 540)
(edge 1261 540 1779)
(edge 1262 541 176)
(edge 1263 541 260)
(edge 1264 541 503)
(edge 1265 541 541)
(edge 1266 541 568)
(edge 1267 541 626)
(edge 1268 541 1046)
(edge 1269 541 1400)
(edge 1270 542 542)
(edge 1271 543 115)
(edge 1272 543 543)
(edge 1273 543 1320)
(edge 1274 543 1441)
(edge 1275 543 1650)
(edge 1276 544 544)
(edge 1277 545 52)
(edge 1278 545 406)
(edge 1279 545 545)
(edge 1280 545 809)
(edge 1281 545 1650)
(edge 1282 546 546)
(edge 1283 547 547)
(edge 1284 548 548)
(edge 1285 549 549)
(edge 1286 549 1407)
(edge 1287 550 481)
(edge 1288 550 550)
(edge 1289 551 1)
(edge 1290 551 551)
(edge 1291 551 728)
(edge 1292 551 1066)
(edge 1293 551 1352)
(edge 1294 551 1491)
(edge 1295 551 1603)
(edge 1296 552 326)
(edge 1297 552 552)
(edge 1298 552 1157)
(edge 1299 552 1718)
(edge 1300 553 553)
(edge 1301 554 554)
(edge 1302 555 555)
(edge 1303 555 586)
(edge 1304 556 56)
(edge 1305 556 135)
(edge 1306 556 227)
(edge 1307 556 329)
(edge 1308 556 556)
(edge 1309 556 607)
(edge 1310 556 652)
(edge 1311 556 1131)
(edge 1312 556 1171)
(edge 1313 556 1250)
(edge 1314 556 1522)
(edge 1315 556 1575)
(edge 1316 556 1714)
(edge 1317 556 1762)
(edge 1318 557 47)
(edge 1319 557 120)
(edge 1320 557 176)
(edge 1321 557 557)
(edge 1322 557 626)
(edge 1323 557 839)
(edge 1324 557 846)
(edge 1325 557 1364)
(edge 1326 557 1662)
(edge 1327 558 558)
(edge 1328 558 1691)
(edge 1329 559 559)
(edge 1330 560 560)
(edge 1331 561 8)
(edge 1332 561 561)
(edge 1333 562 562)
(edge 1334 563 563)
(edge 1335 564 564)
(edge 1336 565 565)
(edge 1337 565 1044)
(edge 1338 565 1156)
(edge 1339 566 383)
(edge 1340 566 566)
(edge 1341 566 1156)
(edge 1342 566 1601)
(edge 1343 567 567)
(edge 1344 568 568)
(edge 1345 569 569)
(edge 1346 570 570)
(edge 1347 570 1221)
(edge 1348 571 336)
(edge 1349 571 571)
(edge 1350 571 1893)
(edge 1351 572 545)
(edge 1352 572 572)
(edge 1353 573 573)
(edge 1354 574 101)
(edge 1355 574 574)
(edge 1356 575 498)
(edge 1357 575 575)
(edge 1358 575 1000)
(edge 1359 575 1399)
(edge 1360 575 1884)
(edge 1361 576 133)
(edge 1362 576 480)
(edge 1363 576 576)
(edge 1364 576 598)
(edge 1365 576 654)
(edge 1366 576 1029)
(edge 1367 576 1202)
(edge 1368 576 1252)
(edge 1369 576 1714)
(edge 1370 576 1758)
(edge 1371 577 577)
(edge 1372 577 1084)
(edge 1373 578 578)
(edge 1374 578 1001)
(edge 1375 579 294)
(edge 1376 579 579)
(edge 1377 580 267)
(edge 1378 580 580)
(edge 1379 581 581)
(edge 1380 582 582)
(edge 1381 582 664)
(edge 1382 583 583)
(edge 1383 584 546)
(edge 1384 584 584)
(edge 1385 584 1352)
(edge 1386 584 1676)
(edge 1387 585 280)
(edge 1388 585 585)
(edge 1389 586 260)
(edge 1390 586 586)
(edge 1391 586 601)
(edge 1392 586 626)
(edge 1393 586 1114)
(edge 1394 586 1321)
(edge 1395 587 587)
(edge 1396 588 31)
(edge 1397 588 588)
(edge 1398 588 1650)
(edge 1399 588 1661)
(edge 1400 589 60)
(edge 1401 589 106)
(edge 1402 589 379)
(edge 1403 589 568)
(edge 1404 589 589)
(edge 1405 589 598)
(edge 1406 589 1400)
(edge 1407 589 1714)
(edge 1408 589 1865)
(edge 1409 590 590)
(edge 1410 590 1566)
(edge 1411 591 591)
(edge 1412 591 625)
(edge 1413 591 1757)
(edge 1414 591 1809)
(edge 1415 592 592)
(edge 1416 592 1788)
(edge 1417 593 593)
(edge 1418 594 594)
(edge 1419 594 649)
(edge 1420 594 1084)
(edge 1421 594 1182)
(edge 1422 594 1750)
(edge 1423 595 238)
(edge 1424 595 595)
(edge 1425 596 596)
(edge 1426 596 923)
(edge 1427 597 597)
(edge 1428 598 598)
(edge 1429 598 1086)
(edge 1430 599 296)
(edge 1431 599 370)
(edge 1432 599 375)
(edge 1433 599 383)
(edge 1434 599 423)
(edge 1435 599 557)
(edge 1436 599 599)
(edge 1437 599 666)
(edge 1438 599 953)
(edge 1439 599 1504)
(edge 1440 600 600)
(edge 1441 600 889)
(edge 1442 601 436)
(edge 1443 601 601)
(edge 1444 602 602)
(edge 1445 602 1009)
(edge 1446 602 1794)
(edge 1447 603 603)
(edge 1448 604 604)
(edge 1449 604 964)
(edge 1450 604 1653)
(edge 1451 604 1895)
(edge 1452 605 605)
(edge 1453 606 606)
(edge 1454 607 125)
(edge 1455 607 607)
(edge 1456 608 608)
(edge 1457 608 1785)
(edge 1458 609 609)
(edge 1459 609 1099)
(edge 1460 610 610)
(edge 1461 610 1880)
(edge 1462 611 611)
(edge 1463 611 1241)
(edge 1464 612 612)
(edge 1465 613 613)
(edge 1466 613 1244)
(edge 1467 614 614)
(edge 1468 615 546)
(edge 1469 615 615)
(edge 1470 616 616)
(edge 1471 617 617)
(edge 1472 617 1813)
(edge 1473 618 618)
(edge 1474 618 906)
(edge 1475 618 1137)
(edge 1476 619 619)
(edge 1477 620 205)
(edge 1478 620 620)
(edge 1479 621 621)
(edge 1480 622 397)
(edge 1481 622 622)
(edge 1482 623 623)
(edge 1483 624 624)
(edge 1484 624 1163)
(edge 1485 624 1319)
(edge 1486 625 146)
(edge 1487 625 625)
(edge 1488 625 626)
(edge 1489 625 1038)
(edge 1490 625 1504)
(edge 1491 625 1662)
(edge 1492 626 269)
(edge 1493 626 599)
(edge 1494 626 626)
(edge 1495 627 627)
(edge 1496 628 628)
(edge 1497 628 936)
(edge 1498 629 185)
(edge 1499 629 208)
(edge 1500 629 362)
(edge 1501 629 629)
(edge 1502 629 649)
(edge 1503 629 1877)
(edge 1504 630 259)
(edge 1505 630 407)
(edge 1506 630 630)
(edge 1507 630 632)
(edge 1508 631 631)
(edge 1509 632 632)
(edge 1510 632 868)
(edge 1511 632 908)
(edge 1512 632 1249)
(edge 1513 633 633)
(edge 1514 633 1044)
(edge 1515 633 1156)
(edge 1516 633 1194)
(edge 1517 634 634)
(edge 1518 634 1785)
(edge 1519 635 635)
(edge 1520 636 636)
(edge 1521 637 637)
(edge 1522 638 638)
(edge 1523 638 966)
(edge 1524 639 639)
(edge 1525 639 908)
(edge 1526 640 5)
(edge 1527 640 157)
(edge 1528 640 195)
(edge 1529 640 469)
(edge 1530 640 640)
(edge 1531 640 1354)
(edge 1532 640 1394)
(edge 1533 640 1661)
(edge 1534 640 1678)
(edge 1535 641 601)
(edge 1536 641 641)
(edge 1537 642 642)
(edge 1538 642 900)
(edge 1539 643 643)
(edge 1540 643 1396)
(edge 1541 644 644)
(edge 1542 645 645)
(edge 1543 646 503)
(edge 1544 646 646)
(edge 1545 646 1785)
(edge 1546 647 647)
(edge 1547 647 910)
(edge 1548 648 648)
(edge 1549 649 344)
(edge 1550 649 649)
(edge 1551 649 837)
(edge 1552 650 650)
(edge 1553 650 1834)
(edge 1554 651 651)
(edge 1555 651 1295)
(edge 1556 652 652)
(edge 1557 652 1037)
(edge 1558 653 653)
(edge 1559 653 966)
(edge 1560 653 1566)
(edge 1561 654 654)
(edge 1562 655 90)
(edge 1563 655 655)
(edge 1564 655 1788)
(edge 1565 656 656)
(edge 1566 656 1064)
(edge 1567 656 1531)
(edge 1568 657 657)
(edge 1569 658 658)
(edge 1570 659 99)
(edge 1571 659 106)
(edge 1572 659 117)
(edge 1573 659 154)
(edge 1574 659 295)
(edge 1575 659 377)
(edge 1576 659 379)
(edge 1577 659 548)
(edge 1578 659 598)
(edge 1579 659 659)
(edge 1580 659 710)
(edge 1581 659 840)
(edge 1582 659 1189)
(edge 1583 659 1758)
(edge 1584 659 1779)
(edge 1585 659 1780)
(edge 1586 659 1818)
(edge 1587 659 1838)
(edge 1588 660 660)
(edge 1589 661 635)
(edge 1590 661 661)
(edge 1591 661 1223)
(edge 1592 662 662)
(edge 1593 662 1807)
(edge 1594 663 663)
(edge 1595 664 135)
(edge 1596 664 259)
(edge 1597 664 616)
(edge 1598 664 626)
(edge 1599 664 654)
(edge 1600 664 664)
(edge 1601 664 717)
(edge 1602 664 846)
(edge 1603 664 1039)
(edge 1604 664 1090)
(edge 1605 665 665)
(edge 1606 666 31)
(edge 1607 666 195)
(edge 1608 666 199)
(edge 1609 666 204)
(edge 1610 666 260)
(edge 1611 666 653)
(edge 1612 666 666)
(edge 1613 666 1147)
(edge 1614 666 1400)
(edge 1615 666 1688)
(edge 1616 667 667)
(edge 1617 668 668)
(edge 1618 669 669)
(edge 1619 670 670)
(edge 1620 670 1277)
(edge 1621 671 34)
(edge 1622 671 671)
(edge 1623 672 341)
(edge 1624 672 347)
(edge 1625 672 672)
(edge 1626 672 741)
(edge 1627 672 909)
(edge 1628 672 913)
(edge 1629 672 1509)
(edge 1630 673 232)
(edge 1631 673 673)
(edge 1632 673 1447)
(edge 1633 673 1885)
(edge 1634 674 106)
(edge 1635 674 674)
(edge 1636 675 273)
(edge 1637 675 675)
(edge 1638 676 640)
(edge 1639 676 676)
(edge 1640 677 677)
(edge 1641 678 525)
(edge 1642 678 607)
(edge 1643 678 678)
(edge 1644 678 791)
(edge 1645 678 856)
(edge 1646 678 1562)
(edge 1647 678 1840)
(edge 1648 679 679)
(edge 1649 680 680)
(edge 1650 680 1295)
(edge 1651 681 420)
(edge 1652 681 681)
(edge 1653 682 269)
(edge 1654 682 682)
(edge 1655 683 683)
(edge 1656 683 1207)
(edge 1657 684 684)
(edge 1658 684 1818)
(edge 1659 685 685)
(edge 1660 685 1735)
(edge 1661 686 686)
(edge 1662 686 1063)
(edge 1663 687 230)
(edge 1664 687 593)
(edge 1665 687 687)
(edge 1666 687 701)
(edge 1667 688 688)
(edge 1668 688 1611)
(edge 1669 689 689)
(edge 1670 689 1295)
(edge 1671 690 183)
(edge 1672 690 260)
(edge 1673 690 690)
(edge 1674 691 691)
(edge 1675 691 1364)
(edge 1676 692 692)
(edge 1677 693 693)
(edge 1678 694 694)
(edge 1679 694 737)
(edge 1680 694 1272)
(edge 1681 695 695)
(edge 1682 695 897)
(edge 1683 696 696)
(edge 1684 696 766)
(edge 1685 697 133)
(edge 1686 697 697)
(edge 1687 698 698)
(edge 1688 698 1168)
(edge 1689 698 1419)
(edge 1690 699 699)
(edge 1691 699 880)
(edge 1692 700 69)
(edge 1693 700 139)
(edge 1694 700 147)
(edge 1695 700 290)
(edge 1696 700 323)
(edge 1697 700 437)
(edge 1698 700 667)
(edge 1699 700 700)
(edge 1700 700 753)
(edge 1701 700 769)
(edge 1702 700 781)
(edge 1703 700 897)
(edge 1704 700 1112)
(edge 1705 700 1162)
(edge 1706 700 1357)
(edge 1707 700 1373)
(edge 1708 700 1374)
(edge 1709 700 1386)
(edge 1710 700 1407)
(edge 1711 700 1435)
(edge 1712 700 1628)
(edge 1713 700 1730)
(edge 1714 701 701)
(edge 1715 701 1456)
(edge 1716 701 1616)
(edge 1717 702 702)
(edge 1718 702 1291)
(edge 1719 703 598)
(edge 1720 703 703)
(edge 1721 704 125)
(edge 1722 704 704)
(edge 1723 705 508)
(edge 1724 705 705)
(edge 1725 706 706)
(edge 1726 707 707)
(edge 1727 708 601)
(edge 1728 708 708)
(edge 1729 708 1220)
(edge 1730 708 1883)
(edge 1731 709 709)
(edge 1732 709 832)
(edge 1733 709 1396)
(edge 1734 709 1517)
(edge 1735 710 710)
(edge 1736 711 711)
(edge 1737 712 712)
(edge 1738 713 713)
(edge 1739 714 714)
(edge 1740 714 1873)
(edge 1741 715 259)
(edge 1742 715 715)
(edge 1743 716 716)
(edge 1744 716 734)
(edge 1745 717 565)
(edge 1746 717 717)
(edge 1747 717 1785)
(edge 1748 718 718)
(edge 1749 718 1632)
(edge 1750 719 485)
(edge 1751 719 719)
(edge 1752 720 720)
(edge 1753 720 1844)
(edge 1754 721 721)
(edge 1755 721 1211)
(edge 1756 722 29)
(edge 1757 722 41)
(edge 1758 722 44)
(edge 1759 722 279)
(edge 1760 722 382)
(edge 1761 722 406)
(edge 1762 722 445)
(edge 1763 722 465)
(edge 1764 722 562)
(edge 1765 722 573)
(edge 1766 722 600)
(edge 1767 722 722)
(edge 1768 722 884)
(edge 1769 722 995)
(edge 1770 722 1102)
(edge 1771 722 1213)
(edge 1772 722 1324)
(edge 1773 722 1650)
(edge 1774 723 344)
(edge 1775 723 723)
(edge 1776 724 724)
(edge 1777 724 1095)
(edge 1778 724 1209)
(edge 1779 725 725)
(edge 1780 725 1031)
(edge 1781 726 726)
(edge 1782 726 1168)
(edge 1783 727 288)
(edge 1784 727 727)
(edge 1785 727 868)
(edge 1786 728 728)
(edge 1787 728 1608)
(edge 1788 728 1874)
(edge 1789 729 155)
(edge 1790 729 729)
(edge 1791 730 730)
(edge 1792 730 1753)
(edge 1793 731 731)
(edge 1794 731 1453)
(edge 1795 731 1782)
(edge 1796 732 541)
(edge 1797 732 732)
(edge 1798 732 879)
(edge 1799 733 167)
(edge 1800 733 372)
(edge 1801 733 733)
(edge 1802 734 216)
(edge 1803 734 734)
(edge 1804 735 735)
(edge 1805 736 736)
(edge 1806 736 1526)
(edge 1807 737 737)
(edge 1808 738 738)
(edge 1809 739 739)
(edge 1810 740 529)
(edge 1811 740 740)
(edge 1812 740 1119)
(edge 1813 740 1123)
(edge 1814 740 1239)
(edge 1815 740 1280)
(edge 1816 740 1563)
(edge 1817 741 363)
(edge 1818 741 480)
(edge 1819 741 741)
(edge 1820 742 280)
(edge 1821 742 742)
(edge 1822 743 743)
(edge 1823 744 744)
(edge 1824 744 1403)
(edge 1825 745 745)
(edge 1826 745 890)
(edge 1827 745 1034)
(edge 1828 746 746)
(edge 1829 746 1056)
(edge 1830 747 747)
(edge 1831 747 868)
(edge 1832 748 87)
(edge 1833 748 414)
(edge 1834 748 712)
(edge 1835 748 748)
(edge 1836 748 770)
(edge 1837 748 883)
(edge 1838 748 1045)
(edge 1839 748 1151)
(edge 1840 748 1163)
(edge 1841 748 1176)
(edge 1842 748 1200)
(edge 1843 748 1312)
(edge 1844 748 1346)
(edge 1845 748 1368)
(edge 1846 748 1372)
(edge 1847 748 1383)
(edge 1848 748 1389)
(edge 1849 748 1415)
(edge 1850 748 1416)
(edge 1851 748 1428)
(edge 1852 748 1625)
(edge 1853 748 1651)
(edge 1854 748 1703)
(edge 1855 748 1734)
(edge 1856 748 1858)
(edge 1857 749 749)
(edge 1858 750 750)
(edge 1859 751 751)
(edge 1860 751 1107)
(edge 1861 751 1583)
(edge 1862 752 381)
(edge 1863 752 752)
(edge 1864 753 753)
(edge 1865 754 32)
(edge 1866 754 543)
(edge 1867 754 754)
(edge 1868 754 896)
(edge 1869 754 1033)
(edge 1870 754 1038)
(edge 1871 754 1335)
(edge 1872 755 384)
(edge 1873 755 755)
(edge 1874 756 756)
(edge 1875 756 1669)
(edge 1876 757 757)
(edge 1877 758 213)
(edge 1878 758 758)
(edge 1879 759 497)
(edge 1880 759 603)
(edge 1881 759 759)
(edge 1882 759 1058)
(edge 1883 759 1378)
(edge 1884 759 1806)
(edge 1885 760 760)
(edge 1886 760 1211)
(edge 1887 761 761)
(edge 1888 761 1588)
(edge 1889 762 495)
(edge 1890 762 762)
(edge 1891 763 763)
(edge 1892 763 1338)
(edge 1893 763 1753)
(edge 1894 764 283)
(edge 1895 764 764)
(edge 1896 765 765)
(edge 1897 765 1066)
(edge 1898 765 1533)
(edge 1899 766 766)
(edge 1900 767 293)
(edge 1901 767 312)
(edge 1902 767 569)
(edge 1903 767 679)
(edge 1904 767 767)
(edge 1905 767 1782)
(edge 1906 768 111)
(edge 1907 768 564)
(edge 1908 768 739)
(edge 1909 768 768)
(edge 1910 768 1112)
(edge 1911 768 1386)
(edge 1912 769 769)
(edge 1913 770 770)
(edge 1914 770 1105)
(edge 1915 771 771)
(edge 1916 771 1161)
(edge 1917 771 1377)
(edge 1918 772 772)
(edge 1919 772 1259)
(edge 1920 772 1606)
(edge 1921 772 1896)
(edge 1922 773 773)
(edge 1923 773 1494)
(edge 1924 774 774)
(edge 1925 775 775)
(edge 1926 776 776)
(edge 1927 777 336)
(edge 1928 777 777)
(edge 1929 778 501)
(edge 1930 778 778)
(edge 1931 779 779)
(edge 1932 779 1211)
(edge 1933 779 1818)
(edge 1934 780 780)
(edge 1935 780 1598)
(edge 1936 781 781)
(edge 1937 782 226)
(edge 1938 782 307)
(edge 1939 782 346)
(edge 1940 782 673)
(edge 1941 782 782)
(edge 1942 782 839)
(edge 1943 782 1080)
(edge 1944 782 1494)
(edge 1945 782 1503)
(edge 1946 783 783)
(edge 1947 783 1563)
(edge 1948 784 784)
(edge 1949 784 1435)
(edge 1950 785 785)
(edge 1951 786 786)
(edge 1952 786 1873)
(edge 1953 787 636)
(edge 1954 787 787)
(edge 1955 788 137)
(edge 1956 788 788)
(edge 1957 789 91)
(edge 1958 789 789)
(edge 1959 790 790)
(edge 1960 791 791)
(edge 1961 792 792)
(edge 1962 792 1059)
(edge 1963 793 106)
(edge 1964 793 793)
(edge 1965 793 1714)
(edge 1966 794 794)
(edge 1967 794 1030)
(edge 1968 795 644)
(edge 1969 795 795)
(edge 1970 796 796)
(edge 1971 797 797)
(edge 1972 797 1394)
(edge 1973 798 501)
(edge 1974 798 798)
(edge 1975 798 1149)
(edge 1976 799 799)
(edge 1977 799 1834)
(edge 1978 800 800)
(edge 1979 801 234)
(edge 1980 801 801)
(edge 1981 802 802)
(edge 1982 803 212)
(edge 1983 803 803)
(edge 1984 804 804)
(edge 1985 804 1495)
(edge 1986 805 495)
(edge 1987 805 805)
(edge 1988 806 806)
(edge 1989 806 1717)
(edge 1990 807 807)
(edge 1991 808 808)
(edge 1992 808 1244)
(edge 1993 809 809)
(edge 1994 810 810)
(edge 1995 811 754)
(edge 1996 811 811)
(edge 1997 811 1152)
(edge 1998 812 812)
(edge 1999 813 813)
(edge 2000 814 814)
(edge 2001 814 1447)
(edge 2002 815 815)
(edge 2003 815 1229)
(edge 2004 815 1390)
(edge 2005 815 1548)
(edge 2006 815 1567)
(edge 2007 816 816)
(edge 2008 817 817)
(edge 2009 817 891)
(edge 2010 818 818)
(edge 2011 819 819)
(edge 2012 820 820)
(edge 2013 821 821)
(edge 2014 821 1555)
(edge 2015 822 822)
(edge 2016 822 1081)
(edge 2017 823 383)
(edge 2018 823 823)
(edge 2019 823 1339)
(edge 2020 824 824)
(edge 2021 824 1311)
(edge 2022 825 825)
(edge 2023 826 826)
(edge 2024 826 1035)
(edge 2025 827 322)
(edge 2026 827 827)
(edge 2027 828 825)
(edge 2028 828 828)
(edge 2029 829 829)
(edge 2030 829 1499)
(edge 2031 830 830)
(edge 2032 830 1396)
(edge 2033 831 13)
(edge 2034 831 831)
(edge 2035 831 1000)
(edge 2036 831 1614)
(edge 2037 832 832)
(edge 2038 833 833)
(edge 2039 834 13)
(edge 2040 834 49)
(edge 2041 834 563)
(edge 2042 834 834)
(edge 2043 834 1459)
(edge 2044 835 835)
(edge 2045 835 1680)
(edge 2046 836 244)
(edge 2047 836 836)
(edge 2048 836 876)
(edge 2049 837 106)
(edge 2050 837 133)
(edge 2051 837 268)
(edge 2052 837 598)
(edge 2053 837 837)
(edge 2054 837 908)
(edge 2055 837 1029)
(edge 2056 837 1189)
(edge 2057 838 838)
(edge 2058 839 367)
(edge 2059 839 713)
(edge 2060 839 839)
(edge 2061 839 873)
(edge 2062 839 1332)
(edge 2063 839 1611)
(edge 2064 840 840)
(edge 2065 841 264)
(edge 2066 841 334)
(edge 2067 841 353)
(edge 2068 841 481)
(edge 2069 841 621)
(edge 2070 841 841)
(edge 2071 841 1221)
(edge 2072 841 1257)
(edge 2073 841 1406)
(edge 2074 841 1696)
(edge 2075 841 1713)
(edge 2076 842 666)
(edge 2077 842 842)
(edge 2078 843 843)
(edge 2079 843 1380)
(edge 2080 844 844)
(edge 2081 844 1027)
(edge 2082 845 722)
(edge 2083 845 845)
(edge 2084 845 1667)
(edge 2085 846 754)
(edge 2086 846 846)
(edge 2087 846 946)
(edge 2088 846 1259)
(edge 2089 847 847)
(edge 2090 847 1287)
(edge 2091 848 138)
(edge 2092 848 848)
(edge 2093 848 1352)
(edge 2094 848 1491)
(edge 2095 848 1603)
(edge 2096 848 1732)
(edge 2097 848 1846)
(edge 2098 849 849)
(edge 2099 849 1272)
(edge 2100 849 1419)
(edge 2101 850 850)
(edge 2102 850 1873)
(edge 2103 851 851)
(edge 2104 851 879)
(edge 2105 851 1791)
(edge 2106 852 852)
(edge 2107 852 1779)
(edge 2108 853 853)
(edge 2109 854 854)
(edge 2110 855 493)
(edge 2111 855 529)
(edge 2112 855 855)
(edge 2113 855 1732)
(edge 2114 856 183)
(edge 2115 856 599)
(edge 2116 856 856)
(edge 2117 857 857)
(edge 2118 858 591)
(edge 2119 858 858)
(edge 2120 858 1298)
(edge 2121 859 371)
(edge 2122 859 859)
(edge 2123 859 1034)
(edge 2124 860 752)
(edge 2125 860 860)
(edge 2126 860 1083)
(edge 2127 861 861)
(edge 2128 862 862)
(edge 2129 862 1897)
(edge 2130 863 863)
(edge 2131 864 864)
(edge 2132 864 1554)
(edge 2133 865 865)
(edge 2134 866 866)
(edge 2135 866 1168)
(edge 2136 867 867)
(edge 2137 867 1781)
(edge 2138 868 80)
(edge 2139 868 362)
(edge 2140 868 649)
(edge 2141 868 676)
(edge 2142 868 868)
(edge 2143 869 302)
(edge 2144 869 869)
(edge 2145 870 457)
(edge 2146 870 493)
(edge 2147 870 870)
(edge 2148 871 871)
(edge 2149 871 1588)
(edge 2150 872 872)
(edge 2151 873 93)
(edge 2152 873 873)
(edge 2153 874 874)
(edge 2154 875 875)
(edge 2155 876 876)
(edge 2156 877 856)
(edge 2157 877 877)
(edge 2158 877 1700)
(edge 2159 878 878)
(edge 2160 879 64)
(edge 2161 879 482)
(edge 2162 879 879)
(edge 2163 879 1357)
(edge 2164 879 1758)
(edge 2165 880 129)
(edge 2166 880 625)
(edge 2167 880 880)
(edge 2168 880 1365)
(edge 2169 881 881)
(edge 2170 882 136)
(edge 2171 882 194)
(edge 2172 882 882)
(edge 2173 882 1333)
(edge 2174 882 1518)
(edge 2175 882 1689)
(edge 2176 882 1775)
(edge 2177 883 883)
(edge 2178 884 884)
(edge 2179 885 885)
(edge 2180 886 886)
(edge 2181 886 1274)
(edge 2182 886 1762)
(edge 2183 887 503)
(edge 2184 887 887)
(edge 2185 888 609)
(edge 2186 888 619)
(edge 2187 888 888)
(edge 2188 888 1659)
(edge 2189 888 1884)
(edge 2190 889 889)
(edge 2191 890 890)
(edge 2192 890 1437)
(edge 2193 891 891)
(edge 2194 892 341)
(edge 2195 892 892)
(edge 2196 892 911)
(edge 2197 893 893)
(edge 2198 894 421)
(edge 2199 894 894)
(edge 2200 894 1488)
(edge 2201 895 895)
(edge 2202 896 260)
(edge 2203 896 896)
(edge 2204 897 897)
(edge 2205 898 898)
(edge 2206 898 1563)
(edge 2207 899 623)
(edge 2208 899 899)
(edge 2209 900 19)
(edge 2210 900 378)
(edge 2211 900 734)
(edge 2212 900 900)
(edge 2213 900 1244)
(edge 2214 901 901)
(edge 2215 902 902)
(edge 2216 903 903)
(edge 2217 904 904)
(edge 2218 905 808)
(edge 2219 905 905)
(edge 2220 905 1202)
(edge 2221 906 906)
(edge 2222 907 907)
(edge 2223 908 362)
(edge 2224 908 908)
(edge 2225 908 1056)
(edge 2226 908 1622)
(edge 2227 908 1750)
(edge 2228 909 909)
(edge 2229 910 295)
(edge 2230 910 840)
(edge 2231 910 910)
(edge 2232 910 1029)
(edge 2233 910 1202)
(edge 2234 910 1714)
(edge 2235 910 1818)
(edge 2236 911 911)
(edge 2237 912 912)
(edge 2238 913 913)
(edge 2239 914 810)
(edge 2240 914 914)
(edge 2241 914 915)
(edge 2242 915 915)
(edge 2243 916 503)
(edge 2244 916 916)
(edge 2245 917 917)
(edge 2246 917 1211)
(edge 2247 918 918)
(edge 2248 919 85)
(edge 2249 919 919)
(edge 2250 920 920)
(edge 2251 921 921)
(edge 2252 921 977)
(edge 2253 922 125)
(edge 2254 922 922)
(edge 2255 922 1460)
(edge 2256 923 709)
(edge 2257 923 836)
(edge 2258 923 923)
(edge 2259 923 1667)
(edge 2260 924 924)
(edge 2261 924 1662)
(edge 2262 925 925)
(edge 2263 925 1680)
(edge 2264 926 657)
(edge 2265 926 926)
(edge 2266 927 321)
(edge 2267 927 658)
(edge 2268 927 854)
(edge 2269 927 927)
(edge 2270 927 1675)
(edge 2271 928 928)
(edge 2272 929 16)
(edge 2273 929 99)
(edge 2274 929 121)
(edge 2275 929 157)
(edge 2276 929 417)
(edge 2277 929 525)
(edge 2278 929 671)
(edge 2279 929 772)
(edge 2280 929 840)
(edge 2281 929 929)
(edge 2282 929 1039)
(edge 2283 929 1202)
(edge 2284 929 1274)
(edge 2285 929 1314)
(edge 2286 929 1768)
(edge 2287 929 1779)
(edge 2288 929 1840)
(edge 2289 930 930)
(edge 2290 931 931)
(edge 2291 932 932)
(edge 2292 933 933)
(edge 2293 934 934)
(edge 2294 935 935)
(edge 2295 935 1009)
(edge 2296 936 936)
(edge 2297 937 937)
(edge 2298 937 986)
(edge 2299 938 938)
(edge 2300 939 939)
(edge 2301 939 1364)
(edge 2302 940 940)
(edge 2303 941 838)
(edge 2304 941 941)
(edge 2305 941 1696)
(edge 2306 942 397)
(edge 2307 942 942)
(edge 2308 942 1006)
(edge 2309 943 943)
(edge 2310 944 944)
(edge 2311 945 238)
(edge 2312 945 945)
(edge 2313 946 946)
(edge 2314 946 968)
(edge 2315 946 1545)
(edge 2316 947 947)
(edge 2317 948 183)
(edge 2318 948 652)
(edge 2319 948 948)
(edge 2320 948 1131)
(edge 2321 948 1202)
(edge 2322 949 949)
(edge 2323 949 999)
(edge 2324 950 950)
(edge 2325 950 1295)
(edge 2326 951 951)
(edge 2327 952 952)
(edge 2328 953 953)
(edge 2329 954 954)
(edge 2330 955 112)
(edge 2331 955 955)
(edge 2332 956 956)
(edge 2333 956 1717)
(edge 2334 957 957)
(edge 2335 958 958)
(edge 2336 959 906)
(edge 2337 959 959)
(edge 2338 959 1726)
(edge 2339 960 960)
(edge 2340 960 1750)
(edge 2341 961 185)
(edge 2342 961 961)
(edge 2343 962 962)
(edge 2344 963 355)
(edge 2345 963 963)
(edge 2346 964 964)
(edge 2347 965 965)
(edge 2348 966 966)
(edge 2349 966 1616)
(edge 2350 967 228)
(edge 2351 967 967)
(edge 2352 967 1017)
(edge 2353 968 968)
(edge 2354 969 367)
(edge 2355 969 969)
(edge 2356 970 970)
(edge 2357 970 1118)
(edge 2358 970 1378)
(edge 2359 971 971)
(edge 2360 972 972)
(edge 2361 972 1660)
(edge 2362 973 375)
(edge 2363 973 973)
(edge 2364 973 1627)
(edge 2365 973 1732)
(edge 2366 974 974)
(edge 2367 974 1893)
(edge 2368 975 5)
(edge 2369 975 121)
(edge 2370 975 975)
(edge 2371 975 1314)
(edge 2372 975 1350)
(edge 2373 976 976)
(edge 2374 976 1475)
(edge 2375 977 977)
(edge 2376 977 1033)
(edge 2377 977 1667)
(edge 2378 978 978)
(edge 2379 979 979)
(edge 2380 979 1771)
(edge 2381 980 203)
(edge 2382 980 678)
(edge 2383 980 700)
(edge 2384 980 756)
(edge 2385 980 879)
(edge 2386 980 980)
(edge 2387 980 1172)
(edge 2388 980 1244)
(edge 2389 980 1429)
(edge 2390 980 1867)
(edge 2391 981 16)
(edge 2392 981 135)
(edge 2393 981 981)
(edge 2394 982 982)
(edge 2395 982 1566)
(edge 2396 983 983)
(edge 2397 983 1210)
(edge 2398 983 1485)
(edge 2399 984 984)
(edge 2400 985 985)
(edge 2401 985 1564)
(edge 2402 985 1883)
(edge 2403 986 628)
(edge 2404 986 986)
(edge 2405 986 1218)
(edge 2406 987 987)
(edge 2407 988 951)
(edge 2408 988 988)
(edge 2409 989 989)
(edge 2410 990 990)
(edge 2411 991 991)
(edge 2412 992 992)
(edge 2413 992 1657)
(edge 2414 993 993)
(edge 2415 994 994)
(edge 2416 995 995)
(edge 2417 996 996)
(edge 2418 997 74)
(edge 2419 997 997)
(edge 2420 998 200)
(edge 2421 998 885)
(edge 2422 998 998)
(edge 2423 998 1004)
(edge 2424 998 1107)
(edge 2425 999 999)
(edge 2426 1000 1000)
(edge 2427 1001 1001)
(edge 2428 1001 1896)
(edge 2429 1002 1002)
(edge 2430 1003 1003)
(edge 2431 1004 1004)
(edge 2432 1005 1005)
(edge 2433 1006 1006)
(edge 2434 1006 1211)
(edge 2435 1007 232)
(edge 2436 1007 503)
(edge 2437 1007 906)
(edge 2438 1007 1007)
(edge 2439 1008 1008)
(edge 2440 1009 1009)
(edge 2441 1010 1010)
(edge 2442 1011 1011)
(edge 2443 1011 1455)
(edge 2444 1012 1012)
(edge 2445 1013 525)
(edge 2446 1013 1013)
(edge 2447 1014 1014)
(edge 2448 1014 1752)
(edge 2449 1015 35)
(edge 2450 1015 902)
(edge 2451 1015 1015)
(edge 2452 1015 1315)
(edge 2453 1015 1461)
(edge 2454 1016 503)
(edge 2455 1016 1016)
(edge 2456 1017 1017)
(edge 2457 1018 1018)
(edge 2458 1019 1019)
(edge 2459 1020 1020)
(edge 2460 1021 1021)
(edge 2461 1021 1058)
(edge 2462 1021 1141)
(edge 2463 1021 1378)
(edge 2464 1021 1653)
(edge 2465 1022 1022)
(edge 2466 1022 1056)
(edge 2467 1023 1023)
(edge 2468 1024 1024)
(edge 2469 1024 1157)
(edge 2470 1025 1025)
(edge 2471 1026 1026)
(edge 2472 1027 207)
(edge 2473 1027 1027)
(edge 2474 1028 1025)
(edge 2475 1028 1028)
(edge 2476 1028 1433)
(edge 2477 1028 1513)
(edge 2478 1029 725)
(edge 2479 1029 1029)
(edge 2480 1029 1211)
(edge 2481 1029 1598)
(edge 2482 1029 1647)
(edge 2483 1029 1785)
(edge 2484 1029 1891)
(edge 2485 1030 893)
(edge 2486 1030 1030)
(edge 2487 1031 23)
(edge 2488 1031 379)
(edge 2489 1031 710)
(edge 2490 1031 783)
(edge 2491 1031 887)
(edge 2492 1031 1031)
(edge 2493 1031 1039)
(edge 2494 1031 1046)
(edge 2495 1032 557)
(edge 2496 1032 1032)
(edge 2497 1033 891)
(edge 2498 1033 921)
(edge 2499 1033 955)
(edge 2500 1033 1033)
(edge 2501 1034 1034)
(edge 2502 1035 1035)
(edge 2503 1036 542)
(edge 2504 1036 557)
(edge 2505 1036 996)
(edge 2506 1036 1036)
(edge 2507 1036 1145)
(edge 2508 1036 1156)
(edge 2509 1037 214)
(edge 2510 1037 556)
(edge 2511 1037 910)
(edge 2512 1037 1037)
(edge 2513 1037 1194)
(edge 2514 1037 1603)
(edge 2515 1038 239)
(edge 2516 1038 305)
(edge 2517 1038 458)
(edge 2518 1038 591)
(edge 2519 1038 811)
(edge 2520 1038 829)
(edge 2521 1038 1023)
(edge 2522 1038 1038)
(edge 2523 1038 1307)
(edge 2524 1038 1364)
(edge 2525 1038 1573)
(edge 2526 1039 1039)
(edge 2527 1039 1564)
(edge 2528 1040 1040)
(edge 2529 1041 1041)
(edge 2530 1042 660)
(edge 2531 1042 1042)
(edge 2532 1042 1066)
(edge 2533 1042 1365)
(edge 2534 1043 1043)
(edge 2535 1044 904)
(edge 2536 1044 1044)
(edge 2537 1044 1080)
(edge 2538 1045 2)
(edge 2539 1045 1045)
(edge 2540 1046 599)
(edge 2541 1046 1019)
(edge 2542 1046 1046)
(edge 2543 1046 1086)
(edge 2544 1046 1606)
(edge 2545 1047 45)
(edge 2546 1047 1047)
(edge 2547 1048 775)
(edge 2548 1048 1048)
(edge 2549 1049 1049)
(edge 2550 1050 1050)
(edge 2551 1050 1396)
(edge 2552 1050 1491)
(edge 2553 1051 1051)
(edge 2554 1052 51)
(edge 2555 1052 128)
(edge 2556 1052 1052)
(edge 2557 1053 1053)
(edge 2558 1053 1880)
(edge 2559 1054 1054)
(edge 2560 1055 125)
(edge 2561 1055 599)
(edge 2562 1055 625)
(edge 2563 1055 1055)
(edge 2564 1056 1056)
(edge 2565 1057 790)
(edge 2566 1057 1057)
(edge 2567 1057 1837)
(edge 2568 1058 1058)
(edge 2569 1059 1059)
(edge 2570 1059 1820)
(edge 2571 1060 1060)
(edge 2572 1061 184)
(edge 2573 1061 1061)
(edge 2574 1062 848)
(edge 2575 1062 1062)
(edge 2576 1063 692)
(edge 2577 1063 1063)
(edge 2578 1063 1197)
(edge 2579 1063 1273)
(edge 2580 1063 1319)
(edge 2581 1063 1320)
(edge 2582 1064 1064)
(edge 2583 1065 1065)
(edge 2584 1065 1607)
(edge 2585 1065 1777)
(edge 2586 1066 699)
(edge 2587 1066 1066)
(edge 2588 1066 1276)
(edge 2589 1066 1437)
(edge 2590 1067 1067)
(edge 2591 1068 1068)
(edge 2592 1068 1600)
(edge 2593 1069 1069)
(edge 2594 1069 1222)
(edge 2595 1070 1070)
(edge 2596 1070 1377)
(edge 2597 1071 1071)
(edge 2598 1072 625)
(edge 2599 1072 1072)
(edge 2600 1072 1144)
(edge 2601 1072 1365)
(edge 2602 1072 1491)
(edge 2603 1073 1034)
(edge 2604 1073 1073)
(edge 2605 1073 1691)
(edge 2606 1074 1074)
(edge 2607 1074 1202)
(edge 2608 1074 1503)
(edge 2609 1074 1874)
(edge 2610 1075 875)
(edge 2611 1075 1075)
(edge 2612 1075 1794)
(edge 2613 1076 796)
(edge 2614 1076 1076)
(edge 2615 1077 1077)
(edge 2616 1078 1078)
(edge 2617 1079 1079)
(edge 2618 1079 1190)
(edge 2619 1079 1207)
(edge 2620 1079 1782)
(edge 2621 1080 529)
(edge 2622 1080 1080)
(edge 2623 1080 1632)
(edge 2624 1081 162)
(edge 2625 1081 297)
(edge 2626 1081 397)
(edge 2627 1081 539)
(edge 2628 1081 802)
(edge 2629 1081 1081)
(edge 2630 1081 1168)
(edge 2631 1081 1193)
(edge 2632 1081 1419)
(edge 2633 1081 1497)
(edge 2634 1081 1762)
(edge 2635 1081 1788)
(edge 2636 1082 495)
(edge 2637 1082 1082)
(edge 2638 1082 1236)
(edge 2639 1083 1083)
(edge 2640 1084 423)
(edge 2641 1084 556)
(edge 2642 1084 1084)
(edge 2643 1085 1085)
(edge 2644 1086 1086)
(edge 2645 1086 1627)
(edge 2646 1087 906)
(edge 2647 1087 1087)
(edge 2648 1087 1706)
(edge 2649 1087 1896)
(edge 2650 1088 1088)
(edge 2651 1089 143)
(edge 2652 1089 1089)
(edge 2653 1089 1134)
(edge 2654 1090 1090)
(edge 2655 1090 1750)
(edge 2656 1091 1091)
(edge 2657 1092 462)
(edge 2658 1092 1092)
(edge 2659 1092 1310)
(edge 2660 1093 938)
(edge 2661 1093 965)
(edge 2662 1093 1093)
(edge 2663 1094 1094)
(edge 2664 1095 278)
(edge 2665 1095 1095)
(edge 2666 1096 117)
(edge 2667 1096 1096)
(edge 2668 1097 1097)
(edge 2669 1098 1098)
(edge 2670 1099 1099)
(edge 2671 1100 1100)
(edge 2672 1100 1712)
(edge 2673 1101 1101)
(edge 2674 1102 1102)
(edge 2675 1103 1103)
(edge 2676 1104 1104)
(edge 2677 1105 93)
(edge 2678 1105 1058)
(edge 2679 1105 1105)
(edge 2680 1105 1115)
(edge 2681 1105 1653)
(edge 2682 1105 1895)
(edge 2683 1106 1106)
(edge 2684 1106 1364)
(edge 2685 1106 1734)
(edge 2686 1106 1766)
(edge 2687 1107 169)
(edge 2688 1107 507)
(edge 2689 1107 885)
(edge 2690 1107 1043)
(edge 2691 1107 1107)
(edge 2692 1107 1455)
(edge 2693 1107 1583)
(edge 2694 1108 993)
(edge 2695 1108 1108)
(edge 2696 1109 1109)
(edge 2697 1110 1110)
(edge 2698 1110 1495)
(edge 2699 1111 1111)
(edge 2700 1111 1896)
(edge 2701 1112 1112)
(edge 2702 1113 891)
(edge 2703 1113 1113)
(edge 2704 1114 345)
(edge 2705 1114 732)
(edge 2706 1114 1114)
(edge 2707 1115 1115)
(edge 2708 1116 153)
(edge 2709 1116 1116)
(edge 2710 1117 1117)
(edge 2711 1118 1118)
(edge 2712 1119 1119)
(edge 2713 1120 1120)
(edge 2714 1121 475)
(edge 2715 1121 1121)
(edge 2716 1121 1168)
(edge 2717 1121 1419)
(edge 2718 1122 590)
(edge 2719 1122 1122)
(edge 2720 1122 1279)
(edge 2721 1123 159)
(edge 2722 1123 737)
(edge 2723 1123 1123)
(edge 2724 1123 1231)
(edge 2725 1123 1328)
(edge 2726 1123 1551)
(edge 2727 1123 1695)
(edge 2728 1124 503)
(edge 2729 1124 1124)
(edge 2730 1125 873)
(edge 2731 1125 1125)
(edge 2732 1126 375)
(edge 2733 1126 541)
(edge 2734 1126 1126)
(edge 2735 1127 1127)
(edge 2736 1127 1756)
(edge 2737 1128 1128)
(edge 2738 1129 534)
(edge 2739 1129 557)
(edge 2740 1129 664)
(edge 2741 1129 1129)
(edge 2742 1130 504)
(edge 2743 1130 1037)
(edge 2744 1130 1130)
(edge 2745 1131 630)
(edge 2746 1131 1131)
(edge 2747 1131 1452)
(edge 2748 1132 554)
(edge 2749 1132 762)
(edge 2750 1132 871)
(edge 2751 1132 1132)
(edge 2752 1133 203)
(edge 2753 1133 322)
(edge 2754 1133 664)
(edge 2755 1133 1133)
(edge 2756 1134 1134)
(edge 2757 1135 1135)
(edge 2758 1136 421)
(edge 2759 1136 1136)
(edge 2760 1136 1884)
(edge 2761 1137 599)
(edge 2762 1137 1137)
(edge 2763 1138 258)
(edge 2764 1138 906)
(edge 2765 1138 1037)
(edge 2766 1138 1138)
(edge 2767 1139 1139)
(edge 2768 1139 1202)
(edge 2769 1140 586)
(edge 2770 1140 1140)
(edge 2771 1141 1141)
(edge 2772 1142 431)
(edge 2773 1142 754)
(edge 2774 1142 1088)
(edge 2775 1142 1142)
(edge 2776 1142 1152)
(edge 2777 1142 1294)
(edge 2778 1142 1619)
(edge 2779 1142 1809)
(edge 2780 1142 1848)
(edge 2781 1142 1880)
(edge 2782 1143 183)
(edge 2783 1143 1143)
(edge 2784 1144 1144)
(edge 2785 1145 1068)
(edge 2786 1145 1145)
(edge 2787 1145 1386)
(edge 2788 1145 1435)
(edge 2789 1145 1874)
(edge 2790 1146 1146)
(edge 2791 1146 1253)
(edge 2792 1146 1487)
(edge 2793 1146 1650)
(edge 2794 1147 1147)
(edge 2795 1148 205)
(edge 2796 1148 1148)
(edge 2797 1149 1149)
(edge 2798 1150 1150)
(edge 2799 1151 1151)
(edge 2800 1152 1152)
(edge 2801 1152 1348)
(edge 2802 1153 1153)
(edge 2803 1154 599)
(edge 2804 1154 1154)
(edge 2805 1155 1155)
(edge 2806 1155 1435)
(edge 2807 1156 106)
(edge 2808 1156 120)
(edge 2809 1156 260)
(edge 2810 1156 457)
(edge 2811 1156 846)
(edge 2812 1156 1144)
(edge 2813 1156 1156)
(edge 2814 1156 1838)
(edge 2815 1156 1874)
(edge 2816 1157 800)
(edge 2817 1157 1157)
(edge 2818 1157 1224)
(edge 2819 1157 1640)
(edge 2820 1158 1066)
(edge 2821 1158 1158)
(edge 2822 1159 1159)
(edge 2823 1160 18)
(edge 2824 1160 136)
(edge 2825 1160 477)
(edge 2826 1160 547)
(edge 2827 1160 832)
(edge 2828 1160 921)
(edge 2829 1160 1153)
(edge 2830 1160 1160)
(edge 2831 1160 1273)
(edge 2832 1160 1362)
(edge 2833 1160 1443)
(edge 2834 1160 1552)
(edge 2835 1160 1620)
(edge 2836 1160 1775)
(edge 2837 1160 1825)
(edge 2838 1160 1884)
(edge 2839 1161 1161)
(edge 2840 1162 1162)
(edge 2841 1163 1163)
(edge 2842 1164 1164)
(edge 2843 1164 1411)
(edge 2844 1165 1165)
(edge 2845 1166 1166)
(edge 2846 1167 1167)
(edge 2847 1168 1168)
(edge 2848 1168 1231)
(edge 2849 1169 1169)
(edge 2850 1169 1375)
(edge 2851 1170 545)
(edge 2852 1170 1170)
(edge 2853 1170 1847)
(edge 2854 1171 125)
(edge 2855 1171 1171)
(edge 2856 1171 1452)
(edge 2857 1172 1172)
(edge 2858 1172 1386)
(edge 2859 1173 333)
(edge 2860 1173 1173)
(edge 2861 1174 1174)
(edge 2862 1174 1884)
(edge 2863 1175 1175)
(edge 2864 1175 1680)
(edge 2865 1176 1176)
(edge 2866 1177 503)
(edge 2867 1177 1177)
(edge 2868 1178 1178)
(edge 2869 1179 1179)
(edge 2870 1179 1201)
(edge 2871 1180 166)
(edge 2872 1180 565)
(edge 2873 1180 1180)
(edge 2874 1181 1181)
(edge 2875 1182 1182)
(edge 2876 1182 1297)
(edge 2877 1183 1183)
(edge 2878 1184 676)
(edge 2879 1184 973)
(edge 2880 1184 1184)
(edge 2881 1185 1185)
(edge 2882 1186 33)
(edge 2883 1186 757)
(edge 2884 1186 1186)
(edge 2885 1186 1442)
(edge 2886 1186 1649)
(edge 2887 1187 1042)
(edge 2888 1187 1187)
(edge 2889 1187 1225)
(edge 2890 1188 485)
(edge 2891 1188 994)
(edge 2892 1188 1188)
(edge 2893 1189 141)
(edge 2894 1189 1036)
(edge 2895 1189 1056)
(edge 2896 1189 1189)
(edge 2897 1189 1606)
(edge 2898 1189 1750)
(edge 2899 1190 1190)
(edge 2900 1191 1009)
(edge 2901 1191 1191)
(edge 2902 1192 1192)
(edge 2903 1193 1193)
(edge 2904 1193 1201)
(edge 2905 1194 226)
(edge 2906 1194 387)
(edge 2907 1194 1029)
(edge 2908 1194 1194)
(edge 2909 1194 1250)
(edge 2910 1194 1608)
(edge 2911 1194 1669)
(edge 2912 1195 72)
(edge 2913 1195 203)
(edge 2914 1195 1195)
(edge 2915 1196 815)
(edge 2916 1196 1196)
(edge 2917 1197 1197)
(edge 2918 1198 1198)
(edge 2919 1199 525)
(edge 2920 1199 601)
(edge 2921 1199 1199)
(edge 2922 1200 269)
(edge 2923 1200 1200)
(edge 2924 1201 659)
(edge 2925 1201 910)
(edge 2926 1201 1201)
(edge 2927 1201 1873)
(edge 2928 1202 108)
(edge 2929 1202 1202)
(edge 2930 1203 1203)
(edge 2931 1204 1204)
(edge 2932 1204 1383)
(edge 2933 1205 711)
(edge 2934 1205 1205)
(edge 2935 1206 563)
(edge 2936 1206 1206)
(edge 2937 1207 857)
(edge 2938 1207 1207)
(edge 2939 1208 1191)
(edge 2940 1208 1208)
(edge 2941 1209 1209)
(edge 2942 1210 1210)
(edge 2943 1211 1211)
(edge 2944 1212 24)
(edge 2945 1212 30)
(edge 2946 1212 1212)
(edge 2947 1212 1559)
(edge 2948 1213 1213)
(edge 2949 1214 1214)
(edge 2950 1215 1215)
(edge 2951 1215 1365)
(edge 2952 1216 652)
(edge 2953 1216 1216)
(edge 2954 1217 1217)
(edge 2955 1218 21)
(edge 2956 1218 343)
(edge 2957 1218 433)
(edge 2958 1218 838)
(edge 2959 1218 1218)
(edge 2960 1218 1744)
(edge 2961 1218 1792)
(edge 2962 1218 1819)
(edge 2963 1218 1876)
(edge 2964 1219 41)
(edge 2965 1219 1219)
(edge 2966 1219 1856)
(edge 2967 1220 981)
(edge 2968 1220 1220)
(edge 2969 1221 1221)
(edge 2970 1222 1222)
(edge 2971 1223 1223)
(edge 2972 1224 490)
(edge 2973 1224 1224)
(edge 2974 1225 666)
(edge 2975 1225 1225)
(edge 2976 1226 64)
(edge 2977 1226 223)
(edge 2978 1226 856)
(edge 2979 1226 1226)
(edge 2980 1227 1227)
(edge 2981 1228 1228)
(edge 2982 1229 420)
(edge 2983 1229 716)
(edge 2984 1229 821)
(edge 2985 1229 1229)
(edge 2986 1230 1230)
(edge 2987 1231 655)
(edge 2988 1231 737)
(edge 2989 1231 1121)
(edge 2990 1231 1231)
(edge 2991 1231 1551)
(edge 2992 1231 1735)
(edge 2993 1232 59)
(edge 2994 1232 553)
(edge 2995 1232 605)
(edge 2996 1232 1197)
(edge 2997 1232 1232)
(edge 2998 1232 1255)
(edge 2999 1232 1362)
(edge 3000 1232 1876)
(edge 3001 1233 503)
(edge 3002 1233 1233)
(edge 3003 1234 987)
(edge 3004 1234 1234)
(edge 3005 1234 1662)
(edge 3006 1234 1826)
(edge 3007 1235 364)
(edge 3008 1235 1235)
(edge 3009 1236 361)
(edge 3010 1236 576)
(edge 3011 1236 659)
(edge 3012 1236 1236)
(edge 3013 1237 689)
(edge 3014 1237 1237)
(edge 3015 1238 1238)
(edge 3016 1238 1809)
(edge 3017 1239 159)
(edge 3018 1239 685)
(edge 3019 1239 1231)
(edge 3020 1239 1239)
(edge 3021 1239 1551)
(edge 3022 1239 1743)
(edge 3023 1240 673)
(edge 3024 1240 1130)
(edge 3025 1240 1240)
(edge 3026 1240 1714)
(edge 3027 1241 355)
(edge 3028 1241 998)
(edge 3029 1241 1107)
(edge 3030 1241 1241)
(edge 3031 1242 1242)
(edge 3032 1242 1485)
(edge 3033 1242 1495)
(edge 3034 1242 1554)
(edge 3035 1243 1243)
(edge 3036 1243 1462)
(edge 3037 1244 113)
(edge 3038 1244 181)
(edge 3039 1244 283)
(edge 3040 1244 301)
(edge 3041 1244 591)
(edge 3042 1244 706)
(edge 3043 1244 794)
(edge 3044 1244 865)
(edge 3045 1244 1018)
(edge 3046 1244 1026)
(edge 3047 1244 1068)
(edge 3048 1244 1098)
(edge 3049 1244 1162)
(edge 3050 1244 1165)
(edge 3051 1244 1238)
(edge 3052 1244 1244)
(edge 3053 1244 1278)
(edge 3054 1244 1318)
(edge 3055 1244 1319)
(edge 3056 1244 1374)
(edge 3057 1244 1386)
(edge 3058 1244 1423)
(edge 3059 1244 1435)
(edge 3060 1244 1561)
(edge 3061 1244 1628)
(edge 3062 1244 1716)
(edge 3063 1244 1764)
(edge 3064 1244 1863)
(edge 3065 1245 336)
(edge 3066 1245 984)
(edge 3067 1245 1002)
(edge 3068 1245 1245)
(edge 3069 1245 1289)
(edge 3070 1245 1769)
(edge 3071 1245 1845)
(edge 3072 1246 1246)
(edge 3073 1247 1247)
(edge 3074 1248 397)
(edge 3075 1248 1248)
(edge 3076 1249 1249)
(edge 3077 1250 1250)
(edge 3078 1251 1251)
(edge 3079 1251 1653)
(edge 3080 1252 1252)
(edge 3081 1253 977)
(edge 3082 1253 1253)
(edge 3083 1254 1254)
(edge 3084 1255 1255)
(edge 3085 1256 732)
(edge 3086 1256 1256)
(edge 3087 1257 1257)
(edge 3088 1258 1258)
(edge 3089 1258 1298)
(edge 3090 1258 1824)
(edge 3091 1259 71)
(edge 3092 1259 207)
(edge 3093 1259 292)
(edge 3094 1259 557)
(edge 3095 1259 1259)
(edge 3096 1259 1601)
(edge 3097 1260 1260)
(edge 3098 1261 1261)
(edge 3099 1262 1086)
(edge 3100 1262 1262)
(edge 3101 1263 1263)
(edge 3102 1264 1264)
(edge 3103 1265 596)
(edge 3104 1265 1051)
(edge 3105 1265 1265)
(edge 3106 1265 1365)
(edge 3107 1265 1487)
(edge 3108 1265 1491)
(edge 3109 1266 472)
(edge 3110 1266 487)
(edge 3111 1266 817)
(edge 3112 1266 1266)
(edge 3113 1266 1591)
(edge 3114 1266 1616)
(edge 3115 1266 1692)
(edge 3116 1266 1763)
(edge 3117 1266 1817)
(edge 3118 1267 1267)
(edge 3119 1267 1693)
(edge 3120 1268 1268)
(edge 3121 1268 1568)
(edge 3122 1269 1269)
(edge 3123 1270 906)
(edge 3124 1270 1270)
(edge 3125 1270 1726)
(edge 3126 1271 212)
(edge 3127 1271 1271)
(edge 3128 1272 685)
(edge 3129 1272 1231)
(edge 3130 1272 1272)
(edge 3131 1272 1638)
(edge 3132 1272 1721)
(edge 3133 1273 1273)
(edge 3134 1274 34)
(edge 3135 1274 185)
(edge 3136 1274 1037)
(edge 3137 1274 1274)
(edge 3138 1274 1332)
(edge 3139 1274 1618)
(edge 3140 1275 1275)
(edge 3141 1276 551)
(edge 3142 1276 1276)
(edge 3143 1277 1277)
(edge 3144 1278 1278)
(edge 3145 1279 303)
(edge 3146 1279 1279)
(edge 3147 1279 1310)
(edge 3148 1280 929)
(edge 3149 1280 1280)
(edge 3150 1281 1281)
(edge 3151 1282 1282)
(edge 3152 1283 1283)
(edge 3153 1284 369)
(edge 3154 1284 1284)
(edge 3155 1285 1285)
(edge 3156 1285 1787)
(edge 3157 1286 1286)
(edge 3158 1286 1524)
(edge 3159 1287 1287)
(edge 3160 1288 1288)
(edge 3161 1288 1394)
(edge 3162 1289 1289)
(edge 3163 1290 1290)
(edge 3164 1291 501)
(edge 3165 1291 1291)
(edge 3166 1292 192)
(edge 3167 1292 1292)
(edge 3168 1293 1091)
(edge 3169 1293 1293)
(edge 3170 1293 1607)
(edge 3171 1294 1294)
(edge 3172 1295 378)
(edge 3173 1295 1295)
(edge 3174 1296 1296)
(edge 3175 1296 1854)
(edge 3176 1297 1297)
(edge 3177 1298 1298)
(edge 3178 1299 832)
(edge 3179 1299 874)
(edge 3180 1299 1299)
(edge 3181 1300 51)
(edge 3182 1300 1300)
(edge 3183 1301 1301)
(edge 3184 1301 1788)
(edge 3185 1302 1302)
(edge 3186 1303 1303)
(edge 3187 1304 1304)
(edge 3188 1305 397)
(edge 3189 1305 1305)
(edge 3190 1305 1762)
(edge 3191 1306 1306)
(edge 3192 1306 1352)
(edge 3193 1307 1307)
(edge 3194 1308 586)
(edge 3195 1308 1308)
(edge 3196 1309 1097)
(edge 3197 1309 1309)
(edge 3198 1309 1640)
(edge 3199 1310 1310)
(edge 3200 1311 464)
(edge 3201 1311 1160)
(edge 3202 1311 1311)
(edge 3203 1311 1667)
(edge 3204 1312 240)
(edge 3205 1312 1105)
(edge 3206 1312 1312)
(edge 3207 1313 1313)
(edge 3208 1313 1556)
(edge 3209 1314 34)
(edge 3210 1314 165)
(edge 3211 1314 185)
(edge 3212 1314 291)
(edge 3213 1314 732)
(edge 3214 1314 1314)
(edge 3215 1315 1315)
(edge 3216 1316 250)
(edge 3217 1316 1316)
(edge 3218 1317 1317)
(edge 3219 1318 1318)
(edge 3220 1319 57)
(edge 3221 1319 1319)
(edge 3222 1320 1320)
(edge 3223 1321 362)
(edge 3224 1321 1086)
(edge 3225 1321 1321)
(edge 3226 1322 1207)
(edge 3227 1322 1322)
(edge 3228 1323 326)
(edge 3229 1323 449)
(edge 3230 1323 478)
(edge 3231 1323 560)
(edge 3232 1323 1067)
(edge 3233 1323 1230)
(edge 3234 1323 1323)
(edge 3235 1323 1444)
(edge 3236 1323 1718)
(edge 3237 1324 1324)
(edge 3238 1325 536)
(edge 3239 1325 1325)
(edge 3240 1326 57)
(edge 3241 1326 1326)
(edge 3242 1327 1327)
(edge 3243 1327 1688)
(edge 3244 1327 1714)
(edge 3245 1328 162)
(edge 3246 1328 673)
(edge 3247 1328 1087)
(edge 3248 1328 1328)
(edge 3249 1328 1394)
(edge 3250 1328 1762)
(edge 3251 1328 1818)
(edge 3252 1329 1329)
(edge 3253 1330 401)
(edge 3254 1330 1330)
(edge 3255 1331 1331)
(edge 3256 1332 311)
(edge 3257 1332 1194)
(edge 3258 1332 1332)
(edge 3259 1333 1333)
(edge 3260 1334 1052)
(edge 3261 1334 1334)
(edge 3262 1335 260)
(edge 3263 1335 1335)
(edge 3264 1336 1336)
(edge 3265 1337 1337)
(edge 3266 1337 1603)
(edge 3267 1338 931)
(edge 3268 1338 1338)
(edge 3269 1339 503)
(edge 3270 1339 1339)
(edge 3271 1340 205)
(edge 3272 1340 1340)
(edge 3273 1341 63)
(edge 3274 1341 1341)
(edge 3275 1342 1342)
(edge 3276 1342 1788)
(edge 3277 1342 1820)
(edge 3278 1343 816)
(edge 3279 1343 1341)
(edge 3280 1343 1343)
(edge 3281 1344 1344)
(edge 3282 1345 495)
(edge 3283 1345 762)
(edge 3284 1345 1345)
(edge 3285 1346 1346)
(edge 3286 1347 529)
(edge 3287 1347 1347)
(edge 3288 1348 51)
(edge 3289 1348 128)
(edge 3290 1348 1023)
(edge 3291 1348 1041)
(edge 3292 1348 1254)
(edge 3293 1348 1348)
(edge 3294 1348 1686)
(edge 3295 1349 1349)
(edge 3296 1350 1350)
(edge 3297 1351 1231)
(edge 3298 1351 1351)
(edge 3299 1352 846)
(edge 3300 1352 1068)
(edge 3301 1352 1352)
(edge 3302 1353 1353)
(edge 3303 1354 630)
(edge 3304 1354 1354)
(edge 3305 1355 1355)
(edge 3306 1356 1356)
(edge 3307 1357 1357)
(edge 3308 1358 453)
(edge 3309 1358 1358)
(edge 3310 1359 193)
(edge 3311 1359 515)
(edge 3312 1359 590)
(edge 3313 1359 1359)
(edge 3314 1360 62)
(edge 3315 1360 1360)
(edge 3316 1361 177)
(edge 3317 1361 1003)
(edge 3318 1361 1361)
(edge 3319 1362 1362)
(edge 3320 1363 1363)
(edge 3321 1364 1364)
(edge 3322 1365 1365)
(edge 3323 1366 1366)
(edge 3324 1367 1367)
(edge 3325 1368 1368)
(edge 3326 1369 272)
(edge 3327 1369 1009)
(edge 3328 1369 1369)
(edge 3329 1370 1370)
(edge 3330 1371 106)
(edge 3331 1371 1371)
(edge 3332 1371 1818)
(edge 3333 1372 1372)
(edge 3334 1373 1373)
(edge 3335 1374 1374)
(edge 3336 1375 1375)
(edge 3337 1376 1168)
(edge 3338 1376 1376)
(edge 3339 1377 1224)
(edge 3340 1377 1377)
(edge 3341 1378 1378)
(edge 3342 1379 495)
(edge 3343 1379 1379)
(edge 3344 1379 1788)
(edge 3345 1380 1380)
(edge 3346 1381 428)
(edge 3347 1381 1381)
(edge 3348 1382 1382)
(edge 3349 1383 1383)
(edge 3350 1384 87)
(edge 3351 1384 136)
(edge 3352 1384 196)
(edge 3353 1384 210)
(edge 3354 1384 257)
(edge 3355 1384 334)
(edge 3356 1384 339)
(edge 3357 1384 388)
(edge 3358 1384 563)
(edge 3359 1384 605)
(edge 3360 1384 635)
(edge 3361 1384 644)
(edge 3362 1384 861)
(edge 3363 1384 907)
(edge 3364 1384 1094)
(edge 3365 1384 1101)
(edge 3366 1384 1153)
(edge 3367 1384 1197)
(edge 3368 1384 1303)
(edge 3369 1384 1384)
(edge 3370 1384 1399)
(edge 3371 1384 1703)
(edge 3372 1384 1888)
(edge 3373 1385 287)
(edge 3374 1385 1385)
(edge 3375 1386 625)
(edge 3376 1386 1386)
(edge 3377 1386 1600)
(edge 3378 1387 730)
(edge 3379 1387 1387)
(edge 3380 1388 1388)
(edge 3381 1389 1389)
(edge 3382 1390 37)
(edge 3383 1390 82)
(edge 3384 1390 261)
(edge 3385 1390 284)
(edge 3386 1390 420)
(edge 3387 1390 443)
(edge 3388 1390 1203)
(edge 3389 1390 1368)
(edge 3390 1390 1390)
(edge 3391 1390 1526)
(edge 3392 1391 526)
(edge 3393 1391 1391)
(edge 3394 1392 1392)
(edge 3395 1393 1393)
(edge 3396 1393 1872)
(edge 3397 1394 85)
(edge 3398 1394 1182)
(edge 3399 1394 1394)
(edge 3400 1394 1807)
(edge 3401 1395 1395)
(edge 3402 1395 1548)
(edge 3403 1396 1396)
(edge 3404 1397 1397)
(edge 3405 1398 1168)
(edge 3406 1398 1398)
(edge 3407 1398 1419)
(edge 3408 1398 1788)
(edge 3409 1399 1399)
(edge 3410 1400 232)
(edge 3411 1400 551)
(edge 3412 1400 973)
(edge 3413 1400 1400)
(edge 3414 1400 1563)
(edge 3415 1401 1401)
(edge 3416 1402 1317)
(edge 3417 1402 1402)
(edge 3418 1402 1457)
(edge 3419 1403 1403)
(edge 3420 1404 1404)
(edge 3421 1405 1259)
(edge 3422 1405 1405)
(edge 3423 1406 1406)
(edge 3424 1406 1513)
(edge 3425 1407 62)
(edge 3426 1407 155)
(edge 3427 1407 1169)
(edge 3428 1407 1325)
(edge 3429 1407 1407)
(edge 3430 1407 1555)
(edge 3431 1408 1408)
(edge 3432 1409 1409)
(edge 3433 1410 743)
(edge 3434 1410 1410)
(edge 3435 1411 1411)
(edge 3436 1412 6)
(edge 3437 1412 1353)
(edge 3438 1412 1412)
(edge 3439 1412 1449)
(edge 3440 1413 1406)
(edge 3441 1413 1413)
(edge 3442 1414 987)
(edge 3443 1414 1414)
(edge 3444 1415 1415)
(edge 3445 1416 1416)
(edge 3446 1417 480)
(edge 3447 1417 1417)
(edge 3448 1418 1418)
(edge 3449 1419 1419)
(edge 3450 1420 1420)
(edge 3451 1420 1524)
(edge 3452 1421 738)
(edge 3453 1421 1421)
(edge 3454 1421 1531)
(edge 3455 1422 220)
(edge 3456 1422 1422)
(edge 3457 1422 1660)
(edge 3458 1422 1823)
(edge 3459 1423 1423)
(edge 3460 1424 117)
(edge 3461 1424 480)
(edge 3462 1424 554)
(edge 3463 1424 994)
(edge 3464 1424 1079)
(edge 3465 1424 1424)
(edge 3466 1424 1497)
(edge 3467 1424 1554)
(edge 3468 1424 1699)
(edge 3469 1425 250)
(edge 3470 1425 1425)
(edge 3471 1426 1114)
(edge 3472 1426 1394)
(edge 3473 1426 1426)
(edge 3474 1426 1678)
(edge 3475 1426 1762)
(edge 3476 1426 1874)
(edge 3477 1427 18)
(edge 3478 1427 210)
(edge 3479 1427 396)
(edge 3480 1427 590)
(edge 3481 1427 1020)
(edge 3482 1427 1181)
(edge 3483 1427 1366)
(edge 3484 1427 1427)
(edge 3485 1427 1661)
(edge 3486 1427 1713)
(edge 3487 1428 124)
(edge 3488 1428 1428)
(edge 3489 1429 1429)
(edge 3490 1429 1435)
(edge 3491 1430 566)
(edge 3492 1430 1430)
(edge 3493 1431 1197)
(edge 3494 1431 1372)
(edge 3495 1431 1399)
(edge 3496 1431 1431)
(edge 3497 1432 1172)
(edge 3498 1432 1432)
(edge 3499 1433 32)
(edge 3500 1433 836)
(edge 3501 1433 1433)
(edge 3502 1433 1667)
(edge 3503 1434 6)
(edge 3504 1434 79)
(edge 3505 1434 491)
(edge 3506 1434 597)
(edge 3507 1434 1355)
(edge 3508 1434 1434)
(edge 3509 1434 1532)
(edge 3510 1434 1605)
(edge 3511 1434 1736)
(edge 3512 1434 1886)
(edge 3513 1435 1435)
(edge 3514 1435 1600)
(edge 3515 1435 1613)
(edge 3516 1436 375)
(edge 3517 1436 1436)
(edge 3518 1437 591)
(edge 3519 1437 1437)
(edge 3520 1437 1766)
(edge 3521 1438 1438)
(edge 3522 1438 1818)
(edge 3523 1439 1222)
(edge 3524 1439 1439)
(edge 3525 1440 205)
(edge 3526 1440 735)
(edge 3527 1440 809)
(edge 3528 1440 1440)
(edge 3529 1441 1152)
(edge 3530 1441 1170)
(edge 3531 1441 1363)
(edge 3532 1441 1441)
(edge 3533 1442 933)
(edge 3534 1442 1442)
(edge 3535 1443 1443)
(edge 3536 1444 1035)
(edge 3537 1444 1196)
(edge 3538 1444 1444)
(edge 3539 1445 1445)
(edge 3540 1446 1446)
(edge 3541 1447 1447)
(edge 3542 1448 693)
(edge 3543 1448 1071)
(edge 3544 1448 1448)
(edge 3545 1448 1894)
(edge 3546 1449 1449)
(edge 3547 1450 980)
(edge 3548 1450 1450)
(edge 3549 1451 128)
(edge 3550 1451 1451)
(edge 3551 1452 74)
(edge 3552 1452 1066)
(edge 3553 1452 1452)
(edge 3554 1453 1453)
(edge 3555 1454 94)
(edge 3556 1454 372)
(edge 3557 1454 530)
(edge 3558 1454 689)
(edge 3559 1454 693)
(edge 3560 1454 767)
(edge 3561 1454 934)
(edge 3562 1454 949)
(edge 3563 1454 1076)
(edge 3564 1454 1454)
(edge 3565 1455 1342)
(edge 3566 1455 1455)
(edge 3567 1455 1505)
(edge 3568 1455 1694)
(edge 3569 1456 1456)
(edge 3570 1457 1457)
(edge 3571 1458 1458)
(edge 3572 1458 1667)
(edge 3573 1459 1459)
(edge 3574 1460 356)
(edge 3575 1460 1460)
(edge 3576 1461 1461)
(edge 3577 1462 1244)
(edge 3578 1462 1462)
(edge 3579 1463 709)
(edge 3580 1463 817)
(edge 3581 1463 863)
(edge 3582 1463 1463)
(edge 3583 1463 1559)
(edge 3584 1464 601)
(edge 3585 1464 1464)
(edge 3586 1465 251)
(edge 3587 1465 1409)
(edge 3588 1465 1465)
(edge 3589 1466 526)
(edge 3590 1466 1466)
(edge 3591 1467 181)
(edge 3592 1467 1467)
(edge 3593 1468 561)
(edge 3594 1468 1468)
(edge 3595 1469 1469)
(edge 3596 1470 183)
(edge 3597 1470 1470)
(edge 3598 1471 1056)
(edge 3599 1471 1471)
(edge 3600 1472 1472)
(edge 3601 1472 1564)
(edge 3602 1472 1611)
(edge 3603 1473 30)
(edge 3604 1473 1473)
(edge 3605 1474 1416)
(edge 3606 1474 1474)
(edge 3607 1475 1475)
(edge 3608 1476 1476)
(edge 3609 1477 1477)
(edge 3610 1478 1478)
(edge 3611 1479 204)
(edge 3612 1479 228)
(edge 3613 1479 244)
(edge 3614 1479 445)
(edge 3615 1479 597)
(edge 3616 1479 971)
(edge 3617 1479 1185)
(edge 3618 1479 1479)
(edge 3619 1479 1810)
(edge 3620 1480 399)
(edge 3621 1480 1480)
(edge 3622 1481 101)
(edge 3623 1481 1236)
(edge 3624 1481 1481)
(edge 3625 1482 794)
(edge 3626 1482 1482)
(edge 3627 1482 1526)
(edge 3628 1483 1328)
(edge 3629 1483 1483)
(edge 3630 1484 63)
(edge 3631 1484 1484)
(edge 3632 1485 1485)
(edge 3633 1485 1699)
(edge 3634 1486 211)
(edge 3635 1486 367)
(edge 3636 1486 1486)
(edge 3637 1487 172)
(edge 3638 1487 870)
(edge 3639 1487 1487)
(edge 3640 1488 1488)
(edge 3641 1489 1137)
(edge 3642 1489 1489)
(edge 3643 1490 60)
(edge 3644 1490 64)
(edge 3645 1490 1490)
(edge 3646 1490 1503)
(edge 3647 1491 263)
(edge 3648 1491 269)
(edge 3649 1491 511)
(edge 3650 1491 1433)
(edge 3651 1491 1491)
(edge 3652 1492 244)
(edge 3653 1492 392)
(edge 3654 1492 832)
(edge 3655 1492 1492)
(edge 3656 1492 1858)
(edge 3657 1493 353)
(edge 3658 1493 1493)
(edge 3659 1494 551)
(edge 3660 1494 1494)
(edge 3661 1494 1564)
(edge 3662 1494 1786)
(edge 3663 1495 8)
(edge 3664 1495 363)
(edge 3665 1495 473)
(edge 3666 1495 683)
(edge 3667 1495 767)
(edge 3668 1495 1079)
(edge 3669 1495 1495)
(edge 3670 1495 1588)
(edge 3671 1495 1894)
(edge 3672 1496 235)
(edge 3673 1496 1496)
(edge 3674 1496 1700)
(edge 3675 1497 495)
(edge 3676 1497 1497)
(edge 3677 1498 1498)
(edge 3678 1499 1499)
(edge 3679 1500 379)
(edge 3680 1500 922)
(edge 3681 1500 1130)
(edge 3682 1500 1138)
(edge 3683 1500 1500)
(edge 3684 1500 1818)
(edge 3685 1501 451)
(edge 3686 1501 1501)
(edge 3687 1502 529)
(edge 3688 1502 1502)
(edge 3689 1503 211)
(edge 3690 1503 450)
(edge 3691 1503 1503)
(edge 3692 1504 137)
(edge 3693 1504 489)
(edge 3694 1504 1504)
(edge 3695 1505 1505)
(edge 3696 1506 662)
(edge 3697 1506 1506)
(edge 3698 1507 1507)
(edge 3699 1508 1508)
(edge 3700 1509 1509)
(edge 3701 1509 1894)
(edge 3702 1510 81)
(edge 3703 1510 1510)
(edge 3704 1510 1863)
(edge 3705 1511 193)
(edge 3706 1511 644)
(edge 3707 1511 1511)
(edge 3708 1511 1691)
(edge 3709 1512 1452)
(edge 3710 1512 1512)
(edge 3711 1513 30)
(edge 3712 1513 1513)
(edge 3713 1513 1667)
(edge 3714 1514 1514)
(edge 3715 1515 1128)
(edge 3716 1515 1515)
(edge 3717 1516 1516)
(edge 3718 1516 1872)
(edge 3719 1517 1517)
(edge 3720 1518 1518)
(edge 3721 1519 1519)
(edge 3722 1519 1896)
(edge 3723 1520 135)
(edge 3724 1520 1227)
(edge 3725 1520 1520)
(edge 3726 1520 1826)
(edge 3727 1521 1060)
(edge 3728 1521 1521)
(edge 3729 1522 1522)
(edge 3730 1523 267)
(edge 3731 1523 1523)
(edge 3732 1524 952)
(edge 3733 1524 1524)
(edge 3734 1525 1168)
(edge 3735 1525 1525)
(edge 3736 1525 1779)
(edge 3737 1526 1526)
(edge 3738 1527 1150)
(edge 3739 1527 1527)
(edge 3740 1528 1528)
(edge 3741 1528 1667)
(edge 3742 1529 929)
(edge 3743 1529 1529)
(edge 3744 1530 1530)
(edge 3745 1531 901)
(edge 3746 1531 1378)
(edge 3747 1531 1530)
(edge 3748 1531 1531)
(edge 3749 1532 1532)
(edge 3750 1533 1166)
(edge 3751 1533 1244)
(edge 3752 1533 1533)
(edge 3753 1534 1534)
(edge 3754 1535 1535)
(edge 3755 1535 1700)
(edge 3756 1536 1066)
(edge 3757 1536 1536)
(edge 3758 1537 1537)
(edge 3759 1538 1538)
(edge 3760 1539 1539)
(edge 3761 1540 1144)
(edge 3762 1540 1540)
(edge 3763 1541 162)
(edge 3764 1541 1541)
(edge 3765 1542 986)
(edge 3766 1542 1542)
(edge 3767 1543 1290)
(edge 3768 1543 1478)
(edge 3769 1543 1543)
(edge 3770 1544 33)
(edge 3771 1544 1197)
(edge 3772 1544 1364)
(edge 3773 1544 1544)
(edge 3774 1544 1884)
(edge 3775 1545 955)
(edge 3776 1545 1545)
(edge 3777 1545 1691)
(edge 3778 1546 1085)
(edge 3779 1546 1546)
(edge 3780 1547 41)
(edge 3781 1547 78)
(edge 3782 1547 325)
(edge 3783 1547 936)
(edge 3784 1547 1010)
(edge 3785 1547 1539)
(edge 3786 1547 1547)
(edge 3787 1547 1559)
(edge 3788 1547 1833)
(edge 3789 1547 1888)
(edge 3790 1548 1461)
(edge 3791 1548 1548)
(edge 3792 1549 128)
(edge 3793 1549 1549)
(edge 3794 1550 1550)
(edge 3795 1551 1168)
(edge 3796 1551 1419)
(edge 3797 1551 1551)
(edge 3798 1552 1552)
(edge 3799 1553 249)
(edge 3800 1553 332)
(edge 3801 1553 1553)
(edge 3802 1554 1554)
(edge 3803 1555 38)
(edge 3804 1555 427)
(edge 3805 1555 519)
(edge 3806 1555 748)
(edge 3807 1555 1058)
(edge 3808 1555 1077)
(edge 3809 1555 1370)
(edge 3810 1555 1555)
(edge 3811 1555 1648)
(edge 3812 1556 1556)
(edge 3813 1557 607)
(edge 3814 1557 1557)
(edge 3815 1558 182)
(edge 3816 1558 1558)
(edge 3817 1559 1559)
(edge 3818 1560 269)
(edge 3819 1560 599)
(edge 3820 1560 1560)
(edge 3821 1561 1561)
(edge 3822 1562 732)
(edge 3823 1562 1562)
(edge 3824 1563 640)
(edge 3825 1563 1328)
(edge 3826 1563 1426)
(edge 3827 1563 1563)
(edge 3828 1564 493)
(edge 3829 1564 728)
(edge 3830 1564 782)
(edge 3831 1564 1194)
(edge 3832 1564 1564)
(edge 3833 1564 1579)
(edge 3834 1565 228)
(edge 3835 1565 417)
(edge 3836 1565 1249)
(edge 3837 1565 1565)
(edge 3838 1565 1686)
(edge 3839 1566 666)
(edge 3840 1566 1566)
(edge 3841 1566 1616)
(edge 3842 1566 1667)
(edge 3843 1567 1567)
(edge 3844 1568 1568)
(edge 3845 1569 266)
(edge 3846 1569 1569)
(edge 3847 1570 1570)
(edge 3848 1571 397)
(edge 3849 1571 1571)
(edge 3850 1572 202)
(edge 3851 1572 915)
(edge 3852 1572 1101)
(edge 3853 1572 1538)
(edge 3854 1572 1572)
(edge 3855 1572 1677)
(edge 3856 1572 1741)
(edge 3857 1573 1573)
(edge 3858 1574 1574)
(edge 3859 1575 1575)
(edge 3860 1576 962)
(edge 3861 1576 1576)
(edge 3862 1576 1782)
(edge 3863 1577 563)
(edge 3864 1577 1415)
(edge 3865 1577 1577)
(edge 3866 1578 1578)
(edge 3867 1579 16)
(edge 3868 1579 335)
(edge 3869 1579 710)
(edge 3870 1579 1579)
(edge 3871 1579 1637)
(edge 3872 1579 1768)
(edge 3873 1580 232)
(edge 3874 1580 1580)
(edge 3875 1581 1549)
(edge 3876 1581 1581)
(edge 3877 1582 1394)
(edge 3878 1582 1582)
(edge 3879 1583 507)
(edge 3880 1583 1583)
(edge 3881 1584 1584)
(edge 3882 1585 1585)
(edge 3883 1585 1680)
(edge 3884 1586 1586)
(edge 3885 1586 1680)
(edge 3886 1587 1587)
(edge 3887 1588 1588)
(edge 3888 1589 501)
(edge 3889 1589 1589)
(edge 3890 1590 1590)
(edge 3891 1591 1591)
(edge 3892 1592 1281)
(edge 3893 1592 1592)
(edge 3894 1593 1593)
(edge 3895 1593 1627)
(edge 3896 1594 1594)
(edge 3897 1595 103)
(edge 3898 1595 280)
(edge 3899 1595 1004)
(edge 3900 1595 1595)
(edge 3901 1596 473)
(edge 3902 1596 1008)
(edge 3903 1596 1596)
(edge 3904 1596 1718)
(edge 3905 1597 1394)
(edge 3906 1597 1597)
(edge 3907 1598 1598)
(edge 3908 1599 985)
(edge 3909 1599 1599)
(edge 3910 1600 402)
(edge 3911 1600 534)
(edge 3912 1600 893)
(edge 3913 1600 1600)
(edge 3914 1600 1728)
(edge 3915 1601 1055)
(edge 3916 1601 1601)
(edge 3917 1602 1602)
(edge 3918 1603 1603)
(edge 3919 1604 672)
(edge 3920 1604 1236)
(edge 3921 1604 1604)
(edge 3922 1605 1605)
(edge 3923 1606 93)
(edge 3924 1606 879)
(edge 3925 1606 1606)
(edge 3926 1606 1733)
(edge 3927 1607 1607)
(edge 3928 1608 85)
(edge 3929 1608 141)
(edge 3930 1608 367)
(edge 3931 1608 1608)
(edge 3932 1608 1615)
(edge 3933 1608 1807)
(edge 3934 1609 1609)
(edge 3935 1610 664)
(edge 3936 1610 1610)
(edge 3937 1611 782)
(edge 3938 1611 1611)
(edge 3939 1611 1722)
(edge 3940 1612 930)
(edge 3941 1612 1397)
(edge 3942 1612 1612)
(edge 3943 1613 48)
(edge 3944 1613 385)
(edge 3945 1613 534)
(edge 3946 1613 541)
(edge 3947 1613 557)
(edge 3948 1613 664)
(edge 3949 1613 1613)
(edge 3950 1613 1776)
(edge 3951 1614 1614)
(edge 3952 1615 576)
(edge 3953 1615 659)
(edge 3954 1615 664)
(edge 3955 1615 879)
(edge 3956 1615 981)
(edge 3957 1615 1240)
(edge 3958 1615 1490)
(edge 3959 1615 1520)
(edge 3960 1615 1557)
(edge 3961 1615 1615)
(edge 3962 1616 59)
(edge 3963 1616 79)
(edge 3964 1616 205)
(edge 3965 1616 245)
(edge 3966 1616 266)
(edge 3967 1616 294)
(edge 3968 1616 327)
(edge 3969 1616 515)
(edge 3970 1616 597)
(edge 3971 1616 637)
(edge 3972 1616 677)
(edge 3973 1616 687)
(edge 3974 1616 735)
(edge 3975 1616 809)
(edge 3976 1616 818)
(edge 3977 1616 838)
(edge 3978 1616 957)
(edge 3979 1616 971)
(edge 3980 1616 982)
(edge 3981 1616 1040)
(edge 3982 1616 1221)
(edge 3983 1616 1260)
(edge 3984 1616 1283)
(edge 3985 1616 1409)
(edge 3986 1616 1445)
(edge 3987 1616 1449)
(edge 3988 1616 1534)
(edge 3989 1616 1537)
(edge 3990 1616 1584)
(edge 3991 1616 1616)
(edge 3992 1616 1696)
(edge 3993 1616 1697)
(edge 3994 1616 1737)
(edge 3995 1616 1853)
(edge 3996 1617 920)
(edge 3997 1617 965)
(edge 3998 1617 1118)
(edge 3999 1617 1617)
(edge 4000 1618 586)
(edge 4001 1618 1618)
(edge 4002 1618 1733)
(edge 4003 1618 1756)
(edge 4004 1619 1619)
(edge 4005 1620 1620)
(edge 4006 1621 581)
(edge 4007 1621 1621)
(edge 4008 1621 1775)
(edge 4009 1622 1622)
(edge 4010 1622 1627)
(edge 4011 1623 269)
(edge 4012 1623 1623)
(edge 4013 1624 850)
(edge 4014 1624 1624)
(edge 4015 1625 1625)
(edge 4016 1626 1350)
(edge 4017 1626 1626)
(edge 4018 1627 5)
(edge 4019 1627 137)
(edge 4020 1627 157)
(edge 4021 1627 1131)
(edge 4022 1627 1274)
(edge 4023 1627 1627)
(edge 4024 1628 1628)
(edge 4025 1629 128)
(edge 4026 1629 1086)
(edge 4027 1629 1629)
(edge 4028 1629 1818)
(edge 4029 1630 280)
(edge 4030 1630 1630)
(edge 4031 1631 1631)
(edge 4032 1631 1667)
(edge 4033 1632 1500)
(edge 4034 1632 1632)
(edge 4035 1632 1873)
(edge 4036 1633 616)
(edge 4037 1633 1179)
(edge 4038 1633 1633)
(edge 4039 1633 1714)
(edge 4040 1634 551)
(edge 4041 1634 1634)
(edge 4042 1635 915)
(edge 4043 1635 1635)
(edge 4044 1636 167)
(edge 4045 1636 1636)
(edge 4046 1637 1637)
(edge 4047 1638 1241)
(edge 4048 1638 1272)
(edge 4049 1638 1638)
(edge 4050 1638 1721)
(edge 4051 1639 1120)
(edge 4052 1639 1639)
(edge 4053 1640 1640)
(edge 4054 1641 1123)
(edge 4055 1641 1231)
(edge 4056 1641 1641)
(edge 4057 1642 1214)
(edge 4058 1642 1275)
(edge 4059 1642 1642)
(edge 4060 1643 228)
(edge 4061 1643 1643)
(edge 4062 1644 1644)
(edge 4063 1645 1099)
(edge 4064 1645 1645)
(edge 4065 1646 503)
(edge 4066 1646 1646)
(edge 4067 1647 123)
(edge 4068 1647 1647)
(edge 4069 1648 37)
(edge 4070 1648 1648)
(edge 4071 1649 1649)
(edge 4072 1650 1650)
(edge 4073 1651 1651)
(edge 4074 1652 900)
(edge 4075 1652 1652)
(edge 4076 1653 1653)
(edge 4077 1654 556)
(edge 4078 1654 910)
(edge 4079 1654 1654)
(edge 4080 1655 1655)
(edge 4081 1656 1551)
(edge 4082 1656 1656)
(edge 4083 1657 1657)
(edge 4084 1658 207)
(edge 4085 1658 1658)
(edge 4086 1659 1659)
(edge 4087 1660 1660)
(edge 4088 1661 182)
(edge 4089 1661 630)
(edge 4090 1661 1661)
(edge 4091 1661 1799)
(edge 4092 1662 34)
(edge 4093 1662 428)
(edge 4094 1662 873)
(edge 4095 1662 1618)
(edge 4096 1662 1662)
(edge 4097 1663 1066)
(edge 4098 1663 1211)
(edge 4099 1663 1663)
(edge 4100 1664 125)
(edge 4101 1664 1664)
(edge 4102 1665 1665)
(edge 4103 1666 1317)
(edge 4104 1666 1666)
(edge 4105 1666 1842)
(edge 4106 1667 29)
(edge 4107 1667 68)
(edge 4108 1667 73)
(edge 4109 1667 96)
(edge 4110 1667 193)
(edge 4111 1667 210)
(edge 4112 1667 217)
(edge 4113 1667 220)
(edge 4114 1667 228)
(edge 4115 1667 245)
(edge 4116 1667 327)
(edge 4117 1667 339)
(edge 4118 1667 382)
(edge 4119 1667 445)
(edge 4120 1667 563)
(edge 4121 1667 590)
(edge 4122 1667 600)
(edge 4123 1667 644)
(edge 4124 1667 653)
(edge 4125 1667 809)
(edge 4126 1667 812)
(edge 4127 1667 895)
(edge 4128 1667 940)
(edge 4129 1667 943)
(edge 4130 1667 982)
(edge 4131 1667 990)
(edge 4132 1667 1102)
(edge 4133 1667 1108)
(edge 4134 1667 1178)
(edge 4135 1667 1185)
(edge 4136 1667 1197)
(edge 4137 1667 1217)
(edge 4138 1667 1253)
(edge 4139 1667 1264)
(edge 4140 1667 1283)
(edge 4141 1667 1336)
(edge 4142 1667 1366)
(edge 4143 1667 1367)
(edge 4144 1667 1476)
(edge 4145 1667 1667)
(edge 4146 1667 1737)
(edge 4147 1667 1810)
(edge 4148 1667 1823)
(edge 4149 1667 1868)
(edge 4150 1667 1876)
(edge 4151 1667 1881)
(edge 4152 1668 34)
(edge 4153 1668 732)
(edge 4154 1668 857)
(edge 4155 1668 1668)
(edge 4156 1669 1669)
(edge 4157 1670 1003)
(edge 4158 1670 1670)
(edge 4159 1671 160)
(edge 4160 1671 516)
(edge 4161 1671 1252)
(edge 4162 1671 1671)
(edge 4163 1672 1672)
(edge 4164 1672 1896)
(edge 4165 1673 1272)
(edge 4166 1673 1673)
(edge 4167 1674 1244)
(edge 4168 1674 1674)
(edge 4169 1675 658)
(edge 4170 1675 1675)
(edge 4171 1676 846)
(edge 4172 1676 1676)
(edge 4173 1677 1677)
(edge 4174 1678 630)
(edge 4175 1678 1678)
(edge 4176 1678 1807)
(edge 4177 1679 1108)
(edge 4178 1679 1679)
(edge 4179 1680 1680)
(edge 4180 1680 1762)
(edge 4181 1681 794)
(edge 4182 1681 821)
(edge 4183 1681 1681)
(edge 4184 1682 1123)
(edge 4185 1682 1682)
(edge 4186 1683 1683)
(edge 4187 1684 185)
(edge 4188 1684 1684)
(edge 4189 1685 1144)
(edge 4190 1685 1685)
(edge 4191 1686 1686)
(edge 4192 1687 144)
(edge 4193 1687 1687)
(edge 4194 1688 1688)
(edge 4195 1689 665)
(edge 4196 1689 1689)
(edge 4197 1690 310)
(edge 4198 1690 1690)
(edge 4199 1691 1691)
(edge 4200 1692 1692)
(edge 4201 1693 1693)
(edge 4202 1694 389)
(edge 4203 1694 1694)
(edge 4204 1695 475)
(edge 4205 1695 1419)
(edge 4206 1695 1695)
(edge 4207 1696 1696)
(edge 4208 1697 1225)
(edge 4209 1697 1697)
(edge 4210 1698 947)
(edge 4211 1698 1698)
(edge 4212 1699 762)
(edge 4213 1699 1207)
(edge 4214 1699 1210)
(edge 4215 1699 1699)
(edge 4216 1700 1700)
(edge 4217 1701 248)
(edge 4218 1701 1009)
(edge 4219 1701 1701)
(edge 4220 1702 280)
(edge 4221 1702 1702)
(edge 4222 1702 1802)
(edge 4223 1703 1703)
(edge 4224 1704 875)
(edge 4225 1704 1704)
(edge 4226 1705 380)
(edge 4227 1705 1705)
(edge 4228 1706 1706)
(edge 4229 1706 1844)
(edge 4230 1707 488)
(edge 4231 1707 882)
(edge 4232 1707 1577)
(edge 4233 1707 1707)
(edge 4234 1708 97)
(edge 4235 1708 829)
(edge 4236 1708 1683)
(edge 4237 1708 1708)
(edge 4238 1708 1856)
(edge 4239 1709 391)
(edge 4240 1709 737)
(edge 4241 1709 849)
(edge 4242 1709 872)
(edge 4243 1709 1078)
(edge 4244 1709 1551)
(edge 4245 1709 1590)
(edge 4246 1709 1644)
(edge 4247 1709 1709)
(edge 4248 1710 1359)
(edge 4249 1710 1710)
(edge 4250 1711 374)
(edge 4251 1711 640)
(edge 4252 1711 1711)
(edge 4253 1711 1733)
(edge 4254 1712 1712)
(edge 4255 1713 1713)
(edge 4256 1714 1452)
(edge 4257 1714 1714)
(edge 4258 1714 1785)
(edge 4259 1715 1715)
(edge 4260 1716 1716)
(edge 4261 1717 1717)
(edge 4262 1718 1718)
(edge 4263 1719 635)
(edge 4264 1719 1719)
(edge 4265 1720 232)
(edge 4266 1720 1720)
(edge 4267 1721 15)
(edge 4268 1721 77)
(edge 4269 1721 110)
(edge 4270 1721 655)
(edge 4271 1721 685)
(edge 4272 1721 737)
(edge 4273 1721 849)
(edge 4274 1721 1121)
(edge 4275 1721 1241)
(edge 4276 1721 1272)
(edge 4277 1721 1331)
(edge 4278 1721 1543)
(edge 4279 1721 1551)
(edge 4280 1721 1638)
(edge 4281 1721 1695)
(edge 4282 1721 1721)
(edge 4283 1721 1765)
(edge 4284 1721 1882)
(edge 4285 1722 1722)
(edge 4286 1723 1723)
(edge 4287 1724 1556)
(edge 4288 1724 1724)
(edge 4289 1725 1725)
(edge 4290 1725 1888)
(edge 4291 1726 1066)
(edge 4292 1726 1726)
(edge 4293 1727 1727)
(edge 4294 1728 1728)
(edge 4295 1729 200)
(edge 4296 1729 460)
(edge 4297 1729 612)
(edge 4298 1729 864)
(edge 4299 1729 1241)
(edge 4300 1729 1281)
(edge 4301 1729 1729)
(edge 4302 1730 1730)
(edge 4303 1731 666)
(edge 4304 1731 1731)
(edge 4305 1732 987)
(edge 4306 1732 1144)
(edge 4307 1732 1202)
(edge 4308 1732 1274)
(edge 4309 1732 1732)
(edge 4310 1733 227)
(edge 4311 1733 371)
(edge 4312 1733 1131)
(edge 4313 1733 1661)
(edge 4314 1733 1733)
(edge 4315 1734 1734)
(edge 4316 1735 1735)
(edge 4317 1736 1736)
(edge 4318 1737 1737)
(edge 4319 1738 249)
(edge 4320 1738 250)
(edge 4321 1738 501)
(edge 4322 1738 651)
(edge 4323 1738 902)
(edge 4324 1738 932)
(edge 4325 1738 1738)
(edge 4326 1739 1495)
(edge 4327 1739 1554)
(edge 4328 1739 1739)
(edge 4329 1740 125)
(edge 4330 1740 345)
(edge 4331 1740 599)
(edge 4332 1740 732)
(edge 4333 1740 1740)
(edge 4334 1741 1004)
(edge 4335 1741 1574)
(edge 4336 1741 1741)
(edge 4337 1742 17)
(edge 4338 1742 503)
(edge 4339 1742 1144)
(edge 4340 1742 1742)
(edge 4341 1743 1743)
(edge 4342 1744 1744)
(edge 4343 1745 1574)
(edge 4344 1745 1745)
(edge 4345 1746 1746)
(edge 4346 1747 133)
(edge 4347 1747 1747)
(edge 4348 1748 1748)
(edge 4349 1748 1880)
(edge 4350 1749 1749)
(edge 4351 1750 678)
(edge 4352 1750 1750)
(edge 4353 1751 1751)
(edge 4354 1752 1752)
(edge 4355 1753 1612)
(edge 4356 1753 1753)
(edge 4357 1754 259)
(edge 4358 1754 1754)
(edge 4359 1755 663)
(edge 4360 1755 1755)
(edge 4361 1756 1211)
(edge 4362 1756 1756)
(edge 4363 1757 1757)
(edge 4364 1758 1462)
(edge 4365 1758 1758)
(edge 4366 1759 16)
(edge 4367 1759 607)
(edge 4368 1759 671)
(edge 4369 1759 1759)
(edge 4370 1759 1826)
(edge 4371 1760 1236)
(edge 4372 1760 1760)
(edge 4373 1761 1228)
(edge 4374 1761 1761)
(edge 4375 1761 1762)
(edge 4376 1762 1762)
(edge 4377 1763 136)
(edge 4378 1763 481)
(edge 4379 1763 657)
(edge 4380 1763 1128)
(edge 4381 1763 1181)
(edge 4382 1763 1183)
(edge 4383 1763 1209)
(edge 4384 1763 1221)
(edge 4385 1763 1488)
(edge 4386 1763 1620)
(edge 4387 1763 1713)
(edge 4388 1763 1763)
(edge 4389 1764 1764)
(edge 4390 1765 1765)
(edge 4391 1766 1766)
(edge 4392 1767 1767)
(edge 4393 1768 1768)
(edge 4394 1769 1769)
(edge 4395 1770 1762)
(edge 4396 1770 1770)
(edge 4397 1771 284)
(edge 4398 1771 1378)
(edge 4399 1771 1771)
(edge 4400 1772 158)
(edge 4401 1772 1772)
(edge 4402 1773 934)
(edge 4403 1773 1097)
(edge 4404 1773 1773)
(edge 4405 1774 1774)
(edge 4406 1775 1775)
(edge 4407 1776 770)
(edge 4408 1776 1163)
(edge 4409 1776 1319)
(edge 4410 1776 1776)
(edge 4411 1776 1866)
(edge 4412 1777 350)
(edge 4413 1777 497)
(edge 4414 1777 1777)
(edge 4415 1778 1151)
(edge 4416 1778 1778)
(edge 4417 1779 1615)
(edge 4418 1779 1779)
(edge 4419 1780 381)
(edge 4420 1780 1780)
(edge 4421 1781 1781)
(edge 4422 1782 28)
(edge 4423 1782 333)
(edge 4424 1782 1782)
(edge 4425 1783 1783)
(edge 4426 1784 1611)
(edge 4427 1784 1784)
(edge 4428 1785 929)
(edge 4429 1785 1785)
(edge 4430 1786 589)
(edge 4431 1786 1786)
(edge 4432 1787 79)
(edge 4433 1787 132)
(edge 4434 1787 266)
(edge 4435 1787 306)
(edge 4436 1787 471)
(edge 4437 1787 1005)
(edge 4438 1787 1060)
(edge 4439 1787 1221)
(edge 4440 1787 1406)
(edge 4441 1787 1787)
(edge 4442 1787 1819)
(edge 4443 1787 1876)
(edge 4444 1788 1788)
(edge 4445 1788 1854)
(edge 4446 1789 1345)
(edge 4447 1789 1789)
(edge 4448 1790 241)
(edge 4449 1790 1000)
(edge 4450 1790 1790)
(edge 4451 1791 135)
(edge 4452 1791 223)
(edge 4453 1791 1076)
(edge 4454 1791 1192)
(edge 4455 1791 1446)
(edge 4456 1791 1791)
(edge 4457 1792 1792)
(edge 4458 1793 750)
(edge 4459 1793 1793)
(edge 4460 1794 1794)
(edge 4461 1795 57)
(edge 4462 1795 946)
(edge 4463 1795 1795)
(edge 4464 1796 1796)
(edge 4465 1797 1746)
(edge 4466 1797 1794)
(edge 4467 1797 1797)
(edge 4468 1798 1270)
(edge 4469 1798 1762)
(edge 4470 1798 1798)
(edge 4471 1799 1799)
(edge 4472 1800 655)
(edge 4473 1800 1800)
(edge 4474 1801 529)
(edge 4475 1801 559)
(edge 4476 1801 1801)
(edge 4477 1802 210)
(edge 4478 1802 474)
(edge 4479 1802 563)
(edge 4480 1802 971)
(edge 4481 1802 1128)
(edge 4482 1802 1715)
(edge 4483 1802 1802)
(edge 4484 1803 1803)
(edge 4485 1803 1873)
(edge 4486 1804 51)
(edge 4487 1804 60)
(edge 4488 1804 227)
(edge 4489 1804 379)
(edge 4490 1804 616)
(edge 4491 1804 1017)
(edge 4492 1804 1804)
(edge 4493 1805 1805)
(edge 4494 1805 1807)
(edge 4495 1806 1273)
(edge 4496 1806 1806)
(edge 4497 1807 727)
(edge 4498 1807 1807)
(edge 4499 1808 296)
(edge 4500 1808 1808)
(edge 4501 1809 1809)
(edge 4502 1810 1810)
(edge 4503 1811 1455)
(edge 4504 1811 1811)
(edge 4505 1812 1554)
(edge 4506 1812 1812)
(edge 4507 1813 1813)
(edge 4508 1814 1050)
(edge 4509 1814 1814)
(edge 4510 1815 776)
(edge 4511 1815 1261)
(edge 4512 1815 1815)
(edge 4513 1816 603)
(edge 4514 1816 1378)
(edge 4515 1816 1816)
(edge 4516 1817 119)
(edge 4517 1817 1817)
(edge 4518 1818 1818)
(edge 4519 1819 1819)
(edge 4520 1820 1157)
(edge 4521 1820 1820)
(edge 4522 1821 267)
(edge 4523 1821 304)
(edge 4524 1821 1821)
(edge 4525 1822 1822)
(edge 4526 1822 1883)
(edge 4527 1823 1823)
(edge 4528 1824 1824)
(edge 4529 1825 1825)
(edge 4530 1826 34)
(edge 4531 1826 1826)
(edge 4532 1827 224)
(edge 4533 1827 595)
(edge 4534 1827 1191)
(edge 4535 1827 1282)
(edge 4536 1827 1827)
(edge 4537 1827 1897)
(edge 4538 1828 36)
(edge 4539 1828 204)
(edge 4540 1828 228)
(edge 4541 1828 277)
(edge 4542 1828 408)
(edge 4543 1828 467)
(edge 4544 1828 524)
(edge 4545 1828 626)
(edge 4546 1828 644)
(edge 4547 1828 653)
(edge 4548 1828 752)
(edge 4549 1828 785)
(edge 4550 1828 811)
(edge 4551 1828 846)
(edge 4552 1828 878)
(edge 4553 1828 1017)
(edge 4554 1828 1104)
(edge 4555 1828 1159)
(edge 4556 1828 1163)
(edge 4557 1828 1185)
(edge 4558 1828 1200)
(edge 4559 1828 1364)
(edge 4560 1828 1383)
(edge 4561 1828 1487)
(edge 4562 1828 1594)
(edge 4563 1828 1602)
(edge 4564 1828 1691)
(edge 4565 1828 1703)
(edge 4566 1828 1764)
(edge 4567 1828 1795)
(edge 4568 1828 1828)
(edge 4569 1828 1858)
(edge 4570 1829 895)
(edge 4571 1829 1108)
(edge 4572 1829 1829)
(edge 4573 1830 26)
(edge 4574 1830 1004)
(edge 4575 1830 1304)
(edge 4576 1830 1830)
(edge 4577 1831 1009)
(edge 4578 1831 1831)
(edge 4579 1832 1832)
(edge 4580 1833 1833)
(edge 4581 1834 1834)
(edge 4582 1835 36)
(edge 4583 1835 1835)
(edge 4584 1836 405)
(edge 4585 1836 819)
(edge 4586 1836 1836)
(edge 4587 1837 583)
(edge 4588 1837 1837)
(edge 4589 1838 358)
(edge 4590 1838 367)
(edge 4591 1838 1838)
(edge 4592 1839 1839)
(edge 4593 1840 1840)
(edge 4594 1841 72)
(edge 4595 1841 322)
(edge 4596 1841 576)
(edge 4597 1841 1841)
(edge 4598 1842 1842)
(edge 4599 1843 1733)
(edge 4600 1843 1843)
(edge 4601 1844 397)
(edge 4602 1844 525)
(edge 4603 1844 1844)
(edge 4604 1845 1845)
(edge 4605 1846 117)
(edge 4606 1846 1846)
(edge 4607 1847 1847)
(edge 4608 1848 722)
(edge 4609 1848 1848)
(edge 4610 1849 266)
(edge 4611 1849 627)
(edge 4612 1849 735)
(edge 4613 1849 774)
(edge 4614 1849 838)
(edge 4615 1849 989)
(edge 4616 1849 1260)
(edge 4617 1849 1263)
(edge 4618 1849 1382)
(edge 4619 1849 1388)
(edge 4620 1849 1409)
(edge 4621 1849 1524)
(edge 4622 1849 1532)
(edge 4623 1849 1749)
(edge 4624 1849 1783)
(edge 4625 1849 1849)
(edge 4626 1850 1850)
(edge 4627 1851 1851)
(edge 4628 1852 228)
(edge 4629 1852 1662)
(edge 4630 1852 1852)
(edge 4631 1853 1853)
(edge 4632 1854 561)
(edge 4633 1854 659)
(edge 4634 1854 929)
(edge 4635 1854 1495)
(edge 4636 1854 1554)
(edge 4637 1854 1791)
(edge 4638 1854 1854)
(edge 4639 1854 1873)
(edge 4640 1855 1855)
(edge 4641 1856 441)
(edge 4642 1856 875)
(edge 4643 1856 1279)
(edge 4644 1856 1343)
(edge 4645 1856 1856)
(edge 4646 1857 1809)
(edge 4647 1857 1857)
(edge 4648 1858 1858)
(edge 4649 1859 297)
(edge 4650 1859 1859)
(edge 4651 1860 599)
(edge 4652 1860 1860)
(edge 4653 1861 230)
(edge 4654 1861 1861)
(edge 4655 1862 2)
(edge 4656 1862 1862)
(edge 4657 1863 1105)
(edge 4658 1863 1613)
(edge 4659 1863 1863)
(edge 4660 1864 367)
(edge 4661 1864 1452)
(edge 4662 1864 1864)
(edge 4663 1864 1883)
(edge 4664 1865 1865)
(edge 4665 1866 599)
(edge 4666 1866 1866)
(edge 4667 1867 1867)
(edge 4668 1868 1868)
(edge 4669 1869 46)
(edge 4670 1869 1757)
(edge 4671 1869 1869)
(edge 4672 1870 1250)
(edge 4673 1870 1469)
(edge 4674 1870 1758)
(edge 4675 1870 1870)
(edge 4676 1871 857)
(edge 4677 1871 1871)
(edge 4678 1872 1418)
(edge 4679 1872 1872)
(edge 4680 1873 295)
(edge 4681 1873 372)
(edge 4682 1873 397)
(edge 4683 1873 539)
(edge 4684 1873 1246)
(edge 4685 1873 1497)
(edge 4686 1873 1873)
(edge 4687 1874 367)
(edge 4688 1874 1874)
(edge 4689 1874 1883)
(edge 4690 1875 1659)
(edge 4691 1875 1875)
(edge 4692 1876 1876)
(edge 4693 1877 1877)
(edge 4694 1878 272)
(edge 4695 1878 1191)
(edge 4696 1878 1878)
(edge 4697 1879 562)
(edge 4698 1879 1879)
(edge 4699 1880 1880)
(edge 4700 1881 1881)
(edge 4701 1882 1882)
(edge 4702 1883 407)
(edge 4703 1883 586)
(edge 4704 1883 782)
(edge 4705 1883 929)
(edge 4706 1883 1883)
(edge 4707 1884 1884)
(edge 4708 1885 556)
(edge 4709 1885 659)
(edge 4710 1885 1240)
(edge 4711 1885 1885)
(edge 4712 1886 1886)
(edge 4713 1887 706)
(edge 4714 1887 1887)
(edge 4715 1888 1888)
(edge 4716 1889 1419)
(edge 4717 1889 1889)
(edge 4718 1890 609)
(edge 4719 1890 1890)
(edge 4720 1891 356)
(edge 4721 1891 630)
(edge 4722 1891 1891)
(edge 4723 1892 383)
(edge 4724 1892 1892)
(edge 4725 1893 1893)
(edge 4726 1894 1894)
(edge 4727 1895 1895)
(edge 4728 1896 459)
(edge 4729 1896 556)
(edge 4730 1896 576)
(edge 4731 1896 664)
(edge 4732 1896 1554)
(edge 4733 1896 1873)
(edge 4734 1896 1896)
(edge 4735 1897 687)
(edge 4736 1897 903)
(edge 4737 1897 1003)
(edge 4738 1897 1897)
)
